# Supplementary material for: Dissecting the biological relationship between TCGA miRNA and mRNA sequencing data using MMiRNA-Viewer
Source: BMC Bioinformatics. 2016 Oct 6;17(Suppl 13):336. doi: 10.1186/s12859-016-1219-y (PMC5073992; doi:10.1186/s12859-016-1219-y)
Supplement: Additional file 1: — 14,505 total miRNA and mRNA pairs (both tumor and normal types) which met the statistical cutoff criteria (inverse correlation values and FDR < 0.1). This file contains 14,505 pairs for eight cancer types. (XLSX 1655 kb) [file 12859_2016_1219_MOESM1_ESM.xlsx]

## Sheet: BLCA
mRNA	microRNA	T_CC	T_P	T_FDR	N_CC	N_P	N_FDR	Targetprofiler	Targetscan	MiRanda
ABI2	hsa-mir-10b	0.392738	0.0036274	0.0683906	-0.802774	0.00293355	0.0792922	targetprofiler-NO	targetscan-Yes	miRanda-NO
ACAT1	hsa-mir-100	0.422718	0.00161437	0.0374697	-0.787644	0.00399632	0.0877976	targetprofiler-NO	targetscan-NO	miRanda-Yes
ACCN2	hsa-mir-484	0.449046	0.00074431	0.0206826	-0.854469	0.000808509	0.051487	targetprofiler-Yes	targetscan-NO	miRanda-NO
ACCN3	hsa-mir-484	0.443093	0.000891571	0.0238055	-0.802385	0.00295788	0.0795275	targetprofiler-Yes	targetscan-NO	miRanda-NO
ACOT9	hsa-mir-222	0.483248	0.000247044	0.0086425	-0.831974	0.00149183	0.0633704	targetprofiler-NO	targetscan-NO	miRanda-Yes
ACTR1A	hsa-mir-106b	0.44261	0.000904579	0.0240703	-0.892409	0.00021985	0.0321704	targetprofiler-Yes	targetscan-NO	miRanda-NO
ACTR1A	hsa-mir-107	0.412979	0.00211708	0.0459762	-0.785082	0.00420113	0.0892779	targetprofiler-Yes	targetscan-NO	miRanda-NO
ACTR1A	hsa-mir-15b	0.378979	0.00513509	0.0878305	-0.858083	0.000725961	0.0495912	targetprofiler-Yes	targetscan-NO	miRanda-NO
ACTR1A	hsa-mir-345	0.389991	0.00389266	0.0719833	-0.829833	0.00157416	0.0645243	targetprofiler-NO	targetscan-Yes	miRanda-NO
ADAL	hsa-mir-1180	0.557183	1.47e-05	0.000839619	-0.775254	0.00505941	0.0950161	targetprofiler-NO	targetscan-Yes	miRanda-NO
ADAL	hsa-mir-504	0.542552	2.71e-05	0.00140957	-0.814473	0.00226835	0.0727852	targetprofiler-NO	targetscan-Yes	miRanda-NO
ADAM11	hsa-mir-140	0.530523	4.39e-05	0.00210888	-0.774783	0.00510356	0.0953017	targetprofiler-NO	targetscan-Yes	miRanda-NO
ADAM11	hsa-mir-181c	0.639622	2.52e-07	2.5e-05	-0.781473	0.00450268	0.0913791	targetprofiler-Yes	targetscan-NO	miRanda-NO
AFF3	hsa-mir-10b	0.623582	6.11e-07	5.44e-05	-0.769876	0.00558039	0.0981857	targetprofiler-NO	targetscan-Yes	miRanda-NO
AFF3	hsa-mir-1180	0.637347	2.87e-07	2.8e-05	-0.781087	0.00453587	0.0916166	targetprofiler-NO	targetscan-Yes	miRanda-NO
AFF3	hsa-mir-25	0.641017	2.33e-07	2.33e-05	-0.817384	0.00212202	0.0711802	targetprofiler-NO	targetscan-Yes	miRanda-NO
AGK	hsa-mir-651	0.383974	0.00453398	0.0803538	-0.835507	0.00136311	0.0615032	targetprofiler-Yes	targetscan-Yes	miRanda-NO
AHI1	hsa-mir-106b	0.391923	0.00370441	0.0694363	-0.793768	0.00353669	0.0842639	targetprofiler-Yes	targetscan-NO	miRanda-NO
AHI1	hsa-mir-345	0.511148	9.18e-05	0.00388372	-0.852984	0.000844404	0.0522698	targetprofiler-NO	targetscan-NO	miRanda-Yes
AHI1	hsa-mir-381	0.620817	7.07e-07	6.19e-05	-0.837599	0.00129094	0.0603875	targetprofiler-NO	targetscan-NO	miRanda-Yes
AHI1	hsa-mir-495	0.633246	3.61e-07	3.43e-05	-0.770386	0.00552937	0.0978709	targetprofiler-NO	targetscan-Yes	miRanda-NO
AHI1	hsa-mir-93	0.438584	0.00102	0.026403	-0.804833	0.00280709	0.0781112	targetprofiler-NO	targetscan-NO	miRanda-Yes
AKD1	hsa-mir-382	0.372527	0.00601416	0.0981656	-0.842669	0.00112789	0.0576451	targetprofiler-Yes	targetscan-NO	miRanda-NO
AKR1D1	hsa-mir-141	0.375117	0.00564658	0.0939477	-0.782251	0.00443635	0.0909419	targetprofiler-NO	targetscan-Yes	miRanda-NO
AKT3	hsa-mir-136	0.505942	0.000111199	0.00453682	-0.808904	0.00256917	0.0759034	targetprofiler-NO	targetscan-Yes	miRanda-NO
AKT3	hsa-mir-382	0.506427	0.000109249	0.00447168	-0.858571	0.000715311	0.0493306	targetprofiler-NO	targetscan-Yes	miRanda-NO
ALDH5A1	hsa-mir-27a	-0.434574	0.00114791	0.0289037	0.88342	0.000311258	0.0366493	targetprofiler-Yes	targetscan-NO	miRanda-NO
AMOTL1	hsa-mir-495	0.816988	8.64e-14	2.7e-11	-0.796034	0.003377	0.0829713	targetprofiler-NO	targetscan-Yes	miRanda-NO
ANK2	hsa-mir-106b	0.39097	0.00379621	0.0706787	-0.772056	0.00536472	0.0969033	targetprofiler-Yes	targetscan-NO	miRanda-NO
ANKHD1	hsa-mir-136	0.680877	2.02e-08	2.61e-06	-0.831305	0.0015172	0.063749	targetprofiler-NO	targetscan-NO	miRanda-Yes
ANKHD1	hsa-mir-381	0.68334	1.72e-08	2.25e-06	-0.802452	0.00295364	0.0794906	targetprofiler-Yes	targetscan-NO	miRanda-Yes
ANKHD1	hsa-mir-382	0.672175	3.56e-08	4.36e-06	-0.885233	0.00029085	0.0357177	targetprofiler-NO	targetscan-NO	miRanda-Yes
ANKRD52	hsa-mir-3653	0.508646	0.000100725	0.00418545	-0.774215	0.00515713	0.0956394	targetprofiler-NO	targetscan-Yes	miRanda-NO
ANO5	hsa-mir-130a	0.456692	0.000587447	0.017183	-0.7863	0.00410286	0.0885731	targetprofiler-NO	targetscan-Yes	miRanda-NO
ANO5	hsa-mir-136	0.691021	1.02e-08	1.4e-06	-0.867406	0.000542274	0.0446937	targetprofiler-NO	targetscan-Yes	miRanda-NO
ANO5	hsa-mir-382	0.669827	4.14e-08	4.98e-06	-0.939918	1.71e-05	0.0107358	targetprofiler-NO	targetscan-Yes	miRanda-NO
ANO5	hsa-mir-487a	0.685503	1.49e-08	1.98e-06	-0.814432	0.00227048	0.0728042	targetprofiler-NO	targetscan-Yes	miRanda-NO
ANO5	hsa-mir-495	0.689764	1.11e-08	1.52e-06	-0.804459	0.00282976	0.0783248	targetprofiler-NO	targetscan-Yes	miRanda-NO
APC	hsa-mir-136	0.457121	0.000579606	0.0170012	-0.798618	0.0032015	0.0815474	targetprofiler-NO	targetscan-Yes	miRanda-NO
API5	hsa-mir-136	0.673747	3.22e-08	3.98e-06	-0.818227	0.00208096	0.0707399	targetprofiler-NO	targetscan-Yes	miRanda-NO
ARHGAP33	hsa-mir-299	0.613221	1.05e-06	8.76e-05	-0.777162	0.00488351	0.0938999	targetprofiler-NO	targetscan-Yes	miRanda-NO
ARHGAP5	hsa-mir-382	0.525982	5.24e-05	0.00244362	-0.858466	0.000717598	0.0493876	targetprofiler-NO	targetscan-Yes	miRanda-NO
ARHGAP5	hsa-mir-410	0.523636	5.73e-05	0.00263362	-0.798569	0.00320473	0.0815683	targetprofiler-NO	targetscan-Yes	miRanda-NO
ARHGAP5	hsa-mir-495	0.522338	6.03e-05	0.00274371	-0.834738	0.0013904	0.0619073	targetprofiler-NO	targetscan-Yes	miRanda-NO
ARHGEF10	hsa-mir-410	0.751706	8.79e-11	1.76e-08	-0.792731	0.00361168	0.0848644	targetprofiler-Yes	targetscan-NO	miRanda-NO
ARHGEF10	hsa-mir-495	0.752725	8.02e-11	1.62e-08	-0.767668	0.00580527	0.0995279	targetprofiler-NO	targetscan-Yes	miRanda-NO
ARHGEF37	hsa-mir-27a	0.39925	0.00306145	0.0604467	-0.768305	0.00573977	0.0991469	targetprofiler-Yes	targetscan-NO	miRanda-NO
ARL10	hsa-mir-377	0.550867	1.92e-05	0.00105409	-0.767211	0.00585267	0.0998036	targetprofiler-NO	targetscan-Yes	miRanda-NO
ARNT2	hsa-mir-1266	0.413327	0.00209698	0.0456504	-0.867558	0.000539606	0.0446196	targetprofiler-NO	targetscan-Yes	miRanda-NO
ASB1	hsa-mir-136	0.4576	0.000570958	0.0168015	-0.788969	0.00389336	0.0870429	targetprofiler-NO	targetscan-Yes	miRanda-NO
ASB1	hsa-mir-299	0.458445	0.000555993	0.0164569	-0.804542	0.00282474	0.0782851	targetprofiler-NO	targetscan-Yes	miRanda-NO
ASB1	hsa-mir-382	0.450658	0.000708412	0.0198962	-0.875098	0.000419234	0.0408088	targetprofiler-NO	targetscan-Yes	miRanda-NO
ASL	hsa-mir-106b	-0.388302	0.00406405	0.0742766	0.962098	2.23e-06	0.00369571	targetprofiler-NO	targetscan-NO	miRanda-Yes
ASXL3	hsa-mir-1180	0.454623	0.000626647	0.0180736	-0.794908	0.0034557	0.0836024	targetprofiler-NO	targetscan-Yes	miRanda-NO
ATG2B	hsa-mir-136	0.618714	7.91e-07	6.82e-05	-0.881381	0.000335488	0.0376369	targetprofiler-NO	targetscan-Yes	miRanda-NO
ATG2B	hsa-mir-410	0.621882	6.69e-07	5.89e-05	-0.778229	0.00478714	0.0932868	targetprofiler-NO	targetscan-Yes	miRanda-NO
ATG4D	hsa-mir-152	-0.37588	0.00554218	0.0927032	0.795124	0.00344052	0.0834959	targetprofiler-Yes	targetscan-NO	miRanda-Yes
ATN1	hsa-mir-15b	0.460211	0.000525837	0.0157469	-0.786975	0.00404908	0.0881733	targetprofiler-NO	targetscan-NO	miRanda-Yes
ATN1	hsa-mir-25	0.519621	6.68e-05	0.00298881	-0.836676	0.00132243	0.0609011	targetprofiler-Yes	targetscan-NO	miRanda-NO
BACE1	hsa-mir-199b	0.641418	2.28e-07	2.29e-05	-0.776067	0.00498395	0.0945555	targetprofiler-NO	targetscan-Yes	miRanda-NO
BAIAP2	hsa-mir-484	-0.404016	0.00269815	0.0550955	0.848426	0.000962091	0.054658	targetprofiler-Yes	targetscan-NO	miRanda-Yes
BCAP29	hsa-mir-627	0.38481	0.00443961	0.0791569	-0.775288	0.00505624	0.0949992	targetprofiler-NO	targetscan-Yes	miRanda-NO
BCAT1	hsa-let-7i	0.403892	0.00270712	0.0552297	-0.781217	0.00452472	0.0915407	targetprofiler-Yes	targetscan-NO	miRanda-NO
BNC2	hsa-mir-155	0.411277	0.00221804	0.0476101	-0.787736	0.00398908	0.0877403	targetprofiler-Yes	targetscan-Yes	miRanda-Yes
BNC2	hsa-mir-221	0.428836	0.00135595	0.0328237	-0.821834	0.00191208	0.0687603	targetprofiler-NO	targetscan-Yes	miRanda-NO
BRPF3	hsa-mir-382	0.556546	1.51e-05	0.000859119	-0.823367	0.00184347	0.0679683	targetprofiler-Yes	targetscan-Yes	miRanda-NO
BVES	hsa-mir-1266	0.387736	0.00412291	0.0750498	-0.824453	0.00179598	0.0673695	targetprofiler-NO	targetscan-Yes	miRanda-NO
C10orf137	hsa-mir-381	0.756791	5.55e-11	1.15e-08	-0.772577	0.00531405	0.0965944	targetprofiler-NO	targetscan-NO	miRanda-Yes
C10orf4	hsa-mir-136	0.654389	1.07e-07	1.16e-05	-0.841187	0.00117386	0.0584533	targetprofiler-NO	targetscan-NO	miRanda-Yes
C10orf84	hsa-mir-382	0.515601	7.78e-05	0.00338784	-0.967975	1.05e-06	0.0024357	targetprofiler-NO	targetscan-NO	miRanda-Yes
C10orf84	hsa-mir-495	0.52469	5.5e-05	0.00254709	-0.82711	0.00168369	0.0659717	targetprofiler-NO	targetscan-NO	miRanda-Yes
C11orf58	hsa-mir-136	0.51162	9.03e-05	0.0038286	-0.861422	0.000655491	0.0478494	targetprofiler-NO	targetscan-Yes	miRanda-NO
C11orf58	hsa-mir-381	0.476894	0.000305903	0.0102564	-0.812141	0.00239091	0.0740905	targetprofiler-NO	targetscan-NO	miRanda-Yes
C11orf58	hsa-mir-382	0.497739	0.000149353	0.00576189	-0.914634	8.02e-05	0.0213877	targetprofiler-Yes	targetscan-Yes	miRanda-NO
C12orf51	hsa-mir-381	0.573201	7.26e-06	0.000461293	-0.795781	0.00339456	0.0831091	targetprofiler-Yes	targetscan-NO	miRanda-NO
C14orf118	hsa-mir-136	0.450846	0.000704321	0.0198076	-0.775036	0.00507983	0.0951478	targetprofiler-Yes	targetscan-NO	miRanda-NO
C14orf45	hsa-mir-382	0.591397	3.12e-06	0.000223399	-0.896373	0.000186781	0.0302268	targetprofiler-NO	targetscan-NO	miRanda-Yes
C14orf45	hsa-mir-495	0.611729	1.14e-06	9.36e-05	-0.773757	0.00520073	0.0959078	targetprofiler-Yes	targetscan-NO	miRanda-NO
C17orf108	hsa-mir-495	0.558283	1.4e-05	0.0008066	-0.769506	0.0056176	0.098409	targetprofiler-Yes	targetscan-NO	miRanda-NO
C17orf39	hsa-mir-382	0.433726	0.00117674	0.0294571	-0.840344	0.00120061	0.0589226	targetprofiler-Yes	targetscan-NO	miRanda-NO
C1orf106	hsa-mir-625	-0.41882	0.00180113	0.0407005	0.866427	0.000559712	0.0451984	targetprofiler-NO	targetscan-Yes	miRanda-NO
C1orf116	hsa-mir-143	0.435698	0.00111067	0.0281862	-0.934346	2.53e-05	0.0129468	targetprofiler-Yes	targetscan-Yes	miRanda-NO
C3orf15	hsa-mir-653	0.415502	0.00197505	0.0436324	-0.860715	0.000669958	0.0482046	targetprofiler-Yes	targetscan-NO	miRanda-NO
C5orf24	hsa-mir-136	0.454912	0.000621039	0.0179496	-0.803654	0.00287897	0.0787965	targetprofiler-NO	targetscan-Yes	miRanda-NO
C5orf42	hsa-mir-345	0.498334	0.000146227	0.00566451	-0.82655	0.00170692	0.0662543	targetprofiler-Yes	targetscan-NO	miRanda-NO
C9orf25	hsa-mir-130a	0.48643	0.000221619	0.00792195	-0.780098	0.00462166	0.0922089	targetprofiler-Yes	targetscan-NO	miRanda-NO
C9orf25	hsa-mir-15b	0.420972	0.00169577	0.0388832	-0.804965	0.00279914	0.0780511	targetprofiler-Yes	targetscan-NO	miRanda-NO
CAMK1	hsa-mir-484	0.460852	0.000515264	0.015498	-0.88064	0.000344636	0.0380075	targetprofiler-Yes	targetscan-NO	miRanda-NO
CAMTA1	hsa-mir-106b	0.478634	0.000288638	0.00979284	-0.817095	0.0021362	0.0713249	targetprofiler-Yes	targetscan-NO	miRanda-Yes
CAMTA1	hsa-mir-1266	0.388635	0.0040297	0.0738232	-0.808402	0.00259765	0.0761961	targetprofiler-Yes	targetscan-Yes	miRanda-NO
CAMTA1	hsa-mir-299	0.476553	0.000309394	0.0103496	-0.842633	0.001129	0.0576667	targetprofiler-NO	targetscan-Yes	miRanda-NO
CAMTA1	hsa-mir-345	0.44061	0.000960358	0.0252108	-0.831959	0.00149239	0.0633786	targetprofiler-Yes	targetscan-NO	miRanda-NO
CAMTA1	hsa-mir-382	0.46491	0.000452682	0.0139979	-0.917989	6.73e-05	0.0197758	targetprofiler-NO	targetscan-Yes	miRanda-Yes
CAMTA1	hsa-mir-92b	0.377632	0.00530871	0.0899274	-0.780887	0.0045531	0.0917491	targetprofiler-Yes	targetscan-NO	miRanda-NO
CAND2	hsa-mir-495	0.476667	0.000308226	0.0103187	-0.778611	0.00475301	0.0930629	targetprofiler-NO	targetscan-Yes	miRanda-NO
CAPN7	hsa-mir-345	0.583755	4.47e-06	0.000304865	-0.769359	0.00563253	0.0984965	targetprofiler-NO	targetscan-Yes	miRanda-NO
CAPN7	hsa-mir-382	0.485087	0.00023205	0.00821893	-0.874767	0.000424044	0.0409806	targetprofiler-Yes	targetscan-Yes	miRanda-NO
CAPRIN2	hsa-mir-221	0.495523	0.000161538	0.006137	-0.814229	0.00228096	0.0729189	targetprofiler-NO	targetscan-Yes	miRanda-Yes
CAPS2	hsa-mir-376b	0.681027	2e-08	2.59e-06	-0.827316	0.00167522	0.0658752	targetprofiler-NO	targetscan-NO	miRanda-Yes
CAPZB	hsa-mir-185	0.474841	0.000327478	0.0108303	-0.81504	0.00223927	0.07246	targetprofiler-Yes	targetscan-Yes	miRanda-NO
CARD6	hsa-mir-25	-0.452764	0.000663854	0.0189081	0.889332	0.000248456	0.033713	targetprofiler-Yes	targetscan-Yes	miRanda-Yes
CASP10	hsa-mir-629	-0.377473	0.00532951	0.0901799	0.781804	0.00447442	0.0911967	targetprofiler-NO	targetscan-Yes	miRanda-NO
CASP8AP2	hsa-mir-495	0.568855	8.82e-06	0.00054451	-0.781994	0.00445819	0.0910894	targetprofiler-NO	targetscan-Yes	miRanda-NO
CASP9	hsa-mir-223	-0.41351	0.00208645	0.0454799	0.933839	2.62e-05	0.0131442	targetprofiler-NO	targetscan-Yes	miRanda-NO
CCDC107	hsa-mir-185	0.403141	0.00276186	0.0560439	-0.79328	0.0035718	0.0845401	targetprofiler-NO	targetscan-NO	miRanda-Yes
CCDC149	hsa-mir-382	0.470869	0.000373194	0.012015	-0.806075	0.00273287	0.0774437	targetprofiler-NO	targetscan-Yes	miRanda-NO
CCDC25	hsa-mir-136	0.634359	3.39e-07	3.25e-05	-0.839701	0.00122132	0.0592617	targetprofiler-Yes	targetscan-NO	miRanda-NO
CCDC25	hsa-mir-382	0.628425	4.7e-07	4.33e-05	-0.895282	0.000195477	0.0307311	targetprofiler-NO	targetscan-Yes	miRanda-NO
CCDC25	hsa-mir-495	0.628815	4.6e-07	4.25e-05	-0.785469	0.0041697	0.0890509	targetprofiler-Yes	targetscan-NO	miRanda-NO
CCDC50	hsa-mir-199b	0.457727	0.000568689	0.0167491	-0.822632	0.00187612	0.0683379	targetprofiler-NO	targetscan-Yes	miRanda-NO
CCDC50	hsa-mir-221	0.378165	0.00523941	0.0890928	-0.828803	0.00161492	0.0650985	targetprofiler-Yes	targetscan-Yes	miRanda-Yes
CCDC50	hsa-mir-222	0.385186	0.00439774	0.0786127	-0.839012	0.00124383	0.0596101	targetprofiler-Yes	targetscan-NO	miRanda-Yes
CD99L2	hsa-mir-155	0.731548	4.91e-10	8.6e-08	-0.774915	0.00509116	0.0952224	targetprofiler-NO	targetscan-Yes	miRanda-NO
CDV3	hsa-mir-939	0.406779	0.0025056	0.0521537	-0.855771	0.000777997	0.0508358	targetprofiler-NO	targetscan-Yes	miRanda-NO
CELF1	hsa-mir-382	0.385284	0.00438694	0.0784767	-0.860021	0.000684407	0.0485292	targetprofiler-NO	targetscan-Yes	miRanda-NO
CERK	hsa-mir-382	0.731883	4.78e-10	8.39e-08	-0.788408	0.00393667	0.0873433	targetprofiler-NO	targetscan-Yes	miRanda-NO
CHCHD3	hsa-mir-335	0.376721	0.00542896	0.0913648	-0.794948	0.00345287	0.0835869	targetprofiler-Yes	targetscan-Yes	miRanda-NO
CHUK	hsa-mir-136	0.407931	0.00242893	0.050968	-0.768234	0.00574702	0.0991865	targetprofiler-NO	targetscan-NO	miRanda-Yes
CHUK	hsa-mir-382	0.399727	0.00302323	0.0598933	-0.770784	0.00548975	0.0976316	targetprofiler-NO	targetscan-Yes	miRanda-NO
CHUK	hsa-mir-93	0.410657	0.0022558	0.0482076	-0.790813	0.00375334	0.085953	targetprofiler-Yes	targetscan-NO	miRanda-NO
CNBP	hsa-mir-629	0.448186	0.00076413	0.0211145	-0.875987	0.000406507	0.0403835	targetprofiler-NO	targetscan-Yes	miRanda-NO
CNNM1	hsa-mir-25	0.481407	0.00026294	0.00908964	-0.808923	0.00256806	0.0758951	targetprofiler-Yes	targetscan-Yes	miRanda-Yes
CNNM1	hsa-mir-299	0.581869	4.88e-06	0.000328679	-0.852495	0.000856463	0.0525237	targetprofiler-NO	targetscan-Yes	miRanda-NO
CNNM1	hsa-mir-484	0.562073	1.19e-05	0.000702076	-0.861656	0.000650757	0.0477089	targetprofiler-Yes	targetscan-NO	miRanda-NO
CNOT4	hsa-mir-381	0.457654	0.000569994	0.0167793	-0.770211	0.00554689	0.0979824	targetprofiler-Yes	targetscan-NO	miRanda-NO
CNTLN	hsa-mir-136	0.732618	4.5e-10	7.94e-08	-0.850395	0.000909827	0.0536575	targetprofiler-NO	targetscan-Yes	miRanda-NO
CNTLN	hsa-mir-299	0.723814	9.13e-10	1.52e-07	-0.877622	0.000383887	0.039529	targetprofiler-NO	targetscan-Yes	miRanda-NO
CNTLN	hsa-mir-377	0.728289	6.39e-10	1.1e-07	-0.773097	0.00526393	0.0962906	targetprofiler-NO	targetscan-Yes	miRanda-NO
CNTLN	hsa-mir-410	0.730221	5.47e-10	9.5e-08	-0.794645	0.00347429	0.0837615	targetprofiler-NO	targetscan-Yes	miRanda-NO
CNTLN	hsa-mir-495	0.725802	7.8e-10	1.32e-07	-0.802995	0.00291978	0.07916	targetprofiler-NO	targetscan-Yes	miRanda-NO
COPS6	hsa-mir-345	0.39636	0.00330221	0.0638736	-0.797238	0.00329438	0.0823095	targetprofiler-NO	targetscan-NO	miRanda-Yes
COQ7	hsa-mir-504	0.528792	4.69e-05	0.00223176	-0.853907	0.000821938	0.0517953	targetprofiler-NO	targetscan-Yes	miRanda-NO
COX11	hsa-mir-382	0.61303	1.06e-06	8.83e-05	-0.79641	0.00335103	0.0827622	targetprofiler-Yes	targetscan-Yes	miRanda-NO
CPEB1	hsa-mir-25	0.487179	0.000215996	0.00776071	-0.770611	0.00550699	0.0977252	targetprofiler-NO	targetscan-Yes	miRanda-NO
CPSF7	hsa-mir-15b	0.504714	0.000116275	0.00470463	-0.791962	0.00366795	0.0853072	targetprofiler-Yes	targetscan-NO	miRanda-NO
CPSF7	hsa-mir-940	0.373832	0.00582642	0.0960479	-0.81489	0.00224697	0.0725454	targetprofiler-NO	targetscan-Yes	miRanda-NO
CRTC1	hsa-mir-136	0.509415	9.79e-05	0.00409089	-0.767293	0.00584422	0.0997603	targetprofiler-NO	targetscan-Yes	miRanda-NO
CSF1	hsa-mir-221	0.494697	0.000166308	0.00628382	-0.796922	0.0033159	0.0824824	targetprofiler-NO	targetscan-Yes	miRanda-Yes
CSF1	hsa-mir-222	0.488023	0.000209815	0.0075827	-0.784723	0.00423048	0.0895021	targetprofiler-NO	targetscan-NO	miRanda-Yes
CUL5	hsa-mir-136	0.544954	2.45e-05	0.00129758	-0.875409	0.000414751	0.0406692	targetprofiler-NO	targetscan-Yes	miRanda-NO
CUL5	hsa-mir-382	0.541905	2.78e-05	0.00144115	-0.86669	0.000554975	0.0450621	targetprofiler-NO	targetscan-Yes	miRanda-NO
DCAF10	hsa-mir-31	0.576472	6.26e-06	0.000406418	-0.815234	0.00222941	0.0723468	targetprofiler-NO	targetscan-Yes	miRanda-NO
DCAF10	hsa-mir-627	0.513086	8.55e-05	0.00366086	-0.805978	0.00273857	0.0774922	targetprofiler-NO	targetscan-Yes	miRanda-NO
DCAF5	hsa-mir-136	0.566475	9.8e-06	0.000595614	-0.866613	0.000556364	0.0451037	targetprofiler-Yes	targetscan-Yes	miRanda-NO
DCAF5	hsa-mir-345	0.585249	4.17e-06	0.000287098	-0.773646	0.00521126	0.0959781	targetprofiler-Yes	targetscan-Yes	miRanda-NO
DCAF5	hsa-mir-376b	0.570169	8.32e-06	0.000518064	-0.806448	0.00271081	0.0772412	targetprofiler-Yes	targetscan-NO	miRanda-NO
DCAF5	hsa-mir-382	0.555749	1.56e-05	0.000884424	-0.859777	0.000689524	0.0486622	targetprofiler-NO	targetscan-Yes	miRanda-NO
DCAF5	hsa-mir-410	0.568324	9.03e-06	0.000555679	-0.778057	0.00480256	0.093379	targetprofiler-NO	targetscan-Yes	miRanda-NO
DCAF5	hsa-mir-495	0.564731	1.06e-05	0.00063599	-0.850702	0.000901885	0.0535039	targetprofiler-NO	targetscan-Yes	miRanda-NO
DCAF5	hsa-mir-665	0.563096	1.14e-05	0.000676042	-0.790852	0.00375041	0.0859272	targetprofiler-NO	targetscan-Yes	miRanda-NO
DCHS1	hsa-mir-484	0.462009	0.000496674	0.0150548	-0.815533	0.00221421	0.0721779	targetprofiler-Yes	targetscan-NO	miRanda-Yes
DCLK1	hsa-mir-136	0.825309	2.93e-14	9.7e-12	-0.770189	0.005549	0.0980002	targetprofiler-NO	targetscan-Yes	miRanda-NO
DCLK1	hsa-mir-299	0.822902	4.04e-14	1.31e-11	-0.767973	0.00577389	0.099348	targetprofiler-NO	targetscan-Yes	miRanda-NO
DCLK2	hsa-mir-484	0.396773	0.00326674	0.0633732	-0.791703	0.00368707	0.0854502	targetprofiler-Yes	targetscan-NO	miRanda-NO
DCUN1D2	hsa-mir-136	0.471685	0.000363361	0.01176	-0.866717	0.000554501	0.0450424	targetprofiler-NO	targetscan-Yes	miRanda-NO
DDHD1	hsa-mir-590	0.457045	0.000580985	0.0170339	-0.76739	0.00583406	0.0997003	targetprofiler-NO	targetscan-Yes	miRanda-NO
DDHD2	hsa-mir-136	0.518624	6.94e-05	0.00308322	-0.852137	0.000865404	0.0527093	targetprofiler-NO	targetscan-Yes	miRanda-NO
DDHD2	hsa-mir-345	0.558224	1.4e-05	0.000808321	-0.783668	0.00431743	0.090117	targetprofiler-NO	targetscan-Yes	miRanda-NO
DDHD2	hsa-mir-487a	0.519178	6.8e-05	0.00303048	-0.776867	0.00491038	0.0940709	targetprofiler-NO	targetscan-Yes	miRanda-NO
DDHD2	hsa-mir-495	0.508388	0.000101685	0.00421792	-0.767317	0.00584168	0.0997454	targetprofiler-Yes	targetscan-Yes	miRanda-Yes
DDHD2	hsa-mir-590	0.373846	0.00582447	0.0960276	-0.771786	0.00539109	0.0970553	targetprofiler-NO	targetscan-Yes	miRanda-NO
DDX24	hsa-mir-382	0.72738	6.88e-10	1.17e-07	-0.833631	0.00143039	0.0624651	targetprofiler-NO	targetscan-NO	miRanda-Yes
DDX51	hsa-mir-590	0.400926	0.00292902	0.058519	-0.84824	0.000967146	0.0547559	targetprofiler-NO	targetscan-Yes	miRanda-NO
DDX6	hsa-mir-381	0.41737	0.00187536	0.0419733	-0.88642	0.000278044	0.035118	targetprofiler-Yes	targetscan-NO	miRanda-NO
DDX6	hsa-mir-495	0.428917	0.00135278	0.0327655	-0.812672	0.00236258	0.0738043	targetprofiler-NO	targetscan-Yes	miRanda-NO
DENND5A	hsa-mir-155	0.381697	0.00479985	0.0836801	-0.782808	0.0043894	0.0906276	targetprofiler-NO	targetscan-Yes	miRanda-NO
DENND5B	hsa-mir-345	0.404758	0.00264521	0.0542961	-0.838652	0.00125571	0.0598211	targetprofiler-NO	targetscan-Yes	miRanda-NO
DENND5B	hsa-mir-93	0.42024	0.001731	0.0394951	-0.799824	0.00312192	0.0808683	targetprofiler-NO	targetscan-Yes	miRanda-NO
DHX57	hsa-mir-221	0.415336	0.00198412	0.0437855	-0.818908	0.00204829	0.0703458	targetprofiler-Yes	targetscan-NO	miRanda-NO
DLGAP4	hsa-mir-1266	0.400606	0.00295392	0.058889	-0.790859	0.0037499	0.0859229	targetprofiler-Yes	targetscan-Yes	miRanda-NO
DMXL1	hsa-mir-136	0.676472	2.7e-08	3.39e-06	-0.899795	0.000161408	0.0285966	targetprofiler-NO	targetscan-Yes	miRanda-NO
DNAJC15	hsa-mir-3653	0.425803	0.00147904	0.0350721	-0.800455	0.00308091	0.0805212	targetprofiler-NO	targetscan-Yes	miRanda-NO
DNAJC18	hsa-mir-136	0.791834	1.66e-12	4.36e-10	-0.859311	0.000699414	0.0489233	targetprofiler-NO	targetscan-Yes	miRanda-NO
DNAJC25	hsa-mir-186	0.372301	0.00604726	0.098544	-0.781263	0.00452075	0.0915105	targetprofiler-NO	targetscan-Yes	miRanda-NO
DNAJC6	hsa-mir-299	0.723791	9.14e-10	1.53e-07	-0.787291	0.00402412	0.0879972	targetprofiler-NO	targetscan-Yes	miRanda-NO
DNAJC6	hsa-mir-382	0.722473	1.01e-09	1.68e-07	-0.923444	4.98e-05	0.0173943	targetprofiler-Yes	targetscan-Yes	miRanda-NO
DOK6	hsa-mir-136	0.950903	0	0	-0.78048	0.00458842	0.0919694	targetprofiler-NO	targetscan-Yes	miRanda-NO
DOK6	hsa-mir-382	0.94369	0	0	-0.827747	0.00165755	0.0656622	targetprofiler-NO	targetscan-Yes	miRanda-NO
DSCAML1	hsa-mir-432	0.981703	0	0	-0.773436	0.00523139	0.0960875	targetprofiler-NO	targetscan-Yes	miRanda-Yes
DSEL	hsa-mir-1226	0.372539	0.00601245	0.0981462	-0.838218	0.00127012	0.0600596	targetprofiler-NO	targetscan-Yes	miRanda-NO
DST	hsa-mir-222	0.40822	0.00241003	0.0506727	-0.789254	0.00387146	0.0868748	targetprofiler-Yes	targetscan-NO	miRanda-NO
DTNA	hsa-mir-136	0.735181	3.64e-10	6.54e-08	-0.776818	0.00491491	0.0940987	targetprofiler-Yes	targetscan-Yes	miRanda-NO
DYNC1I1	hsa-mir-299	0.464575	0.000457579	0.0141167	-0.815834	0.00219902	0.0720098	targetprofiler-NO	targetscan-Yes	miRanda-NO
DYNC1I1	hsa-mir-381	0.450073	0.000721265	0.0201781	-0.816376	0.00217185	0.0717046	targetprofiler-Yes	targetscan-NO	miRanda-NO
DYNC1I1	hsa-mir-410	0.466057	0.000436283	0.0135952	-0.799045	0.00317319	0.081322	targetprofiler-NO	targetscan-Yes	miRanda-Yes
DYSF	hsa-mir-140	0.405551	0.0025896	0.0534495	-0.78472	0.00423068	0.0895034	targetprofiler-NO	targetscan-Yes	miRanda-NO
EGLN1	hsa-mir-382	0.545309	2.42e-05	0.00128168	-0.91418	8.21e-05	0.0215748	targetprofiler-NO	targetscan-Yes	miRanda-Yes
EGLN1	hsa-mir-410	0.534879	3.69e-05	0.00182671	-0.805333	0.00277704	0.0778394	targetprofiler-NO	targetscan-Yes	miRanda-NO
EGLN1	hsa-mir-495	0.540243	2.97e-05	0.00152513	-0.826966	0.00168965	0.0660356	targetprofiler-NO	targetscan-Yes	miRanda-NO
EIF2C3	hsa-mir-382	0.434479	0.00115109	0.0289671	-0.776336	0.00495912	0.0943875	targetprofiler-Yes	targetscan-NO	miRanda-NO
EIF5	hsa-mir-323	0.382572	0.00469611	0.0823864	-0.774536	0.00512679	0.0954407	targetprofiler-NO	targetscan-Yes	miRanda-NO
EIF5	hsa-mir-345	0.465684	0.000441557	0.0137267	-0.841536	0.00116292	0.0582818	targetprofiler-NO	targetscan-Yes	miRanda-NO
EIF5A2	hsa-mir-155	0.426397	0.00145417	0.0346177	-0.767126	0.00586149	0.0998546	targetprofiler-Yes	targetscan-Yes	miRanda-NO
EIF5A2	hsa-mir-221	0.377268	0.00535651	0.0905027	-0.853628	0.000828693	0.0519328	targetprofiler-NO	targetscan-Yes	miRanda-NO
EIF5A2	hsa-mir-27a	0.381717	0.00479746	0.08365	-0.808518	0.00259105	0.0761272	targetprofiler-Yes	targetscan-NO	miRanda-NO
EML1	hsa-mir-199b	0.39425	0.00348837	0.0664708	-0.787772	0.00398629	0.0877209	targetprofiler-NO	targetscan-Yes	miRanda-NO
EML5	hsa-mir-487a	0.859039	2.22e-16	9.43e-14	-0.805293	0.00277943	0.0778612	targetprofiler-NO	targetscan-Yes	miRanda-NO
EP400	hsa-mir-93	0.377158	0.00537103	0.090673	-0.767605	0.00581188	0.0995685	targetprofiler-NO	targetscan-Yes	miRanda-NO
EP400NL	hsa-mir-940	0.372314	0.00604531	0.0985242	-0.854162	0.000815833	0.0516576	targetprofiler-Yes	targetscan-NO	miRanda-NO
EPHA7	hsa-mir-15b	0.388199	0.00407472	0.0744182	-0.777311	0.00486999	0.0938101	targetprofiler-Yes	targetscan-NO	miRanda-NO
EPHA7	hsa-mir-299	0.388897	0.00400289	0.0734683	-0.859103	0.000703863	0.0490282	targetprofiler-NO	targetscan-Yes	miRanda-NO
EPHA7	hsa-mir-382	0.385285	0.00438675	0.0784749	-0.91803	6.72e-05	0.0197543	targetprofiler-NO	targetscan-Yes	miRanda-NO
EPM2A	hsa-mir-136	0.524521	5.54e-05	0.00256087	-0.824134	0.00180982	0.0675589	targetprofiler-Yes	targetscan-NO	miRanda-NO
EPM2A	hsa-mir-382	0.522674	5.95e-05	0.00271492	-0.90415	0.000133012	0.0264434	targetprofiler-NO	targetscan-Yes	miRanda-NO
EPM2A	hsa-mir-495	0.528721	4.71e-05	0.00223685	-0.770125	0.00555548	0.09803	targetprofiler-Yes	targetscan-NO	miRanda-NO
ESYT2	hsa-mir-136	0.794519	1.24e-12	3.29e-10	-0.912344	9.01e-05	0.0224698	targetprofiler-NO	targetscan-Yes	miRanda-NO
ESYT2	hsa-mir-345	0.612881	1.07e-06	8.89e-05	-0.800025	0.0031088	0.080753	targetprofiler-NO	targetscan-Yes	miRanda-NO
ESYT2	hsa-mir-382	0.797287	9.08e-13	2.46e-10	-0.947109	9.76e-06	0.0082271	targetprofiler-Yes	targetscan-Yes	miRanda-NO
ESYT2	hsa-mir-410	0.79079	1.87e-12	4.85e-10	-0.846187	0.00102423	0.0558411	targetprofiler-NO	targetscan-Yes	miRanda-NO
ESYT2	hsa-mir-495	0.796337	1.01e-12	2.72e-10	-0.789884	0.00382342	0.086485	targetprofiler-NO	targetscan-Yes	miRanda-NO
EXOC5	hsa-mir-382	0.801501	5.61e-13	1.57e-10	-0.818984	0.00204463	0.0703	targetprofiler-NO	targetscan-Yes	miRanda-NO
FAM103A1	hsa-let-7i	-0.406101	0.0025517	0.0528623	0.866759	0.000553745	0.0450197	targetprofiler-NO	targetscan-NO	miRanda-Yes
FAM110B	hsa-mir-484	0.529108	4.64e-05	0.00220897	-0.841786	0.0011551	0.0581305	targetprofiler-Yes	targetscan-NO	miRanda-Yes
FAM124A	hsa-mir-381	0.502912	0.00012411	0.00495977	-0.872923	0.000451621	0.041931	targetprofiler-Yes	targetscan-NO	miRanda-NO
FAM124A	hsa-mir-410	0.468001	0.000409722	0.0129364	-0.818244	0.00208014	0.0707313	targetprofiler-NO	targetscan-Yes	miRanda-NO
FAM124A	hsa-mir-495	0.481773	0.000259704	0.00899915	-0.78126	0.00452096	0.091513	targetprofiler-NO	targetscan-Yes	miRanda-NO
FAM149A	hsa-mir-140	0.421012	0.00169389	0.0388517	-0.811511	0.00242487	0.0744441	targetprofiler-NO	targetscan-Yes	miRanda-NO
FAM161B	hsa-mir-382	0.555651	1.57e-05	0.000887549	-0.785528	0.00416493	0.0890255	targetprofiler-NO	targetscan-Yes	miRanda-NO
FAM168B	hsa-mir-1254	0.38725	0.0041741	0.075714	-0.787856	0.00397975	0.0876629	targetprofiler-NO	targetscan-Yes	miRanda-NO
FAM172A	hsa-mir-10b	0.40827	0.00240676	0.05062	-0.811107	0.00244685	0.074677	targetprofiler-NO	targetscan-Yes	miRanda-NO
FAM38A	hsa-mir-152	0.383283	0.00461321	0.0813512	-0.77692	0.00490559	0.0940433	targetprofiler-NO	targetscan-NO	miRanda-Yes
FAM53C	hsa-mir-345	0.517355	7.28e-05	0.00320809	-0.768161	0.00575456	0.0992284	targetprofiler-Yes	targetscan-Yes	miRanda-NO
FAM83H	hsa-mir-140	-0.440311	0.000968954	0.0253817	0.782883	0.00438304	0.0905786	targetprofiler-NO	targetscan-Yes	miRanda-NO
FBXL7	hsa-mir-95	0.464684	0.000455979	0.0140778	-0.774725	0.00510904	0.0953393	targetprofiler-NO	targetscan-Yes	miRanda-NO
FBXW11	hsa-mir-199b	0.497943	0.000148278	0.00572857	-0.800795	0.00305899	0.0803454	targetprofiler-NO	targetscan-Yes	miRanda-NO
FGD6	hsa-mir-21	0.374859	0.00568236	0.0943656	-0.772573	0.00531448	0.0965986	targetprofiler-NO	targetscan-Yes	miRanda-NO
FGD6	hsa-mir-27a	0.440435	0.000965378	0.0253103	-0.83242	0.0014751	0.0631385	targetprofiler-NO	targetscan-NO	miRanda-Yes
FGFR3	hsa-let-7i	-0.420232	0.00173135	0.0395	0.867964	0.000532524	0.044421	targetprofiler-NO	targetscan-NO	miRanda-Yes
FGFR3	hsa-mir-100	-0.381589	0.0048128	0.0838437	0.769686	0.00559946	0.0982973	targetprofiler-Yes	targetscan-NO	miRanda-Yes
FGL2	hsa-mir-155	0.800985	5.96e-13	1.66e-10	-0.769074	0.0056613	0.098678	targetprofiler-NO	targetscan-Yes	miRanda-NO
FNDC5	hsa-mir-484	0.576341	6.3e-06	0.000408473	-0.784766	0.00422691	0.089476	targetprofiler-Yes	targetscan-NO	miRanda-NO
FNIP1	hsa-mir-136	0.390848	0.00380807	0.0708406	-0.84619	0.00102415	0.0558403	targetprofiler-NO	targetscan-Yes	miRanda-NO
FOXA1	hsa-mir-100	-0.392954	0.00360729	0.0681144	0.795548	0.0034108	0.0832337	targetprofiler-Yes	targetscan-NO	miRanda-NO
FOXA1	hsa-mir-132	-0.424835	0.00152035	0.0358076	0.850401	0.000909682	0.0536536	targetprofiler-NO	targetscan-Yes	miRanda-Yes
FOXP2	hsa-mir-136	0.484728	0.000234905	0.00830027	-0.825553	0.00174883	0.0668074	targetprofiler-NO	targetscan-Yes	miRanda-NO
FUBP3	hsa-mir-140	0.425539	0.00149019	0.0352674	-0.780824	0.00455859	0.0917834	targetprofiler-NO	targetscan-Yes	miRanda-NO
FYN	hsa-mir-136	0.379439	0.00507696	0.0871237	-0.862555	0.000632802	0.0472492	targetprofiler-Yes	targetscan-NO	miRanda-NO
FYN	hsa-mir-410	0.377393	0.00534005	0.0903054	-0.773118	0.00526183	0.0962769	targetprofiler-NO	targetscan-NO	miRanda-Yes
FYTTD1	hsa-mir-136	0.560917	1.25e-05	0.000732665	-0.840333	0.00120097	0.0589264	targetprofiler-NO	targetscan-Yes	miRanda-NO
FYTTD1	hsa-mir-382	0.560529	1.27e-05	0.000743164	-0.811189	0.00244235	0.074634	targetprofiler-NO	targetscan-Yes	miRanda-NO
GAL3ST1	hsa-let-7c	0.648766	1.49e-07	1.57e-05	-0.827604	0.00166341	0.0657459	targetprofiler-NO	targetscan-NO	miRanda-Yes
GARNL3	hsa-mir-185	0.511704	9e-05	0.00381854	-0.793803	0.0035342	0.0842445	targetprofiler-Yes	targetscan-Yes	miRanda-Yes
GBAS	hsa-mir-299	0.388333	0.00406082	0.0742362	-0.790949	0.00374315	0.0858701	targetprofiler-NO	targetscan-Yes	miRanda-NO
GEMIN5	hsa-mir-136	0.508305	0.000101995	0.00422829	-0.791837	0.00367715	0.0853661	targetprofiler-NO	targetscan-NO	miRanda-Yes
GJC1	hsa-mir-299	0.552095	1.82e-05	0.00100905	-0.784964	0.00421078	0.0893483	targetprofiler-NO	targetscan-Yes	miRanda-NO
GLIS3	hsa-mir-186	0.465686	0.000441527	0.0137262	-0.834921	0.00138388	0.0618056	targetprofiler-NO	targetscan-Yes	miRanda-NO
GLIS3	hsa-mir-653	0.47899	0.000285213	0.00970028	-0.824772	0.00178222	0.0672133	targetprofiler-NO	targetscan-Yes	miRanda-NO
GNA11	hsa-mir-136	0.618541	7.98e-07	6.87e-05	-0.793205	0.00357726	0.0845818	targetprofiler-NO	targetscan-Yes	miRanda-NO
GNAQ	hsa-mir-653	0.451618	0.000687772	0.0194403	-0.824428	0.00179709	0.0673877	targetprofiler-NO	targetscan-NO	miRanda-Yes
GNAZ	hsa-mir-299	0.447575	0.000778515	0.0214231	-0.793682	0.00354286	0.0843105	targetprofiler-NO	targetscan-Yes	miRanda-NO
GOLGA7	hsa-mir-590	0.530007	4.47e-05	0.00214518	-0.857845	0.000731185	0.049719	targetprofiler-NO	targetscan-Yes	miRanda-NO
GOLGA7	hsa-mir-766	0.505721	0.000112095	0.00456703	-0.775615	0.0050258	0.0947975	targetprofiler-Yes	targetscan-NO	miRanda-NO
GPAM	hsa-mir-1266	0.530336	4.42e-05	0.00212196	-0.828673	0.00162012	0.0651762	targetprofiler-NO	targetscan-Yes	miRanda-NO
GPAM	hsa-mir-186	0.626976	5.09e-07	4.63e-05	-0.796516	0.00334372	0.0827093	targetprofiler-Yes	targetscan-Yes	miRanda-NO
GPAM	hsa-mir-505	0.627005	5.08e-07	4.63e-05	-0.781398	0.00450911	0.0914244	targetprofiler-NO	targetscan-Yes	miRanda-NO
GPAM	hsa-mir-629	0.506921	0.000107299	0.00440681	-0.906084	0.000121703	0.0255121	targetprofiler-NO	targetscan-Yes	miRanda-NO
GPR135	hsa-mir-136	0.532094	4.12e-05	0.00200245	-0.775052	0.00507834	0.0951398	targetprofiler-NO	targetscan-NO	miRanda-Yes
GRB10	hsa-mir-345	0.503054	0.000123473	0.00493937	-0.783233	0.00435369	0.0903879	targetprofiler-Yes	targetscan-Yes	miRanda-NO
GSTM3	hsa-mir-676	0.406117	0.00255054	0.052843	-0.817472	0.00211769	0.0711422	targetprofiler-NO	targetscan-Yes	miRanda-NO
GTF2H5	hsa-mir-345	0.395214	0.00340215	0.0652796	-0.819797	0.00200613	0.0698803	targetprofiler-NO	targetscan-Yes	miRanda-NO
GZF1	hsa-mir-1266	0.443526	0.000880039	0.0235654	-0.852882	0.000846913	0.0523162	targetprofiler-Yes	targetscan-Yes	miRanda-NO
GZF1	hsa-mir-939	0.425861	0.00147658	0.0350247	-0.861735	0.000649158	0.0476674	targetprofiler-NO	targetscan-Yes	miRanda-NO
HACE1	hsa-mir-1226	0.474533	0.000330832	0.0109166	-0.768429	0.00572702	0.0990704	targetprofiler-NO	targetscan-Yes	miRanda-NO
HBS1L	hsa-mir-25	0.381234	0.00485557	0.0843785	-0.814452	0.00226944	0.072792	targetprofiler-NO	targetscan-Yes	miRanda-NO
HBS1L	hsa-mir-3653	0.374588	0.00572006	0.0948053	-0.854478	0.000808283	0.0514818	targetprofiler-NO	targetscan-Yes	miRanda-NO
HBS1L	hsa-mir-382	0.536406	3.47e-05	0.00173617	-0.804239	0.00284315	0.0784661	targetprofiler-NO	targetscan-Yes	miRanda-NO
HBS1L	hsa-mir-590	0.41294	0.00211937	0.0460107	-0.798682	0.00319724	0.08151	targetprofiler-NO	targetscan-Yes	miRanda-NO
HBS1L	hsa-mir-93	0.581052	5.07e-06	0.000339565	-0.786013	0.00412587	0.08875	targetprofiler-NO	targetscan-Yes	miRanda-NO
HIF1AN	hsa-mir-299	0.484343	0.000238009	0.00838742	-0.785114	0.00419856	0.0892593	targetprofiler-NO	targetscan-Yes	miRanda-NO
HIF1AN	hsa-mir-382	0.495771	0.000160131	0.00609393	-0.800559	0.00307417	0.080458	targetprofiler-NO	targetscan-Yes	miRanda-NO
HINT3	hsa-mir-1301	0.459926	0.000530598	0.0158583	-0.780651	0.00457354	0.0918739	targetprofiler-NO	targetscan-Yes	miRanda-NO
HINT3	hsa-mir-590	0.436401	0.00108793	0.0277486	-0.826484	0.00170968	0.0662902	targetprofiler-NO	targetscan-Yes	miRanda-NO
HINT3	hsa-mir-653	0.435379	0.00112111	0.02839	-0.848715	0.000954282	0.0545206	targetprofiler-NO	targetscan-Yes	miRanda-NO
HNRNPUL2	hsa-mir-136	0.445105	0.000839113	0.0227075	-0.768131	0.00575759	0.0992448	targetprofiler-NO	targetscan-Yes	miRanda-NO
HNRNPUL2	hsa-mir-299	0.444364	0.000858089	0.0231066	-0.788416	0.00393609	0.0873399	targetprofiler-NO	targetscan-Yes	miRanda-NO
HS1BP3	hsa-mir-1266	0.39102	0.00379133	0.0706139	-0.800288	0.0030917	0.0806064	targetprofiler-Yes	targetscan-NO	miRanda-NO
HSPA2	hsa-mir-136	0.979785	0	0	-0.819115	0.00203841	0.0702329	targetprofiler-NO	targetscan-Yes	miRanda-NO
HSPA2	hsa-mir-382	0.975545	0	0	-0.905234	0.00012658	0.0259349	targetprofiler-NO	targetscan-Yes	miRanda-Yes
HUWE1	hsa-mir-505	0.448122	0.000765628	0.0211477	-0.814078	0.00228881	0.0730009	targetprofiler-NO	targetscan-Yes	miRanda-Yes
IARS	hsa-let-7i	0.403429	0.00274077	0.0557285	-0.804075	0.00285315	0.078558	targetprofiler-NO	targetscan-NO	miRanda-Yes
ID1	hsa-mir-100	-0.384945	0.0044246	0.0789603	0.878242	0.000375558	0.0392086	targetprofiler-NO	targetscan-NO	miRanda-Yes
IFT74	hsa-mir-590	0.422932	0.00160464	0.0372995	-0.781571	0.00449429	0.0913322	targetprofiler-NO	targetscan-Yes	miRanda-NO
IGSF21	hsa-mir-382	0.856479	4.44e-16	1.8e-13	-0.797347	0.00328699	0.0822378	targetprofiler-NO	targetscan-NO	miRanda-Yes
INPP4A	hsa-mir-584	0.461347	0.000507227	0.0153047	-0.852395	0.000858958	0.0525801	targetprofiler-NO	targetscan-Yes	miRanda-NO
IPO5	hsa-mir-382	0.446266	0.000810108	0.0220946	-0.809039	0.0025615	0.0758278	targetprofiler-Yes	targetscan-Yes	miRanda-NO
IPO8	hsa-mir-136	0.43966	0.00098792	0.0257622	-0.817185	0.00213177	0.0712737	targetprofiler-NO	targetscan-Yes	miRanda-NO
IPO8	hsa-mir-381	0.430383	0.00129676	0.0317286	-0.768413	0.00572871	0.0990818	targetprofiler-Yes	targetscan-NO	miRanda-NO
IQSEC1	hsa-mir-3653	0.430414	0.0012956	0.031706	-0.81388	0.00229907	0.0731206	targetprofiler-NO	targetscan-Yes	miRanda-NO
ITSN2	hsa-mir-3653	0.377953	0.00526683	0.0894265	-0.836897	0.00131482	0.0607724	targetprofiler-Yes	targetscan-NO	miRanda-NO
JAM3	hsa-mir-382	0.982243	0	0	-0.864312	0.000598786	0.0463534	targetprofiler-NO	targetscan-Yes	miRanda-NO
JMY	hsa-mir-136	0.460145	0.000526938	0.015773	-0.859468	0.000696059	0.0488417	targetprofiler-NO	targetscan-Yes	miRanda-NO
JMY	hsa-mir-299	0.446402	0.000806781	0.0220229	-0.817245	0.00212881	0.0712418	targetprofiler-NO	targetscan-Yes	miRanda-NO
JMY	hsa-mir-382	0.456337	0.000594005	0.0173325	-0.90702	0.000116501	0.0250477	targetprofiler-NO	targetscan-Yes	miRanda-NO
JMY	hsa-mir-410	0.465138	0.000449382	0.0139168	-0.788296	0.00394542	0.0874112	targetprofiler-NO	targetscan-Yes	miRanda-NO
JMY	hsa-mir-495	0.467559	0.000415623	0.0130835	-0.775485	0.00503791	0.0948795	targetprofiler-NO	targetscan-Yes	miRanda-NO
JRK	hsa-mir-382	0.441094	0.000946598	0.0249294	-0.772912	0.00528166	0.0963968	targetprofiler-NO	targetscan-Yes	miRanda-NO
JUP	hsa-mir-140	-0.417627	0.00186201	0.0417425	0.816965	0.00214262	0.0713911	targetprofiler-NO	targetscan-Yes	miRanda-NO
JUP	hsa-mir-627	-0.377558	0.00531841	0.090044	0.772375	0.00533364	0.0967042	targetprofiler-Yes	targetscan-NO	miRanda-NO
KATNAL1	hsa-mir-382	0.375942	0.00553378	0.0926057	-0.77529	0.00505607	0.0949983	targetprofiler-NO	targetscan-Yes	miRanda-NO
KCMF1	hsa-mir-1301	0.465357	0.000446224	0.01384	-0.819432	0.00202335	0.0700653	targetprofiler-NO	targetscan-Yes	miRanda-NO
KCNA6	hsa-mir-382	0.389224	0.00396969	0.0730155	-0.842412	0.00113577	0.0577817	targetprofiler-NO	targetscan-Yes	miRanda-NO
KCNK3	hsa-mir-132	0.402325	0.00282243	0.0569428	-0.772897	0.0052831	0.0964076	targetprofiler-NO	targetscan-Yes	miRanda-NO
KCNK3	hsa-mir-25	0.392767	0.00362472	0.0683528	-0.827851	0.00165333	0.0656133	targetprofiler-NO	targetscan-Yes	miRanda-NO
KCNN4	hsa-mir-424	-0.381134	0.00486764	0.0845289	0.792416	0.00363463	0.0850412	targetprofiler-Yes	targetscan-NO	miRanda-NO
KCTD15	hsa-mir-132	0.387108	0.0041892	0.0759123	-0.794917	0.00345503	0.083599	targetprofiler-NO	targetscan-Yes	miRanda-NO
KCTD7	hsa-mir-25	0.43595	0.00110247	0.0280257	-0.768823	0.0056869	0.098833	targetprofiler-NO	targetscan-Yes	miRanda-NO
KDM3B	hsa-mir-136	0.441692	0.000929829	0.0245872	-0.850391	0.000909917	0.0536575	targetprofiler-NO	targetscan-Yes	miRanda-NO
KHDRBS3	hsa-mir-629	0.432459	0.00122099	0.0302938	-0.811479	0.00242661	0.0744643	targetprofiler-NO	targetscan-NO	miRanda-Yes
KIAA0368	hsa-mir-221	0.381083	0.00487383	0.0846041	-0.801609	0.00300686	0.0799261	targetprofiler-NO	targetscan-Yes	miRanda-NO
KIAA1279	hsa-mir-345	0.416184	0.0019381	0.04302	-0.78822	0.00395128	0.0874523	targetprofiler-NO	targetscan-Yes	miRanda-NO
KIAA1377	hsa-mir-299	0.397932	0.00316921	0.0619993	-0.773682	0.00520784	0.095957	targetprofiler-NO	targetscan-Yes	miRanda-NO
KIAA1462	hsa-mir-95	0.373375	0.00589158	0.0967793	-0.776657	0.00492966	0.0941984	targetprofiler-Yes	targetscan-Yes	miRanda-Yes
KIAA1468	hsa-mir-340	-0.494568	0.000167061	0.00630676	0.864773	0.000590105	0.0461222	targetprofiler-NO	targetscan-Yes	miRanda-NO
KIAA1586	hsa-mir-186	0.484403	0.000237526	0.00837421	-0.771134	0.00545515	0.0974303	targetprofiler-NO	targetscan-Yes	miRanda-Yes
KIAA1737	hsa-mir-382	0.42565	0.00148552	0.0351875	-0.777156	0.00488408	0.0939051	targetprofiler-NO	targetscan-Yes	miRanda-NO
KIF1B	hsa-mir-106b	0.544156	2.54e-05	0.00133369	-0.778731	0.00474225	0.0929925	targetprofiler-Yes	targetscan-NO	miRanda-NO
KIF1B	hsa-mir-136	0.695755	7.35e-09	1.04e-06	-0.824932	0.00177532	0.0671222	targetprofiler-NO	targetscan-Yes	miRanda-NO
KIF1B	hsa-mir-381	0.676256	2.74e-08	3.44e-06	-0.806996	0.00267871	0.0769368	targetprofiler-Yes	targetscan-NO	miRanda-NO
KIF1B	hsa-mir-382	0.692326	9.33e-09	1.29e-06	-0.877134	0.000390535	0.0397981	targetprofiler-NO	targetscan-Yes	miRanda-NO
KIF1B	hsa-mir-410	0.694727	7.9e-09	1.11e-06	-0.776461	0.00494761	0.0943119	targetprofiler-NO	targetscan-Yes	miRanda-NO
KIF27	hsa-mir-186	0.432797	0.00120905	0.0300709	-0.780113	0.00462037	0.0922006	targetprofiler-Yes	targetscan-Yes	miRanda-NO
KIF27	hsa-mir-939	0.4815	0.000262116	0.00906645	-0.834917	0.001384	0.0618056	targetprofiler-NO	targetscan-NO	miRanda-Yes
KLC1	hsa-mir-382	0.644134	1.95e-07	1.99e-05	-0.824754	0.00178301	0.0672226	targetprofiler-NO	targetscan-NO	miRanda-Yes
KLF12	hsa-mir-25	0.397764	0.00318322	0.0621964	-0.789036	0.0038882	0.0870043	targetprofiler-NO	targetscan-Yes	miRanda-NO
KLF12	hsa-mir-340	0.435034	0.00113253	0.0286099	-0.767348	0.00583847	0.0997245	targetprofiler-NO	targetscan-Yes	miRanda-NO
KLF5	hsa-mir-140	-0.396741	0.00326947	0.0634105	0.941122	1.57e-05	0.0103085	targetprofiler-NO	targetscan-Yes	miRanda-NO
KLHDC10	hsa-mir-1254	0.379136	0.00511521	0.0875956	-0.820216	0.00198651	0.0696485	targetprofiler-NO	targetscan-Yes	miRanda-NO
KLHDC5	hsa-mir-382	0.430531	0.00129123	0.031623	-0.83092	0.00153195	0.0639546	targetprofiler-Yes	targetscan-NO	miRanda-NO
KLHL4	hsa-mir-155	0.461268	0.000508516	0.0153355	-0.773783	0.00519826	0.0958906	targetprofiler-Yes	targetscan-Yes	miRanda-NO
LAMB3	hsa-mir-484	-0.381911	0.00477429	0.0833576	0.780322	0.00460214	0.0920681	targetprofiler-Yes	targetscan-NO	miRanda-Yes
LDOC1L	hsa-mir-136	0.66793	4.66e-08	5.54e-06	-0.802637	0.00294207	0.079375	targetprofiler-Yes	targetscan-Yes	miRanda-NO
LDOC1L	hsa-mir-299	0.659097	8.05e-08	9.03e-06	-0.77658	0.00493673	0.0942409	targetprofiler-NO	targetscan-Yes	miRanda-NO
LIN52	hsa-mir-382	0.802007	5.29e-13	1.48e-10	-0.800857	0.00305494	0.0803121	targetprofiler-NO	targetscan-Yes	miRanda-NO
LOC100128239	hsa-mir-1180	0.588375	3.6e-06	0.000252911	-0.768842	0.00568493	0.098819	targetprofiler-Yes	targetscan-NO	miRanda-NO
LOC100128239	hsa-mir-484	0.492113	0.000182069	0.00676109	-0.849756	0.00092654	0.0540086	targetprofiler-Yes	targetscan-NO	miRanda-NO
LONRF2	hsa-mir-136	0.849691	8.88e-16	3.49e-13	-0.851554	0.000880067	0.0530295	targetprofiler-NO	targetscan-Yes	miRanda-NO
LONRF2	hsa-mir-299	0.840046	3.77e-15	1.39e-12	-0.851008	0.000893988	0.0533349	targetprofiler-NO	targetscan-Yes	miRanda-NO
LONRF2	hsa-mir-410	0.855375	4.44e-16	1.8e-13	-0.800864	0.00305453	0.0803103	targetprofiler-NO	targetscan-Yes	miRanda-NO
LONRF2	hsa-mir-487a	0.849544	8.88e-16	3.49e-13	-0.806549	0.00270487	0.0771808	targetprofiler-NO	targetscan-Yes	miRanda-NO
LONRF2	hsa-mir-495	0.850067	8.88e-16	3.49e-13	-0.794034	0.00351771	0.0841083	targetprofiler-NO	targetscan-Yes	miRanda-NO
LPHN1	hsa-mir-1226	0.402076	0.00284112	0.0572166	-0.792889	0.00360014	0.084768	targetprofiler-Yes	targetscan-Yes	miRanda-NO
LPL	hsa-mir-136	0.582034	4.85e-06	0.000326535	-0.819448	0.00202262	0.070056	targetprofiler-NO	targetscan-Yes	miRanda-NO
LPL	hsa-mir-410	0.578327	5.75e-06	0.000377903	-0.793389	0.00356399	0.0844867	targetprofiler-NO	targetscan-Yes	miRanda-NO
LPL	hsa-mir-432	0.578104	5.81e-06	0.000381279	-0.804939	0.00280073	0.0780606	targetprofiler-NO	targetscan-Yes	miRanda-NO
LPL	hsa-mir-487a	0.582347	4.78e-06	0.000322482	-0.771865	0.0053833	0.0970167	targetprofiler-NO	targetscan-Yes	miRanda-NO
LRCH2	hsa-mir-382	0.553997	1.68e-05	0.000942168	-0.879572	0.000358165	0.0385592	targetprofiler-NO	targetscan-Yes	miRanda-NO
LRPPRC	hsa-mir-331	0.502187	0.000127392	0.00506535	-0.819312	0.00202906	0.0701241	targetprofiler-NO	targetscan-Yes	miRanda-NO
LRPPRC	hsa-mir-505	0.410258	0.00228049	0.0486056	-0.77585	0.00500401	0.0946675	targetprofiler-NO	targetscan-Yes	miRanda-NO
LRRC58	hsa-mir-136	0.415531	0.00197345	0.043606	-0.877343	0.000387677	0.0396727	targetprofiler-NO	targetscan-Yes	miRanda-NO
LYPLA2	hsa-let-7i	-0.497178	0.000152355	0.00585408	0.775507	0.0050358	0.0948667	targetprofiler-NO	targetscan-NO	miRanda-Yes
MAGI2	hsa-mir-25	0.529725	4.52e-05	0.00216517	-0.82869	0.00161947	0.0651694	targetprofiler-NO	targetscan-NO	miRanda-Yes
MAP1B	hsa-mir-136	0.409946	0.00229988	0.0489209	-0.817332	0.00212459	0.0712041	targetprofiler-NO	targetscan-Yes	miRanda-NO
MAP1B	hsa-mir-495	0.41333	0.00209681	0.0456476	-0.774146	0.00516369	0.0956822	targetprofiler-NO	targetscan-Yes	miRanda-NO
MAP3K15	hsa-mir-93	0.602483	1.81e-06	0.000140438	-0.780201	0.00461268	0.0921504	targetprofiler-NO	targetscan-Yes	miRanda-NO
MAPK4	hsa-mir-132	0.460164	0.000526619	0.0157657	-0.770457	0.00552226	0.0978246	targetprofiler-NO	targetscan-Yes	miRanda-NO
MAPK8IP1	hsa-mir-484	0.613352	1.05e-06	8.71e-05	-0.869803	0.000501342	0.0434938	targetprofiler-NO	targetscan-NO	miRanda-Yes
MAPRE1	hsa-mir-629	0.374806	0.00568972	0.0944534	-0.784435	0.00425406	0.0896481	targetprofiler-NO	targetscan-Yes	miRanda-NO
MAPRE1	hsa-mir-939	0.386254	0.00428076	0.0771064	-0.772947	0.00527833	0.096379	targetprofiler-Yes	targetscan-Yes	miRanda-NO
MAPRE2	hsa-mir-382	0.436122	0.0010969	0.0279198	-0.936366	2.21e-05	0.0121328	targetprofiler-Yes	targetscan-NO	miRanda-NO
MCPH1	hsa-mir-1254	0.48804	0.000209691	0.00757905	-0.771607	0.00540858	0.0971618	targetprofiler-NO	targetscan-Yes	miRanda-NO
MCPH1	hsa-mir-382	0.466567	0.00042916	0.0134207	-0.825858	0.00173592	0.0666471	targetprofiler-NO	targetscan-Yes	miRanda-NO
MDM1	hsa-mir-136	0.512524	8.73e-05	0.00372482	-0.835114	0.00137701	0.0617102	targetprofiler-Yes	targetscan-Yes	miRanda-NO
MDM1	hsa-mir-487a	0.513721	8.35e-05	0.00359057	-0.77422	0.00515671	0.0956375	targetprofiler-NO	targetscan-Yes	miRanda-NO
ME2	hsa-mir-345	0.4156	0.00196968	0.0435453	-0.803129	0.00291145	0.0790794	targetprofiler-NO	targetscan-Yes	miRanda-NO
ME2	hsa-mir-487a	0.545783	2.37e-05	0.00126059	-0.781886	0.00446742	0.091152	targetprofiler-NO	targetscan-Yes	miRanda-NO
ME2	hsa-mir-495	0.539188	3.1e-05	0.00158057	-0.789503	0.00385241	0.0867229	targetprofiler-NO	targetscan-Yes	miRanda-NO
MECP2	hsa-mir-299	0.453375	0.000651417	0.0186307	-0.837986	0.00127791	0.0601809	targetprofiler-NO	targetscan-Yes	miRanda-NO
MECP2	hsa-mir-410	0.448458	0.00075781	0.0209776	-0.790925	0.00374495	0.085884	targetprofiler-NO	targetscan-Yes	miRanda-NO
MED13L	hsa-mir-1254	0.373034	0.0059406	0.09733	-0.858079	0.000726033	0.0495947	targetprofiler-Yes	targetscan-NO	miRanda-NO
MED13L	hsa-mir-345	0.377497	0.0053264	0.0901409	-0.788586	0.00392292	0.0872535	targetprofiler-Yes	targetscan-NO	miRanda-NO
MED22	hsa-mir-25	0.402842	0.00278389	0.056368	-0.778366	0.0047749	0.0932054	targetprofiler-NO	targetscan-Yes	miRanda-NO
METAP2	hsa-mir-382	0.389934	0.00389827	0.0720593	-0.820215	0.00198654	0.0696492	targetprofiler-NO	targetscan-NO	miRanda-Yes
MKRN2	hsa-mir-93	0.479467	0.000280685	0.00957566	-0.828548	0.00162517	0.0652424	targetprofiler-NO	targetscan-Yes	miRanda-NO
MKX	hsa-mir-487a	0.505367	0.000113549	0.00461488	-0.784846	0.00422037	0.0894303	targetprofiler-Yes	targetscan-Yes	miRanda-NO
MLH3	hsa-mir-136	0.432992	0.00120219	0.0299425	-0.843467	0.00110373	0.0572376	targetprofiler-NO	targetscan-Yes	miRanda-NO
MLH3	hsa-mir-345	0.517366	7.28e-05	0.00320715	-0.769752	0.00559288	0.0982551	targetprofiler-NO	targetscan-Yes	miRanda-NO
MLH3	hsa-mir-487a	0.436346	0.00108971	0.0277831	-0.775795	0.00500909	0.0946973	targetprofiler-NO	targetscan-NO	miRanda-Yes
MLH3	hsa-mir-495	0.432316	0.0012261	0.030393	-0.769862	0.00558186	0.098197	targetprofiler-NO	targetscan-Yes	miRanda-NO
MLL	hsa-mir-136	0.712512	2.18e-09	3.4e-07	-0.856946	0.000751198	0.0502169	targetprofiler-Yes	targetscan-NO	miRanda-NO
MLXIP	hsa-mir-136	0.408349	0.00240163	0.0505387	-0.833652	0.00142961	0.0624594	targetprofiler-NO	targetscan-Yes	miRanda-NO
MPDZ	hsa-mir-130a	0.411212	0.00222197	0.0476721	-0.774088	0.00516918	0.0957185	targetprofiler-NO	targetscan-NO	miRanda-Yes
MPDZ	hsa-mir-382	0.502025	0.000128139	0.00508925	-0.966705	1.25e-06	0.00267796	targetprofiler-NO	targetscan-NO	miRanda-Yes
MPZL2	hsa-mir-106b	-0.463777	0.000469425	0.0144032	0.830117	0.00156305	0.0643838	targetprofiler-Yes	targetscan-NO	miRanda-NO
MPZL2	hsa-mir-25	-0.409041	0.00235704	0.0498357	0.848093	0.000971134	0.0548287	targetprofiler-NO	targetscan-Yes	miRanda-NO
MPZL2	hsa-mir-590	-0.378244	0.00522911	0.088968	0.817064	0.00213777	0.0713422	targetprofiler-NO	targetscan-Yes	miRanda-NO
MPZL2	hsa-mir-625	-0.465874	0.000438865	0.0136601	0.861877	0.000646319	0.0475995	targetprofiler-Yes	targetscan-Yes	miRanda-NO
MRPL35	hsa-mir-505	0.394666	0.00345097	0.0659576	-0.770862	0.00548206	0.0975864	targetprofiler-NO	targetscan-Yes	miRanda-NO
MRPS10	hsa-mir-505	0.4652	0.000448481	0.0138945	-0.816453	0.00216805	0.071654	targetprofiler-NO	targetscan-Yes	miRanda-NO
MSN	hsa-mir-221	0.432971	0.00120292	0.0299558	-0.830298	0.00155597	0.0642926	targetprofiler-NO	targetscan-Yes	miRanda-Yes
MSN	hsa-mir-222	0.510327	9.47e-05	0.00398044	-0.842656	0.00112828	0.0576538	targetprofiler-Yes	targetscan-NO	miRanda-NO
MTERFD3	hsa-mir-487a	0.445237	0.000835756	0.0226372	-0.796224	0.00336386	0.082865	targetprofiler-NO	targetscan-NO	miRanda-Yes
MTMR12	hsa-mir-1266	0.47169	0.000363293	0.0117583	-0.829691	0.00157972	0.0646161	targetprofiler-NO	targetscan-Yes	miRanda-NO
MTMR12	hsa-mir-340	0.408943	0.00236334	0.0499369	-0.782501	0.00441526	0.0908028	targetprofiler-NO	targetscan-Yes	miRanda-NO
MTMR7	hsa-mir-191	0.621717	6.74e-07	5.94e-05	-0.778499	0.00476301	0.093123	targetprofiler-NO	targetscan-Yes	miRanda-NO
MTMR7	hsa-mir-299	0.930976	0	0	-0.920612	5.84e-05	0.0186346	targetprofiler-NO	targetscan-Yes	miRanda-NO
MTMR7	hsa-mir-382	0.93047	0	0	-0.925717	4.36e-05	0.0163905	targetprofiler-NO	targetscan-Yes	miRanda-NO
MTMR7	hsa-mir-410	0.936309	0	0	-0.853308	0.00083645	0.0520981	targetprofiler-NO	targetscan-Yes	miRanda-NO
MTMR7	hsa-mir-495	0.931665	0	0	-0.874362	0.000429983	0.0412207	targetprofiler-NO	targetscan-Yes	miRanda-NO
MTMR7	hsa-mir-665	0.932785	0	0	-0.853717	0.000826527	0.0518869	targetprofiler-Yes	targetscan-Yes	miRanda-NO
MTMR9	hsa-mir-10b	0.561111	1.24e-05	0.000727531	-0.808304	0.00260327	0.0762521	targetprofiler-NO	targetscan-Yes	miRanda-NO
MTMR9	hsa-mir-1180	0.598668	2.19e-06	0.000165047	-0.872387	0.000459877	0.0422258	targetprofiler-NO	targetscan-Yes	miRanda-NO
MTMR9	hsa-mir-181c	0.727026	7.07e-10	1.2e-07	-0.784029	0.00428751	0.0898871	targetprofiler-Yes	targetscan-NO	miRanda-NO
MTMR9	hsa-mir-299	0.409627	0.00231991	0.049242	-0.833818	0.00142358	0.0623894	targetprofiler-NO	targetscan-Yes	miRanda-NO
MTMR9	hsa-mir-495	0.413123	0.00210878	0.0458428	-0.77503	0.00508043	0.0951508	targetprofiler-NO	targetscan-Yes	miRanda-NO
MTMR9	hsa-mir-93	0.442075	0.000919202	0.0243695	-0.773246	0.00524954	0.0961973	targetprofiler-Yes	targetscan-Yes	miRanda-NO
MTR	hsa-mir-136	0.381098	0.00487199	0.0845836	-0.852751	0.000850137	0.0523843	targetprofiler-NO	targetscan-Yes	miRanda-NO
MTR	hsa-mir-382	0.377132	0.00537445	0.0907186	-0.922654	5.21e-05	0.01775	targetprofiler-NO	targetscan-Yes	miRanda-NO
MTX3	hsa-mir-299	0.47165	0.000363771	0.011771	-0.797504	0.0032763	0.0821545	targetprofiler-NO	targetscan-Yes	miRanda-NO
MTX3	hsa-mir-381	0.462967	0.000481734	0.0146993	-0.812996	0.00234543	0.073624	targetprofiler-Yes	targetscan-NO	miRanda-NO
MTX3	hsa-mir-382	0.479338	0.000281903	0.00960889	-0.885371	0.000289334	0.0356423	targetprofiler-NO	targetscan-Yes	miRanda-NO
MTX3	hsa-mir-487a	0.481725	0.000260124	0.00901051	-0.803312	0.0029001	0.0789778	targetprofiler-Yes	targetscan-Yes	miRanda-NO
MTX3	hsa-mir-495	0.486451	0.000221465	0.00791787	-0.813926	0.00229671	0.0730942	targetprofiler-Yes	targetscan-Yes	miRanda-NO
MYSM1	hsa-mir-107	0.397703	0.00318831	0.0622689	-0.795708	0.00339966	0.0831503	targetprofiler-Yes	targetscan-NO	miRanda-NO
MYSM1	hsa-mir-141	0.456575	0.000589607	0.0172338	-0.824916	0.00177604	0.0671318	targetprofiler-Yes	targetscan-Yes	miRanda-NO
MYSM1	hsa-mir-331	0.424315	0.00154298	0.0362142	-0.874863	0.000422634	0.040935	targetprofiler-NO	targetscan-Yes	miRanda-NO
NAA25	hsa-let-7e	0.475345	0.000322058	0.0106879	-0.850486	0.000907449	0.0536258	targetprofiler-Yes	targetscan-NO	miRanda-NO
NAA25	hsa-mir-331	0.707236	3.22e-09	4.88e-07	-0.795269	0.00343035	0.0833963	targetprofiler-NO	targetscan-Yes	miRanda-NO
NAA25	hsa-mir-93	0.394162	0.00349634	0.0665845	-0.850498	0.000907163	0.053624	targetprofiler-NO	targetscan-Yes	miRanda-NO
NAA30	hsa-mir-345	0.630494	4.2e-07	3.92e-05	-0.76954	0.00561418	0.0983854	targetprofiler-NO	targetscan-Yes	miRanda-NO
NAA30	hsa-mir-495	0.623248	6.22e-07	5.52e-05	-0.776648	0.00493049	0.0942033	targetprofiler-NO	targetscan-Yes	miRanda-NO
NAP1L1	hsa-let-7i	0.425151	0.00150678	0.0355616	-0.86867	0.000520397	0.044061	targetprofiler-Yes	targetscan-NO	miRanda-NO
NAP1L1	hsa-mir-130a	0.534552	3.74e-05	0.00184667	-0.782818	0.00438849	0.0906225	targetprofiler-NO	targetscan-Yes	miRanda-NO
NAP1L1	hsa-mir-186	0.491207	0.000187906	0.00693645	-0.858826	0.000709809	0.0491877	targetprofiler-NO	targetscan-Yes	miRanda-NO
NAP1L1	hsa-mir-221	0.444462	0.000855566	0.0230528	-0.821401	0.00193179	0.0690042	targetprofiler-NO	targetscan-Yes	miRanda-NO
NAP1L1	hsa-mir-299	0.381433	0.00483158	0.0840806	-0.821169	0.00194242	0.0691188	targetprofiler-NO	targetscan-Yes	miRanda-NO
NAP1L1	hsa-mir-410	0.387078	0.00419233	0.0759515	-0.82927	0.00159636	0.0648482	targetprofiler-NO	targetscan-Yes	miRanda-NO
NAP1L1	hsa-mir-454	0.533629	3.88e-05	0.00190368	-0.76768	0.00580413	0.0995185	targetprofiler-Yes	targetscan-NO	miRanda-NO
NAP1L1	hsa-mir-495	0.383155	0.00462809	0.0815387	-0.772442	0.0053271	0.0966694	targetprofiler-Yes	targetscan-Yes	miRanda-NO
NAP1L1	hsa-mir-590	0.381964	0.00476791	0.0832759	-0.875808	0.000409039	0.040475	targetprofiler-NO	targetscan-Yes	miRanda-NO
NAV1	hsa-mir-221	0.570613	8.16e-06	0.000509413	-0.842726	0.00112615	0.0576151	targetprofiler-Yes	targetscan-Yes	miRanda-NO
NAV1	hsa-mir-222	0.594527	2.68e-06	0.000196344	-0.818617	0.00206221	0.0705212	targetprofiler-Yes	targetscan-NO	miRanda-NO
NAV1	hsa-mir-454	0.387653	0.00413163	0.0751633	-0.824574	0.00179077	0.0673091	targetprofiler-Yes	targetscan-NO	miRanda-NO
NAV1	hsa-mir-627	0.495672	0.00016069	0.0061107	-0.773006	0.00527263	0.0963424	targetprofiler-Yes	targetscan-Yes	miRanda-NO
NBEA	hsa-mir-106b	0.433543	0.00118304	0.0295793	-0.807164	0.00266894	0.0768506	targetprofiler-Yes	targetscan-NO	miRanda-NO
NBEA	hsa-mir-381	0.930987	0	0	-0.844467	0.00107398	0.0567159	targetprofiler-Yes	targetscan-NO	miRanda-NO
NBEA	hsa-mir-382	0.938315	0	0	-0.903221	0.000138725	0.0268826	targetprofiler-NO	targetscan-Yes	miRanda-NO
NBEA	hsa-mir-495	0.94738	0	0	-0.781502	0.00450024	0.091369	targetprofiler-NO	targetscan-Yes	miRanda-NO
NDFIP2	hsa-mir-625	-0.406646	0.00251459	0.0522889	0.954196	5.16e-06	0.00590376	targetprofiler-NO	targetscan-Yes	miRanda-NO
NDUFA4	hsa-mir-590	0.52334	5.8e-05	0.00265819	-0.872167	0.000463315	0.0423301	targetprofiler-NO	targetscan-Yes	miRanda-NO
NDUFA6	hsa-mir-590	0.427227	0.00142004	0.0339976	-0.802048	0.00297909	0.0797067	targetprofiler-NO	targetscan-Yes	miRanda-NO
NECAB1	hsa-mir-132	0.469054	0.000395942	0.0125921	-0.788788	0.00390726	0.0871397	targetprofiler-NO	targetscan-Yes	miRanda-NO
NECAB1	hsa-mir-199b	0.505232	0.000114107	0.00463363	-0.804867	0.00280508	0.0780961	targetprofiler-NO	targetscan-Yes	miRanda-NO
NEDD4	hsa-mir-3653	0.578034	5.83e-06	0.000382314	-0.839887	0.00121532	0.0591669	targetprofiler-NO	targetscan-Yes	miRanda-NO
NEGR1	hsa-mir-136	0.535238	3.64e-05	0.00180549	-0.8771	0.000391006	0.0398191	targetprofiler-NO	targetscan-Yes	miRanda-NO
NEGR1	hsa-mir-25	0.394478	0.0034678	0.0661863	-0.85102	0.000893689	0.0533294	targetprofiler-NO	targetscan-Yes	miRanda-NO
NEGR1	hsa-mir-345	0.469732	0.000387308	0.0123758	-0.773809	0.00519573	0.0958778	targetprofiler-NO	targetscan-Yes	miRanda-NO
NEGR1	hsa-mir-382	0.53641	3.47e-05	0.00173594	-0.940113	1.69e-05	0.0106743	targetprofiler-NO	targetscan-Yes	miRanda-NO
NEGR1	hsa-mir-410	0.53831	3.22e-05	0.00162839	-0.814904	0.00224625	0.0725383	targetprofiler-NO	targetscan-Yes	miRanda-NO
NEGR1	hsa-mir-487a	0.53415	3.8e-05	0.0018714	-0.77551	0.00503559	0.0948658	targetprofiler-NO	targetscan-Yes	miRanda-NO
NEGR1	hsa-mir-495	0.540061	3e-05	0.00153445	-0.80639	0.00271425	0.0772772	targetprofiler-Yes	targetscan-Yes	miRanda-NO
NEURL	hsa-mir-665	0.943563	0	0	-0.799267	0.00315851	0.081191	targetprofiler-Yes	targetscan-NO	miRanda-NO
NFATC4	hsa-mir-299	0.807561	2.75e-13	8.05e-11	-0.829484	0.00158787	0.0647314	targetprofiler-NO	targetscan-Yes	miRanda-NO
NFIB	hsa-mir-155	0.494343	0.000168386	0.00634752	-0.808742	0.00257831	0.0759962	targetprofiler-NO	targetscan-Yes	miRanda-NO
NFYB	hsa-mir-25	0.41832	0.00182644	0.0411375	-0.775009	0.00508239	0.0951605	targetprofiler-NO	targetscan-Yes	miRanda-NO
NIPSNAP3B	hsa-mir-18a	0.413013	0.00211515	0.0459464	-0.778605	0.00475354	0.0930689	targetprofiler-NO	targetscan-NO	miRanda-Yes
NOL4	hsa-mir-382	0.94621	0	0	-0.871027	0.000481365	0.0428846	targetprofiler-NO	targetscan-Yes	miRanda-NO
NOVA1	hsa-mir-382	0.549626	2.02e-05	0.0011016	-0.796588	0.00333878	0.0826728	targetprofiler-Yes	targetscan-NO	miRanda-NO
NT5DC3	hsa-mir-1301	0.387469	0.00415098	0.0754108	-0.770186	0.00554932	0.0980016	targetprofiler-NO	targetscan-Yes	miRanda-NO
NUBPL	hsa-mir-590	0.396086	0.00332582	0.0641983	-0.792891	0.00360003	0.0847673	targetprofiler-NO	targetscan-Yes	miRanda-NO
OSBPL8	hsa-mir-221	0.439595	0.000989829	0.0258002	-0.851103	0.00089157	0.0532759	targetprofiler-NO	targetscan-Yes	miRanda-NO
OSBPL8	hsa-mir-222	0.460516	0.000520786	0.0156272	-0.806688	0.00269674	0.0770986	targetprofiler-Yes	targetscan-NO	miRanda-NO
OSBPL8	hsa-mir-627	0.454551	0.00062804	0.0181051	-0.798872	0.00318463	0.0814112	targetprofiler-NO	targetscan-Yes	miRanda-NO
OSTM1	hsa-mir-155	0.587291	3.79e-06	0.000264412	-0.777113	0.00488801	0.0939317	targetprofiler-NO	targetscan-Yes	miRanda-NO
PACRGL	hsa-mir-186	0.427247	0.00141923	0.0339822	-0.915028	7.86e-05	0.0212016	targetprofiler-NO	targetscan-Yes	miRanda-NO
PACRGL	hsa-mir-505	0.494443	0.000167801	0.00632987	-0.810276	0.00249246	0.0751472	targetprofiler-NO	targetscan-Yes	miRanda-NO
PALM	hsa-mir-484	0.473742	0.000339589	0.0111434	-0.768095	0.00576128	0.0992644	targetprofiler-Yes	targetscan-NO	miRanda-NO
PALM2	hsa-mir-766	0.462076	0.000495617	0.0150293	-0.806086	0.00273219	0.0774365	targetprofiler-NO	targetscan-Yes	miRanda-NO
PARK2	hsa-mir-382	0.56482	1.05e-05	0.000633821	-0.909498	0.000103546	0.0238511	targetprofiler-NO	targetscan-NO	miRanda-Yes
PARP1	hsa-mir-382	0.562099	1.19e-05	0.000701435	-0.787986	0.00396956	0.0875837	targetprofiler-NO	targetscan-NO	miRanda-Yes
PARVB	hsa-let-7i	0.42849	0.00136952	0.0330689	-0.834344	0.00140453	0.0621224	targetprofiler-NO	targetscan-NO	miRanda-Yes
PBX3	hsa-mir-25	0.466065	0.000436166	0.0135923	-0.808348	0.00260072	0.076227	targetprofiler-NO	targetscan-NO	miRanda-Yes
PCDH7	hsa-mir-221	0.451972	0.000680306	0.0192741	-0.871232	0.000478074	0.042784	targetprofiler-NO	targetscan-Yes	miRanda-NO
PCDH9	hsa-mir-136	0.562356	1.17e-05	0.000694816	-0.803816	0.00286902	0.0787074	targetprofiler-NO	targetscan-Yes	miRanda-NO
PCDH9	hsa-mir-382	0.547618	2.2e-05	0.00118235	-0.877807	0.000381386	0.0394309	targetprofiler-Yes	targetscan-Yes	miRanda-Yes
PCGF5	hsa-mir-136	0.908949	0	0	-0.910269	9.98e-05	0.0234615	targetprofiler-NO	targetscan-Yes	miRanda-NO
PCGF5	hsa-mir-345	0.75393	7.19e-11	1.46e-08	-0.845685	0.00103857	0.0560873	targetprofiler-NO	targetscan-Yes	miRanda-NO
PCGF5	hsa-mir-410	0.910527	0	0	-0.825734	0.00174117	0.0667204	targetprofiler-NO	targetscan-Yes	miRanda-NO
PCGF5	hsa-mir-495	0.910303	0	0	-0.819442	0.00202288	0.0700599	targetprofiler-NO	targetscan-Yes	miRanda-NO
PCGF6	hsa-mir-382	0.498813	0.000143756	0.005587	-0.803418	0.00289356	0.0789218	targetprofiler-Yes	targetscan-Yes	miRanda-NO
PCM1	hsa-mir-410	0.861565	0	0	-0.784951	0.0042118	0.0893581	targetprofiler-NO	targetscan-Yes	miRanda-Yes
PCM1	hsa-mir-590	0.379924	0.00501629	0.0863735	-0.778783	0.00473766	0.0929656	targetprofiler-NO	targetscan-Yes	miRanda-NO
PCNX	hsa-mir-136	0.410197	0.00228427	0.0486683	-0.812764	0.00235769	0.0737574	targetprofiler-NO	targetscan-Yes	miRanda-NO
PCNX	hsa-mir-382	0.419805	0.00175219	0.0398605	-0.837507	0.00129404	0.0604293	targetprofiler-NO	targetscan-Yes	miRanda-NO
PDHA1	hsa-mir-221	0.390188	0.00387304	0.071717	-0.779624	0.00466326	0.0924801	targetprofiler-NO	targetscan-Yes	miRanda-NO
PDHA1	hsa-mir-590	0.382381	0.0047185	0.082665	-0.816032	0.00218911	0.0718779	targetprofiler-NO	targetscan-Yes	miRanda-NO
PDLIM5	hsa-mir-21	0.403288	0.00275105	0.0558835	-0.857623	0.000736096	0.0498448	targetprofiler-NO	targetscan-Yes	miRanda-NO
PDPR	hsa-mir-130a	0.513171	8.52e-05	0.00365147	-0.767818	0.00578985	0.0994399	targetprofiler-NO	targetscan-Yes	miRanda-NO
PELI3	hsa-mir-484	0.532076	4.12e-05	0.00200366	-0.797815	0.00325531	0.0819794	targetprofiler-Yes	targetscan-NO	miRanda-NO
PHF10	hsa-mir-106b	0.599499	2.1e-06	0.000159353	-0.781483	0.00450189	0.0913778	targetprofiler-Yes	targetscan-NO	miRanda-NO
PHF20	hsa-mir-939	0.372883	0.00596247	0.0975727	-0.872474	0.000458538	0.0421776	targetprofiler-NO	targetscan-Yes	miRanda-NO
PHF21A	hsa-mir-136	0.495833	0.000159782	0.00608345	-0.812213	0.00238705	0.0740515	targetprofiler-NO	targetscan-Yes	miRanda-NO
PHIP	hsa-mir-345	0.647817	1.58e-07	1.65e-05	-0.770705	0.00549763	0.0976745	targetprofiler-NO	targetscan-Yes	miRanda-NO
PHIP	hsa-mir-382	0.602897	1.78e-06	0.000137975	-0.864228	0.000600392	0.0463924	targetprofiler-NO	targetscan-Yes	miRanda-NO
PHIP	hsa-mir-495	0.602584	1.8e-06	0.000139837	-0.801822	0.00299338	0.0798181	targetprofiler-NO	targetscan-Yes	miRanda-NO
PIK3C2A	hsa-mir-410	0.505325	0.000113723	0.00462082	-0.787822	0.00398239	0.0876865	targetprofiler-NO	targetscan-Yes	miRanda-NO
PIK3C2A	hsa-mir-495	0.521219	6.29e-05	0.00284182	-0.767359	0.00583734	0.0997182	targetprofiler-NO	targetscan-Yes	miRanda-NO
PITPNM2	hsa-mir-191	0.412151	0.00216569	0.0467636	-0.788902	0.00389851	0.0870768	targetprofiler-NO	targetscan-Yes	miRanda-NO
PITPNM2	hsa-mir-382	0.89948	0	0	-0.931908	2.97e-05	0.0138715	targetprofiler-NO	targetscan-Yes	miRanda-NO
PITPNM2	hsa-mir-665	0.903494	0	0	-0.76823	0.00574742	0.0991891	targetprofiler-Yes	targetscan-NO	miRanda-NO
PITPNM2	hsa-mir-93	0.393012	0.0036019	0.0680413	-0.795116	0.00344106	0.0834991	targetprofiler-Yes	targetscan-NO	miRanda-NO
PKDCC	hsa-mir-625	0.446902	0.000794603	0.0217621	-0.767252	0.00584844	0.0997816	targetprofiler-NO	targetscan-Yes	miRanda-NO
PKM2	hsa-mir-484	-0.417312	0.00187841	0.0420244	0.803863	0.00286615	0.0786834	targetprofiler-Yes	targetscan-NO	miRanda-Yes
PKNOX1	hsa-mir-25	0.410095	0.00229057	0.0487674	-0.813912	0.00229741	0.0731004	targetprofiler-Yes	targetscan-Yes	miRanda-NO
PLCB4	hsa-mir-382	0.765517	2.45e-11	5.38e-09	-0.924562	4.67e-05	0.0169142	targetprofiler-NO	targetscan-Yes	miRanda-Yes
PLD6	hsa-mir-1266	0.464481	0.000458949	0.0141511	-0.773371	0.00523755	0.0961197	targetprofiler-Yes	targetscan-Yes	miRanda-NO
PLEKHA5	hsa-mir-107	0.408483	0.00239295	0.0504036	-0.812627	0.00236498	0.0738304	targetprofiler-Yes	targetscan-NO	miRanda-NO
PLEKHA5	hsa-mir-141	0.383084	0.00463633	0.0816407	-0.880969	0.000340553	0.0378526	targetprofiler-NO	targetscan-Yes	miRanda-NO
PLEKHA5	hsa-mir-151	0.5212	6.29e-05	0.00284345	-0.791774	0.00368184	0.0854066	targetprofiler-NO	targetscan-Yes	miRanda-NO
PLEKHA5	hsa-mir-505	0.412763	0.00212971	0.0461745	-0.892046	0.000223093	0.0323577	targetprofiler-NO	targetscan-Yes	miRanda-NO
POTEF	hsa-mir-1266	0.506573	0.00010867	0.00445214	-0.795174	0.003437	0.0834608	targetprofiler-NO	targetscan-Yes	miRanda-NO
PPM1A	hsa-mir-136	0.609755	1.26e-06	0.000102199	-0.876846	0.000394494	0.0399363	targetprofiler-NO	targetscan-Yes	miRanda-NO
PPM1A	hsa-mir-299	0.601705	1.88e-06	0.000145124	-0.800512	0.00307721	0.080487	targetprofiler-NO	targetscan-Yes	miRanda-NO
PPM1A	hsa-mir-345	0.630685	4.16e-07	3.88e-05	-0.770032	0.0055648	0.0980878	targetprofiler-NO	targetscan-Yes	miRanda-NO
PPM1A	hsa-mir-382	0.604206	1.66e-06	0.000130445	-0.89783	0.000175633	0.0295239	targetprofiler-NO	targetscan-Yes	miRanda-NO
PPM1A	hsa-mir-410	0.609545	1.27e-06	0.000103144	-0.781396	0.0045093	0.0914254	targetprofiler-NO	targetscan-Yes	miRanda-Yes
PPM1A	hsa-mir-495	0.60427	1.66e-06	0.000130094	-0.786845	0.00405938	0.0882438	targetprofiler-NO	targetscan-Yes	miRanda-NO
PPP1CB	hsa-mir-1266	0.406277	0.00253963	0.0526781	-0.821814	0.00191295	0.0687714	targetprofiler-NO	targetscan-Yes	miRanda-NO
PPP1R16A	hsa-mir-100	-0.449814	0.000727015	0.0203035	0.787362	0.00401852	0.0879552	targetprofiler-NO	targetscan-NO	miRanda-Yes
PPP1R3E	hsa-mir-665	0.600268	2.02e-06	0.000154229	-0.813304	0.00232919	0.0734477	targetprofiler-Yes	targetscan-NO	miRanda-NO
PPP2R5C	hsa-mir-382	0.416407	0.00192617	0.0428229	-0.924228	4.76e-05	0.0170656	targetprofiler-NO	targetscan-Yes	miRanda-NO
PPP2R5C	hsa-mir-495	0.40424	0.00268208	0.0548527	-0.780821	0.00455888	0.0917851	targetprofiler-NO	targetscan-Yes	miRanda-NO
PPP2R5E	hsa-mir-495	0.541571	2.82e-05	0.00145759	-0.774007	0.00517691	0.0957563	targetprofiler-Yes	targetscan-Yes	miRanda-NO
PRDM11	hsa-mir-25	0.386742	0.00422824	0.076427	-0.79029	0.0037926	0.0862398	targetprofiler-Yes	targetscan-NO	miRanda-NO
PREPL	hsa-mir-653	0.403827	0.00271184	0.0552992	-0.847199	0.000995776	0.0553079	targetprofiler-NO	targetscan-Yes	miRanda-NO
PREPL	hsa-mir-93	0.406728	0.00250899	0.0522051	-0.768787	0.00569053	0.0988542	targetprofiler-NO	targetscan-Yes	miRanda-NO
PRKAA2	hsa-mir-25	0.534326	3.77e-05	0.00186058	-0.791705	0.00368688	0.0854489	targetprofiler-NO	targetscan-Yes	miRanda-NO
PRKAA2	hsa-mir-299	0.438583	0.00102001	0.0264032	-0.821334	0.00193483	0.0690355	targetprofiler-NO	targetscan-Yes	miRanda-NO
PRKAA2	hsa-mir-382	0.432241	0.00122876	0.0304428	-0.888796	0.000253712	0.033987	targetprofiler-NO	targetscan-Yes	miRanda-NO
PRKAA2	hsa-mir-487a	0.447084	0.000790223	0.0216712	-0.769075	0.00566128	0.0986779	targetprofiler-NO	targetscan-Yes	miRanda-NO
PRKAR1B	hsa-mir-140	0.390698	0.00382275	0.0710346	-0.773141	0.00525967	0.0962642	targetprofiler-NO	targetscan-Yes	miRanda-NO
PRKCZ	hsa-mir-222	-0.372242	0.00605588	0.0986396	0.82119	0.00194146	0.0691088	targetprofiler-NO	targetscan-NO	miRanda-Yes
PRPF39	hsa-mir-141	0.549255	2.05e-05	0.00111629	-0.813327	0.00232799	0.0734339	targetprofiler-NO	targetscan-Yes	miRanda-NO
PRSS23	hsa-mir-221	0.428072	0.00138607	0.0333749	-0.776506	0.00494353	0.0942895	targetprofiler-NO	targetscan-Yes	miRanda-NO
PSMC6	hsa-mir-323	0.529882	4.5e-05	0.0021542	-0.778584	0.00475542	0.0930792	targetprofiler-NO	targetscan-Yes	miRanda-NO
PTGER3	hsa-mir-25	0.435789	0.00110772	0.0281272	-0.77619	0.0049726	0.0944765	targetprofiler-NO	targetscan-Yes	miRanda-NO
PTP4A1	hsa-mir-216a	0.403312	0.00274933	0.0558579	-0.827743	0.00165774	0.0656635	targetprofiler-NO	targetscan-Yes	miRanda-NO
PTPN11	hsa-mir-143	-0.415787	0.00195955	0.0433738	0.848273	0.000966243	0.054738	targetprofiler-NO	targetscan-Yes	miRanda-NO
PTPN11	hsa-mir-185	0.395577	0.00337018	0.0648268	-0.834423	0.00140168	0.0620693	targetprofiler-Yes	targetscan-Yes	miRanda-NO
PTPN11	hsa-mir-345	0.390429	0.00384926	0.0713974	-0.821493	0.00192759	0.0689559	targetprofiler-NO	targetscan-Yes	miRanda-NO
PTPN11	hsa-mir-93	0.376318	0.00548293	0.0919984	-0.774568	0.00512383	0.095427	targetprofiler-NO	targetscan-Yes	miRanda-NO
PTPN21	hsa-mir-30d	0.399658	0.00302872	0.0599703	-0.776106	0.00498035	0.0945315	targetprofiler-Yes	targetscan-NO	miRanda-NO
QKI	hsa-mir-186	0.524886	5.46e-05	0.00253102	-0.798731	0.00319397	0.0814845	targetprofiler-NO	targetscan-Yes	miRanda-NO
QKI	hsa-mir-653	0.404403	0.00267046	0.0546779	-0.894194	0.000204448	0.0312889	targetprofiler-NO	targetscan-Yes	miRanda-NO
RAB11FIP2	hsa-mir-505	0.527817	4.88e-05	0.00230334	-0.816383	0.0021715	0.0716993	targetprofiler-NO	targetscan-Yes	miRanda-NO
RAF1	hsa-mir-939	0.375663	0.00557168	0.0930569	-0.863763	0.000609272	0.0466362	targetprofiler-NO	targetscan-Yes	miRanda-NO
RALGPS1	hsa-mir-1266	0.375756	0.00555897	0.0929057	-0.772944	0.00527866	0.0963812	targetprofiler-Yes	targetscan-Yes	miRanda-NO
RASA3	hsa-mir-100	0.516564	7.5e-05	0.00328848	-0.797939	0.00324692	0.0819073	targetprofiler-NO	targetscan-NO	miRanda-Yes
RBBP6	hsa-mir-92b	0.630864	4.11e-07	3.85e-05	-0.781514	0.00449918	0.0913615	targetprofiler-NO	targetscan-NO	miRanda-Yes
REEP1	hsa-mir-25	0.47267	0.000351796	0.0114604	-0.79927	0.00315832	0.0811895	targetprofiler-NO	targetscan-Yes	miRanda-NO
REEP2	hsa-mir-299	0.398775	0.00309993	0.0610079	-0.82164	0.00192088	0.0688723	targetprofiler-NO	targetscan-Yes	miRanda-NO
REEP3	hsa-mir-30d	0.460131	0.000527171	0.0157787	-0.795224	0.00343345	0.0834266	targetprofiler-Yes	targetscan-NO	miRanda-NO
RERE	hsa-mir-299	0.373233	0.00591196	0.0970052	-0.826339	0.00171571	0.0663704	targetprofiler-NO	targetscan-Yes	miRanda-NO
RERE	hsa-mir-495	0.413853	0.00206691	0.0451517	-0.782479	0.00441706	0.0908148	targetprofiler-NO	targetscan-Yes	miRanda-NO
RERG	hsa-mir-136	0.435814	0.00110688	0.0281112	-0.807425	0.00265377	0.076712	targetprofiler-NO	targetscan-Yes	miRanda-NO
RERG	hsa-mir-382	0.438328	0.00102775	0.0265591	-0.876776	0.000395467	0.0399773	targetprofiler-NO	targetscan-Yes	miRanda-Yes
REV3L	hsa-mir-345	0.776967	7.96e-12	1.89e-09	-0.799535	0.00314086	0.0810413	targetprofiler-Yes	targetscan-NO	miRanda-NO
RGAG4	hsa-mir-382	0.808543	2.45e-13	7.21e-11	-0.935974	2.27e-05	0.0122954	targetprofiler-NO	targetscan-Yes	miRanda-NO
RGN	hsa-mir-382	0.484384	0.000237679	0.00837842	-0.905609	0.000124409	0.0257423	targetprofiler-NO	targetscan-Yes	miRanda-Yes
RHOD	hsa-mir-1266	-0.376708	0.00543067	0.0913864	0.839259	0.00123574	0.0594834	targetprofiler-Yes	targetscan-Yes	miRanda-NO
RIC3	hsa-mir-299	0.789128	2.23e-12	5.74e-10	-0.81934	0.00202773	0.0701115	targetprofiler-NO	targetscan-Yes	miRanda-NO
RIC3	hsa-mir-382	0.791556	1.72e-12	4.48e-10	-0.878643	0.00037024	0.0390068	targetprofiler-NO	targetscan-NO	miRanda-Yes
RIC8B	hsa-mir-381	0.59149	3.1e-06	0.000222534	-0.77096	0.00547235	0.0975319	targetprofiler-Yes	targetscan-NO	miRanda-NO
RIC8B	hsa-mir-382	0.613193	1.05e-06	8.77e-05	-0.879765	0.000355688	0.0384726	targetprofiler-NO	targetscan-Yes	miRanda-NO
RNASEH1	hsa-mir-505	0.552502	1.79e-05	0.00099432	-0.816323	0.00217453	0.0717318	targetprofiler-NO	targetscan-Yes	miRanda-NO
RNF10	hsa-mir-141	0.383757	0.00455869	0.0806616	-0.814713	0.00225603	0.0726503	targetprofiler-NO	targetscan-Yes	miRanda-NO
RNF180	hsa-mir-487a	0.438495	0.00102268	0.0264573	-0.789377	0.00386202	0.0868015	targetprofiler-NO	targetscan-Yes	miRanda-NO
RNF180	hsa-mir-495	0.450703	0.000707442	0.0198756	-0.820083	0.00199272	0.0697136	targetprofiler-NO	targetscan-Yes	miRanda-NO
RNGTT	hsa-mir-3653	0.405237	0.00261149	0.0537846	-0.814832	0.00224993	0.0725781	targetprofiler-NO	targetscan-Yes	miRanda-NO
RNMT	hsa-mir-939	0.380114	0.00499266	0.0860778	-0.891558	0.000227495	0.0325832	targetprofiler-Yes	targetscan-Yes	miRanda-NO
ROCK1	hsa-mir-136	0.491278	0.000187443	0.00692239	-0.826451	0.00171104	0.0663103	targetprofiler-NO	targetscan-Yes	miRanda-NO
RPP14	hsa-mir-136	0.458465	0.000555637	0.0164489	-0.894286	0.000203682	0.0312474	targetprofiler-Yes	targetscan-NO	miRanda-NO
RPP14	hsa-mir-345	0.454551	0.000628043	0.0181052	-0.890554	0.000236777	0.03312	targetprofiler-NO	targetscan-Yes	miRanda-NO
RPP14	hsa-mir-377	0.458	0.000563832	0.016638	-0.856423	0.000763031	0.0505175	targetprofiler-NO	targetscan-Yes	miRanda-NO
RPP14	hsa-mir-410	0.4572	0.000578171	0.0169684	-0.883854	0.000306275	0.0364233	targetprofiler-NO	targetscan-Yes	miRanda-NO
RPP14	hsa-mir-495	0.458911	0.000547875	0.0162663	-0.868534	0.000522712	0.044117	targetprofiler-NO	targetscan-Yes	miRanda-NO
RPRD1A	hsa-mir-136	0.510998	9.24e-05	0.00390171	-0.868077	0.000530577	0.0443534	targetprofiler-NO	targetscan-Yes	miRanda-NO
RPRD1A	hsa-mir-381	0.492938	0.000176892	0.00660494	-0.814161	0.00228448	0.0729595	targetprofiler-Yes	targetscan-NO	miRanda-NO
RPRD1A	hsa-mir-382	0.509213	9.86e-05	0.00411562	-0.898898	0.000167783	0.0290188	targetprofiler-NO	targetscan-Yes	miRanda-NO
RPS6KL1	hsa-mir-1266	0.43272	0.00121177	0.0301209	-0.792124	0.00365601	0.0852212	targetprofiler-NO	targetscan-Yes	miRanda-NO
RPS6KL1	hsa-mir-939	0.416294	0.00193224	0.0429223	-0.802136	0.00297354	0.0796632	targetprofiler-NO	targetscan-Yes	miRanda-NO
RRAGD	hsa-mir-381	0.467171	0.000420873	0.0132137	-0.781278	0.00451944	0.0915006	targetprofiler-Yes	targetscan-NO	miRanda-NO
RRAGD	hsa-mir-382	0.483742	0.000242928	0.00852746	-0.835047	0.0013794	0.061737	targetprofiler-NO	targetscan-Yes	miRanda-NO
RRAGD	hsa-mir-410	0.487316	0.000214979	0.00773144	-0.77449	0.00513117	0.0954626	targetprofiler-NO	targetscan-Yes	miRanda-NO
RRM2B	hsa-mir-3653	0.401852	0.0028581	0.0574711	-0.798618	0.00320151	0.0815474	targetprofiler-NO	targetscan-Yes	miRanda-NO
RSF1	hsa-mir-382	0.428701	0.00136123	0.0329191	-0.817904	0.00209662	0.0709064	targetprofiler-NO	targetscan-NO	miRanda-Yes
RUFY3	hsa-mir-382	0.878985	0	0	-0.82269	0.00187352	0.0683084	targetprofiler-Yes	targetscan-Yes	miRanda-NO
RUFY3	hsa-mir-487a	0.887381	0	0	-0.800766	0.00306086	0.0803633	targetprofiler-NO	targetscan-Yes	miRanda-NO
RUFY3	hsa-mir-495	0.886298	0	0	-0.785732	0.00414845	0.0889041	targetprofiler-NO	targetscan-Yes	miRanda-NO
RUNDC2A	hsa-mir-106b	0.40745	0.00246066	0.0514557	-0.799816	0.00312248	0.0808732	targetprofiler-NO	targetscan-NO	miRanda-Yes
RUNX1T1	hsa-mir-25	0.52958	4.55e-05	0.00217554	-0.810482	0.00248109	0.0750396	targetprofiler-NO	targetscan-Yes	miRanda-NO
RUNX1T1	hsa-mir-299	0.459332	0.000540658	0.0160962	-0.855275	0.000789506	0.0510774	targetprofiler-NO	targetscan-Yes	miRanda-NO
RUNX1T1	hsa-mir-410	0.463124	0.000479323	0.0146407	-0.777669	0.00483757	0.0936174	targetprofiler-NO	targetscan-Yes	miRanda-NO
RUNX1T1	hsa-mir-495	0.462783	0.000484564	0.0147675	-0.77356	0.00521952	0.0960264	targetprofiler-NO	targetscan-Yes	miRanda-NO
SAMD14	hsa-mir-25	0.588854	3.52e-06	0.000247962	-0.772346	0.00533646	0.0967238	targetprofiler-NO	targetscan-NO	miRanda-Yes
SBNO1	hsa-mir-382	0.376807	0.0054175	0.0912307	-0.782557	0.00441052	0.090771	targetprofiler-NO	targetscan-Yes	miRanda-NO
SCAMP2	hsa-mir-106b	-0.39894	0.00308652	0.0608143	0.886901	0.000272982	0.0348937	targetprofiler-NO	targetscan-NO	miRanda-Yes
SCML1	hsa-mir-505	0.488411	0.00020702	0.00750131	-0.772592	0.00531265	0.0965853	targetprofiler-NO	targetscan-Yes	miRanda-NO
SCN7A	hsa-mir-505	0.490888	0.000190001	0.00699879	-0.777508	0.00485214	0.0937027	targetprofiler-NO	targetscan-Yes	miRanda-NO
SDC1	hsa-mir-140	-0.378533	0.00519198	0.0885206	0.902727	0.000141835	0.0271289	targetprofiler-NO	targetscan-Yes	miRanda-NO
SDC2	hsa-mir-590	0.4161	0.00194265	0.0430954	-0.789091	0.00388394	0.0869697	targetprofiler-NO	targetscan-Yes	miRanda-NO
SEC31B	hsa-mir-29c	0.440885	0.000952523	0.025051	-0.792909	0.00359869	0.0847553	targetprofiler-Yes	targetscan-NO	miRanda-NO
SEC63	hsa-mir-495	0.412675	0.00213485	0.0462592	-0.841712	0.0011574	0.0581818	targetprofiler-NO	targetscan-Yes	miRanda-NO
SEMA3F	hsa-let-7i	-0.413148	0.00210734	0.0458206	0.822307	0.00189067	0.0685002	targetprofiler-Yes	targetscan-NO	miRanda-NO
SETBP1	hsa-mir-136	0.585392	4.14e-06	0.000285413	-0.846872	0.00100491	0.0554853	targetprofiler-NO	targetscan-Yes	miRanda-NO
SETBP1	hsa-mir-299	0.596893	2.39e-06	0.00017787	-0.862126	0.000641323	0.047471	targetprofiler-NO	targetscan-Yes	miRanda-NO
SETBP1	hsa-mir-381	0.612767	1.08e-06	8.94e-05	-0.850939	0.000895759	0.0533796	targetprofiler-NO	targetscan-NO	miRanda-Yes
SETBP1	hsa-mir-382	0.592996	2.89e-06	0.000209145	-0.88329	0.000312757	0.0367216	targetprofiler-NO	targetscan-Yes	miRanda-NO
SETD5	hsa-mir-25	0.444078	0.000865527	0.0232623	-0.823915	0.00181938	0.067668	targetprofiler-NO	targetscan-Yes	miRanda-Yes
SETD5	hsa-mir-505	0.459575	0.000536522	0.015997	-0.864121	0.000602416	0.0464536	targetprofiler-Yes	targetscan-Yes	miRanda-Yes
SETD5	hsa-mir-93	0.475271	0.000322849	0.0107088	-0.799892	0.00311748	0.0808339	targetprofiler-NO	targetscan-Yes	miRanda-NO
SFT2D1	hsa-mir-382	-0.371997	0.00609188	0.0990517	0.772869	0.00528586	0.0964243	targetprofiler-NO	targetscan-NO	miRanda-Yes
SFT2D1	hsa-mir-412	-0.371688	0.00613761	0.0995593	0.817029	0.00213948	0.0713566	targetprofiler-NO	targetscan-Yes	miRanda-Yes
SGCB	hsa-mir-136	0.518047	7.1e-05	0.00313956	-0.832104	0.00148696	0.0633074	targetprofiler-NO	targetscan-Yes	miRanda-NO
SGCE	hsa-mir-221	0.377042	0.00538633	0.0908615	-0.843348	0.00110729	0.0572865	targetprofiler-NO	targetscan-NO	miRanda-Yes
SGTB	hsa-mir-136	0.408148	0.00241472	0.0507458	-0.846379	0.00101878	0.0557445	targetprofiler-NO	targetscan-Yes	miRanda-NO
SGTB	hsa-mir-382	0.408701	0.00237889	0.0501815	-0.87519	0.000417891	0.0407667	targetprofiler-NO	targetscan-Yes	miRanda-NO
SHC4	hsa-mir-454	0.391907	0.00370591	0.0694572	-0.775482	0.00503817	0.0948808	targetprofiler-NO	targetscan-NO	miRanda-Yes
SHPRH	hsa-mir-495	0.37317	0.00592101	0.09711	-0.795524	0.00341248	0.0832504	targetprofiler-NO	targetscan-Yes	miRanda-Yes
SIRT1	hsa-mir-590	0.390077	0.00388405	0.0718664	-0.782356	0.00442752	0.0908743	targetprofiler-NO	targetscan-Yes	miRanda-NO
SLC25A36	hsa-mir-141	0.483566	0.00024439	0.00856846	-0.830941	0.00153114	0.0639408	targetprofiler-NO	targetscan-Yes	miRanda-NO
SLC25A4	hsa-mir-487a	0.497805	0.000149006	0.00575135	-0.799921	0.00311562	0.0808201	targetprofiler-NO	targetscan-NO	miRanda-Yes
SLC25A46	hsa-mir-18a	0.400576	0.00295628	0.0589238	-0.80866	0.00258295	0.0760419	targetprofiler-Yes	targetscan-NO	miRanda-NO
SLC25A46	hsa-mir-377	0.407035	0.00248839	0.051888	-0.77432	0.00514723	0.0955729	targetprofiler-NO	targetscan-Yes	miRanda-NO
SLC25A46	hsa-mir-382	0.407264	0.00247307	0.0516489	-0.888509	0.000256562	0.0341307	targetprofiler-NO	targetscan-Yes	miRanda-NO
SLC2A13	hsa-mir-136	0.432795	0.00120912	0.0300722	-0.835953	0.00134749	0.0612725	targetprofiler-NO	targetscan-Yes	miRanda-NO
SLC2A13	hsa-mir-382	0.450892	0.000703342	0.0197863	-0.824981	0.00177324	0.0670977	targetprofiler-NO	targetscan-Yes	miRanda-NO
SLMO1	hsa-mir-15b	0.412065	0.00217079	0.0468451	-0.806137	0.00272919	0.0774112	targetprofiler-Yes	targetscan-NO	miRanda-NO
SMAD3	hsa-mir-132	-0.454492	0.00062921	0.0181314	0.841946	0.00115016	0.0580424	targetprofiler-NO	targetscan-Yes	miRanda-NO
SMAD5	hsa-mir-136	0.417147	0.00188704	0.0421696	-0.807278	0.00266234	0.0767972	targetprofiler-NO	targetscan-Yes	miRanda-NO
SMAD5	hsa-mir-382	0.414524	0.00202907	0.0445317	-0.80169	0.00300175	0.0798854	targetprofiler-NO	targetscan-Yes	miRanda-NO
SMAD9	hsa-mir-381	0.985144	0	0	-0.76888	0.00568103	0.0987994	targetprofiler-Yes	targetscan-NO	miRanda-Yes
SMAD9	hsa-mir-382	0.991515	0	0	-0.840238	0.001204	0.0589793	targetprofiler-NO	targetscan-Yes	miRanda-NO
SMCR8	hsa-mir-136	0.426791	0.00143789	0.0343196	-0.768126	0.00575811	0.0992488	targetprofiler-NO	targetscan-Yes	miRanda-NO
SMEK2	hsa-mir-939	0.399795	0.00301777	0.0598153	-0.920551	5.86e-05	0.0186518	targetprofiler-Yes	targetscan-Yes	miRanda-NO
SMG5	hsa-mir-939	0.429621	0.00132563	0.0322645	-0.809889	0.00251391	0.0753753	targetprofiler-NO	targetscan-Yes	miRanda-Yes
SMPD2	hsa-mir-221	-0.412081	0.00216983	0.0468297	0.785338	0.00418037	0.0891282	targetprofiler-NO	targetscan-NO	miRanda-Yes
SNAPC3	hsa-mir-186	0.448872	0.0007483	0.0207674	-0.768919	0.00567712	0.0987765	targetprofiler-NO	targetscan-Yes	miRanda-NO
SNAPC3	hsa-mir-377	0.388291	0.00406518	0.0742903	-0.78561	0.00415836	0.0889806	targetprofiler-NO	targetscan-Yes	miRanda-NO
SNAPC3	hsa-mir-410	0.385579	0.00435435	0.078061	-0.800463	0.00308041	0.0805165	targetprofiler-NO	targetscan-Yes	miRanda-NO
SNPH	hsa-mir-629	0.38684	0.0042177	0.0762856	-0.815694	0.00220609	0.0720976	targetprofiler-NO	targetscan-Yes	miRanda-NO
SOBP	hsa-mir-199b	0.499867	0.000138447	0.00541904	-0.800652	0.00306819	0.080415	targetprofiler-NO	targetscan-Yes	miRanda-NO
SOCS5	hsa-mir-221	0.382074	0.00475485	0.0831156	-0.822471	0.00188331	0.0684223	targetprofiler-NO	targetscan-Yes	miRanda-NO
SOCS7	hsa-mir-136	0.612369	1.1e-06	9.1e-05	-0.810507	0.0024797	0.0750256	targetprofiler-NO	targetscan-Yes	miRanda-NO
SOCS7	hsa-mir-382	0.603961	1.68e-06	0.000131827	-0.848074	0.000971666	0.0548378	targetprofiler-NO	targetscan-Yes	miRanda-NO
SPAG8	hsa-mir-382	0.384845	0.0044357	0.0791057	-0.861575	0.000652386	0.0477535	targetprofiler-NO	targetscan-NO	miRanda-Yes
SPATA21	hsa-mir-382	0.619838	7.45e-07	6.47e-05	-0.783691	0.00431557	0.0901019	targetprofiler-NO	targetscan-NO	miRanda-Yes
SPIRE1	hsa-mir-155	0.560695	1.26e-05	0.000738616	-0.80789	0.00262695	0.0764714	targetprofiler-NO	targetscan-Yes	miRanda-NO
SPIRE1	hsa-mir-221	0.464318	0.000461353	0.0142089	-0.817839	0.00209977	0.0709401	targetprofiler-Yes	targetscan-NO	miRanda-NO
SPIRE1	hsa-mir-222	0.46812	0.000408142	0.0128964	-0.827136	0.0016826	0.0659633	targetprofiler-Yes	targetscan-NO	miRanda-NO
SPOPL	hsa-mir-584	0.381041	0.00487891	0.084669	-0.791768	0.00368228	0.0854066	targetprofiler-Yes	targetscan-Yes	miRanda-NO
SPTB	hsa-mir-323	0.75639	5.75e-11	1.19e-08	-0.77431	0.0051482	0.0955809	targetprofiler-NO	targetscan-Yes	miRanda-NO
SPTB	hsa-mir-651	0.418642	0.00181012	0.0408596	-0.769519	0.00561638	0.0984028	targetprofiler-NO	targetscan-Yes	miRanda-NO
SRRM2	hsa-mir-345	0.474812	0.00032779	0.0108381	-0.846191	0.00102411	0.0558398	targetprofiler-NO	targetscan-Yes	miRanda-Yes
SRRM2	hsa-mir-381	0.521069	6.33e-05	0.00285493	-0.862145	0.00064094	0.0474615	targetprofiler-NO	targetscan-NO	miRanda-Yes
SRRM2	hsa-mir-382	0.520101	6.56e-05	0.00294404	-0.936953	2.12e-05	0.0118821	targetprofiler-NO	targetscan-NO	miRanda-Yes
SRRM2	hsa-mir-495	0.533411	3.91e-05	0.0019176	-0.792715	0.00361284	0.0848726	targetprofiler-Yes	targetscan-NO	miRanda-NO
SSBP2	hsa-mir-199b	0.597163	2.36e-06	0.000175891	-0.784706	0.00423182	0.0895101	targetprofiler-NO	targetscan-Yes	miRanda-NO
STK33	hsa-mir-136	0.92844	0	0	-0.781821	0.00447295	0.091186	targetprofiler-Yes	targetscan-Yes	miRanda-NO
STRN3	hsa-mir-136	0.490902	0.000189909	0.00699617	-0.861923	0.00064538	0.0475763	targetprofiler-Yes	targetscan-Yes	miRanda-NO
STRN3	hsa-mir-299	0.480325	0.000272704	0.00935639	-0.826217	0.00172081	0.0664374	targetprofiler-NO	targetscan-Yes	miRanda-NO
STRN3	hsa-mir-410	0.489652	0.000198331	0.00724477	-0.771912	0.00537874	0.0969896	targetprofiler-NO	targetscan-Yes	miRanda-NO
STXBP1	hsa-mir-25	0.453434	0.000650216	0.0186037	-0.800958	0.00304845	0.0802586	targetprofiler-NO	targetscan-Yes	miRanda-NO
STXBP1	hsa-mir-345	0.530205	4.44e-05	0.00213116	-0.782109	0.00444845	0.0910222	targetprofiler-NO	targetscan-Yes	miRanda-NO
STXBP1	hsa-mir-382	0.534002	3.82e-05	0.00188072	-0.922486	5.26e-05	0.0178189	targetprofiler-NO	targetscan-Yes	miRanda-NO
STXBP1	hsa-mir-410	0.534219	3.79e-05	0.00186724	-0.853499	0.000831806	0.0520021	targetprofiler-NO	targetscan-Yes	miRanda-NO
STXBP1	hsa-mir-93	0.564052	1.09e-05	0.000652524	-0.780595	0.00457846	0.091905	targetprofiler-NO	targetscan-Yes	miRanda-NO
STXBP6	hsa-mir-130a	0.382339	0.00472345	0.0827293	-0.780384	0.00459674	0.0920332	targetprofiler-Yes	targetscan-NO	miRanda-NO
STXBP6	hsa-mir-495	0.515524	7.8e-05	0.00339593	-0.783389	0.0043407	0.0902915	targetprofiler-NO	targetscan-Yes	miRanda-NO
SUPT16H	hsa-mir-1226	0.387901	0.00410572	0.0748257	-0.843436	0.00110466	0.0572519	targetprofiler-Yes	targetscan-Yes	miRanda-NO
SYNJ2BP	hsa-mir-136	0.572198	7.6e-06	0.000479452	-0.770703	0.00549782	0.0976756	targetprofiler-NO	targetscan-Yes	miRanda-NO
SYNJ2BP	hsa-mir-382	0.554949	1.61e-05	0.000910506	-0.831291	0.00151773	0.0637579	targetprofiler-NO	targetscan-Yes	miRanda-NO
SYT11	hsa-mir-382	0.638087	2.75e-07	2.7e-05	-0.779543	0.00467042	0.0925232	targetprofiler-NO	targetscan-Yes	miRanda-NO
SYTL1	hsa-let-7i	-0.516726	7.46e-05	0.0032718	0.781749	0.0044791	0.0912283	targetprofiler-Yes	targetscan-NO	miRanda-NO
TAB3	hsa-mir-1262	0.422233	0.00163664	0.0378581	-0.774395	0.00514011	0.0955252	targetprofiler-NO	targetscan-Yes	miRanda-NO
TACC1	hsa-mir-29c	0.491654	0.000185002	0.00684919	-0.83469	0.00139212	0.0619319	targetprofiler-Yes	targetscan-NO	miRanda-NO
TACSTD2	hsa-mir-625	-0.385605	0.00435157	0.0780235	0.881082	0.000339156	0.0377961	targetprofiler-NO	targetscan-Yes	miRanda-NO
TAF1	hsa-mir-331	0.665507	5.43e-08	6.35e-06	-0.812958	0.00234743	0.0736477	targetprofiler-NO	targetscan-Yes	miRanda-NO
TAF5L	hsa-mir-136	0.474553	0.000330617	0.010911	-0.787287	0.00402441	0.0879981	targetprofiler-NO	targetscan-Yes	miRanda-NO
TAOK1	hsa-mir-186	0.435864	0.00110527	0.0280802	-0.817714	0.00210589	0.0709991	targetprofiler-NO	targetscan-Yes	miRanda-NO
TAOK1	hsa-mir-505	0.49332	0.000174541	0.00653455	-0.803305	0.00290054	0.0789789	targetprofiler-NO	targetscan-Yes	miRanda-NO
TAOK1	hsa-mir-629	0.414226	0.00204581	0.0448078	-0.900123	0.000159123	0.0284163	targetprofiler-NO	targetscan-Yes	miRanda-NO
TAOK1	hsa-mir-93	0.374177	0.00577771	0.0954876	-0.784368	0.0042596	0.0896857	targetprofiler-Yes	targetscan-Yes	miRanda-NO
TBC1D12	hsa-mir-3653	0.407876	0.00243253	0.051023	-0.785465	0.00417008	0.0890531	targetprofiler-NO	targetscan-Yes	miRanda-NO
TBC1D19	hsa-mir-382	0.437161	0.00106384	0.0272724	-0.858468	0.000717561	0.0493865	targetprofiler-Yes	targetscan-Yes	miRanda-Yes
TCOF1	hsa-mir-484	0.386973	0.00420351	0.0761009	-0.786146	0.00411518	0.0886704	targetprofiler-NO	targetscan-NO	miRanda-Yes
TDRD3	hsa-mir-136	0.518495	6.98e-05	0.00309526	-0.854612	0.000805098	0.0514225	targetprofiler-NO	targetscan-NO	miRanda-Yes
TDRD3	hsa-mir-382	0.530706	4.35e-05	0.00209612	-0.823161	0.00185259	0.0680721	targetprofiler-Yes	targetscan-NO	miRanda-NO
TEAD1	hsa-mir-410	0.465844	0.000439282	0.0136704	-0.787931	0.00397384	0.0876208	targetprofiler-NO	targetscan-Yes	miRanda-NO
TEAD1	hsa-mir-495	0.472465	0.000354177	0.0115214	-0.771487	0.0054204	0.0972278	targetprofiler-NO	targetscan-Yes	miRanda-NO
TECPR2	hsa-mir-345	0.418206	0.00183223	0.0412338	-0.772921	0.00528078	0.0963923	targetprofiler-Yes	targetscan-Yes	miRanda-NO
THUMPD1	hsa-mir-484	0.406964	0.00249315	0.0519603	-0.866387	0.000560429	0.045221	targetprofiler-Yes	targetscan-NO	miRanda-NO
TIPRL	hsa-mir-3653	0.53584	3.55e-05	0.00176958	-0.814468	0.00226864	0.0727852	targetprofiler-NO	targetscan-Yes	miRanda-NO
TIPRL	hsa-mir-484	0.440003	0.0009779	0.0255614	-0.913765	8.39e-05	0.0217756	targetprofiler-NO	targetscan-NO	miRanda-Yes
TMC6	hsa-let-7i	-0.402628	0.00279978	0.0566035	0.798531	0.00320728	0.0815889	targetprofiler-NO	targetscan-NO	miRanda-Yes
TMEFF1	hsa-mir-10b	0.568154	9.1e-06	0.000559181	-0.818481	0.00206875	0.0705957	targetprofiler-NO	targetscan-NO	miRanda-Yes
TMEFF1	hsa-mir-199b	0.706716	3.35e-09	5.05e-07	-0.810169	0.00249839	0.0752086	targetprofiler-NO	targetscan-Yes	miRanda-NO
TMEFF1	hsa-mir-25	0.675936	2.8e-08	3.5e-06	-0.822872	0.00186541	0.0682178	targetprofiler-NO	targetscan-NO	miRanda-Yes
TMEM170B	hsa-mir-25	0.641368	2.29e-07	2.29e-05	-0.798239	0.00322682	0.0817488	targetprofiler-NO	targetscan-Yes	miRanda-NO
TMEM170B	hsa-mir-299	0.402798	0.00278718	0.0564164	-0.812145	0.00239072	0.0740892	targetprofiler-NO	targetscan-Yes	miRanda-NO
TMEM170B	hsa-mir-382	0.405882	0.00256675	0.0530942	-0.893653	0.000209029	0.0315517	targetprofiler-NO	targetscan-Yes	miRanda-NO
TMEM170B	hsa-mir-495	0.412588	0.00213994	0.0463424	-0.772733	0.005299	0.0965104	targetprofiler-NO	targetscan-Yes	miRanda-NO
TMEM35	hsa-mir-299	0.455895	0.000602285	0.0175208	-0.808747	0.00257807	0.0759925	targetprofiler-NO	targetscan-Yes	miRanda-NO
TMEM35	hsa-mir-382	0.455098	0.00061745	0.0178669	-0.817039	0.002139	0.0713542	targetprofiler-Yes	targetscan-Yes	miRanda-NO
TMEM51	hsa-mir-132	-0.372219	0.00605921	0.0986783	0.775711	0.00501687	0.0947386	targetprofiler-Yes	targetscan-Yes	miRanda-Yes
TMEM56	hsa-mir-1266	0.444151	0.000863624	0.0232229	-0.87049	0.000490049	0.0431586	targetprofiler-Yes	targetscan-Yes	miRanda-NO
TMEM56	hsa-mir-136	0.41002	0.00229528	0.048846	-0.769344	0.00563401	0.0985061	targetprofiler-NO	targetscan-Yes	miRanda-NO
TMEM56	hsa-mir-25	0.400898	0.00293123	0.0585513	-0.767996	0.00577153	0.0993311	targetprofiler-NO	targetscan-Yes	miRanda-NO
TMEM56	hsa-mir-299	0.421775	0.00165789	0.0382298	-0.819061	0.00204095	0.0702536	targetprofiler-NO	targetscan-Yes	miRanda-NO
TMEM63B	hsa-mir-625	-0.382265	0.0047322	0.0828353	0.836225	0.00133802	0.0611367	targetprofiler-Yes	targetscan-Yes	miRanda-Yes
TMEM9B	hsa-mir-25	-0.396337	0.00330411	0.0638992	0.876336	0.000401603	0.0402097	targetprofiler-NO	targetscan-Yes	miRanda-NO
TNIK	hsa-mir-186	0.54088	2.9e-05	0.00149236	-0.828412	0.00163062	0.0653087	targetprofiler-NO	targetscan-Yes	miRanda-NO
TNKS	hsa-mir-136	0.642585	2.13e-07	2.15e-05	-0.831786	0.00149894	0.0634869	targetprofiler-NO	targetscan-Yes	miRanda-NO
TNPO2	hsa-mir-1180	0.500258	0.000136528	0.00535823	-0.831852	0.00149645	0.0634452	targetprofiler-NO	targetscan-Yes	miRanda-NO
TNPO2	hsa-mir-1226	0.40615	0.0025483	0.05281	-0.785775	0.004145	0.0888812	targetprofiler-Yes	targetscan-Yes	miRanda-NO
TNPO2	hsa-mir-136	0.482005	0.000257675	0.00894152	-0.872446	0.000458966	0.0421881	targetprofiler-NO	targetscan-Yes	miRanda-NO
TNPO2	hsa-mir-495	0.477094	0.000303872	0.0102027	-0.800561	0.00307405	0.0804576	targetprofiler-NO	targetscan-Yes	miRanda-NO
TNS4	hsa-mir-338	-0.409834	0.00230691	0.0490325	0.783394	0.00434025	0.0902878	targetprofiler-NO	targetscan-Yes	miRanda-NO
TP63	hsa-mir-140	-0.423108	0.00159669	0.0371596	0.776324	0.00496023	0.0943945	targetprofiler-NO	targetscan-Yes	miRanda-NO
TPCN2	hsa-mir-766	0.559603	1.32e-05	0.000768865	-0.806023	0.00273591	0.0774652	targetprofiler-NO	targetscan-Yes	miRanda-NO
TPO	hsa-mir-382	0.991531	0	0	-0.787706	0.00399143	0.0877585	targetprofiler-NO	targetscan-NO	miRanda-Yes
TRAPPC6B	hsa-mir-136	0.377059	0.00538402	0.0908335	-0.914762	7.97e-05	0.0213293	targetprofiler-NO	targetscan-Yes	miRanda-NO
TRAPPC6B	hsa-mir-323	0.381112	0.00487033	0.0845629	-0.797688	0.00326386	0.0820564	targetprofiler-NO	targetscan-Yes	miRanda-NO
TRAPPC6B	hsa-mir-377	0.373156	0.0059231	0.0971322	-0.812104	0.00239294	0.0741148	targetprofiler-Yes	targetscan-Yes	miRanda-NO
TRAPPC6B	hsa-mir-380	0.377235	0.00536087	0.090556	-0.797809	0.00325574	0.0819836	targetprofiler-NO	targetscan-Yes	miRanda-NO
TRAPPC6B	hsa-mir-412	0.381846	0.00478205	0.0834526	-0.804837	0.00280686	0.0781112	targetprofiler-NO	targetscan-Yes	miRanda-NO
TRAPPC6B	hsa-mir-495	0.374659	0.0057101	0.0946959	-0.824053	0.00181336	0.0676082	targetprofiler-Yes	targetscan-Yes	miRanda-NO
TRIM29	hsa-mir-484	-0.403412	0.00274196	0.0557479	0.873649	0.000440607	0.0415801	targetprofiler-NO	targetscan-NO	miRanda-Yes
TRIM44	hsa-mir-130a	0.485734	0.000226968	0.00807556	-0.769997	0.00556831	0.0981102	targetprofiler-NO	targetscan-Yes	miRanda-NO
TRIM62	hsa-mir-152	-0.415302	0.00198597	0.0438173	0.802328	0.00296148	0.0795571	targetprofiler-Yes	targetscan-NO	miRanda-NO
TRPC1	hsa-mir-653	0.466253	0.000433539	0.013527	-0.812448	0.00237453	0.0739254	targetprofiler-NO	targetscan-NO	miRanda-Yes
TRPC3	hsa-mir-130a	0.585142	4.19e-06	0.000288299	-0.795694	0.00340065	0.0831575	targetprofiler-Yes	targetscan-NO	miRanda-NO
TRPC3	hsa-mir-140	0.609381	1.28e-06	0.000103905	-0.779956	0.00463412	0.0923049	targetprofiler-NO	targetscan-Yes	miRanda-NO
TRPC4	hsa-mir-381	0.384255	0.00450205	0.0799539	-0.771903	0.00537958	0.0969943	targetprofiler-NO	targetscan-NO	miRanda-Yes
TSEN2	hsa-mir-185	0.384104	0.00451913	0.0801674	-0.772373	0.00533381	0.0967057	targetprofiler-NO	targetscan-Yes	miRanda-NO
TSEN2	hsa-mir-629	0.394259	0.00348753	0.0664576	-0.822625	0.00187643	0.0683437	targetprofiler-NO	targetscan-Yes	miRanda-NO
TSEN2	hsa-mir-940	0.395348	0.00339031	0.0651097	-0.810636	0.0024726	0.0749508	targetprofiler-NO	targetscan-Yes	miRanda-NO
TSPAN1	hsa-mir-25	-0.393609	0.00354676	0.0672792	0.780791	0.00456142	0.0918001	targetprofiler-NO	targetscan-NO	miRanda-Yes
TTC37	hsa-mir-410	0.656537	9.4e-08	1.04e-05	-0.803241	0.00290446	0.0790199	targetprofiler-NO	targetscan-Yes	miRanda-NO
TTC37	hsa-mir-495	0.659623	7.8e-08	8.78e-06	-0.813231	0.00233302	0.0734799	targetprofiler-NO	targetscan-Yes	miRanda-NO
TTLL7	hsa-mir-382	0.606455	1.49e-06	0.000118242	-0.846828	0.00100615	0.0555068	targetprofiler-Yes	targetscan-NO	miRanda-Yes
TUB	hsa-mir-484	0.511755	8.98e-05	0.00381248	-0.786561	0.00408202	0.0884117	targetprofiler-Yes	targetscan-NO	miRanda-NO
TUBE1	hsa-mir-381	0.406359	0.00253404	0.0525889	-0.772811	0.00529141	0.0964651	targetprofiler-NO	targetscan-NO	miRanda-Yes
TUBE1	hsa-mir-382	0.414023	0.00205724	0.0449946	-0.841556	0.00116228	0.0582712	targetprofiler-NO	targetscan-Yes	miRanda-NO
TWSG1	hsa-mir-3653	0.393923	0.00351803	0.0668819	-0.77047	0.00552102	0.0978144	targetprofiler-NO	targetscan-Yes	miRanda-NO
TXLNA	hsa-mir-495	0.482315	0.000254985	0.00886592	-0.796015	0.00337835	0.0829835	targetprofiler-NO	targetscan-Yes	miRanda-NO
TYW3	hsa-mir-186	0.455307	0.000613429	0.0177757	-0.799336	0.00315398	0.0811537	targetprofiler-NO	targetscan-Yes	miRanda-NO
UBE2V2	hsa-mir-590	0.4743	0.000333391	0.0109833	-0.767931	0.00577814	0.0993729	targetprofiler-NO	targetscan-Yes	miRanda-NO
UBQLN1	hsa-mir-92b	0.41271	0.00213281	0.0462256	-0.820187	0.00198789	0.0696693	targetprofiler-Yes	targetscan-NO	miRanda-NO
UBR7	hsa-mir-1226	0.37493	0.00567245	0.0942529	-0.81663	0.00215921	0.0715712	targetprofiler-Yes	targetscan-Yes	miRanda-NO
UBXN7	hsa-mir-1254	0.401522	0.00288319	0.0578406	-0.789548	0.00384897	0.0866939	targetprofiler-NO	targetscan-Yes	miRanda-NO
UBXN7	hsa-mir-136	0.405379	0.00260159	0.0536314	-0.824568	0.001791	0.0673106	targetprofiler-NO	targetscan-Yes	miRanda-NO
UCK1	hsa-mir-484	0.449226	0.000740239	0.0205949	-0.809775	0.00252026	0.0754443	targetprofiler-NO	targetscan-NO	miRanda-Yes
UHRF1BP1L	hsa-mir-653	0.421541	0.00166886	0.0384206	-0.865735	0.000572278	0.0455873	targetprofiler-Yes	targetscan-NO	miRanda-NO
UHRF1BP1L	hsa-mir-939	0.415372	0.00198212	0.0437519	-0.911822	9.24e-05	0.0227202	targetprofiler-NO	targetscan-Yes	miRanda-NO
UHRF2	hsa-mir-221	0.528227	4.8e-05	0.0022727	-0.794384	0.00349276	0.083905	targetprofiler-NO	targetscan-NO	miRanda-Yes
ULK2	hsa-mir-136	0.415904	0.00195319	0.0432686	-0.818647	0.00206075	0.070505	targetprofiler-NO	targetscan-Yes	miRanda-NO
ULK2	hsa-mir-299	0.409022	0.00235831	0.049857	-0.844234	0.00108085	0.0568358	targetprofiler-NO	targetscan-Yes	miRanda-NO
ULK2	hsa-mir-381	0.397599	0.00319695	0.0623894	-0.81657	0.00216222	0.0715964	targetprofiler-Yes	targetscan-NO	miRanda-NO
ULK2	hsa-mir-382	0.413183	0.00210527	0.0457854	-0.868432	0.000524458	0.0441677	targetprofiler-NO	targetscan-Yes	miRanda-NO
ULK2	hsa-mir-495	0.420316	0.00172731	0.0394298	-0.76719	0.00585489	0.0998138	targetprofiler-NO	targetscan-Yes	miRanda-NO
UPF3B	hsa-mir-130a	0.382798	0.00466957	0.08206	-0.829208	0.0015988	0.0648824	targetprofiler-NO	targetscan-Yes	miRanda-NO
USP13	hsa-mir-25	0.442868	0.000897611	0.0239283	-0.827539	0.00166608	0.0657682	targetprofiler-NO	targetscan-Yes	miRanda-NO
USP13	hsa-mir-382	0.641028	2.33e-07	2.33e-05	-0.863007	0.000623919	0.047027	targetprofiler-NO	targetscan-Yes	miRanda-NO
USP16	hsa-mir-93	0.388505	0.00404308	0.0739974	-0.823351	0.00184417	0.0679771	targetprofiler-NO	targetscan-Yes	miRanda-Yes
USP37	hsa-mir-136	0.476673	0.000308164	0.0103172	-0.792918	0.00359806	0.0847496	targetprofiler-NO	targetscan-Yes	miRanda-NO
USP37	hsa-mir-939	0.455755	0.000604913	0.0175808	-0.839728	0.00122045	0.0592452	targetprofiler-NO	targetscan-Yes	miRanda-NO
USP45	hsa-mir-130a	0.421977	0.0016485	0.0380647	-0.828528	0.00162595	0.0652537	targetprofiler-NO	targetscan-Yes	miRanda-Yes
UTP11L	hsa-mir-410	0.675509	2.87e-08	3.59e-06	-0.78095	0.00454768	0.0917099	targetprofiler-NO	targetscan-Yes	miRanda-NO
VLDLR	hsa-mir-136	0.726355	7.46e-10	1.26e-07	-0.831161	0.00152269	0.0638222	targetprofiler-Yes	targetscan-Yes	miRanda-Yes
VPS13B	hsa-mir-3653	0.393116	0.00359219	0.0679089	-0.903445	0.000137327	0.0267667	targetprofiler-NO	targetscan-Yes	miRanda-NO
WDR17	hsa-mir-130a	0.556732	1.5e-05	0.000853382	-0.805634	0.00275905	0.0776684	targetprofiler-NO	targetscan-Yes	miRanda-NO
WDR17	hsa-mir-136	0.658159	8.52e-08	9.51e-06	-0.850319	0.000911806	0.0536936	targetprofiler-NO	targetscan-Yes	miRanda-NO
WDR17	hsa-mir-186	0.444896	0.000844415	0.0228202	-0.86346	0.000615106	0.0467826	targetprofiler-NO	targetscan-Yes	miRanda-NO
WDR17	hsa-mir-382	0.653257	1.14e-07	1.24e-05	-0.883058	0.000315454	0.0368298	targetprofiler-NO	targetscan-Yes	miRanda-NO
WDR17	hsa-mir-505	0.403163	0.00276021	0.0560211	-0.769179	0.00565068	0.0986147	targetprofiler-NO	targetscan-Yes	miRanda-NO
WDR17	hsa-mir-590	0.391197	0.00377415	0.0703836	-0.775625	0.0050249	0.0947915	targetprofiler-NO	targetscan-Yes	miRanda-NO
WDR17	hsa-mir-93	0.750752	9.57e-11	1.9e-08	-0.793151	0.00358115	0.0846125	targetprofiler-NO	targetscan-Yes	miRanda-NO
WDR35	hsa-mir-186	0.4008	0.00293878	0.0586606	-0.806674	0.00269759	0.0771054	targetprofiler-NO	targetscan-Yes	miRanda-NO
WDR35	hsa-mir-221	0.498939	0.000143114	0.00556694	-0.83993	0.00121393	0.0591446	targetprofiler-NO	targetscan-Yes	miRanda-NO
WDR35	hsa-mir-25	0.425795	0.00147936	0.0350783	-0.774084	0.00516958	0.0957199	targetprofiler-NO	targetscan-Yes	miRanda-NO
WDR60	hsa-mir-410	0.761138	3.71e-11	7.92e-09	-0.822244	0.00189351	0.0685329	targetprofiler-NO	targetscan-NO	miRanda-Yes
WRN	hsa-mir-136	0.424672	0.00152744	0.0359344	-0.833605	0.00143133	0.0624777	targetprofiler-NO	targetscan-Yes	miRanda-NO
WWOX	hsa-mir-376b	0.485193	0.000231205	0.008195	-0.769028	0.00566606	0.0987041	targetprofiler-NO	targetscan-NO	miRanda-Yes
WWOX	hsa-mir-495	0.48465	0.000235531	0.00831795	-0.811486	0.0024262	0.0744606	targetprofiler-Yes	targetscan-NO	miRanda-NO
XK	hsa-mir-1254	0.618997	7.79e-07	6.73e-05	-0.797696	0.00326334	0.0820517	targetprofiler-Yes	targetscan-Yes	miRanda-NO
XPO7	hsa-mir-136	0.445216	0.000836298	0.0226485	-0.790163	0.00380222	0.0863137	targetprofiler-NO	targetscan-Yes	miRanda-NO
XPO7	hsa-mir-3684	0.445963	0.0008176	0.0222531	-0.799169	0.00316497	0.0812415	targetprofiler-NO	targetscan-Yes	miRanda-NO
ZAK	hsa-let-7i	0.4681	0.000408408	0.012903	-0.838654	0.00125563	0.0598203	targetprofiler-Yes	targetscan-NO	miRanda-NO
ZC3H13	hsa-mir-382	0.43668	0.00107902	0.0275722	-0.773228	0.00525129	0.0962086	targetprofiler-NO	targetscan-Yes	miRanda-NO
ZCCHC14	hsa-mir-136	0.684707	1.57e-08	2.07e-06	-0.801147	0.00303635	0.0801656	targetprofiler-NO	targetscan-Yes	miRanda-NO
ZCCHC14	hsa-mir-382	0.685126	1.52e-08	2.02e-06	-0.805144	0.00278839	0.0779404	targetprofiler-Yes	targetscan-Yes	miRanda-NO
ZDHHC17	hsa-mir-299	0.385974	0.00431118	0.0775	-0.793815	0.00353336	0.0842392	targetprofiler-NO	targetscan-Yes	miRanda-NO
ZDHHC17	hsa-mir-382	0.390729	0.00381976	0.0709949	-0.954457	5.03e-06	0.00582579	targetprofiler-NO	targetscan-Yes	miRanda-NO
ZDHHC17	hsa-mir-410	0.414053	0.00205557	0.044967	-0.828094	0.00164347	0.0654822	targetprofiler-NO	targetscan-Yes	miRanda-NO
ZDHHC17	hsa-mir-495	0.4089	0.00236613	0.0499797	-0.797804	0.00325605	0.081985	targetprofiler-Yes	targetscan-Yes	miRanda-NO
ZDHHC17	hsa-mir-93	0.433195	0.00119511	0.0298072	-0.813295	0.0023297	0.0734524	targetprofiler-NO	targetscan-Yes	miRanda-NO
ZFPM2	hsa-mir-106b	0.560801	1.26e-05	0.000735818	-0.816239	0.0021787	0.0717759	targetprofiler-Yes	targetscan-NO	miRanda-Yes
ZFPM2	hsa-mir-25	0.523538	5.75e-05	0.00264165	-0.853514	0.000831454	0.0519928	targetprofiler-NO	targetscan-Yes	miRanda-NO
ZHX3	hsa-mir-136	0.660415	7.43e-08	8.41e-06	-0.830233	0.00155852	0.0643201	targetprofiler-NO	targetscan-NO	miRanda-Yes
ZHX3	hsa-mir-299	0.659675	7.77e-08	8.76e-06	-0.829596	0.00158348	0.0646768	targetprofiler-NO	targetscan-Yes	miRanda-NO
ZHX3	hsa-mir-381	0.660632	7.33e-08	8.31e-06	-0.809744	0.002522	0.0754518	targetprofiler-Yes	targetscan-NO	miRanda-NO
ZHX3	hsa-mir-382	0.662865	6.39e-08	7.35e-06	-0.894668	0.000200503	0.0310587	targetprofiler-NO	targetscan-Yes	miRanda-NO
ZNF292	hsa-mir-495	0.583279	4.57e-06	0.00031073	-0.795305	0.00342779	0.083375	targetprofiler-NO	targetscan-Yes	miRanda-NO
ZNF333	hsa-mir-1180	0.407492	0.00245791	0.0514132	-0.801416	0.0030192	0.080025	targetprofiler-Yes	targetscan-Yes	miRanda-NO
ZNF354C	hsa-mir-382	0.627545	4.93e-07	4.51e-05	-0.894198	0.000204418	0.0312887	targetprofiler-NO	targetscan-Yes	miRanda-Yes
ZNF354C	hsa-mir-410	0.615502	9.35e-07	7.9e-05	-0.808922	0.00256811	0.0758956	targetprofiler-NO	targetscan-Yes	miRanda-NO
ZNF382	hsa-mir-340	0.407553	0.00245383	0.0513493	-0.787907	0.00397573	0.0876369	targetprofiler-NO	targetscan-Yes	miRanda-NO
ZNF407	hsa-mir-136	0.641107	2.32e-07	2.32e-05	-0.842187	0.00114268	0.057909	targetprofiler-NO	targetscan-Yes	miRanda-Yes
ZNF445	hsa-mir-136	0.39167	0.00372853	0.0697635	-0.778005	0.00480726	0.0934098	targetprofiler-NO	targetscan-Yes	miRanda-NO
ZNF470	hsa-mir-382	0.565359	1.03e-05	0.00062109	-0.776656	0.00492971	0.0941984	targetprofiler-Yes	targetscan-Yes	miRanda-NO
ZNF516	hsa-mir-136	0.733951	4.03e-10	7.18e-08	-0.824731	0.00178397	0.0672321	targetprofiler-NO	targetscan-Yes	miRanda-NO
ZNF519	hsa-mir-136	0.576798	6.17e-06	0.00040132	-0.889688	0.000245006	0.0335319	targetprofiler-NO	targetscan-Yes	miRanda-NO
ZNF519	hsa-mir-186	0.412626	0.00213769	0.0463055	-0.786511	0.00408596	0.0884359	targetprofiler-NO	targetscan-Yes	miRanda-NO
ZNF519	hsa-mir-25	0.472924	0.000348868	0.0113854	-0.773252	0.00524903	0.0961925	targetprofiler-NO	targetscan-Yes	miRanda-Yes
ZNF519	hsa-mir-382	0.573895	7.04e-06	0.000449072	-0.877952	0.000379437	0.0393518	targetprofiler-NO	targetscan-Yes	miRanda-NO
ZNF519	hsa-mir-410	0.584138	4.39e-06	0.000300213	-0.800995	0.00304609	0.0802396	targetprofiler-NO	targetscan-Yes	miRanda-NO
ZNF519	hsa-mir-495	0.581731	4.91e-06	0.000330477	-0.795022	0.00344768	0.0835492	targetprofiler-NO	targetscan-Yes	miRanda-NO
ZNF519	hsa-mir-505	0.372256	0.00605376	0.0986176	-0.80013	0.00310202	0.0806984	targetprofiler-NO	targetscan-Yes	miRanda-NO
ZNF519	hsa-mir-93	0.718116	1.42e-09	2.29e-07	-0.770862	0.00548203	0.0975864	targetprofiler-NO	targetscan-Yes	miRanda-NO
ZNF532	hsa-mir-299	0.380213	0.00498039	0.0859314	-0.851131	0.000890841	0.0532612	targetprofiler-NO	targetscan-Yes	miRanda-NO
ZNF532	hsa-mir-382	0.381381	0.0048378	0.0841585	-0.898961	0.000167335	0.0289941	targetprofiler-Yes	targetscan-Yes	miRanda-NO
ZNF532	hsa-mir-410	0.379852	0.00502519	0.0864843	-0.791306	0.00371648	0.085671	targetprofiler-NO	targetscan-Yes	miRanda-NO
ZNF532	hsa-mir-495	0.376282	0.00548786	0.0920591	-0.815862	0.00219762	0.0719904	targetprofiler-NO	targetscan-Yes	miRanda-NO
ZNF542	hsa-mir-136	0.565182	1.04e-05	0.000625289	-0.786203	0.00411056	0.0886305	targetprofiler-Yes	targetscan-NO	miRanda-NO
ZNF577	hsa-mir-29c	0.448375	0.00075975	0.0210201	-0.801997	0.00298229	0.0797303	targetprofiler-Yes	targetscan-NO	miRanda-Yes
ZNF605	hsa-mir-1180	0.406153	0.00254811	0.0528073	-0.771648	0.00540458	0.0971339	targetprofiler-NO	targetscan-Yes	miRanda-NO
ZNF614	hsa-mir-27b	0.434056	0.00116544	0.0292423	-0.775864	0.00500274	0.0946634	targetprofiler-Yes	targetscan-NO	miRanda-NO
ZNF614	hsa-mir-29c	0.574238	6.93e-06	0.000443105	-0.780408	0.00459463	0.0920153	targetprofiler-NO	targetscan-NO	miRanda-Yes
ZNF660	hsa-mir-136	0.373033	0.0059408	0.0973323	-0.813553	0.00231613	0.0733195	targetprofiler-NO	targetscan-Yes	miRanda-NO
ZNF84	hsa-mir-136	0.527275	4.98e-05	0.00234391	-0.776143	0.00497693	0.0945064	targetprofiler-NO	targetscan-Yes	miRanda-NO
ZNF84	hsa-mir-382	0.517803	7.16e-05	0.00316362	-0.824505	0.00179375	0.0673409	targetprofiler-NO	targetscan-Yes	miRanda-NO
ZSCAN23	hsa-mir-410	0.528986	4.66e-05	0.00221782	-0.816507	0.00216536	0.0716286	targetprofiler-NO	targetscan-Yes	miRanda-NO

## Sheet: HNSC
mRNA	microRNA	T_CC	T_P	T_FDR	N_CC	N_P	N_FDR	Targetprofiler	Targetscan	MiRanda
PLXNB2	hsa-mir-1180	-0.113871	0.0125462	0.0574434	0.52891	0.000223343	0.00986459	targetprofiler-NO	targetscan-Yes	miRanda-NO
PLD2	hsa-mir-708	-0.169471	0.00019129	0.00211271	0.504803	0.000475037	0.0165866	targetprofiler-Yes	targetscan-NO	miRanda-NO
CYCS	hsa-mir-141	0.199519	1.06e-05	0.00019121	-0.451297	0.00210685	0.0445436	targetprofiler-Yes	targetscan-Yes	miRanda-NO
CNTN2	hsa-mir-17	0.117159	0.0101997	0.0491101	-0.480856	0.000953254	0.0264988	targetprofiler-NO	targetscan-Yes	miRanda-NO
PTRF	hsa-mir-378	-0.217403	1.52e-06	3.67e-05	0.498934	0.00056613	0.0186923	targetprofiler-Yes	targetscan-Yes	miRanda-Yes
PET112L	hsa-mir-663	-0.112116	0.0139835	0.0622851	0.436739	0.00303654	0.0562363	targetprofiler-NO	targetscan-NO	miRanda-Yes
C15orf56	hsa-mir-942	0.112766	0.013435	0.0604554	-0.605371	1.34e-05	0.00130386	targetprofiler-Yes	targetscan-Yes	miRanda-NO
IL11	hsa-mir-150	-0.155068	0.00065163	0.00570609	0.462439	0.00157534	0.0369366	targetprofiler-Yes	targetscan-Yes	miRanda-NO
ENPP5	hsa-mir-942	0.134212	0.00321799	0.0202678	-0.572981	4.81e-05	0.00334131	targetprofiler-NO	targetscan-Yes	miRanda-NO
SCAND2	hsa-mir-23b	0.112367	0.0137694	0.0615563	-0.427195	0.00382623	0.0649751	targetprofiler-Yes	targetscan-NO	miRanda-NO
RGS6	hsa-mir-183	0.11058	0.0153589	0.066852	-0.434543	0.00320429	0.0581304	targetprofiler-NO	targetscan-Yes	miRanda-NO
TBC1D13	hsa-mir-15b	0.11328	0.0130148	0.059049	-0.415041	0.00508814	0.0773965	targetprofiler-Yes	targetscan-NO	miRanda-NO
RNF144B	hsa-mir-412	-0.147214	0.00121845	0.00941246	0.450135	0.00217047	0.0453734	targetprofiler-NO	targetscan-Yes	miRanda-NO
XK	hsa-mir-183	0.141342	0.00190811	0.0134424	-0.565461	6.34e-05	0.0040817	targetprofiler-Yes	targetscan-Yes	miRanda-NO
RAB14	hsa-mir-940	-0.119597	0.00872039	0.0436018	0.534788	0.000184193	0.00863364	targetprofiler-Yes	targetscan-Yes	miRanda-NO
BMI1	hsa-mir-27b	0.106506	0.0195962	0.0801873	-0.425104	0.00402151	0.0669637	targetprofiler-Yes	targetscan-NO	miRanda-NO
TBC1D15	hsa-mir-106b	0.110892	0.0150703	0.0659133	-0.414719	0.00512605	0.0777453	targetprofiler-Yes	targetscan-NO	miRanda-NO
ZNF585A	hsa-mir-766	0.117398	0.0100456	0.0485607	-0.448258	0.00227688	0.0467979	targetprofiler-NO	targetscan-Yes	miRanda-NO
PPT1	hsa-mir-944	0.245444	5.13e-08	1.97e-06	-0.432878	0.00333683	0.0596967	targetprofiler-NO	targetscan-Yes	miRanda-NO
EPB41L4B	hsa-mir-27a	0.211257	3.02e-06	6.6e-05	-0.54932	0.000112616	0.00611857	targetprofiler-Yes	targetscan-NO	miRanda-NO
H2AFV	hsa-mir-3934	0.26079	6.66e-09	3.29e-07	-0.501307	0.000527569	0.0178084	targetprofiler-NO	targetscan-Yes	miRanda-NO
ZNF853	hsa-mir-183	0.131264	0.00396636	0.023828	-0.521479	0.000283542	0.0116173	targetprofiler-NO	targetscan-Yes	miRanda-NO
GLOD4	hsa-mir-378	0.102946	0.024099	0.0933379	-0.622789	6.35e-06	0.000752858	targetprofiler-Yes	targetscan-Yes	miRanda-NO
GNB1	hsa-mir-598	-0.157232	0.000545568	0.00494861	0.469881	0.00129024	0.0323933	targetprofiler-NO	targetscan-NO	miRanda-Yes
RUNX1	hsa-mir-1976	-0.127122	0.00528454	0.0297515	0.419047	0.00463712	0.0731206	targetprofiler-NO	targetscan-Yes	miRanda-NO
ACVR2B	hsa-mir-17	0.225031	6.31e-07	1.72e-05	-0.466644	0.00140806	0.0343317	targetprofiler-NO	targetscan-Yes	miRanda-NO
GTF2IRD2	hsa-mir-150	0.147572	0.00118494	0.00920695	-0.467895	0.00136145	0.0335733	targetprofiler-Yes	targetscan-Yes	miRanda-Yes
PTRH2	hsa-mir-150	-0.140842	0.00198096	0.0138495	0.439418	0.00284236	0.0539398	targetprofiler-Yes	targetscan-NO	miRanda-NO
EGLN1	hsa-mir-200c	0.119365	0.00885247	0.0441173	-0.50673	0.000448137	0.0159378	targetprofiler-NO	targetscan-Yes	miRanda-NO
PTCHD1	hsa-mir-18a	0.196127	1.51e-05	0.000256625	-0.422582	0.00426856	0.0695052	targetprofiler-Yes	targetscan-NO	miRanda-NO
IDH3A	hsa-mir-431	-0.113766	0.0126281	0.0577359	0.69023	2.17e-07	5.57e-05	targetprofiler-Yes	targetscan-NO	miRanda-NO
SOX21	hsa-mir-937	-0.127405	0.00518305	0.0293128	0.464427	0.0014942	0.0357139	targetprofiler-NO	targetscan-NO	miRanda-Yes
ZFHX3	hsa-mir-944	0.187667	3.51e-05	0.000519873	-0.685352	2.86e-07	6.89e-05	targetprofiler-NO	targetscan-Yes	miRanda-NO
FAM110C	hsa-mir-17	-0.16976	0.00018645	0.00206939	0.504515	0.000479181	0.0166833	targetprofiler-NO	targetscan-Yes	miRanda-NO
SRPX2	hsa-mir-200c	-0.158405	0.000494983	0.00457518	0.491446	0.000704938	0.0216941	targetprofiler-NO	targetscan-NO	miRanda-Yes
SMTN	hsa-mir-93	-0.200985	9.11e-06	0.00016809	0.430669	0.00352009	0.0616996	targetprofiler-NO	targetscan-NO	miRanda-Yes
MTMR10	hsa-mir-3934	0.150685	0.000927452	0.00757102	-0.406903	0.00612319	0.0866913	targetprofiler-NO	targetscan-Yes	miRanda-NO
KIAA1549	hsa-mir-93	0.168731	0.000204227	0.00222789	-0.444318	0.0025153	0.0498553	targetprofiler-NO	targetscan-Yes	miRanda-NO
RTKN2	hsa-mir-203	-0.130356	0.00422661	0.0250253	0.622271	6.5e-06	0.000764915	targetprofiler-NO	targetscan-Yes	miRanda-NO
STRBP	hsa-mir-1296	0.156683	0.000570836	0.00512881	-0.440431	0.00277184	0.0530674	targetprofiler-NO	targetscan-Yes	miRanda-NO
SHANK2	hsa-mir-625	-0.102402	0.02486	0.0954831	0.579101	3.82e-05	0.00282193	targetprofiler-NO	targetscan-Yes	miRanda-NO
PSMC3IP	hsa-mir-203	-0.242426	7.54e-08	2.74e-06	0.463372	0.00153678	0.0363569	targetprofiler-NO	targetscan-Yes	miRanda-Yes
CAMKK1	hsa-mir-625	-0.130634	0.00414541	0.0246588	0.848742	3.42e-13	6.84e-10	targetprofiler-NO	targetscan-Yes	miRanda-NO
BAZ2A	hsa-mir-99a	-0.107739	0.0182174	0.0759889	0.429352	0.00363357	0.0629206	targetprofiler-Yes	targetscan-NO	miRanda-NO
SP4	hsa-mir-766	0.199151	1.1e-05	0.000197534	-0.494679	0.000641656	0.0203592	targetprofiler-NO	targetscan-Yes	miRanda-NO
FXR1	hsa-mir-944	0.1147	0.0119135	0.0552419	-0.413918	0.0052212	0.0786293	targetprofiler-NO	targetscan-Yes	miRanda-NO
LCORL	hsa-mir-625	0.2297	3.63e-07	1.06e-05	-0.41419	0.00518878	0.0783048	targetprofiler-NO	targetscan-Yes	miRanda-NO
TRIM4	hsa-mir-144	0.153977	0.000712078	0.00612853	-0.443868	0.00254392	0.0502077	targetprofiler-NO	targetscan-Yes	miRanda-NO
INVS	hsa-mir-494	0.105724	0.0205172	0.0829404	-0.489129	0.000753681	0.0226841	targetprofiler-NO	targetscan-Yes	miRanda-NO
WDR91	hsa-mir-3662	-0.122252	0.0073297	0.038204	0.496698	0.000604759	0.0195637	targetprofiler-NO	targetscan-Yes	miRanda-NO
DIS3L	hsa-mir-549	0.108261	0.0176599	0.0742366	-0.45655	0.00183919	0.0407751	targetprofiler-NO	targetscan-NO	miRanda-Yes
ACOT11	hsa-mir-27b	-0.111167	0.0148196	0.0650859	0.5419	0.000145186	0.00730987	targetprofiler-Yes	targetscan-NO	miRanda-NO
CARD14	hsa-mir-15b	-0.165783	0.000264376	0.00274893	0.426563	0.00388435	0.0655816	targetprofiler-NO	targetscan-NO	miRanda-Yes
GANAB	hsa-mir-584	0.137971	0.00245034	0.0163669	-0.498771	0.000568871	0.0187551	targetprofiler-Yes	targetscan-Yes	miRanda-Yes
GNAS	hsa-mir-15b	0.143183	0.00166073	0.0120414	-0.533939	0.000189436	0.00879538	targetprofiler-NO	targetscan-NO	miRanda-Yes
EPS8L2	hsa-mir-15b	-0.191704	2.35e-05	0.000373021	0.407579	0.00603081	0.0859358	targetprofiler-Yes	targetscan-NO	miRanda-NO
KCNK6	hsa-mir-17	-0.138127	0.0024224	0.0162237	0.645582	2.23e-06	0.000338671	targetprofiler-NO	targetscan-Yes	miRanda-NO
C4orf46	hsa-mir-203	-0.338488	2.49e-14	4.31e-12	0.529716	0.000217563	0.00969128	targetprofiler-NO	targetscan-Yes	miRanda-NO
CDKAL1	hsa-mir-25	0.252546	2.03e-08	8.73e-07	-0.524032	0.000261389	0.0109912	targetprofiler-NO	targetscan-Yes	miRanda-Yes
TSHZ3	hsa-mir-200b	-0.356361	8.88e-16	2e-13	0.490489	0.000724727	0.0221043	targetprofiler-NO	targetscan-NO	miRanda-Yes
THOC3	hsa-mir-203	-0.13584	0.00286195	0.018482	0.725374	2.55e-08	1.01e-05	targetprofiler-NO	targetscan-Yes	miRanda-Yes
VDR	hsa-mir-3934	-0.110118	0.0157955	0.0682816	0.457668	0.00178632	0.0400048	targetprofiler-Yes	targetscan-Yes	miRanda-NO
VIPR1	hsa-mir-143	-0.106558	0.0195365	0.080007	0.429676	0.00360538	0.062619	targetprofiler-NO	targetscan-Yes	miRanda-NO
NLN	hsa-mir-183	0.143096	0.0016718	0.0121051	-0.486923	0.00080287	0.0236369	targetprofiler-NO	targetscan-Yes	miRanda-NO
PITX1	hsa-mir-584	-0.171072	0.000165875	0.00188004	0.587566	2.75e-05	0.00223527	targetprofiler-NO	targetscan-Yes	miRanda-NO
FCF1	hsa-mir-380	0.129976	0.00434036	0.0255465	-0.418121	0.00473815	0.0740751	targetprofiler-Yes	targetscan-Yes	miRanda-NO
CHCHD7	hsa-mir-17	0.313049	2.25e-12	2.62e-10	-0.504067	0.000485692	0.0168457	targetprofiler-NO	targetscan-Yes	miRanda-NO
HNRNPA3	hsa-mir-203	-0.162717	0.00034421	0.00340794	0.486862	0.000804267	0.0236589	targetprofiler-NO	targetscan-Yes	miRanda-NO
ADAMTS14	hsa-mir-3662	-0.122453	0.00723289	0.037827	0.481195	0.00094422	0.0263283	targetprofiler-NO	targetscan-Yes	miRanda-NO
SARM1	hsa-mir-10b	0.258951	8.56e-09	4.09e-07	-0.397956	0.00746752	0.0978369	targetprofiler-Yes	targetscan-Yes	miRanda-NO
SLC45A1	hsa-mir-196b	0.170322	0.000177347	0.00198567	-0.404512	0.00646017	0.0895283	targetprofiler-NO	targetscan-NO	miRanda-Yes
ZNF667	hsa-mir-766	0.112502	0.0136554	0.0611825	-0.463075	0.00154896	0.0365472	targetprofiler-NO	targetscan-Yes	miRanda-NO
PPARD	hsa-mir-708	-0.146673	0.00127078	0.0097329	0.505638	0.000463212	0.0162998	targetprofiler-Yes	targetscan-NO	miRanda-NO
ADAMTS14	hsa-mir-1307	-0.180214	7.17e-05	0.000942727	0.426588	0.00388204	0.0655491	targetprofiler-NO	targetscan-Yes	miRanda-NO
TRIM34	hsa-mir-133b	0.138659	0.00232937	0.0157314	-0.413434	0.00527952	0.0791362	targetprofiler-NO	targetscan-NO	miRanda-Yes
NRP2	hsa-mir-205	-0.211549	2.93e-06	6.42e-05	0.4283	0.00372639	0.0639371	targetprofiler-NO	targetscan-Yes	miRanda-NO
CHODL	hsa-mir-607	-0.1492	0.00104302	0.00831055	0.573001	4.8e-05	0.00333929	targetprofiler-Yes	targetscan-Yes	miRanda-NO
TMEM140	hsa-mir-221	0.109798	0.016104	0.0692754	-0.529808	0.000216916	0.00967181	targetprofiler-NO	targetscan-Yes	miRanda-NO
FAM40A	hsa-mir-17	-0.129486	0.00449051	0.0262314	0.405545	0.00631264	0.0882983	targetprofiler-Yes	targetscan-NO	miRanda-Yes
ZNF385A	hsa-mir-17	-0.165041	0.000281922	0.00289702	0.579434	3.77e-05	0.00279873	targetprofiler-Yes	targetscan-Yes	miRanda-NO
SPRED2	hsa-mir-185	0.177956	8.86e-05	0.00112258	-0.415116	0.00507944	0.0773216	targetprofiler-NO	targetscan-Yes	miRanda-NO
C9orf66	hsa-mir-17	0.271865	1.4e-09	8.33e-08	-0.400403	0.00707668	0.0946643	targetprofiler-NO	targetscan-Yes	miRanda-NO
PDPN	hsa-mir-549	-0.126142	0.0056489	0.0313094	0.690751	2.11e-07	5.44e-05	targetprofiler-NO	targetscan-Yes	miRanda-NO
WDR76	hsa-mir-203	-0.217105	1.57e-06	3.78e-05	0.686438	2.69e-07	6.56e-05	targetprofiler-NO	targetscan-Yes	miRanda-NO
CCNB1	hsa-mir-30b	0.183753	5.12e-05	0.000712861	-0.48954	0.000744815	0.0225163	targetprofiler-NO	targetscan-NO	miRanda-Yes
RUNX1	hsa-mir-429	-0.125013	0.00609676	0.0332085	0.460313	0.00166647	0.0382369	targetprofiler-Yes	targetscan-NO	miRanda-NO
SOX6	hsa-mir-200c	0.173658	0.000131401	0.00155106	-0.42994	0.00358248	0.0623623	targetprofiler-NO	targetscan-Yes	miRanda-NO
ZBED4	hsa-mir-410	0.132687	0.00358729	0.0220543	-0.427414	0.0038063	0.0647625	targetprofiler-NO	targetscan-Yes	miRanda-NO
USP47	hsa-mir-378	-0.122122	0.00739281	0.0384442	0.717013	4.37e-08	1.56e-05	targetprofiler-NO	targetscan-Yes	miRanda-NO
SKAP1	hsa-mir-187	-0.144343	0.00152038	0.011229	0.446593	0.00237506	0.0480491	targetprofiler-NO	targetscan-NO	miRanda-Yes
SLC25A23	hsa-mir-93	0.233368	2.33e-07	7.26e-06	-0.39809	0.00744564	0.0976681	targetprofiler-NO	targetscan-NO	miRanda-Yes
PYGB	hsa-mir-148a	-0.236635	1.56e-07	5.14e-06	0.515417	0.0003431	0.0132782	targetprofiler-Yes	targetscan-NO	miRanda-NO
PTK7	hsa-mir-193b	0.183383	5.31e-05	0.000733811	-0.44726	0.00233533	0.0475376	targetprofiler-NO	targetscan-Yes	miRanda-NO
PARD6G	hsa-mir-17	-0.136101	0.00280846	0.018213	0.507979	0.000431447	0.0155508	targetprofiler-NO	targetscan-Yes	miRanda-NO
ZNF568	hsa-mir-766	0.109281	0.016613	0.0709151	-0.496377	0.000610494	0.0196989	targetprofiler-NO	targetscan-Yes	miRanda-NO
UNK	hsa-mir-378	0.121652	0.00762527	0.0393702	-0.458629	0.00174189	0.0393767	targetprofiler-Yes	targetscan-NO	miRanda-NO
SLC44A2	hsa-mir-939	-0.121725	0.00758872	0.0392233	0.563096	6.91e-05	0.00434032	targetprofiler-Yes	targetscan-Yes	miRanda-NO
KIF1B	hsa-mir-30b	-0.139354	0.00221283	0.0151124	0.533432	0.000192632	0.00890429	targetprofiler-Yes	targetscan-NO	miRanda-NO
NCS1	hsa-mir-150	-0.156193	0.000594318	0.00529715	0.410489	0.00564655	0.0825011	targetprofiler-Yes	targetscan-Yes	miRanda-NO
ARCN1	hsa-mir-141	-0.208132	4.26e-06	8.82e-05	0.403509	0.00660625	0.0907879	targetprofiler-NO	targetscan-Yes	miRanda-NO
RRM2	hsa-mir-203	-0.156393	0.000584638	0.00522814	0.664321	8.79e-07	0.000165256	targetprofiler-NO	targetscan-Yes	miRanda-NO
DBF4B	hsa-mir-3170	0.166937	0.000239086	0.00253417	-0.446812	0.00236199	0.0478888	targetprofiler-NO	targetscan-Yes	miRanda-NO
LRP11	hsa-mir-182	-0.146103	0.00132804	0.0100795	0.450266	0.00216322	0.0453011	targetprofiler-NO	targetscan-Yes	miRanda-NO
PVRL3	hsa-mir-15b	0.219806	1.16e-06	2.9e-05	-0.41073	0.00561574	0.0822279	targetprofiler-NO	targetscan-NO	miRanda-Yes
AMPD2	hsa-mir-150	-0.146737	0.00126446	0.00969409	0.477386	0.00105015	0.0282647	targetprofiler-NO	targetscan-Yes	miRanda-NO
IDH3A	hsa-mir-370	-0.151692	0.00085589	0.00710246	0.461896	0.0015982	0.0372831	targetprofiler-Yes	targetscan-Yes	miRanda-NO
LOC283174	hsa-mir-22	-0.107188	0.0188231	0.0778563	0.667216	7.57e-07	0.000147322	targetprofiler-Yes	targetscan-NO	miRanda-NO
SBDS	hsa-mir-378	-0.125547	0.00588116	0.0323011	0.71122	6.28e-08	2.08e-05	targetprofiler-Yes	targetscan-Yes	miRanda-Yes
DHX37	hsa-mir-205	-0.132594	0.00361114	0.0221649	0.428061	0.0037478	0.0641698	targetprofiler-Yes	targetscan-Yes	miRanda-NO
IQCE	hsa-mir-934	-0.103902	0.0228095	0.0896821	0.420305	0.00450291	0.0717985	targetprofiler-NO	targetscan-Yes	miRanda-NO
PIGM	hsa-mir-93	0.182025	6.04e-05	0.000817218	-0.428362	0.00372089	0.0638852	targetprofiler-NO	targetscan-Yes	miRanda-Yes
DYRK1A	hsa-mir-495	-0.162992	0.000336202	0.00334291	0.436778	0.00303364	0.0561998	targetprofiler-NO	targetscan-Yes	miRanda-NO
CD302	hsa-mir-23b	0.157338	0.00054082	0.00491296	-0.409986	0.00571138	0.0830497	targetprofiler-Yes	targetscan-NO	miRanda-NO
ABCC1	hsa-mir-147b	-0.127996	0.00497728	0.0284016	0.434388	0.00321645	0.0582701	targetprofiler-Yes	targetscan-NO	miRanda-NO
SEMA3C	hsa-mir-222	0.136853	0.00265906	0.0174475	-0.485329	0.000840158	0.0243502	targetprofiler-Yes	targetscan-NO	miRanda-NO
MAN1A1	hsa-mir-3170	-0.161645	0.000377056	0.00367029	0.500474	0.00054082	0.018116	targetprofiler-NO	targetscan-Yes	miRanda-NO
RAB3A	hsa-mir-1254	0.146462	0.00129164	0.00985925	-0.411638	0.00550081	0.0812105	targetprofiler-Yes	targetscan-NO	miRanda-NO
ZNF100	hsa-mir-766	0.181073	6.61e-05	0.000880991	-0.400175	0.00711236	0.094968	targetprofiler-Yes	targetscan-Yes	miRanda-NO
SLC35F2	hsa-mir-625	-0.12267	0.00712952	0.0374104	0.818946	1.1e-11	1.53e-08	targetprofiler-NO	targetscan-Yes	miRanda-NO
RSF1	hsa-mir-193b	0.134328	0.00319131	0.0201347	-0.398335	0.00740578	0.0973479	targetprofiler-Yes	targetscan-NO	miRanda-Yes
RTKN2	hsa-mir-944	-0.127499	0.00514982	0.0291629	0.422305	0.00429647	0.0697712	targetprofiler-NO	targetscan-Yes	miRanda-NO
NCS1	hsa-mir-651	-0.121997	0.00745408	0.0386792	0.411474	0.00552143	0.0813765	targetprofiler-Yes	targetscan-Yes	miRanda-NO
GCK	hsa-mir-760	0.160144	0.00042801	0.00406819	-0.406046	0.00624215	0.0876837	targetprofiler-Yes	targetscan-NO	miRanda-NO
MLF1	hsa-mir-208b	-0.119765	0.0086257	0.0432392	0.460325	0.00166592	0.0382304	targetprofiler-NO	targetscan-NO	miRanda-Yes
SBK1	hsa-mir-183	0.353585	1.33e-15	2.92e-13	-0.53522	0.000181578	0.00854267	targetprofiler-NO	targetscan-Yes	miRanda-NO
NUDT3	hsa-mir-200c	0.157547	0.000531553	0.00484419	-0.415098	0.00508149	0.0773389	targetprofiler-NO	targetscan-Yes	miRanda-NO
FXR1	hsa-mir-200c	0.123821	0.00660442	0.0352936	-0.4872	0.000796535	0.0235113	targetprofiler-NO	targetscan-Yes	miRanda-NO
IL4R	hsa-mir-940	-0.166064	0.000257994	0.00269421	0.536543	0.000173773	0.0082843	targetprofiler-NO	targetscan-Yes	miRanda-NO
ULK3	hsa-mir-744	-0.141565	0.0018764	0.0132663	0.535544	0.00017964	0.00847736	targetprofiler-NO	targetscan-Yes	miRanda-NO
USP5	hsa-mir-182	0.155093	0.000650344	0.00569723	-0.403561	0.00659859	0.0907038	targetprofiler-Yes	targetscan-Yes	miRanda-NO
CCBL1	hsa-mir-299	-0.112241	0.0138762	0.0619167	0.448798	0.00224578	0.0464092	targetprofiler-NO	targetscan-Yes	miRanda-NO
SOCS1	hsa-let-7c	0.142403	0.00176169	0.0126182	-0.415929	0.00498507	0.076454	targetprofiler-NO	targetscan-NO	miRanda-Yes
IDH2	hsa-mir-494	-0.104565	0.0219508	0.0871558	0.401241	0.00694698	0.093657	targetprofiler-NO	targetscan-NO	miRanda-Yes
VAMP7	hsa-mir-186	0.107934	0.0180078	0.075332	-0.522924	0.000270804	0.0112609	targetprofiler-Yes	targetscan-Yes	miRanda-NO
ZNF33B	hsa-mir-942	0.247572	3.89e-08	1.54e-06	-0.428091	0.00374516	0.0641439	targetprofiler-NO	targetscan-Yes	miRanda-NO
CCDC25	hsa-mir-17	0.330184	1.13e-13	1.74e-11	-0.585948	2.93e-05	0.00233899	targetprofiler-Yes	targetscan-Yes	miRanda-NO
CNTF	hsa-mir-10a	-0.15223	0.00081982	0.00686267	0.512842	0.000371651	0.0140444	targetprofiler-Yes	targetscan-NO	miRanda-NO
ALDH5A1	hsa-mir-200c	0.283704	2.45e-10	1.77e-08	-0.406121	0.0062317	0.087592	targetprofiler-NO	targetscan-Yes	miRanda-NO
CPEB3	hsa-mir-433	-0.156602	0.000574655	0.00515607	0.453359	0.00199792	0.0430294	targetprofiler-NO	targetscan-Yes	miRanda-NO
BRWD1	hsa-mir-337	-0.10913	0.0167648	0.0714001	0.403778	0.00656678	0.0904197	targetprofiler-NO	targetscan-Yes	miRanda-NO
MET	hsa-mir-141	-0.12629	0.00559264	0.0310651	0.46187	0.00159931	0.0372911	targetprofiler-NO	targetscan-Yes	miRanda-NO
PWP1	hsa-mir-496	0.138355	0.00238218	0.016009	-0.449787	0.00218985	0.0456346	targetprofiler-NO	targetscan-NO	miRanda-Yes
ATAD3A	hsa-mir-150	-0.130629	0.00414674	0.0246642	0.543909	0.000135615	0.00696732	targetprofiler-NO	targetscan-Yes	miRanda-NO
ZNF282	hsa-mir-454	-0.133735	0.00332976	0.0208135	0.449044	0.00223174	0.0462172	targetprofiler-Yes	targetscan-NO	miRanda-NO
STIM1	hsa-mir-625	-0.17683	9.83e-05	0.00122272	0.451095	0.00211775	0.0446882	targetprofiler-NO	targetscan-Yes	miRanda-NO
DNMT3A	hsa-mir-17	0.109713	0.0161867	0.0695402	-0.459281	0.00171232	0.0389393	targetprofiler-NO	targetscan-Yes	miRanda-NO
HLF	hsa-mir-320a	0.182984	5.52e-05	0.000757207	-0.408149	0.00595387	0.0852419	targetprofiler-Yes	targetscan-NO	miRanda-NO
MPP2	hsa-mir-15a	0.149856	0.000990455	0.00797751	-0.406021	0.00624567	0.0877128	targetprofiler-Yes	targetscan-NO	miRanda-NO
NPTN	hsa-mir-148a	-0.121384	0.00776096	0.0399	0.579434	3.77e-05	0.00279873	targetprofiler-Yes	targetscan-NO	miRanda-Yes
RASSF6	hsa-mir-96	-0.113077	0.0131794	0.0596017	0.520077	0.000296418	0.0119795	targetprofiler-Yes	targetscan-Yes	miRanda-NO
TP53	hsa-mir-30a	0.244061	6.12e-08	2.29e-06	-0.530086	0.000214958	0.00960878	targetprofiler-Yes	targetscan-NO	miRanda-NO
ZSCAN12	hsa-mir-93	0.106932	0.0191099	0.0787284	-0.498821	0.000568026	0.0187353	targetprofiler-NO	targetscan-Yes	miRanda-NO
ANAPC16	hsa-mir-17	0.17162	0.000157915	0.00180489	-0.419042	0.00463767	0.0731244	targetprofiler-NO	targetscan-Yes	miRanda-NO
ABHD12	hsa-mir-584	-0.179918	7.37e-05	0.000964935	0.465624	0.00144713	0.0349599	targetprofiler-NO	targetscan-Yes	miRanda-Yes
LPAR3	hsa-mir-141	-0.213591	2.34e-06	5.29e-05	0.429473	0.003623	0.0628049	targetprofiler-NO	targetscan-Yes	miRanda-NO
RPP14	hsa-mir-766	0.137881	0.00246661	0.0164543	-0.453285	0.00200177	0.0430742	targetprofiler-NO	targetscan-Yes	miRanda-NO
DOK1	hsa-mir-2355	-0.178735	8.24e-05	0.00105739	0.524273	0.000259376	0.0109344	targetprofiler-NO	targetscan-Yes	miRanda-NO
SLC45A4	hsa-mir-17	0.150493	0.000941691	0.00766365	-0.41819	0.00473058	0.0740066	targetprofiler-Yes	targetscan-Yes	miRanda-NO
RANBP17	hsa-mir-942	0.22113	9.94e-07	2.54e-05	-0.469296	0.00131086	0.0327251	targetprofiler-Yes	targetscan-Yes	miRanda-NO
PPIP5K2	hsa-mir-25	0.128145	0.00492665	0.0281777	-0.409973	0.00571315	0.0830642	targetprofiler-NO	targetscan-Yes	miRanda-NO
GLCE	hsa-mir-3653	0.178778	8.2e-05	0.00105394	-0.413907	0.00522254	0.0786376	targetprofiler-NO	targetscan-Yes	miRanda-NO
NBEAL2	hsa-mir-937	-0.105019	0.0213799	0.0854925	0.44378	0.00254951	0.0502743	targetprofiler-NO	targetscan-NO	miRanda-Yes
ZNF747	hsa-mir-942	0.131735	0.00383698	0.023226	-0.489922	0.000736666	0.0223552	targetprofiler-Yes	targetscan-Yes	miRanda-NO
MPP6	hsa-mir-221	-0.108553	0.0173546	0.0732854	0.40397	0.00653876	0.0901993	targetprofiler-NO	targetscan-NO	miRanda-Yes
SUCLG2	hsa-mir-155	0.212734	2.57e-06	5.74e-05	-0.414439	0.00515914	0.0780266	targetprofiler-NO	targetscan-Yes	miRanda-NO
LONRF2	hsa-mir-183	0.239915	1.03e-07	3.61e-06	-0.5574	8.48e-05	0.00500927	targetprofiler-NO	targetscan-Yes	miRanda-NO
DCUN1D5	hsa-mir-150	-0.113136	0.0131313	0.0594428	0.449328	0.00221567	0.0459944	targetprofiler-NO	targetscan-Yes	miRanda-NO
DCK	hsa-mir-203	-0.189538	2.92e-05	0.000446085	0.520554	0.000291984	0.0118551	targetprofiler-NO	targetscan-Yes	miRanda-NO
FDX1	hsa-mir-766	0.101525	0.0261316	0.0990372	-0.397043	0.0076181	0.0990063	targetprofiler-Yes	targetscan-Yes	miRanda-NO
FOXP2	hsa-mir-25	0.137934	0.0024569	0.0164024	-0.401829	0.00685723	0.0929437	targetprofiler-NO	targetscan-Yes	miRanda-Yes
AURKB	hsa-mir-30d	0.150802	0.000918869	0.0075148	-0.439476	0.00283827	0.0538919	targetprofiler-NO	targetscan-NO	miRanda-Yes
ESR1	hsa-mir-141	0.164379	0.000298503	0.00303484	-0.464205	0.00150305	0.0358558	targetprofiler-NO	targetscan-Yes	miRanda-NO
NECAP2	hsa-mir-95	0.120527	0.00820826	0.0416405	-0.531372	0.000206116	0.00933891	targetprofiler-NO	targetscan-NO	miRanda-Yes
RAD21	hsa-mir-25	0.157655	0.000526786	0.00480981	-0.618416	7.69e-06	0.000866324	targetprofiler-Yes	targetscan-Yes	miRanda-Yes
THSD4	hsa-mir-15b	-0.101441	0.0262569	0.0993951	0.426449	0.00389496	0.065694	targetprofiler-Yes	targetscan-NO	miRanda-NO
LYPD3	hsa-mir-708	-0.163669	0.000317286	0.003189	0.486891	0.00080359	0.0236497	targetprofiler-NO	targetscan-NO	miRanda-Yes
LZTFL1	hsa-mir-942	0.15838	0.000496035	0.0045827	-0.441451	0.00270239	0.0522015	targetprofiler-NO	targetscan-Yes	miRanda-NO
RAD54L	hsa-mir-30d	0.256706	1.16e-08	5.36e-07	-0.411187	0.00555768	0.0816991	targetprofiler-NO	targetscan-NO	miRanda-Yes
ARL2BP	hsa-mir-27b	-0.146751	0.00126304	0.00968485	0.435267	0.00314812	0.0575209	targetprofiler-Yes	targetscan-NO	miRanda-NO
ARAF	hsa-mir-221	0.535549	0	0	-0.488356	0.000770595	0.0230073	targetprofiler-Yes	targetscan-NO	miRanda-NO
RALGPS1	hsa-mir-25	0.312634	2.42e-12	2.8e-10	-0.429739	0.00359988	0.0625483	targetprofiler-Yes	targetscan-NO	miRanda-NO
RSBN1L	hsa-mir-93	0.139842	0.00213419	0.0146853	-0.459264	0.0017131	0.0389489	targetprofiler-NO	targetscan-Yes	miRanda-NO
THAP9	hsa-mir-495	-0.102601	0.0245795	0.0946957	0.588369	2.67e-05	0.00218111	targetprofiler-NO	targetscan-Yes	miRanda-Yes
MYO16	hsa-mir-203	0.150345	0.000952801	0.00773612	-0.565662	6.3e-05	0.00406047	targetprofiler-Yes	targetscan-NO	miRanda-NO
ZNF276	hsa-mir-944	-0.13459	0.00313182	0.0198431	0.413582	0.0052617	0.0789869	targetprofiler-Yes	targetscan-Yes	miRanda-NO
DYRK1A	hsa-mir-380	-0.122973	0.00698796	0.0368511	0.443034	0.00259766	0.0508849	targetprofiler-NO	targetscan-Yes	miRanda-NO
UTP14C	hsa-mir-185	0.105136	0.0212337	0.0850562	-0.525591	0.00024864	0.0106285	targetprofiler-Yes	targetscan-NO	miRanda-NO
RCOR3	hsa-mir-200a	0.169473	0.00019125	0.0021124	-0.425542	0.00397991	0.066536	targetprofiler-Yes	targetscan-NO	miRanda-NO
CEP63	hsa-mir-299	-0.102953	0.0240889	0.0933073	0.539146	0.0001593	0.00779711	targetprofiler-NO	targetscan-Yes	miRanda-NO
PRC1	hsa-mir-363	0.278443	5.38e-10	3.55e-08	-0.415839	0.00499537	0.0765425	targetprofiler-NO	targetscan-Yes	miRanda-NO
N4BP1	hsa-mir-940	-0.130704	0.00412503	0.024564	0.459763	0.00169078	0.0386244	targetprofiler-Yes	targetscan-Yes	miRanda-NO
TMED7	hsa-mir-148a	-0.112432	0.0137144	0.0613761	0.486441	0.000813992	0.0238417	targetprofiler-Yes	targetscan-NO	miRanda-NO
ZNF473	hsa-mir-31	-0.164318	0.000300079	0.00304786	0.524407	0.000258269	0.0109061	targetprofiler-NO	targetscan-Yes	miRanda-NO
ATMIN	hsa-mir-17	-0.223542	7.52e-07	2e-05	0.402983	0.00668385	0.0914428	targetprofiler-Yes	targetscan-Yes	miRanda-NO
SLITRK6	hsa-mir-584	0.149797	0.000995083	0.0080065	-0.483624	0.000881783	0.0251552	targetprofiler-NO	targetscan-Yes	miRanda-NO
PINK1	hsa-mir-612	-0.13995	0.00211706	0.0145939	0.592013	2.31e-05	0.00195892	targetprofiler-Yes	targetscan-NO	miRanda-NO
SEC23IP	hsa-mir-1245	0.104739	0.0217305	0.0865165	-0.477201	0.00105553	0.0283683	targetprofiler-Yes	targetscan-Yes	miRanda-NO
EYA2	hsa-mir-378	0.186222	4.04e-05	0.0005846	-0.462435	0.00157554	0.0369381	targetprofiler-NO	targetscan-NO	miRanda-Yes
MAPK4	hsa-mir-17	0.180156	7.21e-05	0.000947158	-0.43165	0.00343769	0.0607968	targetprofiler-NO	targetscan-Yes	miRanda-NO
CDADC1	hsa-mir-942	0.104897	0.0215315	0.0859388	-0.462189	0.00158582	0.0370943	targetprofiler-Yes	targetscan-Yes	miRanda-NO
PAK7	hsa-mir-944	0.153385	0.000747014	0.00637028	-0.458435	0.00175077	0.0395278	targetprofiler-NO	targetscan-Yes	miRanda-NO
SASS6	hsa-mir-203	-0.147174	0.00122229	0.00943538	0.599555	1.7e-05	0.00156218	targetprofiler-NO	targetscan-Yes	miRanda-NO
GRINL1A	hsa-mir-589	0.16418	0.000303645	0.00307711	-0.446144	0.00240217	0.0484324	targetprofiler-Yes	targetscan-NO	miRanda-NO
MCM10	hsa-mir-203	-0.188104	3.36e-05	0.000501711	0.69743	1.44e-07	4.04e-05	targetprofiler-NO	targetscan-Yes	miRanda-NO
FANCA	hsa-mir-378c	0.1065	0.019603	0.0802074	-0.434557	0.00320322	0.0581209	targetprofiler-Yes	targetscan-NO	miRanda-NO
CHRFAM7A	hsa-mir-17	0.153046	0.000767764	0.00651201	-0.469984	0.00128666	0.032331	targetprofiler-Yes	targetscan-Yes	miRanda-NO
NGLY1	hsa-mir-487a	-0.117213	0.0101646	0.0489863	0.416488	0.00492108	0.075822	targetprofiler-NO	targetscan-Yes	miRanda-NO
CNTD1	hsa-mir-942	0.221437	9.6e-07	2.47e-05	-0.413319	0.00529343	0.0792529	targetprofiler-NO	targetscan-Yes	miRanda-NO
NDUFB5	hsa-mir-141	0.207332	4.64e-06	9.48e-05	-0.413431	0.00527991	0.0791376	targetprofiler-Yes	targetscan-Yes	miRanda-Yes
SLC9A1	hsa-mir-3170	-0.15104	0.0009016	0.00740305	0.62067	6.97e-06	0.000805548	targetprofiler-Yes	targetscan-NO	miRanda-NO
LPIN1	hsa-mir-155	0.141813	0.00184183	0.013074	-0.427524	0.00379629	0.0646749	targetprofiler-Yes	targetscan-Yes	miRanda-NO
TLE4	hsa-mir-15b	-0.11311	0.013152	0.0595077	0.410433	0.00565375	0.0825695	targetprofiler-NO	targetscan-NO	miRanda-Yes
CHN2	hsa-mir-200b	-0.172762	0.000142497	0.00165852	0.475873	0.00109507	0.0290584	targetprofiler-NO	targetscan-NO	miRanda-Yes
PIAS2	hsa-mir-495	-0.101592	0.0260325	0.0987624	0.413846	0.00522993	0.0787077	targetprofiler-NO	targetscan-Yes	miRanda-NO
KLHL6	hsa-mir-182	-0.199227	1.09e-05	0.00019621	0.487032	0.000800374	0.0235853	targetprofiler-NO	targetscan-Yes	miRanda-NO
CHL1	hsa-mir-505	-0.10824	0.0176826	0.0743048	0.413997	0.00521184	0.0785265	targetprofiler-NO	targetscan-Yes	miRanda-NO
PVR	hsa-mir-150	-0.144144	0.0015436	0.011366	0.433479	0.00328841	0.0591033	targetprofiler-NO	targetscan-Yes	miRanda-NO
ARL1	hsa-mir-25	0.144302	0.0015251	0.0112575	-0.407431	0.006051	0.0860913	targetprofiler-NO	targetscan-Yes	miRanda-NO
LRP11	hsa-mir-96	-0.152681	0.000790671	0.00666705	0.518605	0.00031051	0.0123645	targetprofiler-Yes	targetscan-Yes	miRanda-NO
PTPDC1	hsa-mir-31	0.105598	0.0206692	0.083394	-0.408505	0.0059061	0.0848146	targetprofiler-NO	targetscan-Yes	miRanda-NO
PRRC1	hsa-mir-22	0.10629	0.0198468	0.080939	-0.448696	0.00225163	0.0464841	targetprofiler-Yes	targetscan-Yes	miRanda-NO
CACNB4	hsa-mir-944	-0.112821	0.0133896	0.0603013	0.422835	0.00424322	0.0692934	targetprofiler-NO	targetscan-Yes	miRanda-Yes
ATPAF1	hsa-mir-134	-0.105517	0.0207673	0.0836814	0.498709	0.000569904	0.0187774	targetprofiler-Yes	targetscan-Yes	miRanda-NO
MMP14	hsa-mir-3173	-0.123018	0.00696708	0.0367711	0.449323	0.00221594	0.0459988	targetprofiler-Yes	targetscan-NO	miRanda-NO
CCDC18	hsa-mir-148a	0.263606	4.51e-09	2.34e-07	-0.460835	0.00164368	0.0379273	targetprofiler-NO	targetscan-NO	miRanda-Yes
PPM1L	hsa-mir-15b	0.155785	0.000614531	0.00544294	-0.456533	0.00184004	0.0407872	targetprofiler-Yes	targetscan-NO	miRanda-NO
PTPRK	hsa-mir-598	-0.124861	0.0061597	0.0334649	0.41705	0.00485743	0.075225	targetprofiler-NO	targetscan-NO	miRanda-Yes
CCNI	hsa-let-7i	0.133518	0.00338166	0.0210637	-0.475486	0.0011068	0.0292818	targetprofiler-NO	targetscan-NO	miRanda-Yes
ARHGEF37	hsa-mir-577	-0.16048	0.000416068	0.00397614	0.54637	0.000124674	0.00657627	targetprofiler-NO	targetscan-Yes	miRanda-NO
PYCRL	hsa-mir-150	-0.121597	0.00765283	0.0394768	0.420137	0.0045207	0.0719708	targetprofiler-NO	targetscan-Yes	miRanda-NO
HN1L	hsa-mir-431	0.109211	0.0166833	0.0711379	-0.476293	0.00108243	0.0288528	targetprofiler-Yes	targetscan-Yes	miRanda-NO
CTDP1	hsa-mir-1228	-0.120538	0.00820279	0.0416187	0.422232	0.00430386	0.0698532	targetprofiler-NO	targetscan-Yes	miRanda-NO
ZNF84	hsa-mir-3684	0.12343	0.00677893	0.0360066	-0.485436	0.000837615	0.0243105	targetprofiler-NO	targetscan-Yes	miRanda-NO
PCBD2	hsa-mir-380	-0.173598	0.000132108	0.001558	0.451854	0.00207691	0.0441139	targetprofiler-NO	targetscan-Yes	miRanda-NO
XYLT2	hsa-mir-29c	-0.113149	0.0131204	0.0594061	0.411086	0.00557041	0.0818394	targetprofiler-Yes	targetscan-NO	miRanda-NO
NR2C2AP	hsa-mir-378	0.119029	0.00904701	0.044849	-0.411727	0.00548963	0.0811146	targetprofiler-NO	targetscan-Yes	miRanda-NO
ATG10	hsa-mir-181c	0.12713	0.00528146	0.029738	-0.469623	0.0012993	0.032538	targetprofiler-NO	targetscan-NO	miRanda-Yes
CTSD	hsa-mir-95	0.122426	0.00724592	0.0378732	-0.56307	6.92e-05	0.00434304	targetprofiler-NO	targetscan-Yes	miRanda-Yes
CAB39	hsa-mir-653	-0.122033	0.00743636	0.038611	0.506161	0.000455935	0.0161142	targetprofiler-Yes	targetscan-Yes	miRanda-NO
CC2D1A	hsa-mir-744	-0.177863	8.93e-05	0.00113022	0.525698	0.00024778	0.0106035	targetprofiler-Yes	targetscan-Yes	miRanda-Yes
SNAP91	hsa-mir-130b	0.239884	1.04e-07	3.62e-06	-0.439066	0.00286722	0.054239	targetprofiler-Yes	targetscan-NO	miRanda-NO
TEAD3	hsa-mir-589	-0.106245	0.0198994	0.0811002	0.425631	0.00397149	0.066465	targetprofiler-NO	targetscan-Yes	miRanda-NO
EGFL8	hsa-mir-185	-0.146015	0.00133709	0.0101342	0.464317	0.0014986	0.0357875	targetprofiler-Yes	targetscan-NO	miRanda-NO
AHI1	hsa-mir-196b	0.271829	1.41e-09	8.37e-08	-0.421225	0.00440691	0.0708442	targetprofiler-Yes	targetscan-NO	miRanda-NO
ELFN2	hsa-mir-1266	-0.117796	0.00979282	0.0476212	0.500668	0.000537713	0.0180461	targetprofiler-Yes	targetscan-Yes	miRanda-NO
SNRNP40	hsa-mir-203	-0.193509	1.96e-05	0.000320552	0.65801	1.21e-06	0.000212049	targetprofiler-Yes	targetscan-Yes	miRanda-NO
CNOT10	hsa-mir-605	0.1112	0.0147902	0.064988	-0.494767	0.000639996	0.0203233	targetprofiler-NO	targetscan-Yes	miRanda-NO
SLC6A9	hsa-mir-17	-0.106327	0.0198035	0.0808157	0.420634	0.0044684	0.0714386	targetprofiler-NO	targetscan-Yes	miRanda-NO
SH3BP2	hsa-mir-132	-0.166673	0.00024467	0.00258193	0.398763	0.00733662	0.0968051	targetprofiler-NO	targetscan-Yes	miRanda-NO
NSL1	hsa-mir-651	0.172171	0.000150298	0.00173304	-0.484436	0.000861741	0.0247559	targetprofiler-NO	targetscan-Yes	miRanda-NO
JKAMP	hsa-mir-1266	-0.209605	3.63e-06	7.7e-05	0.544512	0.000132855	0.00687178	targetprofiler-NO	targetscan-Yes	miRanda-NO
CARD14	hsa-mir-942	-0.118588	0.00930765	0.0458294	0.462816	0.00155967	0.0367102	targetprofiler-NO	targetscan-Yes	miRanda-NO
C1orf106	hsa-mir-183	-0.17515	0.000114697	0.00138822	0.533219	0.000193988	0.00894668	targetprofiler-NO	targetscan-Yes	miRanda-NO
RSRC1	hsa-mir-25	0.155851	0.00061123	0.0054186	-0.576427	4.22e-05	0.00303557	targetprofiler-Yes	targetscan-Yes	miRanda-Yes
PRKAA1	hsa-mir-580	0.220137	1.11e-06	2.81e-05	-0.411933	0.00546395	0.0808802	targetprofiler-NO	targetscan-Yes	miRanda-NO
NSL1	hsa-mir-942	0.222489	8.5e-07	2.22e-05	-0.412464	0.00539801	0.080254	targetprofiler-NO	targetscan-Yes	miRanda-NO
PDPN	hsa-mir-25	-0.2336	2.26e-07	7.09e-06	0.442429	0.00263723	0.0513672	targetprofiler-NO	targetscan-Yes	miRanda-NO
SPATS2L	hsa-mir-199b	0.265195	3.61e-09	1.92e-07	-0.443417	0.00257281	0.0505775	targetprofiler-NO	targetscan-Yes	miRanda-NO
AGPAT4	hsa-mir-651	-0.188616	3.2e-05	0.000481154	0.559312	7.92e-05	0.00478611	targetprofiler-NO	targetscan-Yes	miRanda-NO
SLC25A3	hsa-mir-141	0.204679	6.17e-06	0.000120856	-0.478928	0.00100604	0.0274819	targetprofiler-Yes	targetscan-Yes	miRanda-Yes
CLDN14	hsa-mir-23b	0.14906	0.00105458	0.00838382	-0.563797	6.74e-05	0.00426017	targetprofiler-NO	targetscan-NO	miRanda-Yes
NALCN	hsa-mir-20a	0.256442	1.2e-08	5.53e-07	-0.404121	0.00651679	0.0900059	targetprofiler-NO	targetscan-NO	miRanda-Yes
CKS2	hsa-mir-148a	0.173012	0.000139312	0.00162775	-0.461983	0.00159453	0.037224	targetprofiler-NO	targetscan-NO	miRanda-Yes
EML1	hsa-mir-573	-0.120742	0.00809392	0.0411916	0.412022	0.00545278	0.080767	targetprofiler-NO	targetscan-Yes	miRanda-NO
NRP2	hsa-mir-130a	-0.104554	0.0219646	0.0871932	0.401828	0.00685735	0.0929437	targetprofiler-Yes	targetscan-NO	miRanda-Yes
MDFI	hsa-let-7i	-0.163748	0.000315146	0.00317245	0.47151	0.00123434	0.0314641	targetprofiler-Yes	targetscan-NO	miRanda-NO
TBC1D4	hsa-mir-149	0.14819	0.00112907	0.00885621	-0.421114	0.00441842	0.0709652	targetprofiler-NO	targetscan-Yes	miRanda-NO
ZNF684	hsa-mir-17	0.174157	0.000125567	0.00149445	-0.50698	0.000444749	0.0158612	targetprofiler-NO	targetscan-Yes	miRanda-NO
PTRF	hsa-mir-378c	-0.107345	0.0186484	0.0773166	0.501401	0.000526081	0.0177724	targetprofiler-Yes	targetscan-NO	miRanda-NO
PHLDA1	hsa-mir-598	-0.139127	0.00225033	0.0153094	0.411198	0.00555619	0.0816801	targetprofiler-NO	targetscan-NO	miRanda-Yes
ZNF667	hsa-mir-17	0.143204	0.00165804	0.0120265	-0.496084	0.000615773	0.0198052	targetprofiler-Yes	targetscan-Yes	miRanda-NO
CHPT1	hsa-mir-15b	0.360542	4.44e-16	1.04e-13	-0.443151	0.00259003	0.0507946	targetprofiler-NO	targetscan-NO	miRanda-Yes
NUDCD3	hsa-mir-378	-0.139298	0.00222196	0.0151603	0.665584	8.24e-07	0.000157094	targetprofiler-NO	targetscan-Yes	miRanda-Yes
APOL6	hsa-mir-1269	-0.133531	0.0033785	0.0210484	0.43101	0.00349125	0.0613804	targetprofiler-NO	targetscan-Yes	miRanda-NO
BRIP1	hsa-mir-363	0.182017	6.05e-05	0.000817692	-0.400139	0.00711808	0.095013	targetprofiler-NO	targetscan-Yes	miRanda-NO
GINS1	hsa-mir-203	-0.163036	0.000334952	0.00333283	0.821989	7.93e-12	1.15e-08	targetprofiler-NO	targetscan-Yes	miRanda-NO
PDHA1	hsa-mir-379	-0.167634	0.000224928	0.00241207	0.705919	8.68e-08	2.71e-05	targetprofiler-NO	targetscan-Yes	miRanda-Yes
PLXND1	hsa-mir-2355	-0.174495	0.000121766	0.00145765	0.43974	0.00281976	0.0536907	targetprofiler-NO	targetscan-Yes	miRanda-NO
PTEN	hsa-mir-944	-0.120943	0.00798821	0.0407728	0.399092	0.00728384	0.0963348	targetprofiler-NO	targetscan-Yes	miRanda-NO
ALDH5A1	hsa-mir-543	-0.155636	0.000622116	0.00549672	0.45771	0.00178436	0.0399756	targetprofiler-NO	targetscan-Yes	miRanda-NO
PARD3B	hsa-mir-150	0.175907	0.000107009	0.0013112	-0.471766	0.00122573	0.031324	targetprofiler-NO	targetscan-Yes	miRanda-NO
NRBP1	hsa-mir-17	-0.233983	2.16e-07	6.81e-06	0.567401	5.91e-05	0.00387861	targetprofiler-NO	targetscan-Yes	miRanda-Yes
PTAFR	hsa-mir-149	-0.11538	0.0114157	0.0534981	0.466063	0.00143021	0.0346707	targetprofiler-NO	targetscan-Yes	miRanda-Yes
SCAI	hsa-mir-3651	0.268926	2.14e-09	1.21e-07	-0.474626	0.00113336	0.0297444	targetprofiler-NO	targetscan-Yes	miRanda-NO
NUMB	hsa-mir-200c	-0.107745	0.0182114	0.0759722	0.515573	0.000341438	0.0132307	targetprofiler-NO	targetscan-Yes	miRanda-NO
RHBDL3	hsa-mir-223	-0.103155	0.0238125	0.0925326	0.426478	0.00389224	0.0656613	targetprofiler-NO	targetscan-Yes	miRanda-NO
SLC35E2	hsa-mir-150	0.258516	9.08e-09	4.32e-07	-0.46293	0.00155496	0.0366328	targetprofiler-NO	targetscan-Yes	miRanda-NO
WNK2	hsa-mir-379	-0.124601	0.00626804	0.033909	0.512811	0.000372003	0.0140564	targetprofiler-NO	targetscan-NO	miRanda-Yes
POLK	hsa-mir-150	0.191852	2.32e-05	0.000368465	-0.404984	0.00639245	0.0889587	targetprofiler-Yes	targetscan-Yes	miRanda-NO
AKNA	hsa-mir-429	-0.153744	0.000725687	0.00622243	0.477538	0.0010457	0.028179	targetprofiler-NO	targetscan-NO	miRanda-Yes
FAM117A	hsa-mir-942	0.117677	0.00986774	0.0479058	-0.436516	0.00305319	0.0564308	targetprofiler-NO	targetscan-Yes	miRanda-Yes
RAD51	hsa-mir-148a	0.120593	0.00817325	0.0415027	-0.437436	0.00298494	0.0556416	targetprofiler-Yes	targetscan-NO	miRanda-Yes
BICD2	hsa-mir-942	-0.125177	0.00602989	0.0329303	0.397705	0.00750862	0.0981613	targetprofiler-Yes	targetscan-Yes	miRanda-NO
LIMA1	hsa-mir-141	-0.266283	3.1e-09	1.68e-07	0.423152	0.00421161	0.0689563	targetprofiler-NO	targetscan-Yes	miRanda-NO
AVPR2	hsa-mir-185	-0.129325	0.00454105	0.02646	0.408397	0.00592057	0.0849519	targetprofiler-NO	targetscan-Yes	miRanda-NO
CHIC1	hsa-mir-1276	0.127398	0.00518569	0.0293231	-0.410304	0.00567037	0.0827097	targetprofiler-Yes	targetscan-Yes	miRanda-NO
GPR97	hsa-mir-25	-0.129545	0.0044722	0.0261496	0.547525	0.000119822	0.00639803	targetprofiler-NO	targetscan-Yes	miRanda-NO
ANKRD57	hsa-mir-27b	-0.116561	0.0105946	0.050559	0.524908	0.000254148	0.010785	targetprofiler-Yes	targetscan-NO	miRanda-NO
UBL4A	hsa-mir-141	0.104737	0.0217324	0.0865214	-0.529027	0.000222497	0.00984158	targetprofiler-NO	targetscan-Yes	miRanda-NO
VANGL1	hsa-mir-183	-0.128333	0.0048631	0.0279047	0.425244	0.00400813	0.0668316	targetprofiler-NO	targetscan-Yes	miRanda-Yes
KLRG1	hsa-mir-3127	-0.11561	0.0112514	0.0529091	0.533999	0.000189063	0.00878345	targetprofiler-Yes	targetscan-NO	miRanda-NO
MMACHC	hsa-mir-93	0.15961	0.000447619	0.00421863	-0.41684	0.0048811	0.0754348	targetprofiler-Yes	targetscan-NO	miRanda-NO
GPR78	hsa-mir-3934	-0.111175	0.0148124	0.0650635	0.472999	0.00118511	0.0306305	targetprofiler-NO	targetscan-Yes	miRanda-NO
MCM6	hsa-mir-1266	0.260079	7.34e-09	3.58e-07	-0.459015	0.00172436	0.0391023	targetprofiler-NO	targetscan-Yes	miRanda-NO
DNMT1	hsa-mir-30a	0.108841	0.017058	0.0723408	-0.621543	6.71e-06	0.000782541	targetprofiler-NO	targetscan-NO	miRanda-Yes
LDOC1L	hsa-mir-15b	0.12291	0.00701719	0.03697	-0.397939	0.0074703	0.0978581	targetprofiler-Yes	targetscan-NO	miRanda-NO
SUDS3	hsa-mir-378	0.184701	4.68e-05	0.000660551	-0.492963	0.000674584	0.0210693	targetprofiler-NO	targetscan-Yes	miRanda-NO
BTNL9	hsa-mir-410	-0.104284	0.0223118	0.0882075	0.711942	6e-08	2.01e-05	targetprofiler-NO	targetscan-NO	miRanda-Yes
GINS3	hsa-mir-3170	0.144862	0.00146116	0.0108787	-0.406333	0.00620219	0.0873812	targetprofiler-Yes	targetscan-NO	miRanda-NO
TRAFD1	hsa-mir-944	-0.132453	0.00364733	0.0223369	0.468423	0.00134217	0.0332559	targetprofiler-NO	targetscan-Yes	miRanda-NO
PRTFDC1	hsa-mir-651	0.118465	0.00938143	0.0461137	-0.443877	0.00254331	0.0502015	targetprofiler-NO	targetscan-Yes	miRanda-NO
CDH23	hsa-mir-23b	0.192388	2.2e-05	0.000352238	-0.419995	0.00453567	0.0721157	targetprofiler-NO	targetscan-NO	miRanda-Yes
PTPRN2	hsa-mir-187	-0.113311	0.0129897	0.058963	0.584626	3.08e-05	0.00242318	targetprofiler-NO	targetscan-NO	miRanda-Yes
NELF	hsa-mir-148a	-0.110276	0.0156444	0.0677858	0.435768	0.00310972	0.0570748	targetprofiler-Yes	targetscan-NO	miRanda-NO
RSL1D1	hsa-mir-877	0.117778	0.00980441	0.047667	-0.421569	0.00437147	0.0705262	targetprofiler-NO	targetscan-NO	miRanda-Yes
ITIH5	hsa-mir-147b	0.18314	5.43e-05	0.000748114	-0.42018	0.00451617	0.0719318	targetprofiler-Yes	targetscan-NO	miRanda-NO
ANKRD13B	hsa-mir-1294	-0.107465	0.0185166	0.0769135	0.569221	5.53e-05	0.00369073	targetprofiler-NO	targetscan-Yes	miRanda-NO
CD36	hsa-mir-203	0.2208	1.03e-06	2.63e-05	-0.480409	0.000965265	0.0267283	targetprofiler-Yes	targetscan-Yes	miRanda-NO
CAPRIN2	hsa-mir-378	-0.158601	0.000486986	0.00451617	0.720684	3.46e-08	1.29e-05	targetprofiler-NO	targetscan-Yes	miRanda-Yes
UBQLNL	hsa-mir-1266	-0.107746	0.0182102	0.0759689	0.488896	0.000758745	0.0227728	targetprofiler-NO	targetscan-Yes	miRanda-NO
NDUFA1	hsa-mir-33b	0.150743	0.000923189	0.00754372	-0.417247	0.00483529	0.0750204	targetprofiler-NO	targetscan-NO	miRanda-Yes
SEMA3E	hsa-mir-1294	-0.102009	0.0254232	0.0970692	0.489306	0.000749858	0.0226188	targetprofiler-NO	targetscan-Yes	miRanda-NO
BUB3	hsa-mir-30b	0.240845	9.21e-08	3.26e-06	-0.433677	0.00327263	0.0589269	targetprofiler-Yes	targetscan-NO	miRanda-NO
WASF1	hsa-mir-203	-0.211042	3.1e-06	6.73e-05	0.565007	6.45e-05	0.00412636	targetprofiler-NO	targetscan-Yes	miRanda-NO
UPK2	hsa-mir-140	-0.103506	0.0233368	0.0911907	0.542863	0.000140527	0.00714263	targetprofiler-NO	targetscan-Yes	miRanda-NO
SEMA4F	hsa-mir-146a	-0.176506	0.000101266	0.00125363	0.483913	0.0008746	0.0250077	targetprofiler-Yes	targetscan-NO	miRanda-NO
WNK3	hsa-mir-758	-0.1033	0.0236148	0.0919759	0.567492	5.89e-05	0.00386779	targetprofiler-NO	targetscan-Yes	miRanda-NO
GOLGA1	hsa-mir-940	-0.102831	0.0242576	0.0937787	0.436479	0.00305596	0.0564507	targetprofiler-Yes	targetscan-Yes	miRanda-NO
MASP1	hsa-mir-376b	-0.123263	0.00685466	0.0363142	0.505511	0.000464997	0.0163444	targetprofiler-Yes	targetscan-NO	miRanda-NO
PAQR4	hsa-mir-940	0.121254	0.00782711	0.0401521	-0.45692	0.00182153	0.0405105	targetprofiler-NO	targetscan-Yes	miRanda-NO
DPY19L4	hsa-mir-93	0.127269	0.00523155	0.0295208	-0.53712	0.00017047	0.00817272	targetprofiler-NO	targetscan-Yes	miRanda-NO
FBXW9	hsa-mir-1296	0.152096	0.00082868	0.0069219	-0.413328	0.00529245	0.0792444	targetprofiler-NO	targetscan-Yes	miRanda-NO
KIAA0040	hsa-mir-708	0.122844	0.00704776	0.0370924	-0.420243	0.00450946	0.0718659	targetprofiler-Yes	targetscan-NO	miRanda-NO
HRH1	hsa-mir-17	-0.166899	0.00023987	0.00254119	0.456619	0.00183591	0.04072	targetprofiler-NO	targetscan-Yes	miRanda-NO
RPN2	hsa-mir-935	0.118146	0.00957601	0.0468376	-0.510252	0.000402495	0.0148014	targetprofiler-NO	targetscan-NO	miRanda-Yes
LYRM7	hsa-mir-1976	0.166014	0.000259107	0.00270403	-0.456216	0.00185529	0.0410041	targetprofiler-NO	targetscan-Yes	miRanda-NO
SCMH1	hsa-mir-15b	0.101954	0.0255034	0.0972886	-0.499537	0.000556099	0.0184624	targetprofiler-Yes	targetscan-NO	miRanda-NO
ZADH2	hsa-mir-299	-0.134199	0.00322107	0.0202825	0.52167	0.000281829	0.0115696	targetprofiler-NO	targetscan-Yes	miRanda-NO
ALDH5A1	hsa-mir-496	-0.116723	0.0104863	0.0501679	0.408913	0.00585189	0.0843385	targetprofiler-Yes	targetscan-Yes	miRanda-NO
CKAP2L	hsa-mir-203	-0.176283	0.00010337	0.0012747	0.642518	2.58e-06	0.000377726	targetprofiler-NO	targetscan-Yes	miRanda-NO
APCDD1L	hsa-mir-625	-0.119198	0.00894833	0.0444807	0.638556	3.1e-06	0.000437398	targetprofiler-Yes	targetscan-Yes	miRanda-NO
VANGL1	hsa-mir-541	0.126472	0.00552382	0.0307752	-0.407018	0.00610738	0.0865627	targetprofiler-NO	targetscan-Yes	miRanda-NO
FARP1	hsa-mir-100	0.111739	0.0143105	0.0633849	-0.412445	0.00540048	0.0802751	targetprofiler-NO	targetscan-NO	miRanda-Yes
DSG3	hsa-mir-17	-0.13693	0.00264421	0.0173693	0.566724	6.06e-05	0.00394899	targetprofiler-NO	targetscan-Yes	miRanda-NO
C17orf104	hsa-mir-141	0.125202	0.00601991	0.0328904	-0.527197	0.000236096	0.0102456	targetprofiler-NO	targetscan-Yes	miRanda-NO
SNAP47	hsa-mir-205	0.116573	0.0105866	0.0505296	-0.501708	0.000521287	0.0176589	targetprofiler-Yes	targetscan-NO	miRanda-NO
DGKA	hsa-mir-940	-0.112874	0.013346	0.0601607	0.461377	0.0016203	0.0375921	targetprofiler-Yes	targetscan-NO	miRanda-NO
DDHD2	hsa-mir-25	0.200774	9.32e-06	0.000171264	-0.427475	0.00380072	0.0647179	targetprofiler-NO	targetscan-Yes	miRanda-NO
COL19A1	hsa-mir-141	0.271822	1.41e-09	8.37e-08	-0.476258	0.00108347	0.0288718	targetprofiler-NO	targetscan-Yes	miRanda-NO
CLCA2	hsa-mir-3684	-0.111943	0.0141331	0.0627867	0.452792	0.00202734	0.0434453	targetprofiler-NO	targetscan-Yes	miRanda-NO
LONRF2	hsa-mir-200c	0.224357	6.83e-07	1.84e-05	-0.449525	0.00220456	0.0458448	targetprofiler-NO	targetscan-Yes	miRanda-NO
SH3PXD2B	hsa-mir-1976	-0.170596	0.000173077	0.00194668	0.404002	0.006534	0.0901589	targetprofiler-NO	targetscan-Yes	miRanda-NO
SH3BP1	hsa-mir-100	-0.125159	0.00603744	0.0329599	0.41778	0.00477583	0.0744462	targetprofiler-NO	targetscan-NO	miRanda-Yes
MAPK9	hsa-mir-15b	0.220845	1.03e-06	2.62e-05	-0.476896	0.0010645	0.0285326	targetprofiler-NO	targetscan-NO	miRanda-Yes
FZD3	hsa-mir-185	0.114207	0.0122861	0.0565391	-0.447926	0.00229615	0.0470435	targetprofiler-NO	targetscan-Yes	miRanda-NO
LGALS9C	hsa-mir-1275	-0.109007	0.0168891	0.0718001	0.408913	0.00585188	0.0843385	targetprofiler-NO	targetscan-Yes	miRanda-NO
IDH2	hsa-mir-543	-0.105666	0.020587	0.0831451	0.528662	0.00022515	0.00992068	targetprofiler-NO	targetscan-NO	miRanda-Yes
MRPL10	hsa-mir-877	0.10935	0.016544	0.0706944	-0.496476	0.000608727	0.0196569	targetprofiler-NO	targetscan-Yes	miRanda-NO
PDE11A	hsa-mir-940	0.131275	0.00396343	0.0238137	-0.413651	0.00525333	0.0789115	targetprofiler-NO	targetscan-Yes	miRanda-NO
PBX1	hsa-mir-942	0.122489	0.00721549	0.0377579	-0.423818	0.00414585	0.0682521	targetprofiler-NO	targetscan-Yes	miRanda-NO
FAM107B	hsa-mir-942	0.136755	0.00267817	0.0175465	-0.537128	0.000170424	0.0081719	targetprofiler-Yes	targetscan-Yes	miRanda-NO
RHBDF2	hsa-mir-590	-0.133906	0.00328929	0.020615	0.415827	0.00499684	0.0765585	targetprofiler-NO	targetscan-Yes	miRanda-NO
PTCD3	hsa-mir-22	-0.144344	0.00152028	0.0112288	0.74017	9.36e-09	4.47e-06	targetprofiler-NO	targetscan-Yes	miRanda-NO
KIAA1328	hsa-mir-3676	0.109696	0.0162027	0.0695928	-0.397196	0.00759269	0.0988117	targetprofiler-NO	targetscan-Yes	miRanda-NO
HS6ST2	hsa-mir-203	-0.225842	5.74e-07	1.58e-05	0.452776	0.00202822	0.0434516	targetprofiler-NO	targetscan-Yes	miRanda-NO
BCL2	hsa-mir-656	-0.137311	0.00257166	0.0169975	0.447333	0.00233098	0.0474822	targetprofiler-NO	targetscan-Yes	miRanda-NO
VANGL1	hsa-mir-141	-0.199527	1.06e-05	0.000191085	0.406785	0.00613948	0.086848	targetprofiler-NO	targetscan-Yes	miRanda-NO
TMCO1	hsa-mir-489	0.112672	0.0135133	0.0607096	-0.399363	0.00724067	0.095955	targetprofiler-NO	targetscan-Yes	miRanda-NO
MFSD4	hsa-mir-942	0.120431	0.00826026	0.0418419	-0.485184	0.000843628	0.0244099	targetprofiler-NO	targetscan-Yes	miRanda-NO
LUC7L2	hsa-mir-20b	0.114637	0.0119602	0.055405	-0.424286	0.00410025	0.0677709	targetprofiler-Yes	targetscan-NO	miRanda-NO
TRA2B	hsa-mir-203	-0.136979	0.00263475	0.0173213	0.667692	7.39e-07	0.000144455	targetprofiler-NO	targetscan-Yes	miRanda-NO
C1orf204	hsa-mir-378	-0.108347	0.0175692	0.0739556	0.565052	6.44e-05	0.00412228	targetprofiler-NO	targetscan-Yes	miRanda-NO
VDAC3	hsa-mir-141	0.209949	3.49e-06	7.46e-05	-0.431421	0.00345675	0.0610071	targetprofiler-Yes	targetscan-Yes	miRanda-NO
RIMKLA	hsa-mir-3684	0.123355	0.00681274	0.0361442	-0.432547	0.00336375	0.0599684	targetprofiler-NO	targetscan-Yes	miRanda-NO
ZNF253	hsa-mir-940	0.15841	0.000494806	0.00457383	-0.411393	0.00553158	0.0814622	targetprofiler-NO	targetscan-Yes	miRanda-NO
MAGI2	hsa-mir-940	0.142636	0.00173095	0.0124431	-0.426792	0.00386316	0.065334	targetprofiler-Yes	targetscan-Yes	miRanda-NO
VPS26B	hsa-mir-337	0.141634	0.00186676	0.0132122	-0.401725	0.00687304	0.0930846	targetprofiler-NO	targetscan-Yes	miRanda-NO
PAK1IP1	hsa-mir-190	0.201588	8.55e-06	0.00015938	-0.462108	0.00158925	0.0371438	targetprofiler-NO	targetscan-NO	miRanda-Yes
ADAMTS9	hsa-mir-2355	-0.178071	8.76e-05	0.00111254	0.40931	0.00579962	0.0838514	targetprofiler-NO	targetscan-Yes	miRanda-NO
CARS	hsa-mir-2110	-0.111169	0.0148177	0.0650802	0.400353	0.00708451	0.0947291	targetprofiler-Yes	targetscan-NO	miRanda-NO
ITPKC	hsa-mir-940	-0.155806	0.000613495	0.00543496	0.443235	0.00258462	0.0507324	targetprofiler-Yes	targetscan-Yes	miRanda-NO
KIAA2013	hsa-mir-598	-0.116023	0.0109622	0.0518841	0.417572	0.00479896	0.0746696	targetprofiler-NO	targetscan-NO	miRanda-Yes
C11orf53	hsa-mir-15b	0.124222	0.00642967	0.0345738	-0.524596	0.000256707	0.0108656	targetprofiler-NO	targetscan-NO	miRanda-Yes
VAX2	hsa-mir-744	0.103082	0.0239119	0.0928078	-0.482536	0.000909273	0.0256654	targetprofiler-NO	targetscan-NO	miRanda-Yes
ABCA3	hsa-mir-27b	0.266811	2.88e-09	1.57e-07	-0.409859	0.00572785	0.0832064	targetprofiler-NO	targetscan-NO	miRanda-Yes
CYP4F12	hsa-mir-584	-0.183469	5.27e-05	0.000729046	0.484021	0.000871916	0.0249505	targetprofiler-NO	targetscan-NO	miRanda-Yes
WIPF3	hsa-mir-183	0.115198	0.0115472	0.0539705	-0.590881	2.41e-05	0.00202631	targetprofiler-NO	targetscan-Yes	miRanda-NO
C15orf37	hsa-mir-1307	0.138878	0.00229202	0.0155359	-0.451816	0.00207893	0.0441396	targetprofiler-Yes	targetscan-NO	miRanda-NO
TMEM170B	hsa-mir-940	0.152697	0.000789667	0.00666	-0.417076	0.00485447	0.0752044	targetprofiler-NO	targetscan-Yes	miRanda-NO
GCET2	hsa-mir-30a	0.146916	0.00124703	0.00958732	-0.492008	0.000693565	0.0214569	targetprofiler-NO	targetscan-NO	miRanda-Yes
LUC7L2	hsa-mir-363	0.111223	0.0147693	0.0649178	-0.451693	0.00208551	0.0442345	targetprofiler-Yes	targetscan-NO	miRanda-NO
SP100	hsa-mir-3170	-0.255723	1.33e-08	6.02e-07	0.449489	0.00220656	0.0458652	targetprofiler-NO	targetscan-Yes	miRanda-NO
C5orf62	hsa-mir-320a	-0.154669	0.000673175	0.00585521	0.486741	0.000807046	0.0237078	targetprofiler-Yes	targetscan-NO	miRanda-NO
PDIK1L	hsa-mir-500a	0.130577	0.00416208	0.0247333	-0.46127	0.00162487	0.0376565	targetprofiler-NO	targetscan-Yes	miRanda-NO
F2RL1	hsa-mir-147b	-0.132526	0.00362855	0.0222462	0.568264	5.73e-05	0.00379004	targetprofiler-NO	targetscan-Yes	miRanda-NO
PTMS	hsa-mir-150	-0.178368	8.52e-05	0.00108773	0.405492	0.0063202	0.0883605	targetprofiler-NO	targetscan-Yes	miRanda-Yes
SPRYD3	hsa-mir-29c	-0.160318	0.000421792	0.0040205	0.469153	0.00131596	0.0328089	targetprofiler-Yes	targetscan-NO	miRanda-NO
RIC3	hsa-mir-942	0.103708	0.0230666	0.0904249	-0.450921	0.00212722	0.0448214	targetprofiler-Yes	targetscan-Yes	miRanda-NO
TET1	hsa-mir-17	0.111074	0.014904	0.0653652	-0.466184	0.00142555	0.0345931	targetprofiler-NO	targetscan-Yes	miRanda-NO
LMO3	hsa-mir-17	0.316288	1.3e-12	1.59e-10	-0.510945	0.000394027	0.0145956	targetprofiler-NO	targetscan-Yes	miRanda-NO
FAM46B	hsa-mir-93	-0.213559	2.34e-06	5.31e-05	0.445519	0.00244041	0.0489037	targetprofiler-Yes	targetscan-NO	miRanda-NO
MRPS7	hsa-mir-141	0.143152	0.00166462	0.0120657	-0.45184	0.00207766	0.0441222	targetprofiler-NO	targetscan-Yes	miRanda-NO
CST6	hsa-mir-195	-0.107595	0.0183743	0.0764741	0.465698	0.00144425	0.0349103	targetprofiler-Yes	targetscan-NO	miRanda-Yes
DNER	hsa-mir-584	0.201093	9.01e-06	0.00016649	-0.425126	0.00401945	0.0669394	targetprofiler-NO	targetscan-Yes	miRanda-NO
MTMR3	hsa-mir-3934	-0.138957	0.00227882	0.0154623	0.407533	0.00603706	0.0859877	targetprofiler-NO	targetscan-Yes	miRanda-NO
PRMT2	hsa-mir-378	0.170754	0.000170652	0.00192463	-0.562008	7.19e-05	0.00446811	targetprofiler-NO	targetscan-Yes	miRanda-NO
IL2RB	hsa-mir-34b	-0.122708	0.00711174	0.0373403	0.41425	0.00518159	0.0782494	targetprofiler-NO	targetscan-Yes	miRanda-NO
FBXL17	hsa-mir-495	-0.121835	0.00753395	0.039006	0.499038	0.000564391	0.0186596	targetprofiler-Yes	targetscan-Yes	miRanda-NO
BNC1	hsa-mir-1248	-0.144036	0.00155643	0.011441	0.435573	0.00312461	0.0572611	targetprofiler-NO	targetscan-Yes	miRanda-NO
KDM2B	hsa-mir-148a	0.178698	8.26e-05	0.0010604	-0.451764	0.00208172	0.0441818	targetprofiler-Yes	targetscan-NO	miRanda-NO
RIMS4	hsa-mir-1307	0.126178	0.00563511	0.0312513	-0.456282	0.00185207	0.0409619	targetprofiler-Yes	targetscan-Yes	miRanda-NO
LONRF2	hsa-mir-940	0.243801	6.33e-08	2.36e-06	-0.421475	0.00438113	0.0706232	targetprofiler-NO	targetscan-Yes	miRanda-NO
ARHGDIG	hsa-mir-744	0.121804	0.00754924	0.0390692	-0.445641	0.00243293	0.0488197	targetprofiler-NO	targetscan-NO	miRanda-Yes
ZBTB42	hsa-mir-378	0.118822	0.00916863	0.045306	-0.411069	0.00557256	0.0818544	targetprofiler-NO	targetscan-Yes	miRanda-NO
ARRB1	hsa-mir-17	0.110569	0.0153687	0.06688	-0.409464	0.00577945	0.0836634	targetprofiler-NO	targetscan-Yes	miRanda-NO
HBS1L	hsa-mir-200c	0.20634	5.16e-06	0.000103826	-0.486427	0.000814319	0.0238455	targetprofiler-Yes	targetscan-NO	miRanda-NO
FAM129A	hsa-mir-106b	0.216133	1.76e-06	4.15e-05	-0.416933	0.00487056	0.0753501	targetprofiler-Yes	targetscan-NO	miRanda-NO
UCK2	hsa-mir-150	-0.144465	0.00150623	0.0111451	0.505295	0.000468042	0.0164201	targetprofiler-NO	targetscan-Yes	miRanda-NO
FAM125B	hsa-mir-766	0.165882	0.0002621	0.00272952	-0.465137	0.00146612	0.0352621	targetprofiler-Yes	targetscan-NO	miRanda-NO
AP3S2	hsa-mir-629	0.154672	0.00067302	0.00585398	-0.510773	0.000396111	0.014651	targetprofiler-NO	targetscan-Yes	miRanda-NO
ZIC2	hsa-mir-23b	0.181435	6.39e-05	0.000856322	-0.399514	0.00721661	0.0957685	targetprofiler-Yes	targetscan-NO	miRanda-NO
VAMP1	hsa-mir-299	-0.163523	0.000321283	0.00322201	0.427809	0.00377045	0.0644211	targetprofiler-NO	targetscan-Yes	miRanda-NO
NRSN2	hsa-mir-100	0.208069	4.28e-06	8.87e-05	-0.434044	0.00324354	0.0585995	targetprofiler-NO	targetscan-NO	miRanda-Yes
C3orf23	hsa-mir-141	0.173316	0.000135534	0.00159108	-0.40233	0.00678156	0.0922758	targetprofiler-Yes	targetscan-NO	miRanda-NO
PIK3AP1	hsa-mir-944	0.11985	0.00857813	0.0430617	-0.531366	0.000206151	0.00933891	targetprofiler-NO	targetscan-Yes	miRanda-NO
MAGOHB	hsa-mir-181c	0.120341	0.00830892	0.0420282	-0.428314	0.00372522	0.063926	targetprofiler-Yes	targetscan-NO	miRanda-NO
YPEL1	hsa-mir-942	0.191699	2.36e-05	0.000373139	-0.473418	0.00117159	0.0304143	targetprofiler-NO	targetscan-Yes	miRanda-NO
GNG7	hsa-mir-10b	0.41558	0	0	-0.433626	0.0032767	0.0589731	targetprofiler-NO	targetscan-Yes	miRanda-NO
FCGR3B	hsa-mir-21	-0.141008	0.00195649	0.0137124	0.462221	0.00158449	0.0370731	targetprofiler-NO	targetscan-Yes	miRanda-NO
FBXO25	hsa-mir-27b	0.149554	0.00101437	0.0081306	-0.437579	0.00297439	0.0554995	targetprofiler-Yes	targetscan-NO	miRanda-Yes
GINS4	hsa-mir-203	-0.237964	1.32e-07	4.46e-06	0.606398	1.28e-05	0.00126353	targetprofiler-NO	targetscan-Yes	miRanda-NO
LCORL	hsa-mir-363	0.351748	2e-15	4.25e-13	-0.422667	0.00426001	0.069434	targetprofiler-NO	targetscan-Yes	miRanda-NO
CACNB3	hsa-mir-221	-0.109208	0.0166863	0.0711484	0.402436	0.00676564	0.0921356	targetprofiler-NO	targetscan-Yes	miRanda-NO
IL13RA1	hsa-mir-3684	-0.132585	0.00361344	0.0221752	0.399277	0.00725427	0.0960875	targetprofiler-NO	targetscan-Yes	miRanda-NO
RNH1	hsa-mir-93	-0.176258	0.000103605	0.00127678	0.507045	0.000443882	0.0158389	targetprofiler-NO	targetscan-Yes	miRanda-Yes
SLC9A1	hsa-mir-625	-0.181413	6.4e-05	0.000857876	0.799124	7.9e-11	8.3e-08	targetprofiler-NO	targetscan-Yes	miRanda-NO
MTHFR	hsa-mir-874	-0.112676	0.0135099	0.0606992	0.421911	0.00433646	0.0701857	targetprofiler-Yes	targetscan-Yes	miRanda-NO
ATAD5	hsa-mir-203	-0.20767	4.47e-06	9.2e-05	0.561753	7.26e-05	0.00450053	targetprofiler-NO	targetscan-Yes	miRanda-NO
SLC30A9	hsa-mir-543	-0.114538	0.0120344	0.055661	0.412848	0.00535091	0.0798236	targetprofiler-NO	targetscan-Yes	miRanda-NO
CHMP1A	hsa-mir-766	-0.107559	0.0184132	0.0765899	0.433027	0.00332475	0.0595509	targetprofiler-NO	targetscan-Yes	miRanda-NO
NFIB	hsa-mir-93	0.161332	0.000387181	0.00374987	-0.407181	0.00608503	0.0863786	targetprofiler-NO	targetscan-Yes	miRanda-NO
BNIPL	hsa-mir-3934	-0.101814	0.0257069	0.0978511	0.474546	0.00113585	0.0297874	targetprofiler-NO	targetscan-Yes	miRanda-NO
CACNB3	hsa-mir-665	0.140694	0.00200298	0.0139698	-0.427051	0.0038394	0.0650959	targetprofiler-NO	targetscan-Yes	miRanda-NO
DSG2	hsa-mir-944	0.15482	0.000664955	0.0057974	-0.575187	4.43e-05	0.00314077	targetprofiler-NO	targetscan-Yes	miRanda-NO
LONRF2	hsa-mir-22	-0.118104	0.00960144	0.0469338	0.575751	4.33e-05	0.00309226	targetprofiler-NO	targetscan-Yes	miRanda-NO
CYP27C1	hsa-mir-93	-0.156575	0.000575956	0.00516551	0.423488	0.0041783	0.0686054	targetprofiler-Yes	targetscan-Yes	miRanda-NO
STAU2	hsa-mir-541	-0.117852	0.00975813	0.0474972	0.41023	0.00567992	0.0827863	targetprofiler-Yes	targetscan-Yes	miRanda-NO
TRERF1	hsa-mir-199b	-0.106052	0.0201261	0.081783	0.470672	0.00126283	0.0319262	targetprofiler-NO	targetscan-Yes	miRanda-NO
EDN3	hsa-mir-10b	0.201373	8.75e-06	0.000162395	-0.461708	0.00160616	0.0373907	targetprofiler-NO	targetscan-Yes	miRanda-NO
PERP	hsa-mir-17	-0.115089	0.0116265	0.0542496	0.460502	0.00165817	0.0381226	targetprofiler-NO	targetscan-Yes	miRanda-NO
PHF10	hsa-mir-183	0.171772	0.000155786	0.00178466	-0.417124	0.00484914	0.0751624	targetprofiler-NO	targetscan-Yes	miRanda-Yes
NDUFA12	hsa-mir-379	-0.157039	0.000554321	0.00501122	0.399836	0.00716562	0.0953822	targetprofiler-NO	targetscan-NO	miRanda-Yes
NPTXR	hsa-mir-3934	0.138173	0.00241428	0.0161808	-0.517339	0.000323103	0.0127202	targetprofiler-NO	targetscan-Yes	miRanda-NO
SGOL2	hsa-mir-203	-0.185283	4.42e-05	0.000630243	0.594382	2.1e-05	0.00182716	targetprofiler-NO	targetscan-NO	miRanda-Yes
GPRC5A	hsa-mir-130b	-0.160472	0.000416343	0.00397811	0.401227	0.00694912	0.0936766	targetprofiler-NO	targetscan-NO	miRanda-Yes
XK	hsa-mir-379	-0.109311	0.0165833	0.0708193	0.464929	0.00147427	0.0353822	targetprofiler-NO	targetscan-Yes	miRanda-NO
MESDC2	hsa-mir-495	0.127404	0.0051836	0.0293152	-0.437856	0.00295416	0.0552615	targetprofiler-NO	targetscan-Yes	miRanda-NO
TMEM52	hsa-mir-183	0.196806	1.4e-05	0.000242101	-0.525769	0.000247218	0.0105875	targetprofiler-NO	targetscan-Yes	miRanda-Yes
DUSP18	hsa-mir-147b	-0.140313	0.00206061	0.0142827	0.692236	1.94e-07	5.1e-05	targetprofiler-NO	targetscan-Yes	miRanda-NO
ZNF225	hsa-mir-25	0.116628	0.0105503	0.050399	-0.501252	0.00052843	0.0178311	targetprofiler-NO	targetscan-NO	miRanda-Yes
HS3ST5	hsa-mir-183	0.105703	0.0205428	0.0830178	-0.501939	0.000517701	0.0175836	targetprofiler-NO	targetscan-Yes	miRanda-Yes
ZNF45	hsa-mir-150	0.126864	0.0053783	0.0301523	-0.444277	0.00251789	0.049884	targetprofiler-NO	targetscan-Yes	miRanda-NO
ZBED3	hsa-mir-93	0.139085	0.00225723	0.0153461	-0.445839	0.00242078	0.0486679	targetprofiler-NO	targetscan-Yes	miRanda-NO
FIGNL2	hsa-mir-940	0.125024	0.00609231	0.0331895	-0.405271	0.00635147	0.0886288	targetprofiler-NO	targetscan-Yes	miRanda-NO
ICA1	hsa-mir-942	0.145512	0.00138993	0.0104538	-0.528622	0.000225444	0.00993054	targetprofiler-Yes	targetscan-NO	miRanda-NO
MARCKS	hsa-mir-25	-0.143612	0.00160752	0.0117382	0.39912	0.0072794	0.096291	targetprofiler-Yes	targetscan-NO	miRanda-NO
C14orf162	hsa-mir-1293	-0.158851	0.000476955	0.00444102	0.491207	0.000709832	0.0217965	targetprofiler-Yes	targetscan-NO	miRanda-NO
H2AFV	hsa-mir-659	0.119124	0.0089914	0.04464	-0.511552	0.00038673	0.014419	targetprofiler-NO	targetscan-Yes	miRanda-NO
EIF4EBP2	hsa-mir-150	0.1317	0.00384668	0.023269	-0.451131	0.00211583	0.0446656	targetprofiler-NO	targetscan-Yes	miRanda-NO
C21orf119	hsa-mir-100	0.154955	0.000657657	0.00574707	-0.463562	0.00152903	0.0362381	targetprofiler-NO	targetscan-NO	miRanda-Yes
LEPRE1	hsa-mir-25	-0.158665	0.000484384	0.00449698	0.520249	0.00029481	0.0119361	targetprofiler-NO	targetscan-NO	miRanda-Yes
RUFY1	hsa-mir-744	-0.199417	1.07e-05	0.000192988	0.428032	0.00375044	0.0641992	targetprofiler-NO	targetscan-NO	miRanda-Yes
STX4	hsa-mir-185	-0.14223	0.00178482	0.0127518	0.439239	0.00285496	0.0540877	targetprofiler-NO	targetscan-Yes	miRanda-Yes
LYRM2	hsa-mir-3934	0.164502	0.000295361	0.00300862	-0.473887	0.00115661	0.0301494	targetprofiler-NO	targetscan-Yes	miRanda-NO
CYC1	hsa-mir-411	-0.11299	0.0132503	0.0598374	0.494366	0.000647552	0.0204843	targetprofiler-NO	targetscan-NO	miRanda-Yes
POC1B	hsa-mir-942	0.251053	2.47e-08	1.04e-06	-0.397151	0.00760017	0.0988687	targetprofiler-NO	targetscan-Yes	miRanda-NO
AUP1	hsa-mir-625	-0.103504	0.0233391	0.0911973	0.408386	0.00592203	0.0849628	targetprofiler-NO	targetscan-Yes	miRanda-NO
GANAB	hsa-mir-22	0.131949	0.00377958	0.0229554	-0.58164	3.46e-05	0.00263277	targetprofiler-NO	targetscan-NO	miRanda-Yes
MCF2L2	hsa-mir-30b	-0.11931	0.00888403	0.0442352	0.497451	0.000591493	0.0192793	targetprofiler-Yes	targetscan-NO	miRanda-NO
YAF2	hsa-mir-141	0.155734	0.000617103	0.00546066	-0.536576	0.000173585	0.00827767	targetprofiler-NO	targetscan-Yes	miRanda-NO
PWWP2A	hsa-mir-25	0.109005	0.0168908	0.0718057	-0.452356	0.00205026	0.0437316	targetprofiler-NO	targetscan-Yes	miRanda-NO
ZNF280B	hsa-mir-629	0.110631	0.0153113	0.0666934	-0.576837	4.16e-05	0.00300106	targetprofiler-Yes	targetscan-Yes	miRanda-NO
N4BP3	hsa-mir-1276	-0.189325	2.98e-05	0.000454067	0.506548	0.000450628	0.0159936	targetprofiler-Yes	targetscan-Yes	miRanda-NO
LYRM2	hsa-mir-940	0.107376	0.0186149	0.0772161	-0.504549	0.000478687	0.016674	targetprofiler-NO	targetscan-Yes	miRanda-NO
VPS53	hsa-mir-17	-0.168233	0.0002134	0.00231008	0.432488	0.00336854	0.0600223	targetprofiler-NO	targetscan-Yes	miRanda-NO
RUFY3	hsa-mir-944	-0.186792	3.82e-05	0.000558345	0.596624	1.92e-05	0.00170951	targetprofiler-NO	targetscan-Yes	miRanda-NO
NT5M	hsa-mir-299	-0.129101	0.00461216	0.0267887	0.657445	1.25e-06	0.000216384	targetprofiler-NO	targetscan-Yes	miRanda-NO
NAA15	hsa-let-7e	0.108141	0.017787	0.07463	-0.470256	0.00127718	0.0321721	targetprofiler-Yes	targetscan-NO	miRanda-NO
C3orf14	hsa-mir-203	-0.117512	0.00997241	0.0482921	0.543434	0.000137823	0.00704402	targetprofiler-NO	targetscan-Yes	miRanda-NO
C1orf106	hsa-mir-874	-0.176136	0.000104774	0.00128866	0.417905	0.00476202	0.0743142	targetprofiler-Yes	targetscan-Yes	miRanda-NO
CTLA4	hsa-mir-549	-0.107112	0.0189084	0.0781222	0.543592	0.000137085	0.00701727	targetprofiler-NO	targetscan-Yes	miRanda-NO
PAQR4	hsa-mir-942	0.182916	5.55e-05	0.000761197	-0.523013	0.00027004	0.0112377	targetprofiler-Yes	targetscan-Yes	miRanda-Yes
P4HA3	hsa-mir-150	-0.1499	0.000986985	0.0079557	0.50245	0.000509843	0.0173968	targetprofiler-Yes	targetscan-NO	miRanda-NO
PTGR2	hsa-mir-379	-0.11434	0.0121841	0.0561882	0.514506	0.000352962	0.0135516	targetprofiler-Yes	targetscan-NO	miRanda-NO
RNF144B	hsa-mir-487a	-0.176974	9.7e-05	0.00120971	0.451912	0.00207382	0.0440669	targetprofiler-NO	targetscan-Yes	miRanda-NO
RBM19	hsa-mir-150	-0.127583	0.00512035	0.0290346	0.485397	0.000838541	0.0243274	targetprofiler-NO	targetscan-Yes	miRanda-NO
GCSH	hsa-mir-183	0.231701	2.85e-07	8.65e-06	-0.421791	0.00434874	0.0703077	targetprofiler-NO	targetscan-NO	miRanda-Yes
TSC1	hsa-mir-489	-0.103462	0.0233954	0.0913608	0.599824	1.68e-05	0.00154842	targetprofiler-NO	targetscan-Yes	miRanda-NO
PARP16	hsa-mir-548s	0.136517	0.00272481	0.0177871	-0.419548	0.00458331	0.0725619	targetprofiler-NO	targetscan-Yes	miRanda-NO
FBXO5	hsa-mir-203	-0.308945	4.48e-12	4.88e-10	0.557844	8.35e-05	0.00495627	targetprofiler-NO	targetscan-Yes	miRanda-NO
CD3E	hsa-mir-34a	0.144182	0.00153916	0.0113395	-0.406967	0.00611438	0.0866156	targetprofiler-NO	targetscan-NO	miRanda-Yes
RAVER2	hsa-mir-93	0.305236	8.27e-12	8.47e-10	-0.494445	0.000646052	0.020449	targetprofiler-Yes	targetscan-NO	miRanda-NO
MTMR2	hsa-mir-22	0.182708	5.66e-05	0.000774193	-0.404022	0.00653117	0.0901384	targetprofiler-NO	targetscan-Yes	miRanda-NO
CC2D1B	hsa-mir-3662	-0.135816	0.00286713	0.0185058	0.497664	0.000587785	0.0191975	targetprofiler-NO	targetscan-Yes	miRanda-NO
EPB41	hsa-mir-1301	0.115057	0.0116494	0.0543289	-0.487447	0.000790924	0.0234067	targetprofiler-NO	targetscan-Yes	miRanda-NO
XYLT1	hsa-mir-944	-0.113549	0.0127995	0.0583119	0.524474	0.000257716	0.0108915	targetprofiler-NO	targetscan-Yes	miRanda-NO
PDE3B	hsa-mir-27b	0.153458	0.000742628	0.00634005	-0.417928	0.00475946	0.0742846	targetprofiler-NO	targetscan-NO	miRanda-Yes
TOLLIP	hsa-mir-15b	-0.277809	5.91e-10	3.86e-08	0.396821	0.00765511	0.0993242	targetprofiler-Yes	targetscan-NO	miRanda-NO
HLCS	hsa-mir-150	0.114879	0.0117807	0.0547851	-0.523884	0.000262626	0.0110243	targetprofiler-NO	targetscan-Yes	miRanda-NO
NUBPL	hsa-mir-17	0.172279	0.000148835	0.00171904	-0.528772	0.000224351	0.00989788	targetprofiler-NO	targetscan-Yes	miRanda-Yes
ARID4B	hsa-mir-466	0.116721	0.0104878	0.0501742	-0.40707	0.0061003	0.0864984	targetprofiler-Yes	targetscan-Yes	miRanda-NO
C1orf21	hsa-mir-605	-0.104519	0.0220096	0.0873228	0.425366	0.0039966	0.0667059	targetprofiler-NO	targetscan-Yes	miRanda-NO
ALDH5A1	hsa-mir-206	-0.117437	0.0100205	0.0484697	0.714723	5.05e-08	1.75e-05	targetprofiler-Yes	targetscan-NO	miRanda-NO
MSR1	hsa-mir-934	-0.106223	0.0199257	0.0811807	0.788714	2.04e-10	1.85e-07	targetprofiler-NO	targetscan-Yes	miRanda-NO
TMEM38B	hsa-mir-200c	0.10808	0.0178518	0.0748356	-0.542987	0.000139933	0.0071231	targetprofiler-NO	targetscan-NO	miRanda-Yes
TRIM37	hsa-mir-3651	0.147174	0.00122222	0.00943495	-0.424349	0.0040941	0.067718	targetprofiler-Yes	targetscan-NO	miRanda-NO
DENND1A	hsa-mir-3934	0.136081	0.0028125	0.0182309	-0.503706	0.000490985	0.0169681	targetprofiler-NO	targetscan-Yes	miRanda-NO
RFC3	hsa-mir-186	0.190045	2.78e-05	0.000427941	-0.440592	0.00276076	0.0529427	targetprofiler-NO	targetscan-Yes	miRanda-NO
FANCA	hsa-mir-203	-0.249653	2.97e-08	1.22e-06	0.57771	4.02e-05	0.00292727	targetprofiler-NO	targetscan-Yes	miRanda-NO
MASP1	hsa-mir-539	-0.11081	0.0151452	0.0661542	0.604126	1.41e-05	0.00135652	targetprofiler-NO	targetscan-Yes	miRanda-NO
C18orf25	hsa-mir-584	-0.102142	0.025231	0.0965199	0.686655	2.66e-07	6.5e-05	targetprofiler-Yes	targetscan-Yes	miRanda-NO
PPM1B	hsa-mir-3684	0.190892	2.55e-05	0.000399	-0.437894	0.00295141	0.0552244	targetprofiler-Yes	targetscan-Yes	miRanda-NO
PTPRK	hsa-mir-185	0.127499	0.00514981	0.0291629	-0.43812	0.00293502	0.0550315	targetprofiler-NO	targetscan-NO	miRanda-Yes
IRS1	hsa-mir-182	-0.216154	1.75e-06	4.14e-05	0.492081	0.000692089	0.0214331	targetprofiler-NO	targetscan-Yes	miRanda-NO
IRF4	hsa-mir-1245	-0.15001	0.000978443	0.00790174	0.439188	0.00285858	0.0541324	targetprofiler-Yes	targetscan-Yes	miRanda-NO
SPAST	hsa-mir-190	0.199561	1.06e-05	0.0001905	-0.402901	0.00669614	0.0915475	targetprofiler-NO	targetscan-Yes	miRanda-NO
C9orf37	hsa-mir-3934	0.102265	0.0250547	0.0960244	-0.485225	0.000842662	0.0243919	targetprofiler-NO	targetscan-Yes	miRanda-NO
RAD54L	hsa-mir-30a	0.155162	0.000646662	0.00567227	-0.654564	1.44e-06	0.000241151	targetprofiler-NO	targetscan-NO	miRanda-Yes
ABHD10	hsa-mir-3934	0.106141	0.0200221	0.0814817	-0.506549	0.000450603	0.0159933	targetprofiler-NO	targetscan-Yes	miRanda-NO
MTBP	hsa-mir-106a	0.144946	0.00145179	0.0108229	-0.428135	0.00374122	0.0641	targetprofiler-Yes	targetscan-NO	miRanda-NO
C3orf17	hsa-mir-93	0.131903	0.003792	0.0230153	-0.410264	0.00567551	0.0827378	targetprofiler-NO	targetscan-Yes	miRanda-NO
TRPM4	hsa-mir-203	0.188671	3.18e-05	0.000479142	-0.475073	0.0011195	0.02949	targetprofiler-NO	targetscan-Yes	miRanda-Yes
OCRL	hsa-mir-25	0.110017	0.015892	0.0685943	-0.629155	4.78e-06	0.000606376	targetprofiler-NO	targetscan-Yes	miRanda-NO
CCM2	hsa-mir-25	-0.161168	0.000392618	0.00379285	0.762343	1.83e-09	1.17e-06	targetprofiler-Yes	targetscan-NO	miRanda-NO
FAM169A	hsa-mir-17	0.109433	0.0164617	0.0704256	-0.460547	0.0016562	0.0381014	targetprofiler-NO	targetscan-Yes	miRanda-NO
CD2	hsa-mir-34a	0.163039	0.000334876	0.00333235	-0.412	0.00545562	0.0807939	targetprofiler-Yes	targetscan-NO	miRanda-NO
PEX19	hsa-mir-3934	0.125214	0.00601501	0.0328705	-0.471947	0.0012197	0.0312129	targetprofiler-Yes	targetscan-Yes	miRanda-NO
ZNF461	hsa-mir-766	0.132568	0.00361789	0.0221978	-0.442676	0.00262099	0.0511727	targetprofiler-NO	targetscan-Yes	miRanda-NO
BMPR1B	hsa-mir-96	-0.15482	0.000664942	0.00579737	0.408866	0.00585816	0.0843845	targetprofiler-NO	targetscan-Yes	miRanda-NO
PHACTR4	hsa-mir-584	-0.121833	0.00753509	0.0390099	0.415565	0.00502712	0.0768326	targetprofiler-NO	targetscan-Yes	miRanda-NO
TUBG2	hsa-mir-143	-0.133428	0.00340338	0.0211666	0.432774	0.0033453	0.0597855	targetprofiler-NO	targetscan-Yes	miRanda-Yes
KLHL6	hsa-mir-141	-0.169656	0.000188173	0.0020845	0.531183	0.000207392	0.0093753	targetprofiler-NO	targetscan-Yes	miRanda-NO
COX11	hsa-mir-940	0.122829	0.00705473	0.0371199	-0.480533	0.000961915	0.0266647	targetprofiler-Yes	targetscan-NO	miRanda-NO
GPR160	hsa-mir-944	0.108907	0.0169906	0.072122	-0.477827	0.00103734	0.0280453	targetprofiler-NO	targetscan-Yes	miRanda-NO
SRRM3	hsa-mir-140	-0.116655	0.0105317	0.0503356	0.416968	0.00486664	0.0753075	targetprofiler-NO	targetscan-Yes	miRanda-NO
RAB11FIP5	hsa-mir-625	-0.237222	1.45e-07	4.83e-06	0.425602	0.00397419	0.0664901	targetprofiler-NO	targetscan-Yes	miRanda-Yes
FJX1	hsa-mir-150	-0.1099	0.0160048	0.0689542	0.532768	0.000196885	0.00904524	targetprofiler-Yes	targetscan-Yes	miRanda-NO
STAU1	hsa-mir-488	-0.103696	0.0230823	0.0904671	0.43882	0.00288474	0.0544271	targetprofiler-NO	targetscan-Yes	miRanda-NO
SCAMP5	hsa-mir-17	0.103902	0.0228096	0.0896821	-0.471191	0.00124511	0.0316334	targetprofiler-Yes	targetscan-Yes	miRanda-NO
CAV3	hsa-mir-3127	-0.112258	0.0138624	0.0618688	0.697136	1.46e-07	4.08e-05	targetprofiler-Yes	targetscan-NO	miRanda-NO
C11orf57	hsa-let-7i	0.112045	0.014045	0.0624941	-0.487433	0.000791253	0.023414	targetprofiler-NO	targetscan-NO	miRanda-Yes
OTUB1	hsa-mir-150	-0.155145	0.00064755	0.00567859	0.417003	0.00486268	0.0752719	targetprofiler-NO	targetscan-Yes	miRanda-NO
TRIM58	hsa-mir-3150b	-0.11185	0.0142139	0.0630663	0.458667	0.00174017	0.0393587	targetprofiler-Yes	targetscan-NO	miRanda-NO
DQX1	hsa-mir-934	0.131835	0.00381014	0.0231002	-0.459382	0.0017078	0.0388648	targetprofiler-NO	targetscan-NO	miRanda-Yes
RHOA	hsa-mir-186	0.111088	0.0148917	0.0653275	-0.417522	0.00480454	0.0747254	targetprofiler-NO	targetscan-NO	miRanda-Yes
SLC25A43	hsa-mir-17	-0.163654	0.000317692	0.00319236	0.434339	0.00322029	0.0583146	targetprofiler-NO	targetscan-Yes	miRanda-NO
IL20RA	hsa-mir-378	0.167255	0.000232514	0.00247803	-0.417994	0.00475226	0.0742191	targetprofiler-NO	targetscan-Yes	miRanda-Yes
SCD5	hsa-mir-17	0.157032	0.00055467	0.00501355	-0.488902	0.000758605	0.0227706	targetprofiler-NO	targetscan-Yes	miRanda-NO
CLMN	hsa-mir-185	0.123991	0.00652949	0.0349904	-0.409448	0.00578147	0.0836874	targetprofiler-NO	targetscan-Yes	miRanda-NO
CD44	hsa-mir-431	0.167349	0.000230625	0.00246144	-0.432148	0.00339649	0.0603266	targetprofiler-NO	targetscan-Yes	miRanda-NO
BMPR1B	hsa-mir-505	-0.116189	0.0108479	0.0514755	0.418745	0.00466994	0.0734185	targetprofiler-NO	targetscan-Yes	miRanda-NO
GPR137B	hsa-mir-944	-0.193022	2.06e-05	0.000333825	0.4088	0.00586692	0.0844562	targetprofiler-NO	targetscan-Yes	miRanda-NO
PRR11	hsa-mir-431	0.145381	0.00140407	0.0105394	-0.415054	0.00508661	0.0773891	targetprofiler-NO	targetscan-Yes	miRanda-NO
REPS2	hsa-mir-942	0.159417	0.000454923	0.00427389	-0.515984	0.000337086	0.0131166	targetprofiler-NO	targetscan-Yes	miRanda-NO
KBTBD11	hsa-mir-1307	0.110571	0.0153671	0.0668753	-0.477697	0.00104112	0.0281064	targetprofiler-NO	targetscan-Yes	miRanda-NO
MSH2	hsa-mir-30b	0.117828	0.009773	0.04755	-0.411483	0.00552026	0.0813717	targetprofiler-NO	targetscan-NO	miRanda-Yes
GLRX5	hsa-mir-141	0.120842	0.00804148	0.0409869	-0.48578	0.000829462	0.0241523	targetprofiler-NO	targetscan-Yes	miRanda-NO
YKT6	hsa-mir-543	0.146554	0.00128252	0.00980551	-0.448142	0.0022836	0.0468816	targetprofiler-Yes	targetscan-Yes	miRanda-NO
CASP2	hsa-mir-378	0.249347	3.09e-08	1.26e-06	-0.423618	0.00416548	0.0684743	targetprofiler-NO	targetscan-Yes	miRanda-NO
DHTKD1	hsa-mir-17	0.242624	7.35e-08	2.69e-06	-0.475162	0.00111674	0.0294482	targetprofiler-Yes	targetscan-Yes	miRanda-Yes
SLC25A42	hsa-mir-940	0.103417	0.0234564	0.0915324	-0.432415	0.00337457	0.0600907	targetprofiler-Yes	targetscan-Yes	miRanda-NO
FAM72A	hsa-mir-203	-0.218303	1.37e-06	3.36e-05	0.457205	0.00180803	0.0403208	targetprofiler-NO	targetscan-Yes	miRanda-NO
FBXO27	hsa-mir-3940	-0.114959	0.0117216	0.0545841	0.527977	0.000230207	0.0100727	targetprofiler-Yes	targetscan-NO	miRanda-NO
C1orf201	hsa-mir-29a	-0.122658	0.00713519	0.0374342	0.45248	0.00204374	0.0436388	targetprofiler-NO	targetscan-NO	miRanda-Yes
EPM2AIP1	hsa-mir-766	0.141723	0.00185429	0.0131432	-0.483128	0.000894219	0.0253992	targetprofiler-NO	targetscan-Yes	miRanda-NO
ZNF14	hsa-mir-93	0.21859	1.33e-06	3.27e-05	-0.421089	0.00442104	0.0709886	targetprofiler-Yes	targetscan-Yes	miRanda-NO
HSD17B1	hsa-mir-150	-0.165157	0.000279104	0.00287314	0.483986	0.000872788	0.0249676	targetprofiler-Yes	targetscan-Yes	miRanda-Yes
EPHA4	hsa-mir-3934	-0.135986	0.00283198	0.0183299	0.402186	0.00680311	0.0924797	targetprofiler-NO	targetscan-Yes	miRanda-NO
CDKL3	hsa-mir-23b	0.247327	4.02e-08	1.59e-06	-0.449186	0.00222369	0.0461067	targetprofiler-NO	targetscan-NO	miRanda-Yes
OPHN1	hsa-mir-3684	0.205764	5.49e-06	0.000109429	-0.429943	0.00358224	0.0623623	targetprofiler-Yes	targetscan-Yes	miRanda-NO
FRAS1	hsa-mir-196b	0.252437	2.06e-08	8.84e-07	-0.459246	0.00171393	0.038952	targetprofiler-NO	targetscan-NO	miRanda-Yes
SP1	hsa-mir-25	0.128007	0.00497344	0.0283852	-0.543951	0.000135424	0.00696164	targetprofiler-NO	targetscan-Yes	miRanda-NO
MPP2	hsa-mir-301a	0.118225	0.00952743	0.0466599	-0.408569	0.00589755	0.0847462	targetprofiler-Yes	targetscan-NO	miRanda-NO
ZNF665	hsa-mir-17	0.111726	0.0143219	0.0634197	-0.537937	0.000165884	0.00802044	targetprofiler-Yes	targetscan-Yes	miRanda-Yes
PRKRA	hsa-mir-183	0.247032	4.17e-08	1.64e-06	-0.412419	0.00540365	0.080311	targetprofiler-NO	targetscan-Yes	miRanda-Yes
ELP2	hsa-mir-17	0.211096	3.08e-06	6.7e-05	-0.481428	0.000938084	0.0262095	targetprofiler-Yes	targetscan-NO	miRanda-NO
MTA2	hsa-mir-148a	0.154528	0.000680956	0.00590947	-0.414407	0.0051629	0.0780572	targetprofiler-NO	targetscan-NO	miRanda-Yes
SH2D5	hsa-mir-93	-0.101977	0.02547	0.0971937	0.484694	0.000855451	0.024634	targetprofiler-Yes	targetscan-Yes	miRanda-NO
SCP2	hsa-mir-150	0.133525	0.00337998	0.0210554	-0.442632	0.00262387	0.0512058	targetprofiler-Yes	targetscan-Yes	miRanda-NO
PCBD2	hsa-mir-134	-0.173346	0.000135166	0.00158763	0.53767	0.000167368	0.00806973	targetprofiler-NO	targetscan-Yes	miRanda-NO
SPTBN4	hsa-mir-1307	0.197105	1.36e-05	0.000235948	-0.401979	0.00683448	0.0927487	targetprofiler-Yes	targetscan-NO	miRanda-NO
HOOK2	hsa-mir-185	-0.141921	0.00182692	0.0129912	0.397671	0.00751432	0.0982139	targetprofiler-NO	targetscan-NO	miRanda-Yes
RHOH	hsa-mir-1245	-0.101297	0.026471	0.0999909	0.454993	0.00191521	0.0418565	targetprofiler-NO	targetscan-Yes	miRanda-NO
CFHR3	hsa-mir-451	-0.110851	0.015108	0.0660378	0.479894	0.000979285	0.0269847	targetprofiler-NO	targetscan-NO	miRanda-Yes
JPH1	hsa-mir-598	0.140832	0.00198237	0.0138566	-0.444159	0.00252537	0.0499799	targetprofiler-Yes	targetscan-Yes	miRanda-NO
CDKAL1	hsa-mir-150	0.104649	0.0218448	0.0868419	-0.473224	0.00117783	0.0304955	targetprofiler-Yes	targetscan-NO	miRanda-NO
ATPAF1	hsa-mir-940	0.13112	0.0040066	0.0240153	-0.43327	0.00330516	0.0593088	targetprofiler-NO	targetscan-Yes	miRanda-NO
GNB4	hsa-mir-944	-0.113371	0.0129412	0.0588029	0.414629	0.00513662	0.0778264	targetprofiler-NO	targetscan-Yes	miRanda-NO
PTCD3	hsa-mir-200c	0.187347	3.62e-05	0.000533706	-0.444728	0.00248949	0.0495331	targetprofiler-NO	targetscan-Yes	miRanda-NO
FAM125B	hsa-mir-22	-0.10586	0.0203543	0.0824542	0.545138	0.000130048	0.00677927	targetprofiler-Yes	targetscan-NO	miRanda-NO
TRIM9	hsa-mir-874	0.115547	0.0112966	0.0530704	-0.406199	0.00622081	0.0875128	targetprofiler-NO	targetscan-Yes	miRanda-NO
SKA3	hsa-mir-203	-0.185266	4.43e-05	0.000631019	0.684737	2.96e-07	7.08e-05	targetprofiler-NO	targetscan-Yes	miRanda-NO
ENG	hsa-mir-454	-0.218771	1.3e-06	3.21e-05	0.402378	0.00677423	0.0922178	targetprofiler-Yes	targetscan-NO	miRanda-NO
MAGEF1	hsa-mir-944	0.170115	0.000180646	0.00201637	-0.634995	3.66e-06	0.000496125	targetprofiler-NO	targetscan-Yes	miRanda-NO
GDF9	hsa-mir-15b	0.240662	9.42e-08	3.33e-06	-0.507061	0.00044366	0.0158348	targetprofiler-NO	targetscan-NO	miRanda-Yes
PLK1	hsa-mir-3170	0.148334	0.00111641	0.00877648	-0.421523	0.00437621	0.0705751	targetprofiler-Yes	targetscan-Yes	miRanda-NO
ANLN	hsa-mir-889	0.108603	0.0173032	0.0731265	-0.488507	0.000767261	0.0229416	targetprofiler-NO	targetscan-Yes	miRanda-NO
C9orf3	hsa-mir-141	0.266638	2.95e-09	1.61e-07	-0.535872	0.000177692	0.00841535	targetprofiler-NO	targetscan-Yes	miRanda-NO
GRIP2	hsa-mir-612	-0.101824	0.0256915	0.0978155	0.627961	5.04e-06	0.00063144	targetprofiler-NO	targetscan-Yes	miRanda-NO
USP47	hsa-mir-1296	-0.130526	0.00417677	0.0248025	0.429187	0.00364802	0.0630771	targetprofiler-NO	targetscan-Yes	miRanda-NO
FAM89A	hsa-mir-21	-0.131476	0.0039076	0.0235524	0.597133	1.88e-05	0.00168389	targetprofiler-NO	targetscan-NO	miRanda-Yes
GOT1	hsa-mir-141	0.205366	5.73e-06	0.000113463	-0.451688	0.00208576	0.0442366	targetprofiler-NO	targetscan-NO	miRanda-Yes
FAM122B	hsa-mir-605	0.212244	2.71e-06	6.01e-05	-0.398187	0.00742986	0.097529	targetprofiler-Yes	targetscan-Yes	miRanda-NO
ZNF329	hsa-mir-150	0.143041	0.00167873	0.0121444	-0.449727	0.00219324	0.0456794	targetprofiler-NO	targetscan-Yes	miRanda-NO
C3orf33	hsa-mir-651	0.296801	3.23e-11	2.89e-09	-0.430279	0.00355339	0.0620561	targetprofiler-NO	targetscan-Yes	miRanda-NO
RCOR1	hsa-mir-942	-0.126514	0.00550794	0.0307053	0.439532	0.00283433	0.0538485	targetprofiler-NO	targetscan-Yes	miRanda-NO
POLD3	hsa-mir-495	0.121408	0.00774864	0.0398532	-0.398896	0.00731529	0.0966257	targetprofiler-NO	targetscan-Yes	miRanda-NO
ZADH2	hsa-mir-543	-0.104238	0.0223703	0.0883829	0.505925	0.000459214	0.0161946	targetprofiler-Yes	targetscan-Yes	miRanda-NO
HMOX2	hsa-mir-466	-0.110515	0.0154198	0.0670462	0.403856	0.00655537	0.0903154	targetprofiler-NO	targetscan-Yes	miRanda-NO
DEFB1	hsa-mir-335	-0.129426	0.00450948	0.0263162	0.507784	0.000434015	0.0156115	targetprofiler-NO	targetscan-NO	miRanda-Yes
MASP1	hsa-mir-154	-0.122251	0.00733009	0.0382052	0.46137	0.00162059	0.0375968	targetprofiler-Yes	targetscan-Yes	miRanda-NO
HAUS3	hsa-mir-944	-0.116322	0.0107569	0.0511443	0.470506	0.00126852	0.0320203	targetprofiler-NO	targetscan-Yes	miRanda-NO
FSIP1	hsa-mir-200b	-0.107048	0.0189794	0.0783388	0.797247	9.41e-11	9.57e-08	targetprofiler-NO	targetscan-NO	miRanda-Yes
RPRD2	hsa-mir-25	0.17899	8.04e-05	0.00103665	-0.650407	1.76e-06	0.000282587	targetprofiler-NO	targetscan-Yes	miRanda-NO
PROSC	hsa-mir-20a	0.106401	0.0197184	0.0805552	-0.502444	0.000509933	0.0173985	targetprofiler-Yes	targetscan-NO	miRanda-NO
PNKD	hsa-mir-17	0.252389	2.07e-08	8.89e-07	-0.396731	0.00767012	0.0994254	targetprofiler-Yes	targetscan-Yes	miRanda-NO
ACOX3	hsa-mir-944	-0.103755	0.0230039	0.0902419	0.578546	3.9e-05	0.0028647	targetprofiler-NO	targetscan-Yes	miRanda-NO
MTAP	hsa-mir-96	-0.12263	0.00714868	0.0374887	0.404752	0.00642562	0.0892127	targetprofiler-NO	targetscan-Yes	miRanda-Yes
ERI1	hsa-mir-363	0.210413	3.32e-06	7.14e-05	-0.457266	0.00180517	0.0402871	targetprofiler-NO	targetscan-Yes	miRanda-NO
FMO4	hsa-mir-877	-0.110321	0.0156025	0.0676412	0.483004	0.000897367	0.0254587	targetprofiler-NO	targetscan-NO	miRanda-Yes
KSR1	hsa-mir-222	-0.158737	0.000481492	0.00447546	0.400251	0.00710041	0.0948681	targetprofiler-NO	targetscan-NO	miRanda-Yes
PODNL1	hsa-mir-18a	-0.115977	0.0109942	0.0519999	0.584821	3.06e-05	0.0024107	targetprofiler-NO	targetscan-NO	miRanda-Yes
C6orf141	hsa-let-7i	-0.168587	0.000206829	0.00225096	0.437895	0.00295135	0.0552244	targetprofiler-NO	targetscan-NO	miRanda-Yes
GCET2	hsa-mir-30b	0.151885	0.000842827	0.00701533	-0.40731	0.00606741	0.0862309	targetprofiler-Yes	targetscan-NO	miRanda-NO
RBP1	hsa-mir-155	-0.123669	0.00667154	0.0355648	0.667202	7.58e-07	0.000147365	targetprofiler-NO	targetscan-Yes	miRanda-NO
RAB6B	hsa-mir-944	0.18701	3.74e-05	0.000548608	-0.590579	2.44e-05	0.00204552	targetprofiler-NO	targetscan-Yes	miRanda-NO
KIAA1143	hsa-mir-425	0.173472	0.000133626	0.00157296	-0.437253	0.0029984	0.0557927	targetprofiler-NO	targetscan-Yes	miRanda-NO
MAP4K2	hsa-mir-744	0.148372	0.00111315	0.0087565	-0.439481	0.00283794	0.0538892	targetprofiler-NO	targetscan-NO	miRanda-Yes
TAPT1	hsa-mir-382	-0.105026	0.0213702	0.0854621	0.529455	0.000219423	0.00974826	targetprofiler-NO	targetscan-Yes	miRanda-NO
TMEM218	hsa-mir-483	0.158303	0.00049921	0.00460667	-0.440414	0.00277303	0.0530817	targetprofiler-NO	targetscan-Yes	miRanda-NO
CECR1	hsa-mir-182	-0.177447	9.28e-05	0.00116647	0.489194	0.000752268	0.0226606	targetprofiler-NO	targetscan-Yes	miRanda-NO
TBC1D5	hsa-mir-25	0.106671	0.0194071	0.079615	-0.488177	0.000774569	0.0230813	targetprofiler-NO	targetscan-Yes	miRanda-NO
FAM69B	hsa-mir-744	0.117336	0.0100852	0.0486991	-0.504139	0.000484637	0.0168192	targetprofiler-NO	targetscan-Yes	miRanda-NO
CCDC28A	hsa-mir-942	0.288704	1.14e-10	8.98e-09	-0.517496	0.00032151	0.0126767	targetprofiler-NO	targetscan-Yes	miRanda-NO
MAGEE1	hsa-mir-301b	0.256694	1.16e-08	5.37e-07	-0.399798	0.00717172	0.0954213	targetprofiler-NO	targetscan-NO	miRanda-Yes
DCAF5	hsa-mir-378	-0.23716	1.46e-07	4.87e-06	0.705094	9.12e-08	2.81e-05	targetprofiler-NO	targetscan-Yes	miRanda-NO
LRPAP1	hsa-mir-1307	0.111422	0.0145909	0.0643259	-0.473299	0.00117542	0.0304668	targetprofiler-NO	targetscan-Yes	miRanda-NO
KCNS1	hsa-mir-758	-0.121856	0.00752339	0.0389615	0.470214	0.00127863	0.0321978	targetprofiler-Yes	targetscan-Yes	miRanda-NO
MND1	hsa-mir-203	-0.21304	2.48e-06	5.57e-05	0.682482	3.35e-07	7.83e-05	targetprofiler-NO	targetscan-NO	miRanda-Yes
CD151	hsa-mir-148a	-0.23616	1.65e-07	5.41e-06	0.61782	7.89e-06	0.00088296	targetprofiler-NO	targetscan-NO	miRanda-Yes
OSBPL3	hsa-mir-149	-0.164806	0.000287699	0.00294545	0.418353	0.00471274	0.0738232	targetprofiler-Yes	targetscan-Yes	miRanda-NO
FYCO1	hsa-mir-1296	-0.150218	0.000962455	0.00779845	0.511968	0.000381815	0.0142993	targetprofiler-NO	targetscan-Yes	miRanda-NO
IL4R	hsa-mir-1295	-0.120568	0.00818663	0.0415551	0.462071	0.00159079	0.0371674	targetprofiler-NO	targetscan-Yes	miRanda-NO
TNFAIP8	hsa-mir-200c	-0.114655	0.0119466	0.0553577	0.439398	0.00284376	0.053955	targetprofiler-NO	targetscan-Yes	miRanda-NO
PCCB	hsa-mir-379	-0.142159	0.00179452	0.0128081	0.407123	0.00609309	0.0864439	targetprofiler-NO	targetscan-NO	miRanda-Yes
CMIP	hsa-mir-141	-0.110917	0.015047	0.0658369	0.473267	0.00117646	0.0304806	targetprofiler-NO	targetscan-Yes	miRanda-NO
RAB43	hsa-mir-1266	-0.131505	0.00389968	0.0235159	0.561964	7.2e-05	0.00447425	targetprofiler-NO	targetscan-Yes	miRanda-NO
PSIP1	hsa-mir-3684	0.125181	0.00602831	0.0329233	-0.426064	0.00393084	0.0660538	targetprofiler-Yes	targetscan-NO	miRanda-NO
OTUD3	hsa-mir-659	0.108136	0.0177921	0.0746466	-0.46452	0.00149048	0.0356581	targetprofiler-NO	targetscan-Yes	miRanda-NO
ZADH2	hsa-mir-379	-0.10511	0.0212665	0.0851505	0.521004	0.000287849	0.0117411	targetprofiler-Yes	targetscan-Yes	miRanda-NO
C2orf54	hsa-mir-185	-0.107261	0.0187414	0.0775989	0.400154	0.00711565	0.094991	targetprofiler-Yes	targetscan-Yes	miRanda-NO
KCNK6	hsa-mir-93	-0.231773	2.83e-07	8.58e-06	0.398508	0.00737775	0.0971303	targetprofiler-NO	targetscan-Yes	miRanda-Yes
FBXO21	hsa-mir-25	0.201511	8.62e-06	0.000160463	-0.750332	4.52e-09	2.46e-06	targetprofiler-NO	targetscan-Yes	miRanda-NO
BRWD1	hsa-mir-299	-0.144346	0.00152	0.0112272	0.452138	0.0020618	0.043893	targetprofiler-NO	targetscan-Yes	miRanda-NO
EIF4E3	hsa-mir-766	0.269997	1.83e-09	1.06e-07	-0.497137	0.000596991	0.0193959	targetprofiler-NO	targetscan-Yes	miRanda-NO
FAM13B	hsa-mir-25	0.193988	1.87e-05	0.000307819	-0.442745	0.00261651	0.0511187	targetprofiler-Yes	targetscan-Yes	miRanda-NO
PRC1	hsa-mir-203	-0.233023	2.43e-07	7.53e-06	0.633328	3.95e-06	0.00052549	targetprofiler-NO	targetscan-Yes	miRanda-NO
ERLIN2	hsa-mir-93	0.116845	0.0104057	0.049875	-0.543499	0.00013752	0.00703394	targetprofiler-Yes	targetscan-Yes	miRanda-NO
KIF13A	hsa-mir-30b	-0.269768	1.89e-09	1.09e-07	0.42849	0.00370951	0.0637574	targetprofiler-NO	targetscan-NO	miRanda-Yes
ATAD2	hsa-mir-203	-0.236447	1.59e-07	5.25e-06	0.60634	1.29e-05	0.00126512	targetprofiler-Yes	targetscan-NO	miRanda-NO
MAP2K7	hsa-mir-141	0.140277	0.00206627	0.0143141	-0.399229	0.00726193	0.0961588	targetprofiler-Yes	targetscan-Yes	miRanda-NO
ULK3	hsa-mir-148a	0.129477	0.00449328	0.0262426	-0.405441	0.00632735	0.088424	targetprofiler-Yes	targetscan-NO	miRanda-NO
QPRT	hsa-mir-17	0.140968	0.00196234	0.0137464	-0.457402	0.00179878	0.0401916	targetprofiler-Yes	targetscan-Yes	miRanda-Yes
DDX18	hsa-mir-221	-0.111185	0.0148038	0.0650332	0.642128	2.62e-06	0.000383241	targetprofiler-NO	targetscan-Yes	miRanda-NO
RSPRY1	hsa-mir-431	0.144179	0.00153957	0.011342	-0.409386	0.0057896	0.0837694	targetprofiler-NO	targetscan-NO	miRanda-Yes
KIAA1543	hsa-mir-378	0.119357	0.00885692	0.0441342	-0.405854	0.00626909	0.0879242	targetprofiler-NO	targetscan-NO	miRanda-Yes
ZNF695	hsa-mir-203	-0.176359	0.00010265	0.00126761	0.457793	0.00178045	0.0399303	targetprofiler-NO	targetscan-Yes	miRanda-NO
SKA1	hsa-mir-203	-0.268276	2.34e-09	1.31e-07	0.665002	8.49e-07	0.000161008	targetprofiler-NO	targetscan-Yes	miRanda-NO
ZNF652	hsa-mir-25	0.168744	0.000203986	0.0022256	-0.440216	0.00278664	0.0532545	targetprofiler-NO	targetscan-Yes	miRanda-NO
LMNB2	hsa-mir-203	-0.190215	2.73e-05	0.000421966	0.526375	0.000242441	0.0104414	targetprofiler-Yes	targetscan-Yes	miRanda-NO
IL15	hsa-mir-141	0.144055	0.00155416	0.0114282	-0.456777	0.00182833	0.0406093	targetprofiler-NO	targetscan-Yes	miRanda-NO
PDIA3	hsa-mir-584	0.127665	0.00509159	0.0289067	-0.525131	0.000252338	0.0107331	targetprofiler-NO	targetscan-Yes	miRanda-Yes
ERO1LB	hsa-mir-651	0.173733	0.000130506	0.00154241	-0.396458	0.00771597	0.0997832	targetprofiler-NO	targetscan-Yes	miRanda-NO
ANKRD13D	hsa-mir-766	-0.118332	0.00946213	0.046419	0.459186	0.0017166	0.0389939	targetprofiler-NO	targetscan-NO	miRanda-Yes
SCAI	hsa-mir-150	0.199306	1.09e-05	0.000194852	-0.403024	0.00667787	0.0913926	targetprofiler-NO	targetscan-Yes	miRanda-NO
PCGF6	hsa-mir-141	0.184828	4.62e-05	0.000653918	-0.469552	0.00130182	0.0325789	targetprofiler-NO	targetscan-Yes	miRanda-NO
ZSCAN2	hsa-mir-651	0.144059	0.00155368	0.0114257	-0.408811	0.00586548	0.0844454	targetprofiler-Yes	targetscan-Yes	miRanda-NO
TMEM92	hsa-mir-182	-0.136168	0.00279477	0.0181423	0.453105	0.00201105	0.0432167	targetprofiler-NO	targetscan-Yes	miRanda-NO
TRIOBP	hsa-mir-744	-0.105718	0.0205239	0.0829588	0.482329	0.000914593	0.025759	targetprofiler-NO	targetscan-NO	miRanda-Yes
ACVR2B	hsa-mir-3934	0.10389	0.0228251	0.0897282	-0.442771	0.00261476	0.0510949	targetprofiler-NO	targetscan-Yes	miRanda-NO
CUL2	hsa-mir-141	0.119589	0.00872499	0.0436198	-0.42422	0.00410661	0.0678378	targetprofiler-NO	targetscan-Yes	miRanda-NO
FAM76A	hsa-mir-1976	0.1677	0.000223631	0.0024006	-0.468592	0.00133605	0.0331619	targetprofiler-NO	targetscan-Yes	miRanda-NO
ADAP2	hsa-mir-17	-0.108713	0.0171891	0.0727579	0.447609	0.0023147	0.0472871	targetprofiler-NO	targetscan-Yes	miRanda-NO
ASTN2	hsa-mir-15b	0.333673	6.02e-14	9.72e-12	-0.53307	0.000194943	0.00898031	targetprofiler-NO	targetscan-NO	miRanda-Yes
ICK	hsa-mir-25	0.189821	2.84e-05	0.000435921	-0.527986	0.000230142	0.0100706	targetprofiler-NO	targetscan-Yes	miRanda-NO
YAP1	hsa-mir-1245	0.162482	0.00035116	0.00346296	-0.457926	0.00177427	0.0398534	targetprofiler-Yes	targetscan-Yes	miRanda-NO
DRG2	hsa-mir-150	-0.104384	0.0221828	0.0878304	0.469739	0.00129524	0.0324706	targetprofiler-NO	targetscan-NO	miRanda-Yes
TPR	hsa-mir-25	0.149571	0.001013	0.00812187	-0.46963	0.00129906	0.0325347	targetprofiler-NO	targetscan-NO	miRanda-Yes
NOC3L	hsa-mir-203	-0.132832	0.00355077	0.0218784	0.557437	8.47e-05	0.00500474	targetprofiler-NO	targetscan-Yes	miRanda-NO
MAP9	hsa-mir-187	-0.131807	0.0038176	0.0231365	0.526041	0.00024506	0.0105216	targetprofiler-NO	targetscan-NO	miRanda-Yes
CLEC2D	hsa-mir-944	-0.257346	1.06e-08	4.96e-07	0.415747	0.00500605	0.0766388	targetprofiler-NO	targetscan-Yes	miRanda-NO
HDLBP	hsa-mir-625	-0.199739	1.04e-05	0.000187544	0.694823	1.67e-07	4.52e-05	targetprofiler-NO	targetscan-Yes	miRanda-Yes
TBL1X	hsa-mir-25	0.136582	0.00271195	0.0177228	-0.58406	3.15e-05	0.00246178	targetprofiler-NO	targetscan-Yes	miRanda-NO
TGFB1	hsa-mir-18a	-0.138765	0.00231135	0.0156371	0.49894	0.00056603	0.0186912	targetprofiler-NO	targetscan-NO	miRanda-Yes
IRS1	hsa-mir-141	-0.289401	1.03e-10	8.17e-09	0.497774	0.000585874	0.0191535	targetprofiler-NO	targetscan-Yes	miRanda-NO
CTDSPL2	hsa-mir-93	0.112591	0.0135811	0.0609326	-0.580852	3.57e-05	0.00269365	targetprofiler-Yes	targetscan-NO	miRanda-NO
TIAF1	hsa-mir-185	-0.144898	0.0014571	0.0108548	0.514635	0.000351556	0.0135179	targetprofiler-NO	targetscan-Yes	miRanda-NO
C16orf54	hsa-mir-200a	-0.142281	0.00177804	0.0127122	0.426068	0.00393044	0.0660538	targetprofiler-Yes	targetscan-NO	miRanda-NO
TRIM4	hsa-mir-185	0.116109	0.0109029	0.0516744	-0.431015	0.00349085	0.0613765	targetprofiler-NO	targetscan-NO	miRanda-Yes
RPS6KA4	hsa-mir-196b	-0.211069	3.09e-06	6.71e-05	0.552797	9.98e-05	0.0056089	targetprofiler-NO	targetscan-NO	miRanda-Yes
UBAC1	hsa-mir-134	-0.140727	0.00199809	0.0139422	0.405221	0.00635856	0.0886863	targetprofiler-NO	targetscan-NO	miRanda-Yes
COL9A1	hsa-mir-17	0.155775	0.000615035	0.00544677	-0.421918	0.0043358	0.0701788	targetprofiler-NO	targetscan-NO	miRanda-Yes
NOS1	hsa-mir-183	0.137527	0.00253132	0.0167883	-0.541565	0.000146839	0.00737428	targetprofiler-NO	targetscan-Yes	miRanda-NO
BMPR1B	hsa-mir-182	-0.12114	0.00788595	0.0403759	0.486779	0.00080617	0.0236911	targetprofiler-NO	targetscan-Yes	miRanda-NO
NAGA	hsa-mir-214	0.182984	5.52e-05	0.000757207	-0.42621	0.00391713	0.0659175	targetprofiler-Yes	targetscan-Yes	miRanda-Yes
TM9SF2	hsa-mir-625	-0.163083	0.000333614	0.00332262	0.398289	0.00741338	0.0974038	targetprofiler-Yes	targetscan-Yes	miRanda-Yes
DMKN	hsa-mir-708	-0.138495	0.00235773	0.0158817	0.525531	0.000249119	0.0106397	targetprofiler-NO	targetscan-NO	miRanda-Yes
ATP6V0C	hsa-mir-1276	-0.144542	0.00149734	0.0110954	0.443257	0.00258315	0.050712	targetprofiler-NO	targetscan-Yes	miRanda-NO
C1orf229	hsa-mir-744	0.127951	0.00499284	0.0284706	-0.543938	0.00013548	0.00696328	targetprofiler-NO	targetscan-Yes	miRanda-NO
FAM76A	hsa-mir-659	0.101704	0.025868	0.0982941	-0.44495	0.00247564	0.049357	targetprofiler-NO	targetscan-NO	miRanda-Yes
CIB2	hsa-mir-100	0.185096	4.5e-05	0.000639924	-0.568268	5.72e-05	0.00379004	targetprofiler-NO	targetscan-NO	miRanda-Yes
AQP10	hsa-mir-141	-0.125468	0.00591278	0.0324347	0.531398	0.000205939	0.00933492	targetprofiler-NO	targetscan-Yes	miRanda-Yes
GRB2	hsa-mir-378	0.150313	0.000955256	0.00775221	-0.50855	0.00042401	0.0153576	targetprofiler-NO	targetscan-Yes	miRanda-NO
RIC8A	hsa-mir-299	0.13536	0.00296305	0.0189908	-0.466992	0.00139495	0.03412	targetprofiler-NO	targetscan-Yes	miRanda-NO
GORASP1	hsa-mir-151	-0.114499	0.0120638	0.0557656	0.407862	0.00599253	0.0855907	targetprofiler-NO	targetscan-Yes	miRanda-NO
EFTUD2	hsa-mir-432	0.106203	0.019949	0.0812492	-0.431308	0.00346622	0.0611213	targetprofiler-NO	targetscan-Yes	miRanda-Yes
TAPT1	hsa-mir-766	0.1379	0.00246313	0.0164354	-0.488251	0.000772931	0.0230516	targetprofiler-NO	targetscan-Yes	miRanda-NO
SEMA4B	hsa-mir-708	-0.135744	0.00288203	0.0185796	0.424128	0.00411559	0.067928	targetprofiler-Yes	targetscan-NO	miRanda-Yes
MTA2	hsa-mir-1276	-0.109349	0.0165455	0.0706979	0.531316	0.000206489	0.00934898	targetprofiler-NO	targetscan-Yes	miRanda-NO
PC	hsa-mir-99a	-0.1205	0.00822309	0.0416973	0.453987	0.00196577	0.0425921	targetprofiler-NO	targetscan-NO	miRanda-Yes
OPA1	hsa-mir-495	-0.112921	0.0133072	0.0600333	0.431696	0.00343387	0.0607432	targetprofiler-Yes	targetscan-Yes	miRanda-Yes
RGS12	hsa-mir-15b	-0.103902	0.022809	0.0896809	0.475036	0.00112065	0.029509	targetprofiler-Yes	targetscan-NO	miRanda-NO
AP1AR	hsa-mir-25	0.149853	0.000990635	0.00797875	-0.441566	0.00269468	0.0521119	targetprofiler-Yes	targetscan-Yes	miRanda-NO
TPRG1	hsa-mir-584	-0.127231	0.00524505	0.0295792	0.532057	0.000201536	0.00919079	targetprofiler-NO	targetscan-Yes	miRanda-NO
ZAK	hsa-mir-30b	-0.116741	0.0104744	0.0501223	0.479211	0.00099813	0.0273415	targetprofiler-Yes	targetscan-NO	miRanda-NO
TTC28	hsa-mir-651	0.138882	0.00229136	0.0155329	-0.522137	0.000277677	0.0114576	targetprofiler-NO	targetscan-Yes	miRanda-NO
TRIM62	hsa-mir-196b	-0.120189	0.00839142	0.0423497	0.468897	0.00132509	0.0329872	targetprofiler-Yes	targetscan-NO	miRanda-Yes
MLLT6	hsa-mir-543	-0.134754	0.00309515	0.0196617	0.477034	0.00106044	0.0284623	targetprofiler-NO	targetscan-Yes	miRanda-NO
METTL7A	hsa-mir-651	0.108131	0.0177978	0.0746633	-0.414671	0.00513175	0.0777949	targetprofiler-NO	targetscan-Yes	miRanda-NO
SETD8	hsa-mir-378	0.134817	0.00308117	0.019591	-0.422655	0.0042612	0.0694494	targetprofiler-NO	targetscan-Yes	miRanda-NO
DISC1	hsa-mir-651	0.15814	0.000506009	0.00465767	-0.412113	0.00544154	0.0806694	targetprofiler-NO	targetscan-Yes	miRanda-NO
POLR2D	hsa-mir-934	0.148722	0.00108302	0.00856356	-0.416082	0.0049675	0.0763046	targetprofiler-NO	targetscan-Yes	miRanda-NO
OAS1	hsa-mir-760	-0.173823	0.00012944	0.001532	0.424929	0.00403821	0.0671231	targetprofiler-NO	targetscan-NO	miRanda-Yes
ETNK2	hsa-mir-584	-0.201244	8.87e-06	0.000164256	0.568568	5.66e-05	0.00375819	targetprofiler-NO	targetscan-Yes	miRanda-NO
KRT6A	hsa-mir-708	-0.174939	0.000116928	0.00141006	0.566744	6.05e-05	0.00394728	targetprofiler-Yes	targetscan-NO	miRanda-NO
SIM2	hsa-mir-193b	-0.206281	5.2e-06	0.000104387	0.453037	0.0020146	0.0432599	targetprofiler-NO	targetscan-Yes	miRanda-NO
MXD4	hsa-mir-3170	-0.137741	0.00249203	0.0165814	0.420721	0.00445928	0.0713353	targetprofiler-Yes	targetscan-Yes	miRanda-NO
ZNF470	hsa-mir-150	0.208885	3.92e-06	8.23e-05	-0.425764	0.00395892	0.0663287	targetprofiler-Yes	targetscan-Yes	miRanda-NO
SLC29A2	hsa-mir-141	0.459405	0	0	-0.440778	0.00274804	0.0527868	targetprofiler-NO	targetscan-Yes	miRanda-NO
SPCS2	hsa-mir-483	0.171858	0.000154586	0.0017732	-0.490671	0.000720928	0.0220232	targetprofiler-NO	targetscan-Yes	miRanda-NO
CBY1	hsa-mir-199b	0.117894	0.00973192	0.0473995	-0.445195	0.00246043	0.0491611	targetprofiler-NO	targetscan-Yes	miRanda-NO
KRT14	hsa-mir-93	-0.192537	2.17e-05	0.000347851	0.461278	0.00162453	0.0376524	targetprofiler-NO	targetscan-Yes	miRanda-NO
CCNK	hsa-mir-27b	-0.157564	0.000530782	0.00483939	0.437842	0.00295523	0.0552742	targetprofiler-Yes	targetscan-NO	miRanda-NO
L1TD1	hsa-mir-17	0.126462	0.00552766	0.0307918	-0.408335	0.00592882	0.0850243	targetprofiler-NO	targetscan-Yes	miRanda-Yes
DGKH	hsa-mir-99a	-0.118896	0.00912453	0.0451393	0.430027	0.00357505	0.0622847	targetprofiler-NO	targetscan-NO	miRanda-Yes
SPC25	hsa-mir-203	-0.260403	7.02e-09	3.44e-07	0.766042	1.37e-09	9.16e-07	targetprofiler-NO	targetscan-Yes	miRanda-NO
PLEC	hsa-mir-378	-0.130353	0.00422772	0.0250305	0.605984	1.31e-05	0.00127903	targetprofiler-NO	targetscan-Yes	miRanda-NO
BUB1	hsa-mir-203	-0.218696	1.31e-06	3.23e-05	0.589505	2.55e-05	0.00210831	targetprofiler-NO	targetscan-NO	miRanda-Yes
KCNA1	hsa-mir-17	0.102001	0.0254352	0.0970997	-0.41652	0.00491743	0.0757919	targetprofiler-NO	targetscan-Yes	miRanda-NO
POLR2D	hsa-mir-141	0.209838	3.53e-06	7.54e-05	-0.480525	0.000962129	0.0266669	targetprofiler-NO	targetscan-Yes	miRanda-NO
FILIP1L	hsa-mir-3127	-0.156134	0.000597219	0.00531763	0.446446	0.00238395	0.048175	targetprofiler-Yes	targetscan-NO	miRanda-NO
HYOU1	hsa-mir-431	0.124153	0.00645933	0.0347006	-0.499547	0.000555925	0.0184602	targetprofiler-NO	targetscan-Yes	miRanda-NO
SLC17A5	hsa-mir-708	0.101846	0.0256596	0.0977264	-0.465437	0.0014544	0.0350737	targetprofiler-Yes	targetscan-NO	miRanda-NO
LRP3	hsa-mir-744	0.120964	0.00797751	0.0407292	-0.606864	1.26e-05	0.0012449	targetprofiler-NO	targetscan-Yes	miRanda-Yes
RNH1	hsa-mir-27b	-0.181039	6.63e-05	0.000883423	0.399823	0.00716778	0.0953956	targetprofiler-Yes	targetscan-NO	miRanda-NO
CD44	hsa-mir-625	-0.185987	4.13e-05	0.000595862	0.400554	0.00705317	0.0945077	targetprofiler-NO	targetscan-Yes	miRanda-NO
TRIM52	hsa-mir-143	-0.102531	0.0246774	0.0949672	0.405761	0.00628217	0.0880397	targetprofiler-NO	targetscan-Yes	miRanda-NO
PTPRK	hsa-mir-206	0.114269	0.0122386	0.0563723	-0.446593	0.00237506	0.0480491	targetprofiler-Yes	targetscan-NO	miRanda-NO
FGF11	hsa-mir-766	-0.102008	0.0254242	0.0970708	0.437493	0.00298073	0.055586	targetprofiler-NO	targetscan-Yes	miRanda-NO
ZNF598	hsa-mir-150	-0.164734	0.000289489	0.00296044	0.458705	0.00173841	0.0393326	targetprofiler-NO	targetscan-Yes	miRanda-NO
CAB39	hsa-mir-378	-0.164703	0.000290268	0.00296705	0.62579	5.56e-06	0.000680879	targetprofiler-Yes	targetscan-Yes	miRanda-Yes
GNA12	hsa-mir-146a	-0.123016	0.00696785	0.0367738	0.481486	0.000936538	0.0261808	targetprofiler-Yes	targetscan-NO	miRanda-NO
ADAM32	hsa-mir-23b	0.153735	0.00072621	0.00622567	-0.398766	0.0073362	0.0968051	targetprofiler-Yes	targetscan-NO	miRanda-NO
HYLS1	hsa-mir-203	-0.183107	5.45e-05	0.000749991	0.507389	0.000439269	0.0157298	targetprofiler-NO	targetscan-NO	miRanda-Yes
SLC38A1	hsa-mir-377	-0.113878	0.0125401	0.0574231	0.624677	5.84e-06	0.000708129	targetprofiler-NO	targetscan-Yes	miRanda-NO
ATXN7L2	hsa-mir-193b	-0.219766	1.16e-06	2.91e-05	0.434375	0.00321742	0.0582839	targetprofiler-NO	targetscan-NO	miRanda-Yes
OSBPL11	hsa-mir-655	-0.18862	3.2e-05	0.000481034	0.54493	0.000130973	0.00681202	targetprofiler-Yes	targetscan-NO	miRanda-NO
SCG2	hsa-mir-200c	-0.115878	0.0110628	0.0522399	0.438992	0.00287249	0.0542881	targetprofiler-NO	targetscan-NO	miRanda-Yes
LYPD3	hsa-mir-942	-0.132695	0.0035854	0.0220454	0.432254	0.00338772	0.0602264	targetprofiler-NO	targetscan-Yes	miRanda-Yes
GPN3	hsa-mir-15b	0.401152	0	0	-0.428672	0.00369334	0.0635809	targetprofiler-Yes	targetscan-NO	miRanda-NO
SLC46A1	hsa-mir-185	0.130305	0.00424181	0.0250938	-0.424868	0.00404412	0.067203	targetprofiler-NO	targetscan-Yes	miRanda-NO
AKAP7	hsa-mir-183	0.176831	9.83e-05	0.00122269	-0.554438	9.42e-05	0.005379	targetprofiler-NO	targetscan-Yes	miRanda-NO
MAGI2	hsa-mir-27b	0.122684	0.0071232	0.0373857	-0.541419	0.000147566	0.00740113	targetprofiler-Yes	targetscan-NO	miRanda-NO
SELPLG	hsa-mir-2355	-0.18924	3.01e-05	0.000457266	0.451139	0.00211538	0.0446604	targetprofiler-NO	targetscan-Yes	miRanda-NO
SLU7	hsa-mir-155	0.122947	0.00699985	0.0368996	-0.450222	0.00216563	0.045323	targetprofiler-NO	targetscan-Yes	miRanda-NO
CENPL	hsa-mir-203	-0.282698	2.85e-10	2.02e-08	0.642207	2.61e-06	0.000382341	targetprofiler-NO	targetscan-Yes	miRanda-Yes
PEX19	hsa-mir-93	0.156741	0.000568106	0.00510958	-0.441589	0.00269311	0.0520875	targetprofiler-Yes	targetscan-NO	miRanda-NO
ZNF280D	hsa-mir-93	0.117472	0.00999835	0.0483841	-0.405503	0.00631866	0.0883519	targetprofiler-NO	targetscan-Yes	miRanda-NO
TTC30A	hsa-mir-944	0.165007	0.000282758	0.00290396	-0.473175	0.00117944	0.0305259	targetprofiler-NO	targetscan-Yes	miRanda-NO
FANCB	hsa-mir-203	-0.253864	1.7e-08	7.48e-07	0.695235	1.63e-07	4.44e-05	targetprofiler-NO	targetscan-Yes	miRanda-NO
ZNF396	hsa-mir-1271	0.185752	4.23e-05	0.000607266	-0.400584	0.00704854	0.0944709	targetprofiler-Yes	targetscan-NO	miRanda-NO
PKP1	hsa-mir-942	-0.124731	0.00621364	0.0336852	0.44992	0.00218243	0.0455359	targetprofiler-NO	targetscan-Yes	miRanda-NO
TSPAN5	hsa-mir-2355	0.128116	0.00493625	0.0282198	-0.436317	0.00306813	0.0566199	targetprofiler-NO	targetscan-Yes	miRanda-NO
TXNDC16	hsa-mir-425	0.150369	0.000951022	0.00772392	-0.486877	0.00080392	0.023652	targetprofiler-NO	targetscan-Yes	miRanda-NO
SYT6	hsa-mir-766	0.127947	0.00499394	0.0284754	-0.400187	0.00711052	0.0949497	targetprofiler-Yes	targetscan-NO	miRanda-NO
H2AFV	hsa-mir-22	-0.153796	0.000722643	0.00620122	0.438348	0.00291856	0.0548279	targetprofiler-NO	targetscan-Yes	miRanda-NO
CKB	hsa-mir-940	0.129908	0.00436084	0.0256418	-0.413784	0.00523734	0.0787854	targetprofiler-NO	targetscan-Yes	miRanda-NO
SLPI	hsa-mir-130b	-0.195279	1.64e-05	0.000275839	0.430204	0.00355982	0.0621214	targetprofiler-NO	targetscan-NO	miRanda-Yes
NT5C2	hsa-mir-939	-0.129977	0.00433984	0.0255443	0.434123	0.00323727	0.0585273	targetprofiler-NO	targetscan-Yes	miRanda-NO
KLHL32	hsa-mir-187	-0.113716	0.0126676	0.0578644	0.486965	0.000801912	0.0236183	targetprofiler-NO	targetscan-NO	miRanda-Yes
TANC2	hsa-mir-200a	-0.282316	3.02e-10	2.13e-08	0.439913	0.00280768	0.0535373	targetprofiler-NO	targetscan-NO	miRanda-Yes
VAC14	hsa-mir-3651	-0.112178	0.0139306	0.0621069	0.4122	0.00543069	0.0805778	targetprofiler-Yes	targetscan-Yes	miRanda-NO
DPY19L4	hsa-mir-17	0.125961	0.00571872	0.031607	-0.577949	3.99e-05	0.00290931	targetprofiler-NO	targetscan-Yes	miRanda-NO
ADAM22	hsa-mir-766	0.107694	0.0182661	0.0761373	-0.420893	0.00444133	0.0711717	targetprofiler-NO	targetscan-Yes	miRanda-NO
XKR4	hsa-mir-205	0.124284	0.00640289	0.034463	-0.561694	7.27e-05	0.00450614	targetprofiler-NO	targetscan-Yes	miRanda-NO
C1orf21	hsa-mir-659	0.120374	0.00829086	0.0419606	-0.427692	0.00378105	0.0645371	targetprofiler-NO	targetscan-Yes	miRanda-NO
REPIN1	hsa-mir-541	-0.14179	0.00184508	0.0130915	0.436028	0.00308994	0.0568604	targetprofiler-NO	targetscan-Yes	miRanda-NO
CAP1	hsa-mir-543	0.102605	0.0245734	0.094681	-0.500485	0.000540649	0.018112	targetprofiler-NO	targetscan-Yes	miRanda-NO
ST6GALNAC6	hsa-mir-1266	-0.14039	0.00204894	0.0142193	0.524104	0.000260781	0.010974	targetprofiler-Yes	targetscan-Yes	miRanda-NO
PROC	hsa-mir-642a	-0.140778	0.00199046	0.0139001	0.510351	0.00040127	0.0147698	targetprofiler-NO	targetscan-Yes	miRanda-NO
KIAA1143	hsa-mir-150	0.27665	7e-10	4.5e-08	-0.423971	0.00413091	0.0681013	targetprofiler-NO	targetscan-Yes	miRanda-NO
TRIL	hsa-mir-874	0.12565	0.0058403	0.0321299	-0.403939	0.00654323	0.0902213	targetprofiler-NO	targetscan-Yes	miRanda-NO
OPN3	hsa-mir-496	0.171197	0.000164018	0.00186236	-0.420412	0.00449172	0.0716867	targetprofiler-Yes	targetscan-NO	miRanda-NO
ENOSF1	hsa-mir-378	0.110352	0.0155728	0.0675431	-0.539221	0.0001589	0.00778524	targetprofiler-NO	targetscan-Yes	miRanda-Yes
FAM60A	hsa-mir-378	0.112717	0.0134756	0.0605867	-0.524735	0.000255564	0.0108274	targetprofiler-NO	targetscan-Yes	miRanda-NO
NNT	hsa-mir-200c	0.139335	0.00221596	0.015129	-0.477465	0.00104784	0.0282243	targetprofiler-NO	targetscan-Yes	miRanda-NO
ROBO2	hsa-mir-221	-0.103872	0.0228495	0.0897966	0.4259	0.0039462	0.0661965	targetprofiler-NO	targetscan-Yes	miRanda-NO
ZNF808	hsa-mir-766	0.118418	0.00941001	0.046224	-0.503198	0.000498533	0.0171357	targetprofiler-NO	targetscan-Yes	miRanda-NO
ALDH5A1	hsa-mir-22	-0.187238	3.66e-05	0.000538508	0.598468	1.78e-05	0.00161698	targetprofiler-NO	targetscan-Yes	miRanda-NO
EYS	hsa-mir-27b	0.109058	0.0168368	0.0716357	-0.398539	0.00737273	0.0970911	targetprofiler-Yes	targetscan-NO	miRanda-NO
CTH	hsa-mir-17	0.186831	3.81e-05	0.000556502	-0.463835	0.00151798	0.0360699	targetprofiler-NO	targetscan-Yes	miRanda-NO
NRL	hsa-mir-766	0.128927	0.00466785	0.0270371	-0.41254	0.00538867	0.0801754	targetprofiler-NO	targetscan-Yes	miRanda-NO
SH2D4A	hsa-mir-378	0.269335	2.01e-09	1.14e-07	-0.446002	0.00241086	0.0485466	targetprofiler-NO	targetscan-Yes	miRanda-NO
CYTH3	hsa-mir-378c	-0.128174	0.0049168	0.0281373	0.514768	0.000350102	0.0134791	targetprofiler-Yes	targetscan-NO	miRanda-NO
XK	hsa-mir-200c	0.114505	0.0120593	0.05575	-0.433494	0.00328724	0.0590943	targetprofiler-NO	targetscan-Yes	miRanda-NO
HTATSF1	hsa-mir-200c	0.119713	0.00865529	0.0433513	-0.517323	0.00032326	0.0127244	targetprofiler-NO	targetscan-NO	miRanda-Yes
DEPDC1B	hsa-mir-30d	0.109785	0.0161165	0.0693169	-0.510398	0.0004007	0.0147584	targetprofiler-Yes	targetscan-NO	miRanda-Yes
SCG5	hsa-mir-25	-0.128721	0.004735	0.0273382	0.553729	9.66e-05	0.00547699	targetprofiler-Yes	targetscan-NO	miRanda-NO
BASP1	hsa-mir-191	-0.109123	0.0167714	0.07142	0.480886	0.000952458	0.0264839	targetprofiler-NO	targetscan-NO	miRanda-Yes
PPP2R1B	hsa-mir-548k	-0.147422	0.00119886	0.00929237	0.432817	0.00334178	0.0597537	targetprofiler-NO	targetscan-Yes	miRanda-NO
PPPDE1	hsa-mir-573	-0.115293	0.0114781	0.0537257	0.402481	0.00675879	0.0920793	targetprofiler-Yes	targetscan-NO	miRanda-NO
NPHP4	hsa-mir-29a	-0.113513	0.0128276	0.058411	0.495158	0.000632716	0.0201592	targetprofiler-Yes	targetscan-NO	miRanda-NO
SPON2	hsa-mir-484	-0.113063	0.0131906	0.0596371	0.423585	0.0041688	0.0685097	targetprofiler-Yes	targetscan-NO	miRanda-NO
RAD17	hsa-mir-17	0.165503	0.000270869	0.00280463	-0.521646	0.000282049	0.0115757	targetprofiler-NO	targetscan-Yes	miRanda-NO
KDM2B	hsa-mir-335	0.161876	0.000369739	0.00361196	-0.439974	0.00280347	0.0534763	targetprofiler-Yes	targetscan-Yes	miRanda-NO
FAM174B	hsa-mir-708	0.149185	0.00104426	0.0083184	-0.469559	0.00130157	0.0325764	targetprofiler-Yes	targetscan-NO	miRanda-NO
DBT	hsa-mir-150	0.104144	0.0224931	0.0887576	-0.403154	0.00665855	0.0912195	targetprofiler-Yes	targetscan-Yes	miRanda-NO
ALDH1L1	hsa-mir-942	0.130561	0.0041666	0.0247553	-0.539809	0.000155795	0.00767937	targetprofiler-Yes	targetscan-Yes	miRanda-NO
SPATS2	hsa-mir-17	0.108968	0.0169284	0.0719208	-0.491178	0.000710432	0.0218094	targetprofiler-Yes	targetscan-Yes	miRanda-Yes
TM9SF2	hsa-mir-144	0.126653	0.00545604	0.030485	-0.41275	0.00536287	0.0799345	targetprofiler-NO	targetscan-NO	miRanda-Yes
PIP5K1B	hsa-mir-17	0.356642	6.66e-16	1.53e-13	-0.506205	0.000455328	0.0160994	targetprofiler-NO	targetscan-Yes	miRanda-NO
DDOST	hsa-mir-337	0.124318	0.00638831	0.0344025	-0.448625	0.00225574	0.0465369	targetprofiler-NO	targetscan-Yes	miRanda-NO
PPP1R9B	hsa-mir-17	-0.271999	1.38e-09	8.19e-08	0.501683	0.000521678	0.0176693	targetprofiler-NO	targetscan-Yes	miRanda-NO
OPTN	hsa-mir-605	-0.135123	0.00301425	0.0192521	0.707726	7.78e-08	2.47e-05	targetprofiler-Yes	targetscan-Yes	miRanda-NO
TSC22D2	hsa-mir-27b	-0.112077	0.014017	0.0623975	0.466009	0.00143229	0.0347042	targetprofiler-Yes	targetscan-NO	miRanda-NO
IDH2	hsa-mir-134	-0.109744	0.0161561	0.0694448	0.499245	0.000560925	0.0185706	targetprofiler-NO	targetscan-NO	miRanda-Yes
WFDC5	hsa-mir-21	-0.168215	0.000213736	0.00231323	0.453793	0.00197563	0.042725	targetprofiler-NO	targetscan-NO	miRanda-Yes
ATP9B	hsa-mir-150	0.13562	0.00290795	0.0187123	-0.427001	0.00384398	0.0651461	targetprofiler-Yes	targetscan-NO	miRanda-NO
IGSF8	hsa-mir-146a	-0.168093	0.000216046	0.00233381	0.50459	0.000478097	0.0166606	targetprofiler-NO	targetscan-NO	miRanda-Yes
TBC1D4	hsa-mir-200c	0.195493	1.61e-05	0.000270941	-0.516167	0.000335167	0.0130617	targetprofiler-NO	targetscan-Yes	miRanda-NO
LRPPRC	hsa-mir-22	-0.17627	0.000103491	0.00127578	0.529794	0.000217014	0.00967467	targetprofiler-NO	targetscan-Yes	miRanda-NO
KLC1	hsa-mir-378c	-0.145782	0.00136137	0.0102806	0.440943	0.00273677	0.0526428	targetprofiler-Yes	targetscan-NO	miRanda-NO
GAS8	hsa-mir-942	0.187197	3.67e-05	0.000540231	-0.400944	0.00699266	0.0940215	targetprofiler-Yes	targetscan-Yes	miRanda-NO
SLCO3A1	hsa-mir-203	-0.130052	0.00431718	0.0254394	0.398549	0.00737114	0.0970853	targetprofiler-NO	targetscan-Yes	miRanda-NO
OPTN	hsa-mir-410	-0.107398	0.0185905	0.0771411	0.56501	6.45e-05	0.00412636	targetprofiler-Yes	targetscan-Yes	miRanda-NO
BCL2	hsa-mir-134	-0.120283	0.00834008	0.0421499	0.508104	0.000429803	0.0155057	targetprofiler-NO	targetscan-Yes	miRanda-NO
FUT10	hsa-mir-25	0.205441	5.69e-06	0.000112696	-0.553758	9.65e-05	0.00547328	targetprofiler-NO	targetscan-Yes	miRanda-NO
SPTBN4	hsa-mir-744	0.146028	0.00133577	0.0101268	-0.478931	0.00100596	0.0274815	targetprofiler-Yes	targetscan-Yes	miRanda-Yes
PAPOLA	hsa-mir-432	0.139249	0.0022301	0.0152047	-0.45925	0.00171374	0.0389518	targetprofiler-Yes	targetscan-Yes	miRanda-NO
DNAJC22	hsa-mir-17	0.145246	0.00141867	0.0106264	-0.549171	0.000113198	0.00614311	targetprofiler-NO	targetscan-Yes	miRanda-NO
SCLT1	hsa-mir-944	-0.111035	0.0149399	0.0654799	0.595731	1.99e-05	0.00175745	targetprofiler-NO	targetscan-Yes	miRanda-Yes
ALG10	hsa-mir-25	0.186595	3.9e-05	0.000567294	-0.494621	0.000642745	0.0203749	targetprofiler-NO	targetscan-Yes	miRanda-NO
SLC16A2	hsa-mir-34a	-0.176169	0.000104463	0.00128553	0.484131	0.000869221	0.0249011	targetprofiler-Yes	targetscan-NO	miRanda-NO
ASB7	hsa-mir-466	0.216756	1.64e-06	3.91e-05	-0.445561	0.00243779	0.0488779	targetprofiler-NO	targetscan-Yes	miRanda-NO
VDAC3	hsa-mir-183	0.111452	0.0145639	0.0642366	-0.415309	0.0050569	0.0771085	targetprofiler-NO	targetscan-NO	miRanda-Yes
STMN1	hsa-mir-148a	0.251253	2.4e-08	1.01e-06	-0.426405	0.00389899	0.0657373	targetprofiler-NO	targetscan-NO	miRanda-Yes
POLR3H	hsa-mir-150	-0.152617	0.000794726	0.00669467	0.495098	0.00063384	0.0201814	targetprofiler-NO	targetscan-Yes	miRanda-NO
MTBP	hsa-mir-30b	0.117327	0.0100909	0.0487198	-0.426547	0.00388586	0.0655979	targetprofiler-NO	targetscan-NO	miRanda-Yes
EZH1	hsa-mir-541	-0.1147	0.011913	0.0552403	0.48637	0.000815632	0.0238736	targetprofiler-Yes	targetscan-NO	miRanda-NO
ZSCAN22	hsa-mir-944	-0.156011	0.000603253	0.00536154	0.459968	0.00168167	0.0384816	targetprofiler-NO	targetscan-Yes	miRanda-NO
RGAG4	hsa-mir-766	0.206384	5.14e-06	0.000103406	-0.414343	0.00517052	0.0781419	targetprofiler-Yes	targetscan-Yes	miRanda-NO
PRPF4B	hsa-mir-25	0.164292	0.000300747	0.00305337	-0.422948	0.00423191	0.0691645	targetprofiler-NO	targetscan-Yes	miRanda-NO
SF3B3	hsa-mir-370	0.108201	0.0177229	0.0744323	-0.498245	0.000577782	0.0189715	targetprofiler-NO	targetscan-Yes	miRanda-NO
MAP3K11	hsa-mir-484	-0.14427	0.00152883	0.0112805	0.457704	0.00178461	0.0399782	targetprofiler-Yes	targetscan-NO	miRanda-Yes
CDS2	hsa-mir-15b	0.154176	0.000700694	0.0060485	-0.405053	0.00638249	0.0888799	targetprofiler-Yes	targetscan-NO	miRanda-NO
ZC4H2	hsa-mir-363	-0.101815	0.0257052	0.0978471	0.398987	0.00730065	0.0964894	targetprofiler-Yes	targetscan-NO	miRanda-NO
SLC38A1	hsa-mir-136	-0.133808	0.0033123	0.0207279	0.547119	0.000121508	0.00645664	targetprofiler-NO	targetscan-Yes	miRanda-NO
CYB5R1	hsa-mir-378	-0.132628	0.00360241	0.0221249	0.560842	7.5e-05	0.0046079	targetprofiler-NO	targetscan-NO	miRanda-Yes
GPR44	hsa-mir-22	-0.109981	0.0159264	0.0687077	0.511796	0.000383841	0.0143454	targetprofiler-Yes	targetscan-NO	miRanda-NO
TMEM181	hsa-mir-944	0.135396	0.00295529	0.0189509	-0.530662	0.000210957	0.00948587	targetprofiler-NO	targetscan-Yes	miRanda-NO
TTC19	hsa-mir-10b	0.110927	0.0150377	0.065809	-0.450221	0.00216573	0.045323	targetprofiler-NO	targetscan-Yes	miRanda-NO
NOS1	hsa-mir-944	0.152144	0.000825469	0.00690008	-0.422031	0.00432431	0.0700635	targetprofiler-NO	targetscan-Yes	miRanda-NO
TRIM32	hsa-mir-30b	-0.129389	0.00452103	0.0263669	0.503723	0.000490745	0.016965	targetprofiler-NO	targetscan-NO	miRanda-Yes
GLTPD1	hsa-mir-625	-0.189189	3.02e-05	0.000459227	0.457447	0.00179663	0.0401531	targetprofiler-Yes	targetscan-NO	miRanda-NO
TMED10	hsa-mir-148a	-0.140505	0.00203135	0.0141256	0.817675	1.25e-11	1.7e-08	targetprofiler-Yes	targetscan-NO	miRanda-NO
CAPRIN2	hsa-mir-222	0.160816	0.000404464	0.00388589	-0.431501	0.00345006	0.0609415	targetprofiler-NO	targetscan-NO	miRanda-Yes
RRAGD	hsa-mir-1295	0.137197	0.00259316	0.0171065	-0.432482	0.00336906	0.0600241	targetprofiler-NO	targetscan-Yes	miRanda-NO
SMAD2	hsa-mir-93	0.145954	0.00134341	0.0101723	-0.548858	0.00011443	0.00619415	targetprofiler-NO	targetscan-Yes	miRanda-NO
CNNM3	hsa-mir-543	-0.104859	0.021579	0.086079	0.446346	0.00238994	0.0482662	targetprofiler-NO	targetscan-Yes	miRanda-NO
UBL4A	hsa-mir-183	0.120311	0.00832497	0.042092	-0.525848	0.000246593	0.0105703	targetprofiler-NO	targetscan-NO	miRanda-Yes
ENDOD1	hsa-mir-580	-0.140141	0.00208721	0.0144277	0.407215	0.00608036	0.0863369	targetprofiler-NO	targetscan-Yes	miRanda-NO
NARG2	hsa-mir-93	0.16564	0.000267665	0.00277677	-0.565147	6.42e-05	0.00411485	targetprofiler-NO	targetscan-Yes	miRanda-NO
BSN	hsa-mir-33a	0.114673	0.0119338	0.0553148	-0.442551	0.00262923	0.0512785	targetprofiler-Yes	targetscan-NO	miRanda-NO
RCOR3	hsa-mir-141	0.271948	1.39e-09	8.24e-08	-0.511411	0.000388423	0.0144625	targetprofiler-NO	targetscan-Yes	miRanda-NO
PFKFB2	hsa-mir-136	-0.104346	0.0222316	0.0879695	0.402665	0.00673129	0.0918313	targetprofiler-NO	targetscan-Yes	miRanda-NO
MASP1	hsa-mir-376c	-0.119027	0.0090479	0.0448512	0.587755	2.73e-05	0.00222238	targetprofiler-NO	targetscan-Yes	miRanda-NO
FRMD1	hsa-mir-183	0.199195	1.1e-05	0.000196762	-0.476193	0.0010854	0.0289017	targetprofiler-NO	targetscan-Yes	miRanda-NO
WDR37	hsa-mir-543	-0.173265	0.000136157	0.00159732	0.552642	0.000100315	0.00563159	targetprofiler-Yes	targetscan-NO	miRanda-Yes
SYVN1	hsa-mir-200b	-0.16438	0.000298475	0.00303462	0.43108	0.00348536	0.0613149	targetprofiler-NO	targetscan-NO	miRanda-Yes
MET	hsa-mir-944	0.137781	0.00248479	0.016544	-0.466552	0.00141157	0.0343857	targetprofiler-NO	targetscan-Yes	miRanda-NO
MCOLN2	hsa-mir-549	-0.161823	0.000371401	0.00362511	0.409715	0.00574663	0.0833791	targetprofiler-NO	targetscan-Yes	miRanda-NO
TAPT1	hsa-mir-659	0.142085	0.00180445	0.0128651	-0.421891	0.00433852	0.0702014	targetprofiler-NO	targetscan-Yes	miRanda-NO
SAE1	hsa-mir-30d	0.151313	0.000882205	0.00727537	-0.540438	0.000152532	0.0075675	targetprofiler-Yes	targetscan-NO	miRanda-NO
TRDMT1	hsa-mir-505	0.103506	0.0233365	0.09119	-0.431421	0.00345679	0.0610071	targetprofiler-NO	targetscan-Yes	miRanda-NO
FBXW2	hsa-mir-452	-0.139293	0.00222277	0.0151644	0.416021	0.0049744	0.0763599	targetprofiler-NO	targetscan-Yes	miRanda-NO
PIPOX	hsa-mir-130a	0.103089	0.0239015	0.0927761	-0.403691	0.00657946	0.0905325	targetprofiler-Yes	targetscan-NO	miRanda-NO
ITPKB	hsa-mir-3934	0.104547	0.0219736	0.0872185	-0.415158	0.00507448	0.0772765	targetprofiler-Yes	targetscan-Yes	miRanda-NO
TAPT1	hsa-mir-541	-0.103715	0.0230566	0.0903926	0.478601	0.00101526	0.0276467	targetprofiler-NO	targetscan-Yes	miRanda-NO
PVRL3	hsa-mir-651	0.108717	0.0171852	0.0727465	-0.475708	0.00110004	0.0291554	targetprofiler-Yes	targetscan-NO	miRanda-NO
PCDH7	hsa-mir-3662	-0.11738	0.010057	0.0485986	0.397202	0.00759168	0.0988036	targetprofiler-NO	targetscan-Yes	miRanda-NO
FBXL2	hsa-mir-200a	-0.158615	0.000486438	0.00451227	0.600528	1.64e-05	0.00151435	targetprofiler-Yes	targetscan-NO	miRanda-NO
ECHDC1	hsa-mir-506	-0.105907	0.0202986	0.0822877	0.489574	0.000744089	0.0224976	targetprofiler-Yes	targetscan-NO	miRanda-NO
MYEF2	hsa-mir-196b	0.400267	0	0	-0.406819	0.00613478	0.0868089	targetprofiler-Yes	targetscan-NO	miRanda-NO
CYP27C1	hsa-mir-766	-0.127843	0.00502977	0.0286371	0.627596	5.13e-06	0.000639534	targetprofiler-NO	targetscan-Yes	miRanda-NO
MYO1D	hsa-mir-410	0.105104	0.0212733	0.0851691	-0.397639	0.00751949	0.0982587	targetprofiler-Yes	targetscan-NO	miRanda-NO
RNF40	hsa-mir-483	0.181623	6.28e-05	0.000843609	-0.485931	0.000825891	0.0240847	targetprofiler-NO	targetscan-Yes	miRanda-NO
GRAP	hsa-mir-18a	-0.117757	0.0098177	0.0477144	0.457309	0.00180316	0.0402616	targetprofiler-Yes	targetscan-NO	miRanda-NO
SP100	hsa-mir-584	0.186174	4.06e-05	0.000586917	-0.437641	0.00296985	0.0554525	targetprofiler-NO	targetscan-Yes	miRanda-NO
DNM1L	hsa-mir-200c	0.320161	6.67e-13	8.66e-11	-0.478126	0.00102875	0.0278951	targetprofiler-NO	targetscan-Yes	miRanda-NO
SLC22A23	hsa-mir-204	-0.106054	0.0201246	0.0817798	0.421628	0.00436546	0.0704654	targetprofiler-Yes	targetscan-Yes	miRanda-NO
UNC119	hsa-mir-3127	0.138082	0.0024305	0.0162674	-0.407803	0.0060004	0.0856603	targetprofiler-Yes	targetscan-NO	miRanda-NO
WDR35	hsa-mir-17	0.172019	0.000152369	0.00175237	-0.45358	0.00198654	0.0428713	targetprofiler-NO	targetscan-Yes	miRanda-NO
PLIN3	hsa-mir-3934	-0.104194	0.0224274	0.0885613	0.453109	0.00201084	0.0432144	targetprofiler-Yes	targetscan-Yes	miRanda-NO
ZNF792	hsa-mir-25	0.147944	0.00115104	0.00899524	-0.39884	0.00732422	0.0967	targetprofiler-NO	targetscan-Yes	miRanda-NO
DLL4	hsa-mir-30b	-0.168607	0.000206471	0.0022478	0.425181	0.00401419	0.0668994	targetprofiler-Yes	targetscan-NO	miRanda-NO
EIF2B5	hsa-mir-193b	-0.190584	2.63e-05	0.000409407	0.432026	0.00340654	0.0604329	targetprofiler-NO	targetscan-NO	miRanda-Yes
MASP1	hsa-mir-136	-0.118339	0.00945787	0.0464028	0.400265	0.00709833	0.0948508	targetprofiler-NO	targetscan-Yes	miRanda-NO
SV2B	hsa-mir-17	0.237089	1.47e-07	4.9e-06	-0.438006	0.00294325	0.0551287	targetprofiler-NO	targetscan-Yes	miRanda-NO
ATXN3	hsa-mir-432	0.11701	0.0102968	0.0494772	-0.407093	0.00609709	0.0864745	targetprofiler-NO	targetscan-Yes	miRanda-NO
STOX2	hsa-mir-25	0.126904	0.00536364	0.0300922	-0.530988	0.000208722	0.00941326	targetprofiler-NO	targetscan-NO	miRanda-Yes
GOLGA7B	hsa-mir-150	-0.140485	0.00203443	0.0141427	0.413756	0.0052407	0.0788069	targetprofiler-Yes	targetscan-Yes	miRanda-NO
CDC42EP3	hsa-mir-378	-0.136938	0.00264257	0.0173618	0.450345	0.00215886	0.0452531	targetprofiler-Yes	targetscan-Yes	miRanda-NO
PCNA	hsa-mir-203	-0.213356	2.4e-06	5.41e-05	0.795716	1.08e-10	1.08e-07	targetprofiler-NO	targetscan-Yes	miRanda-NO
MAP7D3	hsa-mir-1276	0.139332	0.00221637	0.0151312	-0.413162	0.00531253	0.0794288	targetprofiler-NO	targetscan-Yes	miRanda-NO
PSKH1	hsa-mir-22	0.121142	0.00788474	0.0403709	-0.521586	0.000282586	0.0115899	targetprofiler-NO	targetscan-Yes	miRanda-NO
TMED2	hsa-mir-22	0.114216	0.012279	0.0565153	-0.482044	0.000921968	0.0259014	targetprofiler-NO	targetscan-Yes	miRanda-NO
UHRF1BP1	hsa-mir-25	0.107666	0.0182968	0.0762336	-0.523645	0.00026464	0.0110803	targetprofiler-NO	targetscan-Yes	miRanda-NO
TRAIP	hsa-mir-605	0.154497	0.000682671	0.00592195	-0.466239	0.00142348	0.0345646	targetprofiler-NO	targetscan-NO	miRanda-Yes
HSPA12A	hsa-mir-378c	-0.117248	0.0101423	0.0489067	0.51913	0.000305413	0.0122266	targetprofiler-Yes	targetscan-NO	miRanda-NO
CASC3	hsa-mir-93	0.136413	0.00274558	0.0178906	-0.477088	0.00105884	0.0284292	targetprofiler-NO	targetscan-Yes	miRanda-NO
BRCA2	hsa-mir-203	-0.200094	1e-05	0.000181793	0.468276	0.00134753	0.0333355	targetprofiler-NO	targetscan-Yes	miRanda-NO
NLGN4X	hsa-mir-23a	0.107154	0.0188613	0.0779742	-0.396591	0.00769359	0.0996076	targetprofiler-Yes	targetscan-NO	miRanda-Yes
SESN2	hsa-mir-17	-0.115479	0.0113445	0.0532388	0.421035	0.0044266	0.0710415	targetprofiler-NO	targetscan-Yes	miRanda-NO
KIAA1143	hsa-mir-25	0.249824	2.9e-08	1.2e-06	-0.527914	0.000230682	0.0100859	targetprofiler-NO	targetscan-Yes	miRanda-NO
GPR137C	hsa-mir-659	0.219143	1.25e-06	3.1e-05	-0.436795	0.00303231	0.0561817	targetprofiler-NO	targetscan-Yes	miRanda-NO
HDGF	hsa-mir-150	-0.149668	0.00100523	0.00807291	0.533926	0.000189519	0.00879825	targetprofiler-NO	targetscan-Yes	miRanda-NO
MAFB	hsa-mir-1248	-0.123723	0.00664752	0.0354693	0.549231	0.000112964	0.00613397	targetprofiler-Yes	targetscan-Yes	miRanda-NO
CHMP1A	hsa-mir-150	-0.118645	0.00927362	0.0457054	0.413375	0.00528673	0.0791954	targetprofiler-Yes	targetscan-Yes	miRanda-NO
TRNT1	hsa-mir-203	-0.116713	0.0104929	0.050194	0.442068	0.00266111	0.0516853	targetprofiler-NO	targetscan-Yes	miRanda-NO
ZNF704	hsa-mir-221	0.117095	0.0102416	0.0492672	-0.431789	0.00342614	0.0606578	targetprofiler-Yes	targetscan-Yes	miRanda-NO
TMEM63B	hsa-mir-130b	-0.257595	1.03e-08	4.82e-07	0.413792	0.00523638	0.0787726	targetprofiler-Yes	targetscan-NO	miRanda-NO
LDLRAD2	hsa-mir-150	-0.111684	0.0143591	0.0635422	0.435089	0.0031618	0.0576695	targetprofiler-NO	targetscan-Yes	miRanda-NO
SEMA6D	hsa-mir-200c	0.104549	0.0219715	0.0872127	-0.499282	0.000560322	0.0185597	targetprofiler-NO	targetscan-Yes	miRanda-Yes
DEPDC4	hsa-mir-17	0.319095	8.02e-13	1.02e-10	-0.492563	0.000682467	0.021235	targetprofiler-NO	targetscan-NO	miRanda-Yes
GPR137C	hsa-mir-141	0.171074	0.000165839	0.00187974	-0.464023	0.00151036	0.0359665	targetprofiler-NO	targetscan-Yes	miRanda-Yes
DCTD	hsa-mir-22	0.106045	0.0201344	0.0818071	-0.405606	0.00630403	0.0882244	targetprofiler-NO	targetscan-Yes	miRanda-NO
GPR180	hsa-mir-200b	-0.12777	0.00505512	0.0287472	0.429551	0.00361623	0.0627261	targetprofiler-Yes	targetscan-NO	miRanda-NO
CELSR1	hsa-mir-642a	-0.12384	0.00659602	0.0352585	0.471565	0.00123248	0.031434	targetprofiler-NO	targetscan-Yes	miRanda-NO
CDKN2AIPNL	hsa-mir-3934	0.122622	0.00715236	0.0375044	-0.539769	0.000156002	0.00768619	targetprofiler-NO	targetscan-Yes	miRanda-NO
SCG2	hsa-mir-200a	-0.129241	0.00456767	0.0265817	0.542607	0.000141752	0.00718812	targetprofiler-NO	targetscan-NO	miRanda-Yes
CLN5	hsa-mir-1266	-0.115629	0.0112381	0.0528642	0.476243	0.00108391	0.0288758	targetprofiler-NO	targetscan-Yes	miRanda-NO
ASPHD2	hsa-mir-141	-0.181156	6.56e-05	0.000875498	0.47577	0.00109816	0.0291194	targetprofiler-NO	targetscan-Yes	miRanda-NO
BCL2	hsa-mir-496	-0.116895	0.0103725	0.0497547	0.496164	0.000614324	0.0197811	targetprofiler-NO	targetscan-Yes	miRanda-NO
TIMM44	hsa-mir-22	-0.152986	0.000771477	0.00653795	0.514717	0.000350664	0.0134928	targetprofiler-NO	targetscan-Yes	miRanda-NO
ARMC8	hsa-mir-200c	0.118973	0.00907967	0.0449728	-0.416805	0.00488506	0.0754711	targetprofiler-Yes	targetscan-NO	miRanda-NO
SQRDL	hsa-mir-93	-0.102816	0.0242796	0.0938374	0.452284	0.00205408	0.0437801	targetprofiler-NO	targetscan-Yes	miRanda-NO
C4orf46	hsa-mir-944	-0.135501	0.00293317	0.0188399	0.406788	0.00613906	0.0868466	targetprofiler-NO	targetscan-Yes	miRanda-NO
ZNF22	hsa-mir-942	0.183503	5.25e-05	0.000727087	-0.527931	0.000230554	0.010083	targetprofiler-NO	targetscan-Yes	miRanda-NO
PTPRK	hsa-mir-200a	-0.132491	0.00363759	0.022289	0.466193	0.00142522	0.0345873	targetprofiler-NO	targetscan-NO	miRanda-Yes
ERBB3	hsa-mir-378c	0.114195	0.012295	0.0565712	-0.491699	0.000699789	0.0215928	targetprofiler-Yes	targetscan-NO	miRanda-NO
POLR2D	hsa-mir-150	-0.136683	0.00269214	0.0176218	0.45693	0.00182107	0.0405032	targetprofiler-Yes	targetscan-Yes	miRanda-NO
FMR1	hsa-mir-25	0.250873	2.53e-08	1.06e-06	-0.402621	0.00673789	0.0918948	targetprofiler-NO	targetscan-Yes	miRanda-Yes
SLC4A7	hsa-mir-30b	-0.148359	0.00111427	0.00876357	0.436007	0.00309153	0.0568823	targetprofiler-Yes	targetscan-NO	miRanda-NO
GINS3	hsa-mir-203	-0.12022	0.00837429	0.0422835	0.715496	4.81e-08	1.69e-05	targetprofiler-NO	targetscan-Yes	miRanda-NO
UNKL	hsa-mir-141	0.195126	1.67e-05	0.00027942	-0.528557	0.000225924	0.00994135	targetprofiler-NO	targetscan-Yes	miRanda-NO
MAP7D3	hsa-mir-589	0.170798	0.000169987	0.00191826	-0.417261	0.00483376	0.0750042	targetprofiler-NO	targetscan-Yes	miRanda-Yes
KIF4A	hsa-mir-203	-0.289492	1.01e-10	8.07e-09	0.59748	1.85e-05	0.00166528	targetprofiler-NO	targetscan-Yes	miRanda-NO
TOMM70A	hsa-mir-429	0.114165	0.0123181	0.0566511	-0.470289	0.00127604	0.0321517	targetprofiler-NO	targetscan-NO	miRanda-Yes
PDIA3	hsa-mir-495	0.125331	0.00596783	0.0326682	-0.448657	0.00225388	0.0465155	targetprofiler-NO	targetscan-NO	miRanda-Yes
AIDA	hsa-mir-1287	0.161228	0.000390619	0.00377751	-0.469275	0.00131163	0.032731	targetprofiler-NO	targetscan-Yes	miRanda-NO
L3MBTL3	hsa-mir-182	-0.115256	0.0115052	0.0538214	0.403429	0.0066179	0.0908943	targetprofiler-NO	targetscan-Yes	miRanda-NO
CHN2	hsa-mir-505	-0.149365	0.0010296	0.00822665	0.405536	0.00631398	0.0883124	targetprofiler-NO	targetscan-Yes	miRanda-NO
MXD4	hsa-mir-190	-0.113558	0.0127926	0.0582876	0.541111	0.000149109	0.00745299	targetprofiler-NO	targetscan-Yes	miRanda-NO
DIS3L	hsa-mir-629	0.179744	7.49e-05	0.000977793	-0.51882	0.000308417	0.0123067	targetprofiler-NO	targetscan-Yes	miRanda-NO
C18orf10	hsa-mir-1296	0.141409	0.0018986	0.0133888	-0.532701	0.000197322	0.0090565	targetprofiler-Yes	targetscan-NO	miRanda-NO
GBP5	hsa-mir-1269	-0.113456	0.0128731	0.0585672	0.497319	0.000593797	0.0193262	targetprofiler-NO	targetscan-Yes	miRanda-NO
ZNF396	hsa-mir-942	0.166436	0.000249765	0.00262527	-0.568756	5.62e-05	0.00373928	targetprofiler-Yes	targetscan-NO	miRanda-NO
SNAP47	hsa-mir-15b	0.204558	6.25e-06	0.000122229	-0.458725	0.0017375	0.0393161	targetprofiler-Yes	targetscan-NO	miRanda-NO
PRKRA	hsa-mir-200c	0.127749	0.00506232	0.0287776	-0.442063	0.00266148	0.0516914	targetprofiler-NO	targetscan-Yes	miRanda-NO
DBR1	hsa-mir-25	0.187238	3.66e-05	0.000538508	-0.500352	0.000542787	0.0181597	targetprofiler-NO	targetscan-Yes	miRanda-Yes
KIAA0513	hsa-mir-141	-0.12191	0.00749697	0.0388514	0.401594	0.00689294	0.0932454	targetprofiler-NO	targetscan-Yes	miRanda-NO
C17orf51	hsa-mir-95	-0.130355	0.00422717	0.0250279	0.434412	0.00321457	0.0582443	targetprofiler-NO	targetscan-Yes	miRanda-NO
RMND5A	hsa-mir-934	0.302746	1.24e-11	1.22e-09	-0.502687	0.000506238	0.0173129	targetprofiler-NO	targetscan-NO	miRanda-Yes
RAD1	hsa-mir-3934	0.132368	0.0036694	0.0224413	-0.429055	0.00365952	0.0631999	targetprofiler-NO	targetscan-Yes	miRanda-NO
LUC7L	hsa-mir-99a	0.114319	0.0122003	0.0562456	-0.409973	0.00571312	0.0830642	targetprofiler-NO	targetscan-NO	miRanda-Yes
FUT1	hsa-mir-150	-0.131654	0.00385903	0.023329	0.493829	0.00065777	0.0207018	targetprofiler-Yes	targetscan-Yes	miRanda-NO
KREMEN1	hsa-mir-1301	0.125862	0.00575725	0.0317728	-0.460152	0.00167355	0.0383434	targetprofiler-Yes	targetscan-Yes	miRanda-NO
ZNRF1	hsa-mir-185	-0.105469	0.0208256	0.0838581	0.500886	0.000534228	0.0179614	targetprofiler-Yes	targetscan-Yes	miRanda-NO
SBNO2	hsa-mir-10a	-0.126102	0.00566424	0.0313736	0.436269	0.00307175	0.0566584	targetprofiler-NO	targetscan-NO	miRanda-Yes
SFT2D3	hsa-mir-935	0.125398	0.00594081	0.0325527	-0.435993	0.0030926	0.0568922	targetprofiler-Yes	targetscan-Yes	miRanda-NO
ZNF454	hsa-mir-23b	0.192357	2.21e-05	0.000353189	-0.502747	0.000505327	0.0172929	targetprofiler-NO	targetscan-NO	miRanda-Yes
ZNF529	hsa-mir-766	0.117902	0.00972663	0.0473832	-0.490177	0.00073128	0.0222426	targetprofiler-Yes	targetscan-Yes	miRanda-NO
LYRM2	hsa-mir-1307	0.130525	0.00417715	0.0248045	-0.445357	0.00245042	0.049043	targetprofiler-NO	targetscan-Yes	miRanda-NO
VAMP1	hsa-mir-541	-0.103417	0.0234558	0.0915312	0.427098	0.0038351	0.065058	targetprofiler-Yes	targetscan-Yes	miRanda-NO
ZNF280B	hsa-mir-942	0.175891	0.000107169	0.00131277	-0.542468	0.000142419	0.00721073	targetprofiler-NO	targetscan-Yes	miRanda-NO
THAP9	hsa-mir-889	-0.108973	0.0169235	0.0719064	0.622594	6.4e-06	0.000757436	targetprofiler-NO	targetscan-Yes	miRanda-NO
NRP1	hsa-mir-378	-0.113913	0.0125131	0.0573299	0.613034	9.7e-06	0.00103021	targetprofiler-Yes	targetscan-NO	miRanda-NO
WIPF3	hsa-mir-200c	0.126376	0.00556009	0.030928	-0.451264	0.00210863	0.0445689	targetprofiler-NO	targetscan-Yes	miRanda-NO
ERLIN2	hsa-mir-944	0.11004	0.0158697	0.0685226	-0.428679	0.00369277	0.0635775	targetprofiler-NO	targetscan-Yes	miRanda-NO
PIK3R3	hsa-mir-23b	0.347739	4.44e-15	8.93e-13	-0.529016	0.000222578	0.00984393	targetprofiler-Yes	targetscan-NO	miRanda-NO
RNF2	hsa-mir-466	0.120987	0.00796555	0.0406867	-0.399262	0.00725676	0.0961114	targetprofiler-NO	targetscan-Yes	miRanda-NO
ZNF611	hsa-mir-150	0.103513	0.0233269	0.091162	-0.440569	0.00276235	0.0529622	targetprofiler-Yes	targetscan-Yes	miRanda-Yes
2016-09-04	hsa-mir-10a	0.111262	0.0147341	0.064802	-0.428978	0.00366631	0.0632718	targetprofiler-Yes	targetscan-NO	miRanda-NO
FAM126B	hsa-mir-100	-0.144182	0.00153916	0.0113395	0.401892	0.00684766	0.0928651	targetprofiler-Yes	targetscan-NO	miRanda-NO
USP9Y	hsa-mir-150	0.180078	7.26e-05	0.000952923	-0.398096	0.00744472	0.0976591	targetprofiler-Yes	targetscan-NO	miRanda-NO
THUMPD1	hsa-mir-484	0.240388	9.75e-08	3.43e-06	-0.533278	0.00019361	0.00893514	targetprofiler-Yes	targetscan-NO	miRanda-NO
RPS6KA5	hsa-mir-495	-0.11492	0.0117503	0.0546842	0.755603	3.06e-09	1.8e-06	targetprofiler-Yes	targetscan-NO	miRanda-NO
ASTN1	hsa-mir-17	0.103038	0.0239725	0.0929772	-0.513322	0.000366174	0.0138987	targetprofiler-NO	targetscan-Yes	miRanda-NO
GIN1	hsa-mir-379	-0.118975	0.00907854	0.0449689	0.481141	0.000945665	0.026358	targetprofiler-NO	targetscan-Yes	miRanda-NO
ATPAF1	hsa-mir-141	0.25723	1.08e-08	5.03e-07	-0.493142	0.000671077	0.0209972	targetprofiler-NO	targetscan-Yes	miRanda-NO
TAPT1	hsa-mir-380	-0.131505	0.00389975	0.0235162	0.434174	0.00323328	0.0584754	targetprofiler-NO	targetscan-Yes	miRanda-NO
HOOK3	hsa-mir-584	-0.105111	0.0212649	0.0851459	0.44349	0.00256812	0.0505148	targetprofiler-NO	targetscan-Yes	miRanda-NO
PDE5A	hsa-mir-183	0.279542	4.57e-10	3.07e-08	-0.472169	0.00121234	0.0310818	targetprofiler-NO	targetscan-Yes	miRanda-NO
TXNRD1	hsa-mir-452	0.21472	2.06e-06	4.75e-05	-0.42041	0.00449194	0.0716879	targetprofiler-NO	targetscan-Yes	miRanda-NO
LCORL	hsa-mir-340	0.14096	0.00196353	0.0137522	-0.494248	0.000649785	0.0205228	targetprofiler-Yes	targetscan-NO	miRanda-NO
PPP1R13L	hsa-mir-17	-0.124125	0.00647153	0.0347505	0.52153	0.000283091	0.0116039	targetprofiler-Yes	targetscan-NO	miRanda-NO
MAGI2	hsa-mir-23b	0.128736	0.00472991	0.0273144	-0.461788	0.00160276	0.0373403	targetprofiler-Yes	targetscan-NO	miRanda-NO
ING3	hsa-mir-17	0.137711	0.00249742	0.0166101	-0.464944	0.00147369	0.035373	targetprofiler-NO	targetscan-Yes	miRanda-NO
EPB41L4B	hsa-mir-625	-0.183534	5.23e-05	0.000725341	0.529253	0.000220868	0.00978991	targetprofiler-Yes	targetscan-Yes	miRanda-NO
CBFA2T2	hsa-mir-25	0.323906	3.47e-13	4.8e-11	-0.525699	0.000247778	0.0106035	targetprofiler-NO	targetscan-Yes	miRanda-NO
PPAT	hsa-mir-203	-0.155743	0.000616656	0.00545781	0.58919	2.58e-05	0.00212786	targetprofiler-Yes	targetscan-Yes	miRanda-NO
FXN	hsa-mir-17	0.429257	0	0	-0.404904	0.0064038	0.0890404	targetprofiler-Yes	targetscan-Yes	miRanda-NO
PPP1R9B	hsa-mir-944	-0.10578	0.0204498	0.0827404	0.532756	0.000196965	0.00904844	targetprofiler-NO	targetscan-Yes	miRanda-Yes
MOCS1	hsa-mir-30b	-0.113553	0.0127966	0.0583021	0.509941	0.000406348	0.0149005	targetprofiler-Yes	targetscan-NO	miRanda-NO
PHF8	hsa-mir-25	0.398717	0	0	-0.463726	0.00152237	0.0361329	targetprofiler-NO	targetscan-Yes	miRanda-NO
FURIN	hsa-mir-577	-0.143492	0.00162229	0.0118217	0.659715	1.11e-06	0.000198267	targetprofiler-NO	targetscan-Yes	miRanda-NO
ENKUR	hsa-mir-149	-0.111728	0.0143199	0.0634139	0.474149	0.00114833	0.030009	targetprofiler-NO	targetscan-Yes	miRanda-NO
LONRF2	hsa-mir-766	0.105681	0.020569	0.0830943	-0.489328	0.000749386	0.0226096	targetprofiler-NO	targetscan-Yes	miRanda-NO
PTGER4	hsa-mir-624	-0.138212	0.00240735	0.016144	0.516276	0.000334029	0.01303	targetprofiler-NO	targetscan-Yes	miRanda-NO
AATK	hsa-mir-625	-0.177474	9.26e-05	0.00116411	0.622284	6.49e-06	0.000764701	targetprofiler-Yes	targetscan-NO	miRanda-NO
BCL2	hsa-mir-380	-0.110462	0.0154689	0.0672071	0.470954	0.00125317	0.0317649	targetprofiler-Yes	targetscan-Yes	miRanda-NO
RCHY1	hsa-mir-942	0.159648	0.000446183	0.00420755	-0.409914	0.00572076	0.0831404	targetprofiler-Yes	targetscan-NO	miRanda-NO
FGF13	hsa-mir-141	0.123331	0.0068236	0.036188	-0.422106	0.00431665	0.0699768	targetprofiler-NO	targetscan-Yes	miRanda-NO
FAM129B	hsa-mir-17	-0.126451	0.00553151	0.0308064	0.410119	0.00569419	0.082906	targetprofiler-NO	targetscan-Yes	miRanda-NO
ZNF10	hsa-mir-758	-0.105593	0.0206745	0.0834096	0.426667	0.00387474	0.0654623	targetprofiler-NO	targetscan-Yes	miRanda-NO
RAI1	hsa-mir-147b	-0.123091	0.00693328	0.0366308	0.442354	0.00264219	0.0514344	targetprofiler-NO	targetscan-Yes	miRanda-NO
C8orf33	hsa-mir-548q	0.163604	0.000319057	0.00320317	-0.55132	0.000105055	0.0058256	targetprofiler-NO	targetscan-Yes	miRanda-NO
BMPR1B	hsa-mir-1266	-0.103621	0.0231825	0.0907565	0.682935	3.27e-07	7.67e-05	targetprofiler-NO	targetscan-Yes	miRanda-NO
AGPAT4	hsa-mir-548s	-0.162989	0.000336304	0.00334368	0.511849	0.000383217	0.0143303	targetprofiler-Yes	targetscan-Yes	miRanda-NO
PLXNB3	hsa-mir-212	-0.10322	0.0237234	0.0922713	0.439526	0.00283479	0.053854	targetprofiler-NO	targetscan-NO	miRanda-Yes
DGCR2	hsa-mir-95	0.104093	0.0225589	0.0889491	-0.628567	4.91e-06	0.000618529	targetprofiler-Yes	targetscan-Yes	miRanda-NO
CAMTA1	hsa-mir-23b	0.17489	0.000117457	0.00141519	-0.527123	0.000236657	0.010262	targetprofiler-NO	targetscan-NO	miRanda-Yes
NCOA3	hsa-mir-99a	-0.151904	0.000841497	0.00700623	0.405468	0.00632353	0.0883894	targetprofiler-NO	targetscan-NO	miRanda-Yes
LMAN1L	hsa-mir-625	-0.113072	0.0131836	0.0596146	0.867909	2.42e-14	6.1e-11	targetprofiler-NO	targetscan-NO	miRanda-Yes
ZNF747	hsa-mir-15b	0.158771	0.000480149	0.00446551	-0.440622	0.00275871	0.052921	targetprofiler-Yes	targetscan-NO	miRanda-NO
INPP5J	hsa-mir-15b	0.187631	3.52e-05	0.000521311	-0.44109	0.00272681	0.0525101	targetprofiler-Yes	targetscan-NO	miRanda-NO
FOSL1	hsa-mir-651	-0.109573	0.0163232	0.069976	0.399625	0.00719899	0.0956327	targetprofiler-NO	targetscan-Yes	miRanda-NO
SPRR2E	hsa-mir-708	-0.106081	0.0200918	0.0816884	0.503381	0.000495808	0.0170717	targetprofiler-NO	targetscan-NO	miRanda-Yes
CPSF7	hsa-mir-25	0.166296	0.000252824	0.00265133	-0.51237	0.000377102	0.0141757	targetprofiler-NO	targetscan-Yes	miRanda-NO
C9orf3	hsa-mir-185	-0.169537	0.000190171	0.00210247	0.401988	0.00683308	0.092737	targetprofiler-NO	targetscan-Yes	miRanda-NO
TFR2	hsa-let-7d	0.121244	0.00783232	0.0401685	-0.425886	0.00394747	0.0662144	targetprofiler-NO	targetscan-NO	miRanda-Yes
GCNT2	hsa-mir-944	0.15262	0.00079455	0.00669337	-0.460134	0.00167434	0.0383561	targetprofiler-NO	targetscan-Yes	miRanda-NO
GPR180	hsa-mir-429	-0.111031	0.0149435	0.0654932	0.439441	0.00284076	0.0539198	targetprofiler-Yes	targetscan-NO	miRanda-NO
ZBED1	hsa-mir-23b	0.220866	1.02e-06	2.61e-05	-0.410754	0.00561269	0.0822002	targetprofiler-Yes	targetscan-NO	miRanda-NO
PHLDB1	hsa-mir-378	-0.174086	0.000126391	0.00150243	0.424866	0.00404428	0.0672038	targetprofiler-Yes	targetscan-Yes	miRanda-NO
ACADSB	hsa-mir-96	0.207575	4.52e-06	9.28e-05	-0.445227	0.00245841	0.049145	targetprofiler-NO	targetscan-Yes	miRanda-NO
PLCB3	hsa-mir-432	0.117327	0.010091	0.0487199	-0.507554	0.000437059	0.0156778	targetprofiler-NO	targetscan-Yes	miRanda-NO
UCN2	hsa-mir-549	-0.14052	0.00202915	0.0141136	0.410019	0.00570717	0.083019	targetprofiler-NO	targetscan-Yes	miRanda-NO
TREM1	hsa-mir-217	-0.120403	0.00827543	0.0419011	0.554465	9.41e-05	0.00537777	targetprofiler-NO	targetscan-Yes	miRanda-NO
RAB43	hsa-mir-182	-0.201527	8.61e-06	0.000160231	0.44804	0.00228954	0.0469537	targetprofiler-NO	targetscan-Yes	miRanda-NO
NRP2	hsa-mir-141	-0.170994	0.000167026	0.00189077	0.456036	0.00186398	0.0411145	targetprofiler-NO	targetscan-Yes	miRanda-NO
IRS1	hsa-mir-664	-0.1456	0.00138054	0.010398	0.500529	0.000539938	0.0180943	targetprofiler-NO	targetscan-Yes	miRanda-NO
PCBP2	hsa-mir-93	0.136649	0.00269875	0.0176559	-0.494331	0.000648215	0.0204952	targetprofiler-Yes	targetscan-Yes	miRanda-NO
CNST	hsa-mir-584	-0.271533	1.47e-09	8.68e-08	0.49562	0.000624213	0.0199798	targetprofiler-Yes	targetscan-Yes	miRanda-NO
DNA2	hsa-mir-203	-0.246057	4.74e-08	1.83e-06	0.626964	5.27e-06	0.000653991	targetprofiler-NO	targetscan-Yes	miRanda-NO
KDELR2	hsa-mir-935	0.130279	0.00424966	0.0251286	-0.416699	0.00489707	0.0755893	targetprofiler-NO	targetscan-Yes	miRanda-NO
PAX6	hsa-mir-17	0.291359	7.59e-11	6.21e-09	-0.428762	0.00368534	0.0634837	targetprofiler-NO	targetscan-Yes	miRanda-NO
PRKCE	hsa-mir-17	0.103331	0.0235723	0.0918581	-0.419327	0.00460697	0.0727885	targetprofiler-Yes	targetscan-NO	miRanda-NO
RNF152	hsa-mir-335	-0.156132	0.000597324	0.0053183	0.466246	0.0014232	0.0345609	targetprofiler-NO	targetscan-Yes	miRanda-NO
C2orf67	hsa-mir-17	0.119637	0.00869802	0.0435136	-0.485158	0.000844265	0.0244207	targetprofiler-Yes	targetscan-NO	miRanda-NO
SLC25A43	hsa-mir-3934	-0.129415	0.00451274	0.0263298	0.537966	0.00016572	0.00801517	targetprofiler-Yes	targetscan-Yes	miRanda-NO
TTYH2	hsa-mir-183	0.10866	0.0172442	0.0729396	-0.522241	0.000276763	0.0114353	targetprofiler-NO	targetscan-Yes	miRanda-NO
ID4	hsa-mir-203	-0.109704	0.0161954	0.0695696	0.405029	0.006386	0.0888996	targetprofiler-NO	targetscan-Yes	miRanda-NO
LONRF2	hsa-mir-141	0.187518	3.56e-05	0.000526123	-0.465206	0.00146342	0.0352158	targetprofiler-NO	targetscan-Yes	miRanda-NO
TNKS	hsa-mir-25	0.212039	2.77e-06	6.13e-05	-0.464694	0.00148357	0.0355429	targetprofiler-NO	targetscan-Yes	miRanda-NO
TMED4	hsa-mir-185	0.191343	2.44e-05	0.000384292	-0.501731	0.000520929	0.0176538	targetprofiler-NO	targetscan-Yes	miRanda-NO
RTN4R	hsa-mir-99b	0.174212	0.000124941	0.00148863	-0.425919	0.00394435	0.0661714	targetprofiler-NO	targetscan-NO	miRanda-Yes
IRS1	hsa-mir-488	-0.102026	0.025399	0.0969985	0.530562	0.000211647	0.00950931	targetprofiler-NO	targetscan-Yes	miRanda-NO
XK	hsa-mir-382	-0.169044	0.000198647	0.00217862	0.415286	0.00505959	0.0771335	targetprofiler-Yes	targetscan-Yes	miRanda-NO
ZNF512	hsa-mir-17	0.252477	2.04e-08	8.8e-07	-0.561587	7.3e-05	0.00451951	targetprofiler-NO	targetscan-Yes	miRanda-NO
ITGAX	hsa-mir-2355	-0.134436	0.00316676	0.0200109	0.433751	0.00326675	0.0588598	targetprofiler-NO	targetscan-Yes	miRanda-NO
ZNF518B	hsa-mir-3684	0.105078	0.0213063	0.0852647	-0.435313	0.00314457	0.0574886	targetprofiler-NO	targetscan-Yes	miRanda-NO
GTF3C3	hsa-mir-25	0.104125	0.0225173	0.0888257	-0.685618	2.82e-07	6.81e-05	targetprofiler-NO	targetscan-Yes	miRanda-NO
RPS6KA5	hsa-mir-130b	0.103972	0.0227177	0.0894176	-0.401663	0.00688238	0.0931693	targetprofiler-Yes	targetscan-NO	miRanda-Yes
DISC1	hsa-mir-708	0.134673	0.00311335	0.0197503	-0.491808	0.000697591	0.0215403	targetprofiler-Yes	targetscan-NO	miRanda-NO
CASP2	hsa-mir-378c	0.216046	1.77e-06	4.18e-05	-0.402704	0.00672553	0.0917866	targetprofiler-Yes	targetscan-NO	miRanda-NO
CLDN10	hsa-mir-660	0.142794	0.00171045	0.0123248	-0.470102	0.00128254	0.0322544	targetprofiler-NO	targetscan-Yes	miRanda-NO
RIC8A	hsa-mir-22	0.21767	1.48e-06	3.57e-05	-0.451774	0.0020812	0.0441762	targetprofiler-Yes	targetscan-Yes	miRanda-NO
F5	hsa-mir-141	-0.133158	0.00346948	0.0214861	0.476053	0.00108962	0.0289638	targetprofiler-NO	targetscan-Yes	miRanda-NO
CBS	hsa-mir-942	0.269044	2.1e-09	1.19e-07	-0.609257	1.14e-05	0.00115955	targetprofiler-Yes	targetscan-Yes	miRanda-Yes
MAGI1	hsa-mir-150	0.109509	0.0163866	0.0701807	-0.418145	0.00473557	0.0740485	targetprofiler-NO	targetscan-Yes	miRanda-NO
MURC	hsa-mir-3127	-0.106741	0.0193269	0.0793827	0.616825	8.24e-06	0.000912071	targetprofiler-Yes	targetscan-NO	miRanda-NO
ZNF347	hsa-mir-25	0.102849	0.0242339	0.0937117	-0.535587	0.000179386	0.00846723	targetprofiler-NO	targetscan-NO	miRanda-Yes
ZFP3	hsa-mir-766	0.131954	0.00377818	0.022949	-0.420891	0.00444153	0.0711735	targetprofiler-Yes	targetscan-Yes	miRanda-NO
ZNF740	hsa-mir-378	0.235497	1.79e-07	5.81e-06	-0.443194	0.00258726	0.0507643	targetprofiler-NO	targetscan-Yes	miRanda-NO
CNKSR2	hsa-mir-590	0.129448	0.00450261	0.0262845	-0.400511	0.0070599	0.0945407	targetprofiler-NO	targetscan-Yes	miRanda-NO
BDKRB2	hsa-mir-942	-0.15359	0.000734783	0.00628504	0.567566	5.87e-05	0.00386093	targetprofiler-Yes	targetscan-Yes	miRanda-NO
C1orf162	hsa-mir-549	-0.111367	0.0146399	0.0644873	0.57672	4.18e-05	0.00301211	targetprofiler-NO	targetscan-Yes	miRanda-Yes
GP1BA	hsa-mir-299	-0.15536	0.000636304	0.00559797	0.3964	0.0077257	0.0998709	targetprofiler-NO	targetscan-Yes	miRanda-NO
SYNGR3	hsa-mir-1271	0.123898	0.0065702	0.0351536	-0.427253	0.00382094	0.0649218	targetprofiler-Yes	targetscan-NO	miRanda-NO
SHROOM3	hsa-mir-942	0.106452	0.0196591	0.0803753	-0.396644	0.00768472	0.0995475	targetprofiler-Yes	targetscan-NO	miRanda-NO
RFTN1	hsa-mir-378	-0.136553	0.00271776	0.0177514	0.421341	0.00439491	0.070743	targetprofiler-NO	targetscan-Yes	miRanda-NO
B3GNT9	hsa-mir-625	-0.166139	0.000256321	0.00268072	0.423348	0.00419212	0.0687588	targetprofiler-NO	targetscan-Yes	miRanda-NO
APPL1	hsa-mir-25	0.150416	0.000947475	0.00770178	-0.515862	0.000338376	0.0131529	targetprofiler-Yes	targetscan-Yes	miRanda-NO
MFF	hsa-mir-141	0.116567	0.0105906	0.0505446	-0.435014	0.0031676	0.0577338	targetprofiler-Yes	targetscan-Yes	miRanda-NO
WDSUB1	hsa-mir-944	0.106665	0.0194131	0.079633	-0.438242	0.00292617	0.054922	targetprofiler-NO	targetscan-NO	miRanda-Yes
CASK	hsa-mir-466	0.238105	1.3e-07	4.39e-06	-0.408875	0.00585701	0.0843798	targetprofiler-NO	targetscan-Yes	miRanda-NO
ZNF24	hsa-mir-25	0.185825	4.2e-05	0.000603726	-0.699466	1.28e-07	3.67e-05	targetprofiler-Yes	targetscan-NO	miRanda-NO
MMP11	hsa-mir-1976	-0.260695	6.74e-09	3.33e-07	0.399796	0.0071719	0.0954222	targetprofiler-Yes	targetscan-Yes	miRanda-NO
TMEM87A	hsa-mir-193b	0.120126	0.00842585	0.0424805	-0.559732	7.8e-05	0.00473995	targetprofiler-NO	targetscan-Yes	miRanda-NO
ARHGEF4	hsa-mir-301b	-0.154324	0.000692329	0.00598866	0.432027	0.00340645	0.0604326	targetprofiler-Yes	targetscan-NO	miRanda-Yes
ENOPH1	hsa-mir-203	-0.108685	0.0172176	0.0728505	0.619428	7.36e-06	0.000837822	targetprofiler-NO	targetscan-Yes	miRanda-NO
ATPAF1	hsa-mir-200c	0.168383	0.000210594	0.002285	-0.472689	0.00119523	0.0308052	targetprofiler-NO	targetscan-Yes	miRanda-NO
KIAA1522	hsa-mir-378	0.144637	0.00148658	0.0110315	-0.598908	1.75e-05	0.00159663	targetprofiler-NO	targetscan-Yes	miRanda-NO
DZIP1	hsa-mir-17	0.222147	8.84e-07	2.3e-05	-0.46783	0.00136384	0.0336049	targetprofiler-NO	targetscan-Yes	miRanda-NO
COX11	hsa-mir-141	0.165138	0.000279575	0.00287692	-0.42023	0.00451089	0.0718792	targetprofiler-NO	targetscan-Yes	miRanda-NO
ANGEL2	hsa-mir-93	0.203653	6.88e-06	0.000132619	-0.489735	0.00074066	0.0224259	targetprofiler-Yes	targetscan-NO	miRanda-NO
TNFAIP8L3	hsa-mir-93	-0.20779	4.42e-06	9.1e-05	0.44776	0.00230589	0.0471658	targetprofiler-Yes	targetscan-Yes	miRanda-Yes
PHLDB2	hsa-mir-944	0.216083	1.77e-06	4.17e-05	-0.499947	0.000549372	0.0183092	targetprofiler-NO	targetscan-Yes	miRanda-NO
MGAT2	hsa-mir-495	0.102314	0.024986	0.0958377	-0.414141	0.00519461	0.0783554	targetprofiler-NO	targetscan-Yes	miRanda-Yes
ODF2L	hsa-mir-200c	-0.161846	0.000370673	0.00361954	0.672781	5.66e-07	0.000117605	targetprofiler-Yes	targetscan-NO	miRanda-NO
RPRD2	hsa-mir-466	0.11606	0.0109363	0.0517981	-0.433959	0.0032502	0.0586848	targetprofiler-NO	targetscan-Yes	miRanda-NO
SMARCA2	hsa-mir-942	0.194257	1.82e-05	0.000300914	-0.473242	0.00117725	0.0304914	targetprofiler-Yes	targetscan-Yes	miRanda-NO
MAP2K7	hsa-mir-3940	0.122864	0.00703839	0.0370571	-0.425158	0.00401634	0.0669157	targetprofiler-Yes	targetscan-NO	miRanda-NO
NOL6	hsa-mir-205	-0.118622	0.00928755	0.045759	0.444474	0.0025055	0.0497245	targetprofiler-NO	targetscan-Yes	miRanda-NO
MCM9	hsa-mir-25	0.189698	2.87e-05	0.000440323	-0.56341	6.84e-05	0.00430461	targetprofiler-Yes	targetscan-NO	miRanda-NO
EIF4A2	hsa-mir-543	-0.108619	0.0172858	0.0730716	0.54849	0.000115898	0.0062485	targetprofiler-NO	targetscan-Yes	miRanda-Yes
GMCL1	hsa-mir-93	0.130348	0.00422897	0.0250362	-0.443742	0.00255197	0.0503068	targetprofiler-NO	targetscan-Yes	miRanda-NO
AKAP7	hsa-mir-141	0.19068	2.61e-05	0.000406224	-0.529368	0.000220044	0.00976616	targetprofiler-NO	targetscan-Yes	miRanda-NO
SSTR2	hsa-mir-33a	0.138791	0.00230686	0.0156146	-0.446368	0.00238862	0.0482487	targetprofiler-NO	targetscan-NO	miRanda-Yes
FEM1C	hsa-mir-483	-0.104206	0.0224128	0.0885188	0.445356	0.00245048	0.0490431	targetprofiler-NO	targetscan-Yes	miRanda-NO
AUTS2	hsa-mir-25	0.22389	7.22e-07	1.93e-05	-0.464626	0.00148626	0.0355853	targetprofiler-Yes	targetscan-NO	miRanda-NO
PFN2	hsa-mir-944	0.202471	7.79e-06	0.000147392	-0.598034	1.81e-05	0.0016394	targetprofiler-NO	targetscan-Yes	miRanda-NO
RTF1	hsa-mir-299	-0.107963	0.0179764	0.0752248	0.515251	0.000344886	0.0133233	targetprofiler-NO	targetscan-Yes	miRanda-NO
TAX1BP3	hsa-mir-940	-0.157413	0.000537447	0.00488806	0.452164	0.0020604	0.0438731	targetprofiler-NO	targetscan-Yes	miRanda-NO
TRMT61A	hsa-mir-150	-0.169459	0.000191486	0.00211446	0.458978	0.00172603	0.0391305	targetprofiler-Yes	targetscan-Yes	miRanda-NO
TP53	hsa-mir-27a	-0.14128	0.00191699	0.0134918	0.510052	0.000404967	0.0148627	targetprofiler-Yes	targetscan-NO	miRanda-NO
GFM1	hsa-mir-495	-0.114894	0.0117693	0.0547484	0.504462	0.000479952	0.0167012	targetprofiler-NO	targetscan-Yes	miRanda-NO
N4BP2L1	hsa-mir-659	0.143741	0.00159183	0.0116468	-0.446004	0.00241071	0.0485466	targetprofiler-NO	targetscan-Yes	miRanda-NO
RASGEF1C	hsa-mir-17	0.180799	6.79e-05	0.000900381	-0.397869	0.0074818	0.0979517	targetprofiler-Yes	targetscan-NO	miRanda-NO
CLK4	hsa-mir-181c	0.340795	1.62e-14	2.93e-12	-0.41919	0.00462178	0.0729451	targetprofiler-Yes	targetscan-NO	miRanda-NO
CRBN	hsa-mir-487a	-0.11925	0.00891852	0.0443705	0.415749	0.0050058	0.0766388	targetprofiler-NO	targetscan-Yes	miRanda-NO
MYOF	hsa-mir-200c	-0.159457	0.00045341	0.00426219	0.430344	0.00354778	0.0619954	targetprofiler-Yes	targetscan-NO	miRanda-NO
ITPRIP	hsa-mir-942	-0.161954	0.000367291	0.00359239	0.52655	0.000241076	0.0103989	targetprofiler-NO	targetscan-Yes	miRanda-NO
RAB5B	hsa-mir-939	-0.151523	0.000867527	0.00717945	0.407006	0.00610904	0.0865665	targetprofiler-Yes	targetscan-Yes	miRanda-NO
KYNU	hsa-mir-584	0.181401	6.41e-05	0.00085866	-0.421891	0.00433852	0.0702014	targetprofiler-NO	targetscan-Yes	miRanda-Yes
SLC45A3	hsa-mir-185	0.190121	2.76e-05	0.000425264	-0.446956	0.00235333	0.0477835	targetprofiler-NO	targetscan-Yes	miRanda-NO
C8orf40	hsa-mir-708	0.136405	0.00274715	0.0178987	-0.402596	0.00674159	0.0919261	targetprofiler-NO	targetscan-NO	miRanda-Yes
DGCR2	hsa-mir-299	0.120577	0.00818162	0.0415344	-0.412141	0.00543806	0.0806459	targetprofiler-NO	targetscan-Yes	miRanda-NO
TOMM6	hsa-mir-1287	0.126836	0.00538853	0.0301953	-0.437522	0.00297857	0.0555542	targetprofiler-Yes	targetscan-NO	miRanda-NO
TRIM24	hsa-mir-93	0.126971	0.00533935	0.0299867	-0.556302	8.82e-05	0.00514522	targetprofiler-NO	targetscan-Yes	miRanda-NO
SLA	hsa-mir-934	-0.13307	0.00349128	0.0215891	0.4142	0.00518759	0.078294	targetprofiler-NO	targetscan-Yes	miRanda-NO
MCM2	hsa-mir-30a	0.127108	0.00528961	0.0297738	-0.547011	0.000121959	0.0064717	targetprofiler-NO	targetscan-NO	miRanda-Yes
PDCD2	hsa-mir-935	0.104416	0.0221413	0.0877024	-0.485155	0.000844339	0.0244207	targetprofiler-NO	targetscan-Yes	miRanda-NO
GAS7	hsa-mir-27a	-0.148702	0.00108469	0.00857461	0.45671	0.00183154	0.0406571	targetprofiler-Yes	targetscan-NO	miRanda-NO
KCNA6	hsa-mir-183	0.168786	0.000203243	0.00221934	-0.415457	0.00503963	0.0769488	targetprofiler-NO	targetscan-Yes	miRanda-NO
HMGXB3	hsa-mir-1266	-0.108899	0.0169985	0.0721483	0.548647	0.00011527	0.00622931	targetprofiler-NO	targetscan-Yes	miRanda-NO
CNR1	hsa-mir-651	0.139811	0.00213903	0.0147122	-0.423129	0.00421391	0.0689779	targetprofiler-NO	targetscan-Yes	miRanda-NO
GPNMB	hsa-mir-607	-0.17193	0.000153583	0.00176387	0.507806	0.000433727	0.0156045	targetprofiler-NO	targetscan-Yes	miRanda-NO
PHF21B	hsa-mir-22	-0.129472	0.00449495	0.0262501	0.638489	3.11e-06	0.000438553	targetprofiler-Yes	targetscan-Yes	miRanda-NO
RBBP4	hsa-mir-25	0.323458	3.75e-13	5.15e-11	-0.690381	2.16e-07	5.54e-05	targetprofiler-NO	targetscan-Yes	miRanda-NO
FGF13	hsa-mir-27b	0.10519	0.0211669	0.0848606	-0.433544	0.00328324	0.0590542	targetprofiler-Yes	targetscan-NO	miRanda-NO
PARP8	hsa-mir-182	-0.243025	6.98e-08	2.57e-06	0.457449	0.00179655	0.0401531	targetprofiler-NO	targetscan-Yes	miRanda-NO
HMG20A	hsa-mir-629	0.187356	3.62e-05	0.000533259	-0.521289	0.000285259	0.0116663	targetprofiler-NO	targetscan-Yes	miRanda-NO
C18orf18	hsa-mir-33a	0.227877	4.51e-07	1.29e-05	-0.412952	0.00533816	0.0796949	targetprofiler-NO	targetscan-NO	miRanda-Yes
PPP2R1A	hsa-mir-3684	-0.114562	0.0120166	0.0556002	0.397431	0.00755377	0.098508	targetprofiler-Yes	targetscan-Yes	miRanda-NO
SIPA1L2	hsa-mir-221	-0.122845	0.00704725	0.0370904	0.459727	0.00169237	0.0386413	targetprofiler-NO	targetscan-Yes	miRanda-NO
GABBR2	hsa-mir-17	0.138074	0.00243178	0.016274	-0.470579	0.001266	0.0319805	targetprofiler-NO	targetscan-Yes	miRanda-NO
C3orf70	hsa-mir-651	0.134366	0.00318261	0.0200902	-0.39702	0.00762188	0.0990348	targetprofiler-NO	targetscan-Yes	miRanda-NO
TMEM229B	hsa-mir-1266	-0.148732	0.00108213	0.0085578	0.479636	0.000986365	0.0271164	targetprofiler-NO	targetscan-Yes	miRanda-NO
RCOR2	hsa-mir-17	0.252344	2.08e-08	8.93e-07	-0.456371	0.00184782	0.0409029	targetprofiler-NO	targetscan-Yes	miRanda-Yes
FBRS	hsa-mir-942	-0.127589	0.00511813	0.0290253	0.494005	0.000654405	0.0206258	targetprofiler-Yes	targetscan-Yes	miRanda-NO
SH3TC2	hsa-mir-193b	0.219325	1.22e-06	3.04e-05	-0.415475	0.00503754	0.0769335	targetprofiler-NO	targetscan-Yes	miRanda-Yes
ACP1	hsa-mir-942	0.199735	1.04e-05	0.000187609	-0.460531	0.0016569	0.0381131	targetprofiler-NO	targetscan-NO	miRanda-Yes
TSPAN6	hsa-mir-95	0.113288	0.0130079	0.0590253	-0.524983	0.000253544	0.0107676	targetprofiler-NO	targetscan-Yes	miRanda-NO
NUDT16P1	hsa-mir-98	0.116424	0.0106875	0.0508975	-0.402838	0.00670547	0.0916351	targetprofiler-Yes	targetscan-NO	miRanda-NO
OSGIN2	hsa-mir-17	0.138063	0.00243383	0.016283	-0.440657	0.00275632	0.0528871	targetprofiler-NO	targetscan-Yes	miRanda-NO
FOXE1	hsa-mir-1292	-0.110392	0.0155348	0.0674212	0.434173	0.00323332	0.0584754	targetprofiler-NO	targetscan-Yes	miRanda-NO
PLXNB3	hsa-mir-625	-0.154931	0.000658966	0.00575613	0.65579	1.35e-06	0.000230702	targetprofiler-NO	targetscan-Yes	miRanda-Yes
H2AFV	hsa-mir-141	0.215473	1.89e-06	4.42e-05	-0.46082	0.0016443	0.0379338	targetprofiler-NO	targetscan-Yes	miRanda-NO
KIAA0040	hsa-mir-3934	0.200006	1.01e-05	0.000183235	-0.561653	7.28e-05	0.00451042	targetprofiler-Yes	targetscan-Yes	miRanda-NO
NAIP	hsa-mir-1228	-0.106711	0.0193615	0.0794842	0.49126	0.000708744	0.0217757	targetprofiler-NO	targetscan-Yes	miRanda-NO
CEP63	hsa-mir-1295	0.218638	1.32e-06	3.25e-05	-0.459435	0.0017054	0.0388352	targetprofiler-NO	targetscan-Yes	miRanda-NO
WASL	hsa-mir-877	-0.139845	0.00213368	0.0146826	0.427921	0.00376044	0.0643186	targetprofiler-Yes	targetscan-Yes	miRanda-NO
ASB9	hsa-mir-17	0.166258	0.000253681	0.00265834	-0.502469	0.000509561	0.0173925	targetprofiler-NO	targetscan-Yes	miRanda-Yes
ATP5C1	hsa-mir-431	-0.122815	0.00706133	0.0371469	0.586624	2.85e-05	0.00229577	targetprofiler-NO	targetscan-NO	miRanda-Yes
LAMB3	hsa-mir-484	-0.133794	0.00331553	0.0207445	0.481214	0.000943727	0.0263209	targetprofiler-Yes	targetscan-NO	miRanda-Yes
ALDH4A1	hsa-mir-612	-0.113748	0.0126425	0.0577819	0.402801	0.00671106	0.091685	targetprofiler-NO	targetscan-Yes	miRanda-NO
PTPRK	hsa-mir-141	-0.163314	0.000327083	0.00326872	0.497097	0.000597689	0.0194112	targetprofiler-NO	targetscan-Yes	miRanda-NO
SCCPDH	hsa-mir-17	0.14505	0.00144019	0.010755	-0.436071	0.00308669	0.0568263	targetprofiler-Yes	targetscan-Yes	miRanda-NO
STXBP4	hsa-mir-25	0.175459	0.000111499	0.00135604	-0.526636	0.000240407	0.0103769	targetprofiler-Yes	targetscan-NO	miRanda-NO
MFAP3	hsa-mir-944	-0.106093	0.0200781	0.0816468	0.428808	0.00368134	0.0634432	targetprofiler-NO	targetscan-Yes	miRanda-NO
FCER1A	hsa-mir-944	-0.189191	3.02e-05	0.000459125	0.511298	0.000389769	0.0144928	targetprofiler-NO	targetscan-Yes	miRanda-NO
C15orf41	hsa-mir-200c	0.255366	1.39e-08	6.28e-07	-0.414004	0.00521093	0.0785217	targetprofiler-Yes	targetscan-Yes	miRanda-NO
PHF6	hsa-mir-93	0.193293	2.01e-05	0.000326415	-0.411969	0.00545947	0.0808337	targetprofiler-Yes	targetscan-Yes	miRanda-NO
PDZK1IP1	hsa-mir-3652	-0.185513	4.33e-05	0.000618819	0.499095	0.000563438	0.0186361	targetprofiler-Yes	targetscan-NO	miRanda-NO
ARSD	hsa-mir-22	0.157049	0.000553895	0.00500823	-0.54745	0.000120131	0.00640951	targetprofiler-NO	targetscan-Yes	miRanda-NO
ALDH1A3	hsa-mir-335	-0.136697	0.00268941	0.0176064	0.482753	0.000903723	0.0255716	targetprofiler-Yes	targetscan-Yes	miRanda-NO
PSME4	hsa-mir-452	0.1207	0.00811606	0.04128	-0.498811	0.000568184	0.0187388	targetprofiler-NO	targetscan-Yes	miRanda-NO
NDUFA7	hsa-mir-432	-0.119933	0.00853203	0.0428903	0.508534	0.000424207	0.0153608	targetprofiler-NO	targetscan-NO	miRanda-Yes
NPM1	hsa-mir-543	0.13425	0.00320922	0.0202257	-0.474856	0.00112622	0.0296008	targetprofiler-Yes	targetscan-Yes	miRanda-Yes
ETV5	hsa-mir-651	0.17729	9.42e-05	0.00118079	-0.412917	0.00534246	0.0797438	targetprofiler-NO	targetscan-Yes	miRanda-NO
XK	hsa-mir-493	-0.137855	0.00247134	0.0164781	0.515527	0.000341929	0.0132443	targetprofiler-NO	targetscan-Yes	miRanda-NO
MAN2A2	hsa-mir-629	0.133882	0.00329485	0.0206416	-0.51075	0.000396391	0.0146589	targetprofiler-NO	targetscan-Yes	miRanda-NO
UBE3B	hsa-mir-612	-0.111337	0.0146666	0.0645746	0.475602	0.00110329	0.0292135	targetprofiler-NO	targetscan-Yes	miRanda-NO
COQ3	hsa-mir-411	-0.148933	0.00106515	0.0084506	0.488382	0.000770015	0.0229989	targetprofiler-NO	targetscan-NO	miRanda-Yes
RAB38	hsa-mir-942	-0.106409	0.0197083	0.0805241	0.513635	0.000362631	0.0138016	targetprofiler-NO	targetscan-Yes	miRanda-NO
CECR6	hsa-mir-484	0.131912	0.00378957	0.0230027	-0.398783	0.00733342	0.0967854	targetprofiler-Yes	targetscan-NO	miRanda-NO
NUMB	hsa-mir-193b	0.178037	8.79e-05	0.00111547	-0.492047	0.000692774	0.0214441	targetprofiler-NO	targetscan-Yes	miRanda-NO
APOE	hsa-mir-934	-0.104223	0.0223909	0.0884486	0.465572	0.00144914	0.0349896	targetprofiler-NO	targetscan-NO	miRanda-Yes
SMC4	hsa-mir-203	-0.266098	3.18e-09	1.72e-07	0.60415	1.41e-05	0.00135582	targetprofiler-NO	targetscan-Yes	miRanda-NO
PLEKHN1	hsa-mir-942	-0.152019	0.000833796	0.00695464	0.416495	0.00492019	0.0758125	targetprofiler-NO	targetscan-NO	miRanda-Yes
CDK1	hsa-mir-203	-0.233988	2.16e-07	6.81e-06	0.744951	6.68e-09	3.37e-06	targetprofiler-NO	targetscan-Yes	miRanda-NO
EID2B	hsa-mir-942	0.111608	0.0144256	0.0637681	-0.455078	0.00191098	0.0417936	targetprofiler-NO	targetscan-Yes	miRanda-Yes
KIF14	hsa-mir-203	-0.226914	5.06e-07	1.42e-05	0.474567	0.00113519	0.0297777	targetprofiler-NO	targetscan-Yes	miRanda-NO
HRH1	hsa-mir-1254	-0.110384	0.0155424	0.0674446	0.422003	0.00432716	0.0700991	targetprofiler-NO	targetscan-Yes	miRanda-NO
TBRG1	hsa-mir-378	-0.123645	0.00668213	0.0356097	0.443707	0.00255418	0.0503363	targetprofiler-NO	targetscan-Yes	miRanda-NO
PLCB1	hsa-mir-651	0.114927	0.0117452	0.0546644	-0.408239	0.00594179	0.0851498	targetprofiler-Yes	targetscan-Yes	miRanda-NO
EFS	hsa-mir-148a	0.12938	0.0045237	0.0263794	-0.435811	0.00310646	0.0570435	targetprofiler-NO	targetscan-NO	miRanda-Yes
MPRIP	hsa-mir-1249	-0.159028	0.000469966	0.00438763	0.471361	0.00123937	0.0315338	targetprofiler-NO	targetscan-Yes	miRanda-NO
LOX	hsa-mir-3680	-0.126806	0.00539953	0.0302416	0.450767	0.00213563	0.0449383	targetprofiler-NO	targetscan-Yes	miRanda-NO
SH3PXD2B	hsa-mir-335	-0.143079	0.00167389	0.0121174	0.411321	0.00554076	0.0815408	targetprofiler-NO	targetscan-Yes	miRanda-NO
KLK12	hsa-mir-25	-0.120434	0.00825842	0.0418362	0.397468	0.00754763	0.0984658	targetprofiler-NO	targetscan-Yes	miRanda-Yes
NDEL1	hsa-mir-17	-0.141047	0.00195078	0.0136804	0.572643	4.87e-05	0.00337265	targetprofiler-Yes	targetscan-Yes	miRanda-NO
CDK5RAP2	hsa-mir-183	0.180685	6.86e-05	0.000908455	-0.449122	0.00222736	0.0461535	targetprofiler-NO	targetscan-NO	miRanda-Yes
BOD1	hsa-mir-141	0.144235	0.00153298	0.0113049	-0.451732	0.00208341	0.0442057	targetprofiler-NO	targetscan-Yes	miRanda-NO
CACNA1D	hsa-mir-629	0.128585	0.00477955	0.0275339	-0.412073	0.00544654	0.0807125	targetprofiler-Yes	targetscan-Yes	miRanda-Yes
LIG3	hsa-mir-222	-0.138155	0.00241751	0.0161972	0.438237	0.00292659	0.0549262	targetprofiler-Yes	targetscan-NO	miRanda-NO
SCG5	hsa-mir-150	-0.119251	0.00891774	0.0443678	0.411266	0.0055476	0.0816016	targetprofiler-Yes	targetscan-NO	miRanda-NO
AGMAT	hsa-mir-106b	0.266606	2.96e-09	1.61e-07	-0.410179	0.00568647	0.0828517	targetprofiler-Yes	targetscan-NO	miRanda-Yes
ALDH5A1	hsa-mir-411	-0.109265	0.0166295	0.0709639	0.420847	0.00444619	0.0712146	targetprofiler-NO	targetscan-Yes	miRanda-NO
DAP	hsa-mir-185	0.106538	0.019559	0.0800777	-0.427136	0.00383161	0.0650296	targetprofiler-Yes	targetscan-Yes	miRanda-NO
NONO	hsa-mir-541	0.115935	0.0110233	0.0520965	-0.424966	0.00403465	0.0670979	targetprofiler-NO	targetscan-Yes	miRanda-NO
DUSP18	hsa-mir-96	-0.183428	5.29e-05	0.000731275	0.459144	0.00171851	0.0390133	targetprofiler-Yes	targetscan-Yes	miRanda-NO
PITPNM1	hsa-mir-488	-0.114789	0.0118468	0.0550109	0.55877	8.08e-05	0.00484769	targetprofiler-NO	targetscan-Yes	miRanda-Yes
CDC14B	hsa-mir-944	0.140811	0.00198558	0.0138739	-0.425656	0.00396912	0.0664375	targetprofiler-NO	targetscan-Yes	miRanda-NO
CPEB3	hsa-mir-655	-0.19195	2.3e-05	0.000365511	0.515165	0.000345803	0.0133505	targetprofiler-Yes	targetscan-NO	miRanda-NO
EYS	hsa-mir-944	0.138118	0.00242393	0.0162313	-0.638688	3.08e-06	0.000435428	targetprofiler-NO	targetscan-Yes	miRanda-NO
PPM1G	hsa-mir-150	-0.156346	0.000586881	0.00524437	0.421112	0.00441862	0.0709671	targetprofiler-Yes	targetscan-NO	miRanda-NO
NDUFC2	hsa-mir-944	0.178482	8.43e-05	0.00107844	-0.429125	0.00365344	0.0631327	targetprofiler-NO	targetscan-Yes	miRanda-NO
HELZ	hsa-mir-629	0.106687	0.019389	0.0795626	-0.433172	0.00331308	0.0594158	targetprofiler-NO	targetscan-Yes	miRanda-NO
FAM190B	hsa-mir-3127	-0.159725	0.000443318	0.00418509	0.492539	0.000682941	0.0212445	targetprofiler-Yes	targetscan-NO	miRanda-NO
CASC2	hsa-mir-942	0.236413	1.6e-07	5.26e-06	-0.409879	0.00572536	0.0831885	targetprofiler-Yes	targetscan-NO	miRanda-NO
SERTAD4	hsa-mir-25	0.159129	0.000465998	0.00435788	-0.495864	0.000619757	0.0198867	targetprofiler-NO	targetscan-Yes	miRanda-NO
RPP14	hsa-mir-659	0.182792	5.62e-05	0.000768934	-0.423193	0.00420752	0.0689145	targetprofiler-NO	targetscan-NO	miRanda-Yes
RFX2	hsa-mir-488	-0.11447	0.0120856	0.0558431	0.6895	2.27e-07	5.75e-05	targetprofiler-NO	targetscan-Yes	miRanda-NO
IDH3A	hsa-mir-433	-0.116478	0.0106512	0.0507655	0.577462	4.06e-05	0.00294919	targetprofiler-Yes	targetscan-Yes	miRanda-NO
CLCC1	hsa-mir-942	0.200804	9.29e-06	0.000170811	-0.517468	0.000321793	0.0126861	targetprofiler-Yes	targetscan-Yes	miRanda-NO
SMARCC1	hsa-mir-25	0.220003	1.13e-06	2.84e-05	-0.514064	0.000357848	0.0136744	targetprofiler-Yes	targetscan-NO	miRanda-NO
RPL36A	hsa-mir-150	-0.14172	0.00185472	0.0131455	0.547316	0.000120685	0.00642862	targetprofiler-NO	targetscan-Yes	miRanda-NO
POC1A	hsa-mir-605	0.210348	3.34e-06	7.19e-05	-0.498635	0.000571162	0.0188109	targetprofiler-NO	targetscan-Yes	miRanda-NO
CD59	hsa-mir-335	-0.174518	0.000121512	0.00145508	0.399983	0.00714256	0.0951896	targetprofiler-NO	targetscan-Yes	miRanda-NO
SLC22A3	hsa-mir-3170	-0.167689	0.000223847	0.0024026	0.475863	0.00109536	0.029064	targetprofiler-NO	targetscan-Yes	miRanda-NO
CCDC25	hsa-mir-3662	0.153774	0.000723888	0.00620982	-0.506267	0.000454477	0.0160847	targetprofiler-NO	targetscan-Yes	miRanda-NO
C16orf55	hsa-mir-370	0.129009	0.00464147	0.0269209	-0.397968	0.00746566	0.0978219	targetprofiler-Yes	targetscan-NO	miRanda-NO
ZNF621	hsa-mir-25	0.193172	2.03e-05	0.000329702	-0.469127	0.00131687	0.0328268	targetprofiler-NO	targetscan-Yes	miRanda-NO
SALL2	hsa-mir-3934	0.163036	0.000334961	0.00333288	-0.448977	0.00223558	0.0462628	targetprofiler-NO	targetscan-Yes	miRanda-NO
ASCC2	hsa-mir-942	-0.170779	0.000170266	0.00192092	0.403289	0.00663857	0.0910418	targetprofiler-Yes	targetscan-NO	miRanda-NO
KDR	hsa-mir-429	-0.215605	1.87e-06	4.37e-05	0.41714	0.00484729	0.0751407	targetprofiler-Yes	targetscan-NO	miRanda-NO
FGF1	hsa-mir-27b	0.21133	3e-06	6.55e-05	-0.40723	0.00607833	0.086321	targetprofiler-Yes	targetscan-NO	miRanda-NO
COL23A1	hsa-mir-3934	0.119338	0.00886807	0.0441772	-0.476853	0.00106576	0.0285574	targetprofiler-NO	targetscan-Yes	miRanda-NO
FZD3	hsa-mir-17	0.196886	1.39e-05	0.000240479	-0.490682	0.000720685	0.0220198	targetprofiler-NO	targetscan-Yes	miRanda-NO
NOB1	hsa-mir-134	0.122741	0.00709608	0.0372846	-0.402072	0.00682039	0.0926226	targetprofiler-NO	targetscan-NO	miRanda-Yes
OPN3	hsa-mir-376c	0.168444	0.000209471	0.0022745	-0.412234	0.00542654	0.0805428	targetprofiler-NO	targetscan-Yes	miRanda-Yes
BCR	hsa-mir-766	-0.122461	0.00722881	0.0378109	0.512233	0.000378704	0.0142217	targetprofiler-NO	targetscan-Yes	miRanda-NO
AIM1L	hsa-mir-17	-0.132644	0.00359848	0.0221074	0.683057	3.25e-07	7.63e-05	targetprofiler-NO	targetscan-NO	miRanda-Yes
TMEM81	hsa-mir-150	-0.122768	0.00708352	0.0372355	0.413018	0.00533009	0.079615	targetprofiler-NO	targetscan-Yes	miRanda-NO
DEPDC1B	hsa-mir-30b	0.185771	4.22e-05	0.000606384	-0.447958	0.0022943	0.0470152	targetprofiler-NO	targetscan-NO	miRanda-Yes
SEMA6D	hsa-mir-3934	0.128752	0.00472456	0.0272914	-0.513068	0.000369063	0.0139746	targetprofiler-Yes	targetscan-Yes	miRanda-NO
GMIP	hsa-mir-378	0.146837	0.00125462	0.00963378	-0.584808	3.06e-05	0.00241132	targetprofiler-NO	targetscan-Yes	miRanda-NO
FCRL6	hsa-mir-27b	0.131683	0.00385127	0.0232917	-0.463935	0.00151392	0.0360075	targetprofiler-Yes	targetscan-NO	miRanda-Yes
BASP1	hsa-mir-96	-0.181967	6.08e-05	0.000820916	0.460533	0.00165682	0.0381125	targetprofiler-Yes	targetscan-Yes	miRanda-NO
FGFR3	hsa-mir-100	-0.132982	0.00351309	0.0216933	0.405279	0.00635033	0.0886247	targetprofiler-Yes	targetscan-NO	miRanda-Yes
ACTR8	hsa-mir-197	0.105823	0.0203981	0.0825839	-0.41489	0.00510585	0.0775595	targetprofiler-NO	targetscan-Yes	miRanda-NO
SLC47A1	hsa-mir-200c	0.112001	0.0140824	0.0626147	-0.473273	0.00117625	0.0304779	targetprofiler-NO	targetscan-Yes	miRanda-NO
SNX24	hsa-mir-744	-0.123441	0.00677356	0.0359857	0.496131	0.00061492	0.0197913	targetprofiler-NO	targetscan-Yes	miRanda-NO
NEK2	hsa-mir-203	-0.29194	6.94e-11	5.73e-09	0.63098	4.4e-06	0.000569093	targetprofiler-NO	targetscan-Yes	miRanda-NO
CLEC2L	hsa-mir-744	0.17796	8.85e-05	0.00112222	-0.411217	0.00555384	0.0816597	targetprofiler-NO	targetscan-Yes	miRanda-NO
MYO1E	hsa-mir-651	-0.13566	0.00289955	0.0186682	0.428761	0.00368549	0.0634843	targetprofiler-Yes	targetscan-Yes	miRanda-NO
CBX7	hsa-mir-942	0.152377	0.000810185	0.00679702	-0.478277	0.00102445	0.0278165	targetprofiler-NO	targetscan-Yes	miRanda-NO
CD151	hsa-mir-584	0.267554	2.59e-09	1.43e-07	-0.451207	0.00211172	0.0446155	targetprofiler-Yes	targetscan-Yes	miRanda-NO
P4HA3	hsa-mir-15a	-0.121849	0.00752719	0.0389781	0.419782	0.00455836	0.0723296	targetprofiler-Yes	targetscan-NO	miRanda-NO
DGKG	hsa-mir-96	0.112393	0.0137472	0.061484	-0.443878	0.00254323	0.0502015	targetprofiler-NO	targetscan-Yes	miRanda-Yes
FREM2	hsa-mir-944	0.13805	0.00243615	0.0162952	-0.422053	0.00432208	0.0700388	targetprofiler-NO	targetscan-Yes	miRanda-NO
FAM120B	hsa-mir-185	0.147247	0.00121528	0.00939273	-0.400621	0.00704272	0.0944209	targetprofiler-NO	targetscan-Yes	miRanda-NO
PCBD2	hsa-mir-766	0.141442	0.00189393	0.0133624	-0.414742	0.00512327	0.0777147	targetprofiler-NO	targetscan-Yes	miRanda-NO
VMA21	hsa-mir-203	-0.119271	0.0089066	0.0443234	0.516343	0.000333335	0.0130124	targetprofiler-NO	targetscan-Yes	miRanda-NO
THRA	hsa-mir-940	0.133498	0.00338644	0.0210861	-0.431204	0.00347496	0.0612066	targetprofiler-Yes	targetscan-NO	miRanda-NO
FUT4	hsa-mir-17	0.125023	0.00609275	0.0331916	-0.431385	0.00345974	0.0610396	targetprofiler-Yes	targetscan-Yes	miRanda-NO
CASQ2	hsa-mir-3127	-0.138505	0.00235596	0.0158718	0.709143	7.13e-08	2.31e-05	targetprofiler-Yes	targetscan-NO	miRanda-NO
CCDC18	hsa-mir-203	-0.203392	7.07e-06	0.000135748	0.41341	0.0052824	0.0791551	targetprofiler-NO	targetscan-Yes	miRanda-NO
MAFB	hsa-mir-590	-0.15914	0.000465579	0.00435494	0.505736	0.00046184	0.016265	targetprofiler-NO	targetscan-Yes	miRanda-NO
SMARCD1	hsa-mir-541	0.102076	0.0253267	0.0967881	-0.396622	0.00768832	0.0995683	targetprofiler-NO	targetscan-Yes	miRanda-NO
CYP8B1	hsa-let-7e	-0.107732	0.0182252	0.0760131	0.580144	3.67e-05	0.00274447	targetprofiler-Yes	targetscan-NO	miRanda-Yes
ACADSB	hsa-mir-543	-0.132831	0.00355089	0.0218789	0.46761	0.00137194	0.0337389	targetprofiler-NO	targetscan-Yes	miRanda-NO
CENPO	hsa-mir-106a	0.169491	0.000190952	0.00210976	-0.420193	0.00451477	0.0719205	targetprofiler-Yes	targetscan-NO	miRanda-NO
FAM172A	hsa-mir-25	0.22526	6.15e-07	1.68e-05	-0.523027	0.000269918	0.0112334	targetprofiler-Yes	targetscan-Yes	miRanda-NO
SLC22A15	hsa-mir-629	-0.119575	0.00873284	0.0436503	0.464824	0.00147843	0.0354647	targetprofiler-NO	targetscan-Yes	miRanda-NO
IRS1	hsa-mir-579	-0.119153	0.00897457	0.0445803	0.431924	0.0034149	0.0605274	targetprofiler-NO	targetscan-Yes	miRanda-NO
F2RL1	hsa-mir-96	-0.191118	2.5e-05	0.000391531	0.532034	0.000201692	0.00919591	targetprofiler-NO	targetscan-Yes	miRanda-NO
PODNL1	hsa-mir-20a	-0.157045	0.000554079	0.00500964	0.405529	0.00631494	0.0883203	targetprofiler-NO	targetscan-NO	miRanda-Yes
UBXN2A	hsa-mir-25	0.155525	0.000627762	0.00553737	-0.4257	0.00396498	0.0663884	targetprofiler-NO	targetscan-Yes	miRanda-NO
DAG1	hsa-mir-495	-0.115793	0.0111227	0.0524535	0.405019	0.00638745	0.0889124	targetprofiler-Yes	targetscan-Yes	miRanda-NO
SBK1	hsa-mir-22	-0.171372	0.000161467	0.00183839	0.55606	8.89e-05	0.00517485	targetprofiler-NO	targetscan-Yes	miRanda-NO
DBT	hsa-mir-25	0.148341	0.00111579	0.00877251	-0.514234	0.000355957	0.0136297	targetprofiler-Yes	targetscan-Yes	miRanda-Yes
PDSS2	hsa-mir-25	0.175366	0.000112449	0.00136557	-0.397157	0.00759916	0.0988585	targetprofiler-Yes	targetscan-Yes	miRanda-NO
SSPN	hsa-mir-21	0.169442	0.000191771	0.00211685	-0.427876	0.00376441	0.0643566	targetprofiler-NO	targetscan-Yes	miRanda-NO
PKDCC	hsa-mir-15b	0.194607	1.76e-05	0.000292062	-0.454171	0.00195641	0.0424615	targetprofiler-Yes	targetscan-NO	miRanda-NO
DENND4A	hsa-mir-466	0.117916	0.00971807	0.0473539	-0.415345	0.00505263	0.0770603	targetprofiler-NO	targetscan-Yes	miRanda-NO
ZDHHC23	hsa-mir-25	0.389417	0	0	-0.401127	0.00696455	0.0938148	targetprofiler-NO	targetscan-Yes	miRanda-NO
CECR6	hsa-mir-942	0.150771	0.000921144	0.00752956	-0.396477	0.00771272	0.0997563	targetprofiler-Yes	targetscan-Yes	miRanda-NO
WDR46	hsa-mir-150	-0.109203	0.0166912	0.0711648	0.503627	0.00049216	0.016993	targetprofiler-NO	targetscan-NO	miRanda-Yes
ABCD1	hsa-mir-1293	0.13571	0.00288909	0.0186136	-0.427038	0.00384058	0.0651081	targetprofiler-NO	targetscan-Yes	miRanda-NO
TRIM34	hsa-mir-208b	0.104402	0.0221594	0.0877576	-0.526147	0.000244228	0.010497	targetprofiler-NO	targetscan-NO	miRanda-Yes
DHX32	hsa-mir-10a	-0.140574	0.00202098	0.014067	0.47975	0.000983214	0.0270631	targetprofiler-NO	targetscan-NO	miRanda-Yes
RBM38	hsa-mir-940	0.12759	0.00511781	0.0290238	-0.446367	0.00238872	0.0482494	targetprofiler-Yes	targetscan-Yes	miRanda-NO
PENK	hsa-mir-200c	0.117676	0.00986868	0.0479092	-0.455087	0.00191052	0.0417885	targetprofiler-NO	targetscan-NO	miRanda-Yes
AHNAK	hsa-mir-3934	-0.103344	0.0235549	0.091809	0.475397	0.00110954	0.0293204	targetprofiler-NO	targetscan-Yes	miRanda-NO
ZNF527	hsa-mir-766	0.214389	2.14e-06	4.9e-05	-0.519006	0.000306608	0.0122623	targetprofiler-Yes	targetscan-Yes	miRanda-NO
ZNF24	hsa-mir-466	0.157975	0.000512996	0.00470925	-0.399121	0.0072792	0.0962899	targetprofiler-NO	targetscan-Yes	miRanda-NO
ZBTB33	hsa-mir-25	0.187864	3.44e-05	0.000511736	-0.642228	2.61e-06	0.000382147	targetprofiler-NO	targetscan-Yes	miRanda-NO
PTAR1	hsa-mir-150	0.114675	0.0119317	0.0553076	-0.40681	0.00613608	0.0868244	targetprofiler-NO	targetscan-Yes	miRanda-NO
WASL	hsa-mir-148b	-0.139351	0.00221332	0.015115	0.421873	0.00434034	0.0702149	targetprofiler-Yes	targetscan-NO	miRanda-NO
NOS1AP	hsa-mir-378	0.139016	0.00226875	0.0154089	-0.444187	0.00252361	0.0499567	targetprofiler-NO	targetscan-Yes	miRanda-NO
SLC25A42	hsa-mir-141	0.107011	0.0190209	0.0784598	-0.472589	0.00119848	0.0308599	targetprofiler-NO	targetscan-Yes	miRanda-NO
PDE1C	hsa-mir-130b	0.166782	0.000242336	0.00256201	-0.417987	0.00475294	0.0742243	targetprofiler-NO	targetscan-NO	miRanda-Yes
CNTNAP2	hsa-mir-1293	-0.164293	0.000300718	0.00305313	0.588175	2.69e-05	0.00219362	targetprofiler-NO	targetscan-Yes	miRanda-NO
KIF18A	hsa-mir-203	-0.245212	5.28e-08	2.02e-06	0.700833	1.18e-07	3.45e-05	targetprofiler-NO	targetscan-Yes	miRanda-Yes
FCF1	hsa-mir-487a	0.109205	0.0166896	0.0711592	-0.472207	0.00121107	0.0310648	targetprofiler-NO	targetscan-Yes	miRanda-NO
TBC1D4	hsa-mir-141	0.106299	0.0198364	0.08091	-0.507965	0.000431632	0.0155561	targetprofiler-NO	targetscan-Yes	miRanda-NO
SEPHS1	hsa-mir-93	0.336526	3.57e-14	6.01e-12	-0.45722	0.00180732	0.0403156	targetprofiler-Yes	targetscan-NO	miRanda-NO
ETV5	hsa-mir-874	0.153581	0.000735289	0.00628831	-0.42128	0.00440123	0.0708004	targetprofiler-Yes	targetscan-Yes	miRanda-NO
BRWD1	hsa-mir-659	0.177614	9.14e-05	0.00115197	-0.494514	0.000644763	0.0204219	targetprofiler-NO	targetscan-Yes	miRanda-NO
BBS12	hsa-mir-200b	-0.201848	8.32e-06	0.000155801	0.65496	1.41e-06	0.000237873	targetprofiler-Yes	targetscan-NO	miRanda-NO
PDHA1	hsa-mir-22	-0.103353	0.0235432	0.0917763	0.573851	4.65e-05	0.00326261	targetprofiler-NO	targetscan-NO	miRanda-Yes
MINK1	hsa-mir-17	-0.17578	0.000108261	0.00132307	0.577341	4.08e-05	0.00295811	targetprofiler-Yes	targetscan-Yes	miRanda-Yes
DHTKD1	hsa-mir-25	0.321515	5.27e-13	7e-11	-0.473257	0.00117678	0.0304865	targetprofiler-NO	targetscan-Yes	miRanda-NO
RFX7	hsa-mir-25	0.159966	0.000434443	0.00411724	-0.415024	0.0050902	0.0774147	targetprofiler-NO	targetscan-Yes	miRanda-NO
C17orf51	hsa-mir-744	0.288172	1.24e-10	9.66e-09	-0.41733	0.00482604	0.0749344	targetprofiler-NO	targetscan-Yes	miRanda-NO
SLC25A38	hsa-mir-942	0.266783	2.89e-09	1.58e-07	-0.534553	0.000185633	0.00868055	targetprofiler-NO	targetscan-Yes	miRanda-Yes
USP6	hsa-mir-183	0.117776	0.00980566	0.0476715	-0.429519	0.00361896	0.0627594	targetprofiler-Yes	targetscan-NO	miRanda-NO
CCNI2	hsa-mir-17	0.151603	0.000862019	0.00714268	-0.427127	0.00383246	0.0650353	targetprofiler-NO	targetscan-Yes	miRanda-NO
SLC25A13	hsa-mir-190	0.118016	0.0096559	0.0471292	-0.438172	0.00293128	0.0549887	targetprofiler-Yes	targetscan-NO	miRanda-NO
ZNF536	hsa-mir-940	0.164434	0.000297086	0.00302314	-0.40268	0.006729	0.0918104	targetprofiler-Yes	targetscan-NO	miRanda-NO
OSBPL6	hsa-mir-200c	0.126388	0.00555556	0.0309091	-0.422648	0.00426198	0.069454	targetprofiler-NO	targetscan-Yes	miRanda-NO
ZFP3	hsa-mir-382	-0.103823	0.0229145	0.0899807	0.583294	3.25e-05	0.0025133	targetprofiler-NO	targetscan-Yes	miRanda-NO
MGAT4A	hsa-mir-942	0.146839	0.00125447	0.00963307	-0.48963	0.000742902	0.0224761	targetprofiler-NO	targetscan-Yes	miRanda-NO
KLHL6	hsa-mir-187	-0.127485	0.00515483	0.0291844	0.476948	0.00106296	0.0285056	targetprofiler-NO	targetscan-NO	miRanda-Yes
C11orf41	hsa-mir-221	-0.11394	0.0124922	0.0572548	0.408303	0.00593321	0.0850571	targetprofiler-NO	targetscan-NO	miRanda-Yes
BRMS1L	hsa-mir-183	0.145388	0.00140334	0.0105352	-0.460633	0.00165246	0.0380522	targetprofiler-NO	targetscan-Yes	miRanda-NO
PCGF5	hsa-mir-15b	0.159066	0.000468453	0.00437631	-0.484755	0.000853981	0.0246096	targetprofiler-Yes	targetscan-NO	miRanda-NO
GCC2	hsa-mir-150	0.104773	0.0216878	0.086389	-0.418428	0.00470446	0.0737461	targetprofiler-NO	targetscan-Yes	miRanda-NO
STAG2	hsa-mir-25	0.13461	0.00312735	0.019822	-0.719649	3.7e-08	1.35e-05	targetprofiler-NO	targetscan-Yes	miRanda-Yes
FAM149B1	hsa-mir-217	0.135771	0.00287643	0.0185505	-0.463854	0.00151718	0.036059	targetprofiler-NO	targetscan-Yes	miRanda-NO
TESK2	hsa-mir-25	0.297497	2.89e-11	2.61e-09	-0.448844	0.0022432	0.046374	targetprofiler-NO	targetscan-Yes	miRanda-NO
PLEKHB1	hsa-mir-17	0.133134	0.00347526	0.0215126	-0.507283	0.00044068	0.0157624	targetprofiler-Yes	targetscan-NO	miRanda-NO
SLC30A5	hsa-mir-466	0.103846	0.0228831	0.0898935	-0.422394	0.00428747	0.0696888	targetprofiler-NO	targetscan-Yes	miRanda-NO
MET	hsa-mir-135b	-0.118496	0.00936324	0.0460449	0.460629	0.00165263	0.0380551	targetprofiler-NO	targetscan-NO	miRanda-Yes
ZNF181	hsa-mir-141	0.136528	0.00272278	0.017777	-0.437285	0.00299604	0.0557667	targetprofiler-NO	targetscan-Yes	miRanda-NO
ZNF559	hsa-mir-23b	0.120536	0.00820379	0.0416224	-0.472178	0.00121203	0.0310789	targetprofiler-Yes	targetscan-NO	miRanda-NO
WDR66	hsa-mir-488	-0.108094	0.0178371	0.0747891	0.587687	2.74e-05	0.00222695	targetprofiler-Yes	targetscan-Yes	miRanda-NO
PIK3R3	hsa-mir-3684	0.1054	0.0209101	0.0841071	-0.408699	0.00588035	0.0845817	targetprofiler-NO	targetscan-Yes	miRanda-NO
KALRN	hsa-mir-939	-0.173717	0.000130692	0.00154415	0.505195	0.000469455	0.0164533	targetprofiler-NO	targetscan-Yes	miRanda-NO
NDEL1	hsa-mir-33a	-0.141075	0.00194673	0.0136593	0.433888	0.00325589	0.0587513	targetprofiler-NO	targetscan-NO	miRanda-Yes
RBMXL1	hsa-mir-106a	0.116323	0.0107558	0.0511413	-0.460146	0.00167379	0.0383476	targetprofiler-Yes	targetscan-NO	miRanda-NO
C15orf41	hsa-mir-299	-0.10841	0.0175035	0.0737488	0.41973	0.00456389	0.0723814	targetprofiler-NO	targetscan-Yes	miRanda-NO
RAB31	hsa-mir-708	-0.121916	0.00749372	0.0388386	0.575482	4.38e-05	0.00311453	targetprofiler-Yes	targetscan-NO	miRanda-NO
PDLIM1	hsa-mir-200c	-0.138281	0.00239521	0.0160774	0.399211	0.0072649	0.0961802	targetprofiler-NO	targetscan-NO	miRanda-Yes
SMAD2	hsa-mir-25	0.189538	2.92e-05	0.000446083	-0.627438	5.16e-06	0.000643231	targetprofiler-NO	targetscan-Yes	miRanda-NO
C4orf29	hsa-mir-1976	0.14298	0.00168645	0.0121875	-0.412591	0.00538245	0.0801166	targetprofiler-NO	targetscan-Yes	miRanda-NO
GALE	hsa-mir-193b	0.26063	6.8e-09	3.35e-07	-0.399093	0.00728365	0.0963337	targetprofiler-NO	targetscan-Yes	miRanda-NO
NOL6	hsa-mir-143	0.109958	0.0159483	0.0687826	-0.418184	0.00473132	0.0740102	targetprofiler-Yes	targetscan-Yes	miRanda-NO
GALNT6	hsa-mir-577	-0.159984	0.000433781	0.0041125	0.466216	0.00142436	0.0345762	targetprofiler-NO	targetscan-Yes	miRanda-NO
KIAA1143	hsa-mir-93	0.127957	0.00499063	0.028461	-0.524411	0.000258237	0.0109059	targetprofiler-NO	targetscan-Yes	miRanda-NO
TMEM38B	hsa-mir-141	0.121873	0.00751501	0.0389268	-0.544757	0.000131751	0.00683738	targetprofiler-NO	targetscan-Yes	miRanda-NO
C2orf68	hsa-mir-3934	0.13677	0.00267524	0.0175313	-0.473351	0.00117375	0.030443	targetprofiler-NO	targetscan-Yes	miRanda-NO
RAB9B	hsa-mir-766	0.105382	0.0209319	0.0841685	-0.445239	0.00245769	0.0491331	targetprofiler-NO	targetscan-Yes	miRanda-NO
NBL1	hsa-mir-17	-0.182464	5.8e-05	0.000789419	0.470423	0.00127139	0.032074	targetprofiler-NO	targetscan-Yes	miRanda-NO
KLHL23	hsa-mir-93	0.220435	1.08e-06	2.72e-05	-0.419947	0.00454078	0.0721605	targetprofiler-NO	targetscan-Yes	miRanda-NO
LZTS1	hsa-mir-607	-0.12772	0.0050726	0.0288234	0.44378	0.00254955	0.0502743	targetprofiler-NO	targetscan-Yes	miRanda-NO
GALNTL4	hsa-mir-23a	0.201589	8.55e-06	0.00015938	-0.498718	0.000569758	0.0187749	targetprofiler-Yes	targetscan-NO	miRanda-NO
IL20RB	hsa-mir-196b	-0.186303	4.01e-05	0.000580839	0.41375	0.00524144	0.0788096	targetprofiler-NO	targetscan-NO	miRanda-Yes
SPRYD3	hsa-mir-141	-0.249561	3e-08	1.23e-06	0.40836	0.0059255	0.0849997	targetprofiler-NO	targetscan-Yes	miRanda-NO
TMEM169	hsa-mir-141	-0.103231	0.0237079	0.0922254	0.457226	0.00180705	0.0403155	targetprofiler-NO	targetscan-Yes	miRanda-NO
DCAF11	hsa-mir-93	0.154021	0.000709557	0.00611117	-0.418255	0.00472346	0.0739303	targetprofiler-Yes	targetscan-Yes	miRanda-NO
SLC37A4	hsa-mir-708	0.137064	0.00261843	0.0172383	-0.506238	0.000454877	0.0160898	targetprofiler-NO	targetscan-NO	miRanda-Yes
PRKAR1A	hsa-mir-200a	-0.103735	0.0230308	0.0903155	0.411616	0.00550358	0.0812387	targetprofiler-Yes	targetscan-NO	miRanda-NO
BRWD1	hsa-mir-377	-0.15407	0.000706764	0.0060918	0.408306	0.00593278	0.0850571	targetprofiler-NO	targetscan-Yes	miRanda-NO
SMS	hsa-mir-944	0.138494	0.00235787	0.0158818	-0.45886	0.00173137	0.039214	targetprofiler-NO	targetscan-Yes	miRanda-NO
TRIM37	hsa-mir-454	0.120958	0.00798077	0.0407423	-0.488818	0.000760453	0.0228015	targetprofiler-Yes	targetscan-NO	miRanda-NO
TMEM201	hsa-mir-22	-0.206656	4.99e-06	0.000100864	0.563498	6.81e-05	0.00429407	targetprofiler-Yes	targetscan-Yes	miRanda-NO
FOXJ2	hsa-mir-141	0.251603	2.3e-08	9.72e-07	-0.482784	0.000902943	0.0255572	targetprofiler-NO	targetscan-Yes	miRanda-NO
SNUPN	hsa-mir-452	0.122956	0.00699559	0.0368814	-0.410937	0.00558929	0.0820103	targetprofiler-NO	targetscan-Yes	miRanda-Yes
XPR1	hsa-mir-642a	-0.157559	0.000531016	0.00484093	0.519567	0.000301233	0.0121104	targetprofiler-NO	targetscan-Yes	miRanda-NO
UQCRFS1	hsa-mir-32	0.117966	0.00968738	0.0472434	-0.4151	0.00508123	0.0773389	targetprofiler-NO	targetscan-NO	miRanda-Yes
FBXO21	hsa-mir-466	0.204024	6.61e-06	0.000128256	-0.45141	0.00210072	0.044465	targetprofiler-NO	targetscan-Yes	miRanda-NO
RAVER2	hsa-mir-454	0.122122	0.00739274	0.0384442	-0.54338	0.000138077	0.00705484	targetprofiler-Yes	targetscan-NO	miRanda-NO
RNF114	hsa-mir-942	0.241839	8.12e-08	2.93e-06	-0.405778	0.00627981	0.0880247	targetprofiler-Yes	targetscan-Yes	miRanda-NO
NDFIP2	hsa-mir-183	-0.132561	0.00361958	0.0222048	0.406404	0.00619228	0.087298	targetprofiler-NO	targetscan-Yes	miRanda-NO
WDR7	hsa-mir-495	-0.127662	0.00509281	0.0289133	0.48624	0.000818653	0.0239361	targetprofiler-NO	targetscan-Yes	miRanda-NO
MYO1D	hsa-mir-432	0.103991	0.0226926	0.0893428	-0.505018	0.00047197	0.0165189	targetprofiler-Yes	targetscan-Yes	miRanda-NO
CHCHD6	hsa-mir-378	0.114093	0.0123733	0.0568443	-0.501478	0.000524881	0.0177452	targetprofiler-Yes	targetscan-NO	miRanda-NO
KIAA0513	hsa-mir-3934	-0.13539	0.00295668	0.018958	0.51962	0.00030073	0.0120962	targetprofiler-Yes	targetscan-Yes	miRanda-NO
LBR	hsa-mir-203	-0.184616	4.72e-05	0.000665142	0.419848	0.00455135	0.0722554	targetprofiler-Yes	targetscan-Yes	miRanda-NO
SLC25A3	hsa-mir-200a	0.123977	0.00653582	0.0350152	-0.43571	0.00311413	0.0571341	targetprofiler-Yes	targetscan-NO	miRanda-Yes
MTR	hsa-mir-659	0.137766	0.00248751	0.0165582	-0.5131	0.000368698	0.0139645	targetprofiler-NO	targetscan-Yes	miRanda-NO
IFFO2	hsa-mir-942	-0.115696	0.0111904	0.0526986	0.422608	0.00426592	0.0694832	targetprofiler-NO	targetscan-Yes	miRanda-NO
SEMA3C	hsa-mir-374b	-0.105303	0.021028	0.0844415	0.417794	0.00477434	0.0744284	targetprofiler-Yes	targetscan-NO	miRanda-NO
SHROOM3	hsa-mir-25	0.232787	2.5e-07	7.72e-06	-0.458693	0.001739	0.0393425	targetprofiler-NO	targetscan-Yes	miRanda-NO
NFAM1	hsa-mir-934	-0.144785	0.0014698	0.0109309	0.511047	0.00039279	0.0145644	targetprofiler-NO	targetscan-Yes	miRanda-Yes
CDCP1	hsa-mir-27b	-0.16182	0.000371503	0.00362592	0.419266	0.0046136	0.0728566	targetprofiler-Yes	targetscan-NO	miRanda-NO
DHFR	hsa-mir-625	0.338448	2.51e-14	4.35e-12	-0.438013	0.0029428	0.0551257	targetprofiler-NO	targetscan-Yes	miRanda-NO
IDH3A	hsa-mir-543	-0.118584	0.00931032	0.0458401	0.497096	0.000597718	0.0194114	targetprofiler-Yes	targetscan-NO	miRanda-NO
TYMS	hsa-mir-203	-0.253788	1.72e-08	7.55e-07	0.675447	4.91e-07	0.000105363	targetprofiler-NO	targetscan-Yes	miRanda-NO
MET	hsa-mir-96	-0.109667	0.0162309	0.0696787	0.471352	0.00123964	0.031539	targetprofiler-Yes	targetscan-Yes	miRanda-NO
CNTNAP2	hsa-mir-155	-0.151422	0.000874599	0.00722561	0.44383	0.00254634	0.0502396	targetprofiler-NO	targetscan-Yes	miRanda-NO
ZNF667	hsa-mir-543	-0.107035	0.0189941	0.0783826	0.493452	0.000665045	0.0208542	targetprofiler-NO	targetscan-Yes	miRanda-NO
NEDD4L	hsa-mir-106b	0.221834	9.17e-07	2.37e-05	-0.407011	0.00610836	0.086565	targetprofiler-Yes	targetscan-NO	miRanda-NO
INPP4B	hsa-mir-183	-0.137052	0.00262082	0.0172498	0.443862	0.00254431	0.0502117	targetprofiler-NO	targetscan-NO	miRanda-Yes
C8orf33	hsa-mir-1296	0.199598	1.05e-05	0.000189861	-0.413448	0.0052778	0.079122	targetprofiler-Yes	targetscan-Yes	miRanda-NO
PWWP2A	hsa-mir-378	0.185941	4.15e-05	0.000598048	-0.415354	0.00505159	0.0770495	targetprofiler-Yes	targetscan-NO	miRanda-NO
TNKS1BP1	hsa-mir-744	-0.123074	0.00694116	0.0366623	0.444809	0.00248443	0.049466	targetprofiler-Yes	targetscan-Yes	miRanda-Yes
USP30	hsa-mir-93	0.188274	3.31e-05	0.000494866	-0.476542	0.00107498	0.0287218	targetprofiler-NO	targetscan-Yes	miRanda-NO
TBL2	hsa-mir-214	0.130322	0.00423675	0.0250704	-0.408184	0.00594907	0.0852038	targetprofiler-NO	targetscan-NO	miRanda-Yes
PDE11A	hsa-mir-196b	0.187623	3.52e-05	0.000521659	-0.405636	0.0062998	0.0881798	targetprofiler-Yes	targetscan-NO	miRanda-NO
MRPL30	hsa-mir-34b	0.110307	0.0156149	0.0676836	-0.437059	0.00301271	0.0559536	targetprofiler-NO	targetscan-Yes	miRanda-NO
MET	hsa-mir-34a	-0.296725	3.27e-11	2.92e-09	0.398776	0.00733451	0.0967922	targetprofiler-NO	targetscan-NO	miRanda-Yes
HYOU1	hsa-mir-541	0.136007	0.00282761	0.0183069	-0.406679	0.0061542	0.0869663	targetprofiler-Yes	targetscan-Yes	miRanda-NO
ZWILCH	hsa-mir-203	-0.184891	4.59e-05	0.00065071	0.735228	1.32e-08	5.86e-06	targetprofiler-NO	targetscan-Yes	miRanda-NO
ZNF620	hsa-mir-942	0.275818	7.91e-10	5e-08	-0.521848	0.000280237	0.0115225	targetprofiler-NO	targetscan-Yes	miRanda-NO
DBF4	hsa-mir-203	-0.233111	2.4e-07	7.46e-06	0.671487	6.06e-07	0.000123854	targetprofiler-NO	targetscan-Yes	miRanda-NO
DUSP28	hsa-mir-598	0.300094	1.91e-11	1.79e-09	-0.461888	0.00159855	0.0372866	targetprofiler-NO	targetscan-NO	miRanda-Yes
MTR	hsa-mir-200c	0.187128	3.7e-05	0.000543289	-0.507984	0.000431378	0.0155503	targetprofiler-NO	targetscan-Yes	miRanda-NO
RTN4R	hsa-mir-1293	-0.11256	0.013607	0.0610175	0.442292	0.00264629	0.0514906	targetprofiler-NO	targetscan-Yes	miRanda-NO
STK4	hsa-mir-144	0.111946	0.0141299	0.0627764	-0.410547	0.00563907	0.0824278	targetprofiler-NO	targetscan-Yes	miRanda-NO
GGA2	hsa-mir-942	0.220799	1.03e-06	2.63e-05	-0.466309	0.00142079	0.034522	targetprofiler-NO	targetscan-Yes	miRanda-NO
BRMS1L	hsa-mir-200b	0.145671	0.00137306	0.0103526	-0.535259	0.000181344	0.00853498	targetprofiler-NO	targetscan-NO	miRanda-Yes
RUFY3	hsa-mir-3934	-0.104378	0.0221897	0.0878463	0.499646	0.000554303	0.0184208	targetprofiler-NO	targetscan-Yes	miRanda-NO
HGS	hsa-mir-766	-0.171618	0.00015795	0.00180515	0.443658	0.00255732	0.0503796	targetprofiler-Yes	targetscan-NO	miRanda-NO
HS6ST1	hsa-mir-942	-0.128473	0.00481641	0.027697	0.397311	0.00757361	0.098655	targetprofiler-Yes	targetscan-Yes	miRanda-Yes
PMF1	hsa-mir-1287	0.10161	0.0260057	0.098696	-0.437526	0.00297834	0.0555512	targetprofiler-NO	targetscan-Yes	miRanda-NO
RHBDD1	hsa-mir-222	-0.109611	0.0162866	0.0698559	0.400494	0.00706256	0.0945544	targetprofiler-NO	targetscan-NO	miRanda-Yes
KIAA0913	hsa-mir-3934	-0.169937	0.00018354	0.00204265	0.469029	0.00132036	0.0328985	targetprofiler-Yes	targetscan-NO	miRanda-NO
ITGB4	hsa-mir-148a	-0.257958	9.8e-09	4.62e-07	0.438206	0.00292881	0.0549558	targetprofiler-NO	targetscan-NO	miRanda-Yes
WISP1	hsa-mir-3662	-0.109525	0.0163708	0.070131	0.418607	0.00468498	0.0735392	targetprofiler-NO	targetscan-Yes	miRanda-NO
GPD1L	hsa-mir-766	0.144163	0.00154146	0.0113534	-0.451654	0.00208759	0.0442617	targetprofiler-NO	targetscan-Yes	miRanda-NO
CLSPN	hsa-mir-203	-0.170938	0.000167874	0.00189845	0.512566	0.000374834	0.0141251	targetprofiler-NO	targetscan-Yes	miRanda-NO
MTERFD3	hsa-mir-23b	0.11511	0.0116111	0.0541958	-0.433862	0.00325795	0.0587743	targetprofiler-NO	targetscan-NO	miRanda-Yes
SYNGR3	hsa-mir-27b	0.263189	4.78e-09	2.46e-07	-0.488203	0.000773993	0.0230687	targetprofiler-NO	targetscan-NO	miRanda-Yes
LYRM7	hsa-mir-766	0.117915	0.0097186	0.0473551	-0.487552	0.000788559	0.0233653	targetprofiler-NO	targetscan-Yes	miRanda-NO
NAP1L2	hsa-mir-944	0.114515	0.012052	0.0557235	-0.426787	0.00386369	0.0653342	targetprofiler-NO	targetscan-Yes	miRanda-NO
PTGER2	hsa-mir-200b	-0.212517	2.63e-06	5.86e-05	0.491844	0.000696865	0.0215284	targetprofiler-NO	targetscan-NO	miRanda-Yes
LRP1B	hsa-mir-183	0.157167	0.000548494	0.0049698	-0.558643	8.11e-05	0.00485937	targetprofiler-NO	targetscan-Yes	miRanda-NO
ERI1	hsa-mir-452	-0.138593	0.00234074	0.0157922	0.52762	0.000232885	0.0101514	targetprofiler-NO	targetscan-Yes	miRanda-NO
A2ML1	hsa-mir-17	-0.123897	0.006571	0.035157	0.448646	0.00225451	0.0465208	targetprofiler-Yes	targetscan-Yes	miRanda-Yes
MYBL2	hsa-mir-30b	0.420756	0	0	-0.406323	0.00620359	0.0873845	targetprofiler-NO	targetscan-NO	miRanda-Yes
SH2B3	hsa-mir-934	-0.13122	0.0039785	0.0238849	0.460072	0.00167708	0.0384015	targetprofiler-NO	targetscan-Yes	miRanda-NO
PCGF5	hsa-mir-25	0.169591	0.000189267	0.00209439	-0.410891	0.00559514	0.082056	targetprofiler-NO	targetscan-Yes	miRanda-NO
IVNS1ABP	hsa-mir-146a	-0.158465	0.000492553	0.00455727	0.433746	0.0032671	0.0588628	targetprofiler-Yes	targetscan-NO	miRanda-NO
SLC25A15	hsa-mir-20b	0.169677	0.000187826	0.00208163	-0.447005	0.00235045	0.0477413	targetprofiler-NO	targetscan-NO	miRanda-Yes
LRRC27	hsa-mir-942	0.172418	0.000146987	0.00170141	-0.449172	0.00222449	0.046113	targetprofiler-NO	targetscan-Yes	miRanda-NO
DUSP15	hsa-mir-744	0.101465	0.0262199	0.099295	-0.477908	0.00103502	0.0280019	targetprofiler-NO	targetscan-Yes	miRanda-NO
FRZB	hsa-mir-766	0.107051	0.0189762	0.0783309	-0.475433	0.00110842	0.029305	targetprofiler-Yes	targetscan-Yes	miRanda-NO
FAM53C	hsa-mir-3684	0.102285	0.025027	0.0959512	-0.41432	0.00517323	0.0781605	targetprofiler-NO	targetscan-Yes	miRanda-NO
CHST10	hsa-mir-760	0.209268	3.76e-06	7.95e-05	-0.406454	0.00618528	0.0872565	targetprofiler-Yes	targetscan-NO	miRanda-NO
DNAJC27	hsa-mir-299	-0.127842	0.00503023	0.028639	0.473286	0.00117585	0.0304722	targetprofiler-NO	targetscan-Yes	miRanda-NO
ZNF564	hsa-mir-942	0.151946	0.000838695	0.00698777	-0.448354	0.00227134	0.046719	targetprofiler-NO	targetscan-Yes	miRanda-NO
ZNF14	hsa-mir-17	0.178246	8.62e-05	0.00109784	-0.470867	0.00125614	0.0318022	targetprofiler-Yes	targetscan-Yes	miRanda-NO
TMPO	hsa-mir-203	-0.263924	4.32e-09	2.25e-07	0.473101	0.00118182	0.03057	targetprofiler-NO	targetscan-Yes	miRanda-NO
DNM1L	hsa-mir-183	0.186613	3.89e-05	0.000566505	-0.446793	0.00236312	0.0478973	targetprofiler-Yes	targetscan-Yes	miRanda-NO
DBNDD2	hsa-mir-487a	-0.106222	0.019926	0.0811817	0.416904	0.00487387	0.0753729	targetprofiler-Yes	targetscan-NO	miRanda-NO
FZR1	hsa-mir-484	-0.106044	0.0201358	0.0818114	0.562642	7.03e-05	0.00439398	targetprofiler-NO	targetscan-NO	miRanda-Yes
ARVCF	hsa-mir-212	-0.115457	0.0113607	0.0533012	0.523289	0.000267671	0.0111742	targetprofiler-NO	targetscan-NO	miRanda-Yes
LRRFIP1	hsa-mir-616	-0.157397	0.000538179	0.00489336	0.39958	0.00720613	0.0956857	targetprofiler-NO	targetscan-Yes	miRanda-NO
TGFA	hsa-mir-33b	-0.17751	9.23e-05	0.00116097	0.403816	0.00656112	0.0903726	targetprofiler-Yes	targetscan-NO	miRanda-NO
SPRR1B	hsa-mir-155	-0.109461	0.0164345	0.0703404	0.410427	0.00565448	0.0825773	targetprofiler-NO	targetscan-NO	miRanda-Yes
PELI2	hsa-mir-944	0.105293	0.0210403	0.0844783	-0.503853	0.000488824	0.0169179	targetprofiler-NO	targetscan-Yes	miRanda-NO
RORA	hsa-mir-584	-0.214983	2e-06	4.63e-05	0.441233	0.00271708	0.0523877	targetprofiler-NO	targetscan-Yes	miRanda-NO
ACTC1	hsa-mir-25	-0.106526	0.0195731	0.0801173	0.530791	0.000210065	0.00945876	targetprofiler-Yes	targetscan-Yes	miRanda-Yes
HUNK	hsa-mir-624	-0.115967	0.0110009	0.0520227	0.450349	0.00215863	0.0452506	targetprofiler-NO	targetscan-Yes	miRanda-NO
DGCR8	hsa-mir-944	-0.120038	0.00847418	0.0426648	0.484846	0.000851766	0.02457	targetprofiler-NO	targetscan-Yes	miRanda-NO
FAM72D	hsa-mir-203	-0.232175	2.69e-07	8.23e-06	0.596596	1.92e-05	0.00171066	targetprofiler-NO	targetscan-Yes	miRanda-NO
TMX1	hsa-mir-431	0.112052	0.0140389	0.0624742	-0.424001	0.00412802	0.0680695	targetprofiler-NO	targetscan-Yes	miRanda-NO
ACTR3B	hsa-mir-15b	0.146202	0.00131791	0.0100196	-0.423487	0.00417846	0.0686067	targetprofiler-Yes	targetscan-NO	miRanda-NO
SPIN3	hsa-mir-3651	0.129198	0.00458123	0.0266447	-0.424695	0.00406074	0.067375	targetprofiler-NO	targetscan-Yes	miRanda-NO
SRGN	hsa-mir-2355	-0.107354	0.0186389	0.0772894	0.567865	5.81e-05	0.00383004	targetprofiler-NO	targetscan-Yes	miRanda-NO
FXN	hsa-mir-183	0.22594	5.67e-07	1.57e-05	-0.45805	0.00176854	0.0397682	targetprofiler-NO	targetscan-Yes	miRanda-NO
GLCE	hsa-mir-203	-0.140288	0.0020645	0.0143039	0.444835	0.00248282	0.0494469	targetprofiler-NO	targetscan-Yes	miRanda-NO
ROBO2	hsa-mir-1301	0.206943	4.84e-06	9.83e-05	-0.398552	0.00737066	0.0970822	targetprofiler-Yes	targetscan-Yes	miRanda-NO
FOXD3	hsa-mir-543	-0.129912	0.00435974	0.0256372	0.62935	4.74e-06	0.00060262	targetprofiler-NO	targetscan-Yes	miRanda-NO
EIF4B	hsa-mir-15b	0.107512	0.0184648	0.076749	-0.415943	0.00498339	0.0764394	targetprofiler-Yes	targetscan-NO	miRanda-NO
CAPZB	hsa-mir-17	-0.188784	3.14e-05	0.000474774	0.602789	1.49e-05	0.00141392	targetprofiler-Yes	targetscan-NO	miRanda-NO
CCNI2	hsa-mir-27b	0.166744	0.000243158	0.00256907	-0.462168	0.00158673	0.0371064	targetprofiler-Yes	targetscan-NO	miRanda-NO
TTLL12	hsa-mir-222	-0.103797	0.0229489	0.0900793	0.61876	7.58e-06	0.000856042	targetprofiler-NO	targetscan-NO	miRanda-Yes
NALCN	hsa-mir-17	0.370393	0	0	-0.544684	0.000132081	0.00684756	targetprofiler-NO	targetscan-NO	miRanda-Yes
C17orf80	hsa-mir-744	0.141054	0.00194978	0.0136752	-0.438841	0.00288325	0.0544065	targetprofiler-Yes	targetscan-Yes	miRanda-NO
MBLAC2	hsa-mir-25	0.19392	1.88e-05	0.00030964	-0.440517	0.00276588	0.0529998	targetprofiler-NO	targetscan-Yes	miRanda-NO
BMPER	hsa-mir-200c	0.138142	0.00241971	0.0162093	-0.399202	0.0072663	0.0961927	targetprofiler-Yes	targetscan-Yes	miRanda-NO
PSAT1	hsa-mir-607	-0.118884	0.00913204	0.045165	0.401132	0.00696373	0.0938083	targetprofiler-NO	targetscan-Yes	miRanda-NO
TBL1XR1	hsa-mir-25	0.139865	0.00213049	0.0146658	-0.410222	0.00568096	0.0827958	targetprofiler-NO	targetscan-Yes	miRanda-NO
SNUPN	hsa-mir-942	0.166105	0.000257067	0.00268669	-0.405343	0.00634134	0.0885437	targetprofiler-NO	targetscan-Yes	miRanda-NO
UBXN2B	hsa-mir-25	0.270476	1.71e-09	9.93e-08	-0.559313	7.92e-05	0.00478611	targetprofiler-NO	targetscan-Yes	miRanda-NO
C14orf1	hsa-mir-431	0.123403	0.0067911	0.0360548	-0.417272	0.00483247	0.0749921	targetprofiler-NO	targetscan-Yes	miRanda-NO
KIAA1143	hsa-mir-17	0.126719	0.00543168	0.0303782	-0.571531	5.07e-05	0.00347558	targetprofiler-NO	targetscan-Yes	miRanda-NO
LEMD2	hsa-mir-433	0.137495	0.00253736	0.0168206	-0.404882	0.00640705	0.0890572	targetprofiler-NO	targetscan-Yes	miRanda-NO
SPAST	hsa-mir-203	-0.192869	2.09e-05	0.000338239	0.410417	0.00565584	0.0825901	targetprofiler-Yes	targetscan-Yes	miRanda-NO
LRP11	hsa-mir-183	-0.141907	0.00182886	0.0130021	0.56831	5.72e-05	0.00378633	targetprofiler-Yes	targetscan-Yes	miRanda-NO
CD160	hsa-mir-141	0.119047	0.00903655	0.0448123	-0.462285	0.00158181	0.0370361	targetprofiler-NO	targetscan-Yes	miRanda-NO
NT5DC1	hsa-mir-454	0.116261	0.0107982	0.0512937	-0.579578	3.75e-05	0.00278753	targetprofiler-Yes	targetscan-NO	miRanda-NO
GPAT2	hsa-mir-27b	0.118278	0.00949531	0.0465421	-0.428539	0.00370516	0.0637135	targetprofiler-Yes	targetscan-NO	miRanda-NO
CCBL1	hsa-mir-22	-0.138614	0.00233719	0.0157726	0.422631	0.00426369	0.0694687	targetprofiler-Yes	targetscan-NO	miRanda-NO
ABCG4	hsa-mir-421	-0.126984	0.00533446	0.0299652	0.405854	0.00626917	0.0879242	targetprofiler-NO	targetscan-Yes	miRanda-NO
NAALADL2	hsa-mir-15b	0.228316	4.28e-07	1.23e-05	-0.424673	0.00406282	0.0673927	targetprofiler-Yes	targetscan-NO	miRanda-NO
DSP	hsa-mir-17	-0.14185	0.00183677	0.013046	0.413478	0.00527427	0.0790944	targetprofiler-NO	targetscan-Yes	miRanda-NO
KCTD7	hsa-mir-1295	0.10315	0.0238184	0.0925468	-0.485296	0.000840953	0.0243654	targetprofiler-NO	targetscan-Yes	miRanda-NO
KLC1	hsa-mir-378	-0.201028	9.07e-06	0.000167436	0.524974	0.000253617	0.0107702	targetprofiler-Yes	targetscan-NO	miRanda-Yes
ZFP3	hsa-mir-942	0.162764	0.000342825	0.00339654	-0.482002	0.000923067	0.025924	targetprofiler-NO	targetscan-Yes	miRanda-NO
SLC25A15	hsa-mir-3170	0.177279	9.43e-05	0.00118179	-0.442687	0.00262031	0.0511634	targetprofiler-NO	targetscan-Yes	miRanda-NO
R3HCC1	hsa-mir-651	0.174502	0.000121688	0.00145683	-0.40896	0.00584566	0.0842874	targetprofiler-NO	targetscan-NO	miRanda-Yes
SUPT3H	hsa-mir-100	0.174396	0.000122865	0.00146841	-0.407157	0.00608832	0.0864049	targetprofiler-NO	targetscan-NO	miRanda-Yes
SLC6A2	hsa-mir-23a	0.182151	5.97e-05	0.000809164	-0.399385	0.00723715	0.0959321	targetprofiler-NO	targetscan-NO	miRanda-Yes
ODF2L	hsa-mir-182	-0.172338	0.000148049	0.0017115	0.535677	0.000178847	0.00845214	targetprofiler-NO	targetscan-Yes	miRanda-NO
SLAIN2	hsa-mir-651	-0.10274	0.0243844	0.0941395	0.503961	0.000487244	0.0168857	targetprofiler-NO	targetscan-Yes	miRanda-NO
TNC	hsa-mir-135b	-0.104964	0.0214485	0.0856993	0.495254	0.000630938	0.0201221	targetprofiler-NO	targetscan-NO	miRanda-Yes
SLC37A2	hsa-mir-148a	-0.20054	9.55e-06	0.000174767	0.545692	0.000127606	0.00668237	targetprofiler-Yes	targetscan-NO	miRanda-NO
SLC35E4	hsa-mir-15a	-0.137753	0.00248981	0.0165698	0.562543	7.05e-05	0.00440473	targetprofiler-NO	targetscan-NO	miRanda-Yes
FXN	hsa-mir-3934	0.132839	0.00354886	0.0218691	-0.472409	0.00120442	0.0309555	targetprofiler-NO	targetscan-Yes	miRanda-NO
MYOG	hsa-mir-3127	-0.131505	0.00389967	0.0235159	0.630288	4.54e-06	0.000582354	targetprofiler-Yes	targetscan-NO	miRanda-NO
SPSB1	hsa-mir-92b	-0.113074	0.0131813	0.0596072	0.541316	0.000148079	0.00741689	targetprofiler-Yes	targetscan-NO	miRanda-NO
S100A12	hsa-mir-21	-0.175467	0.000111414	0.00135526	0.405204	0.0063611	0.0886999	targetprofiler-NO	targetscan-NO	miRanda-Yes
CYB5RL	hsa-mir-93	0.140923	0.00196903	0.013783	-0.465033	0.00147018	0.0353166	targetprofiler-NO	targetscan-Yes	miRanda-NO
DDX46	hsa-mir-25	0.127999	0.00497612	0.0283966	-0.418993	0.00464305	0.0731665	targetprofiler-NO	targetscan-Yes	miRanda-NO
BCL2	hsa-mir-766	0.204983	5.97e-06	0.000117517	-0.45374	0.00197835	0.0427608	targetprofiler-Yes	targetscan-Yes	miRanda-NO
DYNC1I1	hsa-mir-183	0.193912	1.89e-05	0.000309845	-0.591659	2.34e-05	0.00197918	targetprofiler-Yes	targetscan-Yes	miRanda-Yes
LIMD1	hsa-mir-25	0.181741	6.21e-05	0.00083589	-0.444698	0.00249141	0.0495474	targetprofiler-NO	targetscan-Yes	miRanda-NO
TMEM184A	hsa-mir-3934	-0.132908	0.0035317	0.0217842	0.594033	2.13e-05	0.00184627	targetprofiler-NO	targetscan-Yes	miRanda-NO
ESR1	hsa-mir-380	-0.105782	0.0204471	0.0827313	0.541554	0.000146896	0.00737583	targetprofiler-NO	targetscan-Yes	miRanda-NO
SHQ1	hsa-mir-30a	0.150134	0.000968861	0.00784102	-0.519699	0.000299985	0.0120732	targetprofiler-NO	targetscan-NO	miRanda-Yes
ZNF598	hsa-mir-3655	-0.103111	0.0238716	0.0926955	0.404246	0.00649864	0.0898487	targetprofiler-NO	targetscan-Yes	miRanda-NO
WISP1	hsa-mir-15a	-0.112483	0.0136719	0.0612398	0.411345	0.00553768	0.0815153	targetprofiler-Yes	targetscan-NO	miRanda-NO
N4BP1	hsa-mir-3934	-0.121426	0.0077394	0.0398172	0.607178	1.24e-05	0.00123298	targetprofiler-NO	targetscan-Yes	miRanda-NO
KIAA1199	hsa-mir-31	-0.153679	0.00072948	0.00624887	0.454958	0.00191693	0.0418833	targetprofiler-NO	targetscan-Yes	miRanda-NO
GATAD2B	hsa-mir-25	0.247035	4.17e-08	1.64e-06	-0.494481	0.000645374	0.0204352	targetprofiler-Yes	targetscan-Yes	miRanda-NO
EZH1	hsa-mir-496	-0.155444	0.000631932	0.00556686	0.534321	0.000187061	0.00872386	targetprofiler-Yes	targetscan-Yes	miRanda-NO
DIP2A	hsa-mir-944	-0.10202	0.0254081	0.097026	0.430294	0.0035521	0.0620467	targetprofiler-NO	targetscan-Yes	miRanda-NO
RAD1	hsa-mir-141	0.1615	0.00038172	0.00370727	-0.407708	0.00601337	0.0857739	targetprofiler-NO	targetscan-Yes	miRanda-NO
CCDC25	hsa-mir-651	0.166448	0.000249506	0.00262291	-0.46594	0.00143493	0.0347532	targetprofiler-NO	targetscan-Yes	miRanda-NO
PTPLAD1	hsa-mir-466	0.196502	1.45e-05	0.000248505	-0.500173	0.000545693	0.0182292	targetprofiler-Yes	targetscan-NO	miRanda-NO
C10orf35	hsa-mir-1307	0.143824	0.00158176	0.0115905	-0.440509	0.00276647	0.0530039	targetprofiler-NO	targetscan-Yes	miRanda-NO
COG6	hsa-mir-1245	0.121113	0.00790009	0.0404308	-0.401818	0.00685892	0.092954	targetprofiler-NO	targetscan-Yes	miRanda-NO
ZNF76	hsa-mir-942	0.177714	9.06e-05	0.00114314	-0.557475	8.46e-05	0.00500081	targetprofiler-Yes	targetscan-Yes	miRanda-NO
H2AFY2	hsa-mir-370	0.172434	0.000146772	0.00169942	-0.578916	3.84e-05	0.00283572	targetprofiler-NO	targetscan-Yes	miRanda-NO
JAK3	hsa-mir-2355	-0.176366	0.000102582	0.00126698	0.620052	7.16e-06	0.000821386	targetprofiler-NO	targetscan-Yes	miRanda-NO
ZNF670	hsa-mir-17	0.323558	3.68e-13	5.07e-11	-0.547439	0.000120177	0.00640981	targetprofiler-NO	targetscan-Yes	miRanda-NO
TRIM37	hsa-mir-93	0.139072	0.0022594	0.0153586	-0.484501	0.000860142	0.0247275	targetprofiler-Yes	targetscan-NO	miRanda-NO
ASTN2	hsa-mir-106b	0.149344	0.0010313	0.00823725	-0.444898	0.00247888	0.0493972	targetprofiler-NO	targetscan-NO	miRanda-Yes
NOL8	hsa-mir-452	-0.121976	0.00746429	0.038718	0.449227	0.00222138	0.0460761	targetprofiler-NO	targetscan-Yes	miRanda-Yes
MN1	hsa-mir-378	-0.15713	0.000550204	0.00498215	0.850824	2.61e-13	5.36e-10	targetprofiler-Yes	targetscan-Yes	miRanda-NO
PBX1	hsa-mir-150	0.137323	0.0025694	0.0169863	-0.412593	0.00538218	0.0801153	targetprofiler-NO	targetscan-Yes	miRanda-NO
EML4	hsa-mir-378	0.250669	2.6e-08	1.08e-06	-0.478464	0.00101914	0.0277217	targetprofiler-NO	targetscan-Yes	miRanda-NO
MYCL1	hsa-mir-30e	0.187302	3.64e-05	0.000535633	-0.403391	0.00662358	0.0909333	targetprofiler-Yes	targetscan-NO	miRanda-NO
MEGF9	hsa-mir-193a	-0.182273	5.9e-05	0.000801452	0.445452	0.00244452	0.0489594	targetprofiler-NO	targetscan-Yes	miRanda-NO
RFXAP	hsa-mir-17	0.327363	1.88e-13	2.75e-11	-0.491815	0.000697449	0.0215401	targetprofiler-NO	targetscan-Yes	miRanda-NO
ZBED1	hsa-mir-744	0.164833	0.000287045	0.00293987	-0.571492	5.08e-05	0.00347645	targetprofiler-NO	targetscan-Yes	miRanda-NO
FBXO45	hsa-mir-150	-0.155529	0.000627555	0.00553578	0.456447	0.00184414	0.0408428	targetprofiler-NO	targetscan-Yes	miRanda-NO
ZSCAN12	hsa-mir-25	0.125023	0.00609297	0.0331926	-0.523552	0.000265428	0.011104	targetprofiler-Yes	targetscan-NO	miRanda-NO
PHIP	hsa-mir-25	0.22749	4.72e-07	1.34e-05	-0.520241	0.000294885	0.0119386	targetprofiler-NO	targetscan-Yes	miRanda-NO
ATP5B	hsa-mir-539	-0.106575	0.0195175	0.0799492	0.683634	3.14e-07	7.43e-05	targetprofiler-NO	targetscan-NO	miRanda-Yes
PDS5B	hsa-mir-25	0.105314	0.0210152	0.0844073	-0.461976	0.0015948	0.0372263	targetprofiler-NO	targetscan-Yes	miRanda-NO
SRPX2	hsa-mir-200a	-0.164669	0.000291126	0.00297395	0.675917	4.78e-07	0.000103321	targetprofiler-NO	targetscan-NO	miRanda-Yes
HGSNAT	hsa-mir-25	0.11037	0.0155562	0.0674905	-0.582954	3.29e-05	0.00253689	targetprofiler-NO	targetscan-Yes	miRanda-Yes
SLC31A2	hsa-mir-577	-0.19933	1.08e-05	0.000194452	0.725085	2.6e-08	1.03e-05	targetprofiler-Yes	targetscan-Yes	miRanda-NO
CHEK1	hsa-mir-495	0.145529	0.00138816	0.0104428	-0.471202	0.00124472	0.0316245	targetprofiler-NO	targetscan-Yes	miRanda-Yes
RPS6KA5	hsa-mir-154	-0.114856	0.0117977	0.0548401	0.461324	0.00162255	0.0376259	targetprofiler-NO	targetscan-Yes	miRanda-NO
C1orf115	hsa-mir-942	0.114071	0.0123902	0.0569017	-0.454114	0.00195933	0.0425024	targetprofiler-NO	targetscan-Yes	miRanda-NO
DACH2	hsa-mir-205	0.108431	0.0174813	0.0736766	-0.437726	0.00296368	0.0553746	targetprofiler-Yes	targetscan-Yes	miRanda-NO
SPPL3	hsa-mir-942	-0.116801	0.010435	0.0499794	0.432772	0.00334546	0.0597855	targetprofiler-NO	targetscan-Yes	miRanda-NO
RAP2B	hsa-mir-942	-0.109066	0.0168295	0.0716125	0.432758	0.00334654	0.0597968	targetprofiler-NO	targetscan-Yes	miRanda-NO
FERMT3	hsa-mir-549	-0.118084	0.00961432	0.0469813	0.419904	0.00454539	0.0722014	targetprofiler-NO	targetscan-Yes	miRanda-NO
PPP1R9B	hsa-mir-3662	-0.236244	1.64e-07	5.36e-06	0.415081	0.00508351	0.0773572	targetprofiler-NO	targetscan-Yes	miRanda-NO
ABCD2	hsa-mir-889	-0.113362	0.0129485	0.0588256	0.492475	0.000684221	0.0212655	targetprofiler-Yes	targetscan-Yes	miRanda-NO
ITGAE	hsa-mir-340	0.122356	0.00727915	0.0380038	-0.477916	0.0010348	0.027999	targetprofiler-NO	targetscan-Yes	miRanda-NO
DTX3L	hsa-mir-940	-0.118245	0.00951541	0.0466154	0.396675	0.00767957	0.0995065	targetprofiler-Yes	targetscan-Yes	miRanda-NO
LMNA	hsa-mir-3615	-0.115666	0.0112122	0.0527754	0.429575	0.00361413	0.0627082	targetprofiler-NO	targetscan-Yes	miRanda-NO
FAM83A	hsa-mir-940	-0.107074	0.0189504	0.0782515	0.410601	0.00563218	0.0823681	targetprofiler-Yes	targetscan-NO	miRanda-NO
ANKS1B	hsa-mir-17	0.116618	0.0105569	0.0504225	-0.458013	0.00177023	0.0397938	targetprofiler-NO	targetscan-Yes	miRanda-NO
RTF1	hsa-mir-766	0.113781	0.012616	0.057692	-0.444588	0.00249827	0.0496367	targetprofiler-Yes	targetscan-Yes	miRanda-NO
CACNB3	hsa-mir-370	0.168792	0.000203135	0.00221853	-0.524983	0.000253543	0.0107676	targetprofiler-NO	targetscan-Yes	miRanda-Yes
NALCN	hsa-mir-93	0.204634	6.2e-06	0.000121356	-0.404097	0.0065202	0.0900384	targetprofiler-Yes	targetscan-NO	miRanda-Yes
TMEM170B	hsa-mir-766	0.130956	0.0040531	0.0242316	-0.449797	0.00218928	0.0456279	targetprofiler-NO	targetscan-Yes	miRanda-NO
RFFL	hsa-mir-937	-0.11985	0.00857855	0.0430634	0.51459	0.00035205	0.0135308	targetprofiler-NO	targetscan-Yes	miRanda-NO
PIK3AP1	hsa-mir-942	0.102898	0.0241651	0.0935211	-0.407675	0.00601775	0.085811	targetprofiler-NO	targetscan-Yes	miRanda-NO
ZNF507	hsa-mir-25	0.284236	2.26e-10	1.65e-08	-0.501492	0.000524663	0.0177393	targetprofiler-Yes	targetscan-Yes	miRanda-NO
TMEM104	hsa-mir-22	0.166706	0.000243951	0.00257595	-0.400246	0.0071012	0.0948705	targetprofiler-Yes	targetscan-Yes	miRanda-NO
PEA15	hsa-mir-664	0.169276	0.000194613	0.00214223	-0.493912	0.000656184	0.020668	targetprofiler-NO	targetscan-Yes	miRanda-NO
GCDH	hsa-mir-411	-0.151437	0.000873539	0.00721925	0.516722	0.000329399	0.0129021	targetprofiler-NO	targetscan-NO	miRanda-Yes
MEST	hsa-mir-17	0.213124	2.46e-06	5.53e-05	-0.416132	0.00496166	0.0762453	targetprofiler-NO	targetscan-Yes	miRanda-NO
POLDIP3	hsa-mir-378c	0.103172	0.0237882	0.0924585	-0.450903	0.0021282	0.0448334	targetprofiler-Yes	targetscan-NO	miRanda-NO
FURIN	hsa-mir-625	-0.187819	3.46e-05	0.000513653	0.820045	9.76e-12	1.37e-08	targetprofiler-Yes	targetscan-Yes	miRanda-NO
HIP1R	hsa-mir-625	-0.184406	4.81e-05	0.0006765	0.70537	8.97e-08	2.78e-05	targetprofiler-NO	targetscan-Yes	miRanda-NO
CYP26B1	hsa-mir-660	-0.103419	0.0234536	0.0915258	0.411106	0.00556792	0.081815	targetprofiler-Yes	targetscan-Yes	miRanda-NO
KIF2C	hsa-mir-30d	0.150507	0.00094066	0.00765715	-0.496707	0.000604599	0.0195607	targetprofiler-NO	targetscan-NO	miRanda-Yes
PODNL1	hsa-mir-93	-0.170604	0.00017295	0.00194568	0.520181	0.000295445	0.0119548	targetprofiler-Yes	targetscan-Yes	miRanda-Yes
RNF149	hsa-mir-93	-0.161685	0.000375797	0.00366029	0.509865	0.000407295	0.0149262	targetprofiler-Yes	targetscan-Yes	miRanda-NO
PROSC	hsa-mir-93	0.189838	2.83e-05	0.000435331	-0.548369	0.000116382	0.00626662	targetprofiler-NO	targetscan-Yes	miRanda-NO
RPP14	hsa-mir-487a	-0.107538	0.0184364	0.0766622	0.590033	2.5e-05	0.00207656	targetprofiler-NO	targetscan-Yes	miRanda-NO
IDH3A	hsa-mir-134	-0.159904	0.000436706	0.00413447	0.441745	0.00268266	0.0519482	targetprofiler-NO	targetscan-Yes	miRanda-NO
FAM89A	hsa-mir-93	-0.107388	0.0186015	0.0771744	0.452267	0.00205497	0.0437948	targetprofiler-Yes	targetscan-NO	miRanda-NO
ZNF347	hsa-mir-150	0.139863	0.00213083	0.0146672	-0.4699	0.00128959	0.0323846	targetprofiler-NO	targetscan-Yes	miRanda-NO
ST6GAL1	hsa-mir-96	-0.115799	0.0111186	0.0524382	0.416559	0.00491302	0.0757515	targetprofiler-NO	targetscan-Yes	miRanda-NO
SEMA3A	hsa-mir-141	-0.131973	0.00377335	0.0229289	0.559139	7.97e-05	0.00480408	targetprofiler-NO	targetscan-Yes	miRanda-NO
IKZF4	hsa-mir-659	0.147322	0.00120827	0.00934945	-0.410588	0.00563382	0.0823828	targetprofiler-NO	targetscan-Yes	miRanda-NO
KREMEN1	hsa-mir-25	0.279544	4.57e-10	3.07e-08	-0.450268	0.00216309	0.0452995	targetprofiler-NO	targetscan-Yes	miRanda-NO
CNOT6	hsa-mir-378c	0.106947	0.0190937	0.078679	-0.411866	0.00547232	0.0809702	targetprofiler-Yes	targetscan-NO	miRanda-NO
RNF19A	hsa-mir-132	-0.116234	0.0108169	0.0513606	0.485842	0.000828002	0.024123	targetprofiler-NO	targetscan-Yes	miRanda-NO
TRDMT1	hsa-mir-93	0.120228	0.00837028	0.0422676	-0.554994	9.24e-05	0.0053095	targetprofiler-Yes	targetscan-Yes	miRanda-Yes
GFPT1	hsa-mir-185	0.167699	0.000223639	0.00240065	-0.434929	0.00317421	0.0578035	targetprofiler-NO	targetscan-Yes	miRanda-NO
GSTM3	hsa-mir-3940	-0.113353	0.0129559	0.0588523	0.477572	0.00104472	0.0281714	targetprofiler-Yes	targetscan-NO	miRanda-NO
PCGF3	hsa-mir-452	-0.136025	0.00282402	0.0182882	0.509895	0.000406928	0.0149159	targetprofiler-Yes	targetscan-Yes	miRanda-NO
RTKN2	hsa-mir-584	-0.2145	2.11e-06	4.85e-05	0.544403	0.000133351	0.00689015	targetprofiler-Yes	targetscan-Yes	miRanda-NO
CLCC1	hsa-mir-766	0.123023	0.00696472	0.036761	-0.396753	0.00766648	0.099393	targetprofiler-Yes	targetscan-Yes	miRanda-NO
CYTH3	hsa-mir-378	-0.204312	6.41e-06	0.000125017	0.487164	0.000797359	0.0235283	targetprofiler-Yes	targetscan-Yes	miRanda-NO
BTG2	hsa-mir-193b	-0.169663	0.000188047	0.0020834	0.409832	0.00573146	0.0832405	targetprofiler-NO	targetscan-Yes	miRanda-NO
C12orf11	hsa-mir-190	0.128028	0.00496641	0.0283522	-0.430509	0.00353375	0.061847	targetprofiler-NO	targetscan-NO	miRanda-Yes
PAPD4	hsa-mir-452	-0.151718	0.000854119	0.00709102	0.55796	8.31e-05	0.00494178	targetprofiler-NO	targetscan-Yes	miRanda-NO
CNTNAP2	hsa-mir-31	-0.138481	0.0023602	0.0158943	0.457258	0.00180553	0.0402894	targetprofiler-NO	targetscan-Yes	miRanda-NO
C12orf53	hsa-mir-15b	0.16345	0.000323286	0.00323786	-0.446374	0.00238829	0.0482448	targetprofiler-Yes	targetscan-NO	miRanda-NO
CECR2	hsa-mir-200c	0.207392	4.61e-06	9.43e-05	-0.561903	7.22e-05	0.00448095	targetprofiler-Yes	targetscan-Yes	miRanda-NO
ASAH1	hsa-mir-150	0.282098	3.12e-10	2.19e-08	-0.443004	0.00259958	0.0509073	targetprofiler-Yes	targetscan-NO	miRanda-NO
ELL2	hsa-mir-577	-0.156984	0.000556867	0.00502955	0.472079	0.00121532	0.0311394	targetprofiler-NO	targetscan-Yes	miRanda-NO
E2F6	hsa-mir-299	-0.112658	0.0135249	0.0607465	0.668788	6.98e-07	0.000137873	targetprofiler-NO	targetscan-Yes	miRanda-NO
PCMTD2	hsa-mir-212	-0.121095	0.007909	0.0404642	0.411	0.00558136	0.0819375	targetprofiler-Yes	targetscan-NO	miRanda-NO
COX11	hsa-mir-942	0.156752	0.000567625	0.00510616	-0.43007	0.00357134	0.0622443	targetprofiler-NO	targetscan-Yes	miRanda-NO
NAGK	hsa-mir-17	-0.13254	0.0036249	0.0222295	0.475687	0.00110069	0.0291666	targetprofiler-NO	targetscan-Yes	miRanda-NO
TMEM161B	hsa-mir-454	0.179421	7.72e-05	0.00100248	-0.452219	0.00205748	0.0438294	targetprofiler-Yes	targetscan-NO	miRanda-NO
RPS6KL1	hsa-mir-940	0.11208	0.0140143	0.0623883	-0.449724	0.00219339	0.045681	targetprofiler-NO	targetscan-Yes	miRanda-NO
GAS2L1	hsa-mir-766	-0.111925	0.0141487	0.0628431	0.397976	0.00746425	0.0978106	targetprofiler-Yes	targetscan-NO	miRanda-NO
SYPL1	hsa-mir-25	0.133567	0.00336989	0.0210055	-0.422326	0.00429443	0.0697498	targetprofiler-Yes	targetscan-Yes	miRanda-Yes
CENPE	hsa-mir-203	-0.120201	0.00838476	0.0423238	0.464362	0.0014968	0.0357569	targetprofiler-NO	targetscan-Yes	miRanda-NO
MEST	hsa-mir-651	0.189547	2.92e-05	0.00044575	-0.426152	0.00392254	0.0659692	targetprofiler-NO	targetscan-Yes	miRanda-NO
CEP68	hsa-mir-183	0.207147	4.73e-06	9.64e-05	-0.4016	0.0068921	0.0932384	targetprofiler-NO	targetscan-Yes	miRanda-NO
ZADH2	hsa-mir-145	-0.111937	0.0141384	0.0628052	0.402298	0.00678634	0.0923182	targetprofiler-NO	targetscan-Yes	miRanda-NO
SLC39A13	hsa-mir-549	-0.142492	0.00174994	0.0125523	0.460361	0.00166435	0.0382048	targetprofiler-Yes	targetscan-Yes	miRanda-NO
GGA2	hsa-mir-205	0.136456	0.00273705	0.0178494	-0.448183	0.00228122	0.0468498	targetprofiler-NO	targetscan-Yes	miRanda-NO
MCPH1	hsa-mir-942	0.257651	1.02e-08	4.79e-07	-0.449167	0.00222478	0.0461147	targetprofiler-Yes	targetscan-Yes	miRanda-NO
B3GAT1	hsa-mir-484	0.16362	0.000318617	0.0031997	-0.505946	0.000458915	0.0161885	targetprofiler-Yes	targetscan-NO	miRanda-NO
IL1RAP	hsa-mir-17	-0.149631	0.00100819	0.00809124	0.408001	0.00597377	0.0854192	targetprofiler-Yes	targetscan-Yes	miRanda-NO
TM9SF2	hsa-mir-200b	-0.124799	0.00618553	0.0335693	0.558363	8.2e-05	0.00489052	targetprofiler-NO	targetscan-NO	miRanda-Yes
BRMS1L	hsa-mir-141	0.181309	6.47e-05	0.000865025	-0.550692	0.000107377	0.0059161	targetprofiler-NO	targetscan-Yes	miRanda-NO
ALG1	hsa-mir-193b	0.229925	3.53e-07	1.04e-05	-0.433446	0.00329112	0.059138	targetprofiler-NO	targetscan-Yes	miRanda-NO
C3orf23	hsa-mir-766	0.187464	3.58e-05	0.000528514	-0.414438	0.0051593	0.0780266	targetprofiler-Yes	targetscan-NO	miRanda-NO
TTLL12	hsa-mir-221	-0.102549	0.0246523	0.0948958	0.615343	8.79e-06	0.000957395	targetprofiler-NO	targetscan-Yes	miRanda-NO
PBX1	hsa-mir-93	0.215219	1.95e-06	4.53e-05	-0.495168	0.000632544	0.020156	targetprofiler-NO	targetscan-Yes	miRanda-NO
ZNF709	hsa-mir-93	0.203688	6.85e-06	0.000132211	-0.425781	0.00395734	0.06631	targetprofiler-NO	targetscan-Yes	miRanda-NO
ARHGEF37	hsa-mir-625	-0.186738	3.84e-05	0.000560751	0.641598	2.69e-06	0.000391205	targetprofiler-NO	targetscan-Yes	miRanda-NO
FANCA	hsa-mir-378	0.122768	0.00708365	0.0372357	-0.407915	0.00598528	0.0855204	targetprofiler-Yes	targetscan-Yes	miRanda-NO
PHF17	hsa-mir-548o	0.216075	1.77e-06	4.17e-05	-0.423364	0.00419056	0.0687469	targetprofiler-Yes	targetscan-NO	miRanda-NO
FAM102B	hsa-mir-27b	0.185805	4.21e-05	0.000604704	-0.440731	0.00275125	0.0528256	targetprofiler-Yes	targetscan-NO	miRanda-NO
MET	hsa-mir-182	-0.112589	0.0135821	0.0609352	0.434565	0.00320258	0.0581145	targetprofiler-Yes	targetscan-Yes	miRanda-Yes
TPM4	hsa-mir-17	-0.209962	3.49e-06	7.45e-05	0.509693	0.000409451	0.0149864	targetprofiler-NO	targetscan-Yes	miRanda-NO
RNF26	hsa-mir-3127	0.139896	0.00212556	0.0146401	-0.61169	1.03e-05	0.00107588	targetprofiler-Yes	targetscan-NO	miRanda-NO
STX6	hsa-mir-17	-0.125495	0.00590201	0.0323878	0.556833	8.65e-05	0.00508559	targetprofiler-NO	targetscan-Yes	miRanda-NO
RAC1	hsa-mir-1276	-0.125752	0.00580034	0.0319565	0.406112	0.00623296	0.0876009	targetprofiler-NO	targetscan-Yes	miRanda-NO
UBE2D2	hsa-mir-944	-0.11557	0.0112801	0.0530119	0.41146	0.00552318	0.0813922	targetprofiler-NO	targetscan-Yes	miRanda-NO
CARD6	hsa-mir-942	-0.129712	0.00442073	0.0259144	0.421961	0.00433145	0.0701417	targetprofiler-NO	targetscan-Yes	miRanda-NO
PARD3B	hsa-mir-25	0.103413	0.0234621	0.0915478	-0.458887	0.00173017	0.0391969	targetprofiler-NO	targetscan-Yes	miRanda-NO
KREMEN1	hsa-mir-93	0.158626	0.000485969	0.00450923	-0.41291	0.00534324	0.0797498	targetprofiler-Yes	targetscan-Yes	miRanda-Yes
TRIM68	hsa-mir-150	0.182982	5.52e-05	0.000757276	-0.40125	0.00694556	0.0936482	targetprofiler-NO	targetscan-Yes	miRanda-NO
RMND5A	hsa-mir-182	0.145257	0.00141749	0.0106192	-0.409962	0.0057145	0.0830778	targetprofiler-Yes	targetscan-Yes	miRanda-NO
ATP8B1	hsa-mir-25	0.175362	0.000112493	0.00136601	-0.447137	0.00234261	0.0476242	targetprofiler-NO	targetscan-Yes	miRanda-NO
JKAMP	hsa-mir-934	-0.123329	0.00682461	0.0361915	0.54967	0.000111257	0.00606726	targetprofiler-NO	targetscan-Yes	miRanda-NO
CLCNKB	hsa-mir-708	0.106237	0.0199094	0.0811318	-0.419739	0.00456292	0.072378	targetprofiler-NO	targetscan-NO	miRanda-Yes
SHCBP1	hsa-mir-889	0.147235	0.0012165	0.00940027	-0.514375	0.000354409	0.0135907	targetprofiler-Yes	targetscan-Yes	miRanda-Yes
CCDC25	hsa-mir-93	0.253338	1.82e-08	7.95e-07	-0.444718	0.00249013	0.0495332	targetprofiler-Yes	targetscan-Yes	miRanda-NO
ZXDA	hsa-mir-221	0.195084	1.67e-05	0.000280451	-0.446048	0.00240801	0.0485112	targetprofiler-NO	targetscan-Yes	miRanda-NO
GTF2IRD2B	hsa-mir-150	0.179702	7.52e-05	0.000981024	-0.398297	0.00741203	0.0973943	targetprofiler-Yes	targetscan-Yes	miRanda-NO
CDC23	hsa-mir-944	-0.112877	0.0133431	0.0601515	0.530541	0.000211789	0.00951421	targetprofiler-NO	targetscan-Yes	miRanda-NO
B4GALT6	hsa-mir-17	0.202821	7.51e-06	0.000142874	-0.499766	0.000552329	0.0183746	targetprofiler-NO	targetscan-Yes	miRanda-NO
SYTL3	hsa-mir-27b	0.124645	0.00624987	0.0338365	-0.501774	0.000520253	0.0176386	targetprofiler-NO	targetscan-NO	miRanda-Yes
APH1B	hsa-mir-1276	0.156123	0.000597749	0.00532142	-0.425867	0.00394929	0.0662314	targetprofiler-NO	targetscan-Yes	miRanda-NO
ATAD2B	hsa-mir-148a	0.125882	0.00574963	0.0317418	-0.489879	0.000737589	0.0223744	targetprofiler-NO	targetscan-NO	miRanda-Yes
PLEKHB2	hsa-mir-488	-0.138418	0.00237112	0.0159512	0.417946	0.00475749	0.0742653	targetprofiler-NO	targetscan-Yes	miRanda-NO
PTCH1	hsa-mir-708	0.161467	0.000382793	0.00371594	-0.554541	9.38e-05	0.00536739	targetprofiler-Yes	targetscan-NO	miRanda-NO
ASF1B	hsa-mir-203	-0.286198	1.68e-10	1.26e-08	0.668633	7.03e-07	0.000138768	targetprofiler-NO	targetscan-Yes	miRanda-NO
CLCC1	hsa-mir-93	0.114288	0.0122242	0.0563249	-0.466498	0.00141361	0.0344224	targetprofiler-NO	targetscan-Yes	miRanda-NO
C22orf39	hsa-mir-183	0.184393	4.82e-05	0.000677104	-0.506825	0.000446857	0.015909	targetprofiler-NO	targetscan-Yes	miRanda-NO
DDAH1	hsa-mir-17	0.175151	0.000114681	0.00138808	-0.509331	0.000414005	0.0151049	targetprofiler-NO	targetscan-Yes	miRanda-NO
TGIF1	hsa-mir-146a	-0.110163	0.0157517	0.0681441	0.428836	0.00367886	0.0634164	targetprofiler-NO	targetscan-NO	miRanda-Yes
STOM	hsa-mir-494	-0.138885	0.00229094	0.0155305	0.419009	0.00464126	0.0731505	targetprofiler-NO	targetscan-Yes	miRanda-NO
CYTH1	hsa-mir-589	-0.138908	0.00228697	0.015507	0.491141	0.000711192	0.0218216	targetprofiler-Yes	targetscan-Yes	miRanda-NO
PLB1	hsa-mir-146a	-0.118484	0.00937022	0.0460706	0.524544	0.000257138	0.0108784	targetprofiler-Yes	targetscan-NO	miRanda-NO
CPEB3	hsa-mir-495	-0.155227	0.000643239	0.00564876	0.522294	0.000276297	0.0114236	targetprofiler-Yes	targetscan-Yes	miRanda-NO
PDHA1	hsa-mir-496	-0.121903	0.00750029	0.0388642	0.609771	1.11e-05	0.00114179	targetprofiler-NO	targetscan-Yes	miRanda-NO
TRDMT1	hsa-mir-217	0.16011	0.000429228	0.00407749	-0.418016	0.00474973	0.0742024	targetprofiler-Yes	targetscan-Yes	miRanda-NO
DSG3	hsa-mir-708	-0.128302	0.00487367	0.0279491	0.421973	0.00433019	0.0701321	targetprofiler-Yes	targetscan-NO	miRanda-NO
TH1L	hsa-mir-605	0.106669	0.019409	0.0796212	-0.469285	0.00131127	0.0327302	targetprofiler-Yes	targetscan-NO	miRanda-NO
YKT6	hsa-mir-766	-0.103173	0.0237874	0.0924561	0.521991	0.000278966	0.0114914	targetprofiler-NO	targetscan-Yes	miRanda-NO
HDAC2	hsa-mir-21	-0.127299	0.0052208	0.0294715	0.402389	0.00677263	0.0922042	targetprofiler-NO	targetscan-Yes	miRanda-NO
ZADH2	hsa-mir-22	-0.176613	0.000100272	0.00124319	0.440673	0.00275519	0.0528761	targetprofiler-NO	targetscan-Yes	miRanda-NO
C17orf58	hsa-mir-590	0.244927	5.48e-08	2.08e-06	-0.40093	0.00699495	0.0940353	targetprofiler-NO	targetscan-Yes	miRanda-NO
HMG20A	hsa-mir-766	0.124234	0.00642428	0.0345531	-0.460073	0.00167701	0.0384007	targetprofiler-Yes	targetscan-Yes	miRanda-NO
RAVER2	hsa-mir-20a	0.15784	0.000518775	0.00475106	-0.478333	0.00102285	0.0277892	targetprofiler-Yes	targetscan-NO	miRanda-NO
WDR7	hsa-mir-539	-0.110412	0.0155162	0.0673625	0.499064	0.000563945	0.0186477	targetprofiler-NO	targetscan-Yes	miRanda-NO
ZNF502	hsa-mir-3934	0.136389	0.00275028	0.0179139	-0.611377	1.04e-05	0.00108614	targetprofiler-NO	targetscan-Yes	miRanda-NO
TNFAIP1	hsa-mir-17	-0.169862	0.000184766	0.00205408	0.529053	0.000222307	0.00983522	targetprofiler-Yes	targetscan-Yes	miRanda-NO
GNB1L	hsa-mir-150	-0.145081	0.00143677	0.0107357	0.49513	0.000633235	0.0201682	targetprofiler-Yes	targetscan-NO	miRanda-NO
GNB1	hsa-mir-193b	0.294506	4.64e-11	4e-09	-0.427767	0.00377426	0.0644589	targetprofiler-NO	targetscan-Yes	miRanda-NO
KCTD21	hsa-mir-432	0.402962	0	0	-0.428191	0.00373621	0.0640525	targetprofiler-NO	targetscan-Yes	miRanda-NO
CX3CR1	hsa-mir-934	-0.102975	0.0240586	0.0932234	0.525056	0.000252945	0.0107503	targetprofiler-NO	targetscan-Yes	miRanda-NO
SLC7A2	hsa-mir-766	0.112172	0.0139354	0.0621244	-0.436603	0.0030467	0.0563518	targetprofiler-NO	targetscan-Yes	miRanda-NO
BUD13	hsa-mir-495	0.131731	0.00383831	0.0232316	-0.41223	0.00542696	0.0805475	targetprofiler-Yes	targetscan-Yes	miRanda-Yes
NSL1	hsa-mir-17	0.206807	4.91e-06	9.95e-05	-0.607915	1.2e-05	0.00120705	targetprofiler-NO	targetscan-Yes	miRanda-NO
SMYD4	hsa-mir-942	0.116796	0.0104379	0.0499894	-0.430839	0.00350569	0.061542	targetprofiler-NO	targetscan-Yes	miRanda-NO
SLC25A24	hsa-mir-200c	-0.120507	0.00821903	0.0416813	0.421097	0.00442018	0.0709813	targetprofiler-NO	targetscan-Yes	miRanda-NO
C1orf95	hsa-mir-17	0.136127	0.00280321	0.0181849	-0.489136	0.000753528	0.0226836	targetprofiler-NO	targetscan-Yes	miRanda-NO
ADAMTS14	hsa-mir-766	-0.108609	0.0172961	0.0731052	0.436775	0.00303383	0.0562019	targetprofiler-NO	targetscan-Yes	miRanda-NO
GSR	hsa-mir-222	-0.145054	0.00143974	0.0107525	0.584378	3.11e-05	0.00243986	targetprofiler-NO	targetscan-NO	miRanda-Yes
MAPKAPK3	hsa-mir-612	-0.103192	0.023761	0.092382	0.505573	0.000464128	0.0163212	targetprofiler-NO	targetscan-Yes	miRanda-NO
ST3GAL3	hsa-mir-96	0.147243	0.0012157	0.00939534	-0.415763	0.00500412	0.0766217	targetprofiler-NO	targetscan-Yes	miRanda-Yes
SLC38A2	hsa-mir-708	-0.103355	0.0235398	0.0917656	0.515351	0.000343809	0.0132994	targetprofiler-Yes	targetscan-NO	miRanda-NO
PDE5A	hsa-mir-651	0.126045	0.00568621	0.031469	-0.450874	0.00212978	0.0448552	targetprofiler-Yes	targetscan-Yes	miRanda-NO
OSGEPL1	hsa-mir-200c	0.282133	3.11e-10	2.18e-08	-0.407606	0.00602712	0.0858985	targetprofiler-Yes	targetscan-NO	miRanda-NO
SLC7A1	hsa-mir-33a	-0.108148	0.0177794	0.0746077	0.405681	0.00629349	0.0881321	targetprofiler-Yes	targetscan-NO	miRanda-NO
PRRG1	hsa-mir-378	-0.217818	1.45e-06	3.52e-05	0.616367	8.41e-06	0.00092635	targetprofiler-NO	targetscan-Yes	miRanda-NO
SERHL2	hsa-mir-708	0.167095	0.000235804	0.00250631	-0.399756	0.00717826	0.0954682	targetprofiler-Yes	targetscan-NO	miRanda-NO
WRB	hsa-mir-17	0.18468	4.69e-05	0.000661768	-0.423351	0.00419187	0.0687576	targetprofiler-NO	targetscan-NO	miRanda-Yes
HSP90B1	hsa-mir-935	0.136204	0.00278754	0.0181048	-0.470119	0.00128192	0.0322473	targetprofiler-NO	targetscan-Yes	miRanda-NO
ANKRD26	hsa-mir-183	0.151933	0.000839584	0.0069936	-0.466527	0.0014125	0.0344015	targetprofiler-NO	targetscan-Yes	miRanda-Yes
PPIF	hsa-mir-21	-0.156153	0.000596271	0.00531088	0.433411	0.00329392	0.0591772	targetprofiler-Yes	targetscan-Yes	miRanda-NO
CBX7	hsa-mir-134	-0.113573	0.0127802	0.0582504	0.424708	0.00405947	0.0673598	targetprofiler-NO	targetscan-Yes	miRanda-NO
SLC35B4	hsa-mir-145	0.107603	0.0183659	0.076447	-0.42499	0.00403239	0.067075	targetprofiler-Yes	targetscan-Yes	miRanda-NO
FBXO10	hsa-mir-1296	-0.114393	0.0121444	0.0560474	0.553784	9.64e-05	0.00546903	targetprofiler-NO	targetscan-Yes	miRanda-NO
TBC1D2	hsa-mir-17	-0.112424	0.0137215	0.0613994	0.562338	7.11e-05	0.00443049	targetprofiler-Yes	targetscan-Yes	miRanda-Yes
BRD3	hsa-mir-25	0.240119	1.01e-07	3.53e-06	-0.402782	0.00671385	0.0917009	targetprofiler-NO	targetscan-NO	miRanda-Yes
GDPD5	hsa-mir-199b	0.278081	5.67e-10	3.73e-08	-0.406113	0.00623286	0.0876009	targetprofiler-NO	targetscan-Yes	miRanda-NO
BRIP1	hsa-mir-203	-0.269241	2.04e-09	1.16e-07	0.549141	0.000113316	0.00614798	targetprofiler-NO	targetscan-Yes	miRanda-NO
NSMCE4A	hsa-mir-100	0.128924	0.00466893	0.0270421	-0.42386	0.00414178	0.0682142	targetprofiler-NO	targetscan-NO	miRanda-Yes
NOX4	hsa-mir-25	-0.164841	0.000286845	0.00293808	0.486741	0.000807037	0.0237078	targetprofiler-Yes	targetscan-Yes	miRanda-Yes
ODZ4	hsa-mir-26b	-0.128514	0.00480293	0.0276364	0.397002	0.00762488	0.099061	targetprofiler-Yes	targetscan-NO	miRanda-NO
VASH1	hsa-mir-2355	-0.205775	5.49e-06	0.00010933	0.491455	0.000704759	0.0216901	targetprofiler-NO	targetscan-Yes	miRanda-NO
ATXN7L1	hsa-mir-25	0.259542	7.9e-09	3.82e-07	-0.489177	0.000752637	0.0226656	targetprofiler-NO	targetscan-NO	miRanda-Yes
BASP1	hsa-mir-200b	-0.349575	3.11e-15	6.41e-13	0.44088	0.00274105	0.052699	targetprofiler-NO	targetscan-NO	miRanda-Yes
ZDHHC3	hsa-mir-937	-0.140853	0.00197934	0.0138399	0.499245	0.000560934	0.0185706	targetprofiler-NO	targetscan-Yes	miRanda-NO
MMAA	hsa-mir-612	-0.102973	0.0240611	0.0932305	0.503875	0.000488503	0.0169107	targetprofiler-NO	targetscan-Yes	miRanda-NO
HOMER2	hsa-mir-148a	-0.194613	1.76e-05	0.000291956	0.531235	0.000207042	0.00936581	targetprofiler-NO	targetscan-NO	miRanda-Yes
C20orf27	hsa-mir-150	-0.132259	0.00369773	0.0225749	0.449737	0.00219269	0.0456724	targetprofiler-NO	targetscan-Yes	miRanda-NO
MICALCL	hsa-mir-651	-0.166099	0.000257213	0.00268798	0.487986	0.000778826	0.0231642	targetprofiler-NO	targetscan-NO	miRanda-Yes
DDAH1	hsa-mir-708	0.105097	0.0212823	0.0851926	-0.476863	0.00106547	0.0285503	targetprofiler-Yes	targetscan-NO	miRanda-NO
NBN	hsa-mir-186	0.10157	0.0260644	0.0988493	-0.47419	0.00114702	0.029984	targetprofiler-NO	targetscan-Yes	miRanda-NO
CLCA2	hsa-mir-196b	-0.239175	1.14e-07	3.92e-06	0.430915	0.00349929	0.0614662	targetprofiler-NO	targetscan-NO	miRanda-Yes
PCBP2	hsa-mir-942	0.112951	0.0132825	0.0599501	-0.399568	0.00720804	0.0956991	targetprofiler-NO	targetscan-Yes	miRanda-NO
PDE5A	hsa-mir-130b	0.12875	0.00472522	0.0272941	-0.455443	0.00189295	0.0415132	targetprofiler-Yes	targetscan-NO	miRanda-NO
ATAD2B	hsa-mir-934	0.160943	0.00040013	0.00385274	-0.413424	0.0052807	0.0791434	targetprofiler-NO	targetscan-Yes	miRanda-Yes
PWWP2A	hsa-mir-944	-0.230798	3.18e-07	9.5e-06	0.424224	0.00410628	0.067834	targetprofiler-NO	targetscan-Yes	miRanda-NO
AK2	hsa-mir-148a	0.113307	0.012993	0.0589741	-0.467777	0.00136577	0.0336437	targetprofiler-NO	targetscan-NO	miRanda-Yes
MMP14	hsa-mir-1976	-0.124181	0.00644708	0.0346481	0.519747	0.000299531	0.0120633	targetprofiler-Yes	targetscan-Yes	miRanda-NO
HNRNPH1	hsa-mir-452	-0.171405	0.000160996	0.00183391	0.487479	0.0007902	0.0233967	targetprofiler-Yes	targetscan-NO	miRanda-NO
MRPL35	hsa-mir-411	-0.108586	0.01732	0.0731801	0.476254	0.00108358	0.0288726	targetprofiler-NO	targetscan-Yes	miRanda-NO
PIM1	hsa-mir-15b	-0.219595	1.19e-06	2.96e-05	0.532578	0.000198119	0.00908372	targetprofiler-Yes	targetscan-NO	miRanda-NO
CDK8	hsa-mir-141	-0.110906	0.0150573	0.0658716	0.412274	0.00542161	0.0804949	targetprofiler-NO	targetscan-NO	miRanda-Yes
ANTXR2	hsa-mir-221	0.108105	0.0178252	0.0747534	-0.410662	0.00562436	0.0823058	targetprofiler-NO	targetscan-Yes	miRanda-NO
DLEU2	hsa-mir-335	0.145714	0.00136847	0.0103243	-0.417495	0.00480753	0.0747486	targetprofiler-Yes	targetscan-NO	miRanda-NO
MTBP	hsa-mir-30d	0.14485	0.00146251	0.0108868	-0.549463	0.000112061	0.00609563	targetprofiler-NO	targetscan-NO	miRanda-Yes
CBX7	hsa-mir-766	0.153865	0.000718605	0.00617343	-0.437375	0.00298941	0.0556942	targetprofiler-Yes	targetscan-NO	miRanda-NO
NUDT17	hsa-mir-484	0.167186	0.000233925	0.00249021	-0.429316	0.00363666	0.0629576	targetprofiler-NO	targetscan-NO	miRanda-Yes
KIF13B	hsa-mir-34b	-0.116655	0.0105322	0.0503373	0.413969	0.00521509	0.0785639	targetprofiler-NO	targetscan-Yes	miRanda-NO
PCSK7	hsa-mir-940	-0.185188	4.46e-05	0.000634999	0.443687	0.00255547	0.0503547	targetprofiler-Yes	targetscan-Yes	miRanda-NO
NFIA	hsa-mir-190	-0.121563	0.00767002	0.039545	0.669703	6.65e-07	0.000133055	targetprofiler-NO	targetscan-Yes	miRanda-NO
SLC37A2	hsa-mir-625	-0.295943	3.7e-11	3.27e-09	0.578185	3.95e-05	0.00289284	targetprofiler-NO	targetscan-Yes	miRanda-NO
ZNF664	hsa-mir-708	0.203785	6.78e-06	0.000131034	-0.440176	0.00278946	0.0532881	targetprofiler-Yes	targetscan-NO	miRanda-NO
ARHGAP24	hsa-mir-708	0.116642	0.010541	0.0503681	-0.432568	0.00336207	0.0599494	targetprofiler-Yes	targetscan-NO	miRanda-NO
PHKA1	hsa-mir-543	-0.118749	0.00921166	0.0454668	0.530192	0.000214216	0.00959124	targetprofiler-NO	targetscan-Yes	miRanda-NO
TNFAIP8L3	hsa-mir-17	-0.152506	0.00080183	0.00674228	0.590876	2.41e-05	0.00202648	targetprofiler-NO	targetscan-Yes	miRanda-Yes
CYP20A1	hsa-mir-660	0.128373	0.00484969	0.0278455	-0.433549	0.00328286	0.0590485	targetprofiler-NO	targetscan-Yes	miRanda-NO
SEMA3E	hsa-mir-17	0.118649	0.00927117	0.0456968	-0.493205	0.000669844	0.0209675	targetprofiler-Yes	targetscan-Yes	miRanda-NO
CPEB3	hsa-mir-410	-0.130975	0.00404761	0.0242058	0.462416	0.0015763	0.0369499	targetprofiler-NO	targetscan-Yes	miRanda-Yes
ABLIM3	hsa-mir-1291	-0.106738	0.0193298	0.0793896	0.469435	0.00130595	0.0326436	targetprofiler-NO	targetscan-Yes	miRanda-NO
GPR39	hsa-mir-141	-0.120532	0.00820585	0.0416306	0.399085	0.00728496	0.0963451	targetprofiler-Yes	targetscan-NO	miRanda-NO
PNPLA7	hsa-mir-27b	0.124854	0.00616244	0.0334754	-0.444017	0.0025344	0.0501037	targetprofiler-Yes	targetscan-NO	miRanda-NO
ZFPL1	hsa-mir-100	0.129542	0.00447324	0.0261549	-0.433917	0.00325359	0.0587237	targetprofiler-NO	targetscan-NO	miRanda-Yes
DCN	hsa-mir-378	-0.107594	0.0183751	0.0764759	0.438555	0.00290365	0.0546568	targetprofiler-Yes	targetscan-NO	miRanda-NO
PHF12	hsa-mir-25	0.216407	1.7e-06	4.04e-05	-0.5223	0.000276245	0.0114221	targetprofiler-Yes	targetscan-NO	miRanda-NO
DNAJC9	hsa-mir-30d	0.175709	0.000108974	0.00133023	-0.463509	0.00153119	0.0362671	targetprofiler-Yes	targetscan-NO	miRanda-NO
FZD5	hsa-mir-378	0.241816	8.14e-08	2.93e-06	-0.415087	0.00508278	0.0773539	targetprofiler-NO	targetscan-Yes	miRanda-NO
WDR37	hsa-mir-487a	-0.102584	0.0246031	0.0947603	0.49009	0.000733121	0.0222803	targetprofiler-NO	targetscan-Yes	miRanda-Yes
ATP5B	hsa-mir-200c	0.173411	0.000134375	0.00158015	-0.427984	0.00375475	0.0642536	targetprofiler-NO	targetscan-NO	miRanda-Yes
MGA	hsa-mir-25	0.244026	6.15e-08	2.3e-06	-0.495958	0.000618047	0.0198503	targetprofiler-NO	targetscan-NO	miRanda-Yes
PC	hsa-mir-625	-0.140927	0.00196843	0.0137795	0.539153	0.000159266	0.0077963	targetprofiler-NO	targetscan-NO	miRanda-Yes
BSDC1	hsa-mir-625	-0.151973	0.000836873	0.00697599	0.584375	3.11e-05	0.00243998	targetprofiler-Yes	targetscan-Yes	miRanda-NO
NRARP	hsa-let-7i	-0.165119	0.000280014	0.00288073	0.547679	0.000119185	0.0063751	targetprofiler-Yes	targetscan-NO	miRanda-NO
ZMYM6	hsa-mir-944	-0.155338	0.000637448	0.00560639	0.45982	0.00168823	0.0385847	targetprofiler-NO	targetscan-Yes	miRanda-Yes
NACAP1	hsa-mir-3127	0.111023	0.0149503	0.0655181	-0.523159	0.000268783	0.0112035	targetprofiler-Yes	targetscan-NO	miRanda-NO
ZNF461	hsa-mir-150	0.156939	0.000558905	0.0050437	-0.406938	0.00611838	0.086652	targetprofiler-NO	targetscan-Yes	miRanda-NO
RAB43	hsa-mir-141	-0.125073	0.00607257	0.0331067	0.528357	0.000227392	0.00998937	targetprofiler-Yes	targetscan-Yes	miRanda-NO
NDUFS1	hsa-mir-659	0.116176	0.0108567	0.0515082	-0.424304	0.00409853	0.0677573	targetprofiler-NO	targetscan-Yes	miRanda-NO
FBLIM1	hsa-mir-548s	-0.138522	0.002353	0.0158554	0.445536	0.00243936	0.0488943	targetprofiler-NO	targetscan-Yes	miRanda-NO
BAIAP2L1	hsa-mir-2110	-0.136651	0.00269843	0.0176546	0.542176	0.000143837	0.00725785	targetprofiler-Yes	targetscan-NO	miRanda-NO
ANK3	hsa-mir-203	0.264404	4.04e-09	2.12e-07	-0.684038	3.07e-07	7.31e-05	targetprofiler-NO	targetscan-Yes	miRanda-NO
NR3C1	hsa-mir-221	0.131174	0.00399147	0.0239441	-0.436152	0.00308059	0.0567552	targetprofiler-Yes	targetscan-NO	miRanda-NO
FAM92A1	hsa-mir-17	0.3329	6.93e-14	1.11e-11	-0.449695	0.00219501	0.0457015	targetprofiler-Yes	targetscan-NO	miRanda-NO
NGLY1	hsa-mir-22	-0.141177	0.00193182	0.0135756	0.622677	6.38e-06	0.000755533	targetprofiler-NO	targetscan-NO	miRanda-Yes
RAB3B	hsa-mir-1247	-0.112296	0.01383	0.0617592	0.425985	0.00393816	0.0661192	targetprofiler-NO	targetscan-Yes	miRanda-NO
N4BP1	hsa-mir-27b	-0.156897	0.000560887	0.00505762	0.457493	0.00179449	0.0401284	targetprofiler-Yes	targetscan-NO	miRanda-NO
SKA2	hsa-mir-203	-0.151538	0.000866476	0.00717275	0.619498	7.34e-06	0.000836079	targetprofiler-NO	targetscan-Yes	miRanda-NO
PAQR8	hsa-mir-203	-0.223086	7.93e-07	2.09e-05	0.521304	0.000285121	0.011664	targetprofiler-NO	targetscan-Yes	miRanda-NO
RDH14	hsa-mir-17	0.24291	7.09e-08	2.6e-06	-0.407632	0.00602365	0.085873	targetprofiler-Yes	targetscan-NO	miRanda-NO
KREMEN1	hsa-mir-320a	0.121964	0.00747026	0.0387415	-0.401344	0.00693124	0.0935442	targetprofiler-Yes	targetscan-NO	miRanda-NO
PPP1R9B	hsa-mir-3934	-0.175228	0.000113885	0.00138026	0.531433	0.000205703	0.00932717	targetprofiler-NO	targetscan-Yes	miRanda-NO
SETD5	hsa-mir-25	0.134406	0.00317354	0.0200449	-0.582956	3.29e-05	0.00253689	targetprofiler-NO	targetscan-Yes	miRanda-Yes
UBAP2L	hsa-mir-335	0.111243	0.0147517	0.0648622	-0.4224	0.00428693	0.0696866	targetprofiler-NO	targetscan-NO	miRanda-Yes
ARMCX3	hsa-mir-940	0.113266	0.0130261	0.0590874	-0.430549	0.00353033	0.0618164	targetprofiler-NO	targetscan-Yes	miRanda-NO
LRP6	hsa-mir-15b	0.169556	0.000189844	0.00209959	-0.429971	0.00357984	0.0623337	targetprofiler-NO	targetscan-NO	miRanda-Yes
FBXL17	hsa-mir-487a	-0.10471	0.0217667	0.0866164	0.439797	0.00281578	0.0536448	targetprofiler-NO	targetscan-Yes	miRanda-NO
BTRC	hsa-mir-3934	-0.151721	0.000853954	0.00709004	0.446984	0.00235169	0.0477563	targetprofiler-NO	targetscan-Yes	miRanda-NO
EPT1	hsa-mir-1301	0.129324	0.00454149	0.0264621	-0.461644	0.0016089	0.0374309	targetprofiler-NO	targetscan-Yes	miRanda-NO
CCT4	hsa-mir-150	-0.204335	6.4e-06	0.000124747	0.414438	0.00515923	0.0780266	targetprofiler-NO	targetscan-Yes	miRanda-NO
MYO18A	hsa-mir-612	-0.111628	0.0144086	0.0637107	0.510362	0.000401137	0.0147664	targetprofiler-Yes	targetscan-NO	miRanda-NO
RBBP4	hsa-mir-93	0.206534	5.06e-06	0.000101998	-0.596897	1.9e-05	0.00169589	targetprofiler-NO	targetscan-Yes	miRanda-NO
ZNF326	hsa-mir-203	-0.150763	0.000921725	0.00753344	0.487013	0.000800795	0.0235944	targetprofiler-NO	targetscan-Yes	miRanda-Yes
MYEF2	hsa-mir-17	0.267776	2.51e-09	1.39e-07	-0.531066	0.000208189	0.00939823	targetprofiler-Yes	targetscan-NO	miRanda-NO
SRGAP3	hsa-mir-17	0.140685	0.00200434	0.0139774	-0.527127	0.000236626	0.0102616	targetprofiler-Yes	targetscan-Yes	miRanda-NO
JKAMP	hsa-mir-200c	-0.173539	0.00013282	0.00156505	0.39831	0.00740991	0.0973801	targetprofiler-NO	targetscan-Yes	miRanda-NO
SLC35E4	hsa-mir-25	-0.154146	0.000702412	0.00606018	0.416906	0.00487362	0.0753713	targetprofiler-NO	targetscan-NO	miRanda-Yes
DCP1A	hsa-mir-27a	-0.141629	0.00186748	0.0132161	0.411503	0.00551773	0.0813457	targetprofiler-NO	targetscan-NO	miRanda-Yes
KIF13B	hsa-mir-1180	-0.152615	0.000794879	0.00669541	0.505618	0.000463496	0.0163068	targetprofiler-NO	targetscan-Yes	miRanda-NO
ALG10B	hsa-mir-25	0.260928	6.53e-09	3.23e-07	-0.420869	0.0044439	0.0711967	targetprofiler-NO	targetscan-NO	miRanda-Yes
MAGED4B	hsa-mir-708	0.17843	8.47e-05	0.00108267	-0.440222	0.00278628	0.053249	targetprofiler-Yes	targetscan-NO	miRanda-NO
PDAP1	hsa-mir-150	-0.140563	0.00202269	0.0140761	0.506259	0.000454582	0.0160862	targetprofiler-Yes	targetscan-Yes	miRanda-NO
WDTC1	hsa-mir-15b	0.220886	1.02e-06	2.61e-05	-0.409655	0.00575444	0.0834532	targetprofiler-Yes	targetscan-NO	miRanda-NO
RBMS3	hsa-mir-378	-0.101995	0.0254433	0.0971225	0.475507	0.00110617	0.0292687	targetprofiler-Yes	targetscan-Yes	miRanda-NO
ARMCX5	hsa-mir-25	0.230232	3.4e-07	1.01e-05	-0.525781	0.000247124	0.0105872	targetprofiler-NO	targetscan-Yes	miRanda-NO
MAP2K7	hsa-mir-1180	0.117566	0.00993812	0.0481649	-0.405106	0.006375	0.0888169	targetprofiler-Yes	targetscan-Yes	miRanda-NO
ZNF594	hsa-mir-17	0.12437	0.00636593	0.0343139	-0.433648	0.00327497	0.0589581	targetprofiler-Yes	targetscan-Yes	miRanda-NO
HMGN1	hsa-mir-203	-0.147976	0.00114818	0.00897677	0.547466	0.000120065	0.00640763	targetprofiler-NO	targetscan-NO	miRanda-Yes
C1orf226	hsa-mir-378	0.139151	0.00224633	0.0152898	-0.471701	0.00122791	0.0313607	targetprofiler-NO	targetscan-Yes	miRanda-NO
EXOG	hsa-mir-651	0.122935	0.00700552	0.0369227	-0.431844	0.00342157	0.0606042	targetprofiler-NO	targetscan-Yes	miRanda-NO
NCAPD3	hsa-mir-363	0.155234	0.000642867	0.00564626	-0.405201	0.00636144	0.0887031	targetprofiler-NO	targetscan-Yes	miRanda-NO
MEN1	hsa-mir-432	0.145332	0.00140936	0.0105706	-0.53108	0.000208092	0.00939484	targetprofiler-NO	targetscan-Yes	miRanda-NO
OSBPL1A	hsa-mir-940	0.115974	0.0109963	0.0520068	-0.506582	0.000450157	0.0159837	targetprofiler-Yes	targetscan-NO	miRanda-NO
ATR	hsa-mir-378	0.10877	0.0171304	0.0725736	-0.419531	0.00458513	0.0725768	targetprofiler-Yes	targetscan-NO	miRanda-NO
C18orf55	hsa-mir-598	0.213703	2.31e-06	5.23e-05	-0.404061	0.00652546	0.0900802	targetprofiler-NO	targetscan-NO	miRanda-Yes
PTCHD1	hsa-mir-93	0.190661	2.61e-05	0.000406814	-0.440248	0.00278446	0.0532249	targetprofiler-NO	targetscan-Yes	miRanda-NO
SACS	hsa-mir-183	0.112881	0.0133396	0.0601422	-0.593151	2.21e-05	0.001895	targetprofiler-Yes	targetscan-Yes	miRanda-Yes
AKAP7	hsa-mir-3942	0.105024	0.0213737	0.0854741	-0.551294	0.000105149	0.00582896	targetprofiler-Yes	targetscan-NO	miRanda-NO
DENND1A	hsa-mir-23b	0.208417	4.13e-06	8.59e-05	-0.543498	0.000137526	0.00703394	targetprofiler-Yes	targetscan-NO	miRanda-NO
IL31RA	hsa-mir-96	-0.173663	0.00013134	0.00155046	0.408434	0.00591565	0.0848985	targetprofiler-Yes	targetscan-NO	miRanda-NO
PGAM4	hsa-mir-23b	-0.194747	1.73e-05	0.000288651	0.557974	8.31e-05	0.00494018	targetprofiler-NO	targetscan-NO	miRanda-Yes
PDHA1	hsa-mir-382	-0.129854	0.00437721	0.0257155	0.668372	7.13e-07	0.000140311	targetprofiler-NO	targetscan-NO	miRanda-Yes
DHX40	hsa-mir-93	0.213614	2.33e-06	5.28e-05	-0.543638	0.000136875	0.00701017	targetprofiler-NO	targetscan-Yes	miRanda-NO
ARL17A	hsa-mir-22	-0.214854	2.03e-06	4.69e-05	0.409813	0.00573391	0.0832545	targetprofiler-NO	targetscan-Yes	miRanda-NO
PLA2G4C	hsa-mir-3127	-0.108616	0.0172889	0.0730818	0.629253	4.76e-06	0.000604442	targetprofiler-Yes	targetscan-NO	miRanda-NO
BAIAP2	hsa-mir-15b	-0.106986	0.0190487	0.078545	0.501866	0.000518822	0.0176098	targetprofiler-Yes	targetscan-NO	miRanda-NO
UBR7	hsa-mir-1301	0.124694	0.00622929	0.0337506	-0.416583	0.00491028	0.0757189	targetprofiler-NO	targetscan-Yes	miRanda-NO
TMEM189	hsa-mir-659	-0.11301	0.0132337	0.0597789	0.460991	0.00163689	0.0378486	targetprofiler-NO	targetscan-Yes	miRanda-NO
SNAP47	hsa-mir-940	0.108763	0.0171381	0.0725979	-0.484674	0.000855941	0.0246427	targetprofiler-Yes	targetscan-Yes	miRanda-NO
PTAR1	hsa-mir-25	0.102555	0.0246438	0.094871	-0.528381	0.000227217	0.00998387	targetprofiler-NO	targetscan-Yes	miRanda-NO
FAM174B	hsa-mir-15b	0.16373	0.000315624	0.00317618	-0.459039	0.00172325	0.0390885	targetprofiler-Yes	targetscan-NO	miRanda-NO
MAPK7	hsa-mir-3934	-0.140647	0.00200997	0.0140082	0.535168	0.000181894	0.00855233	targetprofiler-Yes	targetscan-Yes	miRanda-NO
ST14	hsa-mir-940	-0.106666	0.0194122	0.0796303	0.50292	0.000502709	0.0172324	targetprofiler-NO	targetscan-Yes	miRanda-NO
ZNF620	hsa-mir-493	-0.131643	0.00386211	0.0233425	0.405044	0.00638385	0.0888872	targetprofiler-NO	targetscan-Yes	miRanda-Yes
DDX31	hsa-let-7d	0.2688	2.17e-09	1.22e-07	-0.435639	0.00311959	0.057194	targetprofiler-Yes	targetscan-NO	miRanda-Yes
ERG	hsa-mir-378	-0.128197	0.00490913	0.0281053	0.670461	6.39e-07	0.000129332	targetprofiler-NO	targetscan-Yes	miRanda-NO
SLC38A6	hsa-mir-146a	-0.112512	0.0136466	0.0611531	0.431367	0.00346126	0.0610579	targetprofiler-NO	targetscan-NO	miRanda-Yes
ABCC5	hsa-mir-186	-0.143841	0.00157966	0.0115788	0.473279	0.00117605	0.0304747	targetprofiler-NO	targetscan-Yes	miRanda-NO
TMEM150C	hsa-mir-942	0.158985	0.000471632	0.00440042	-0.430908	0.00349984	0.0614703	targetprofiler-NO	targetscan-Yes	miRanda-NO
ARIH2	hsa-mir-141	0.103106	0.0238792	0.0927178	-0.480752	0.000956041	0.0265439	targetprofiler-Yes	targetscan-Yes	miRanda-NO
TPM4	hsa-mir-205	-0.106208	0.019943	0.0812308	0.400879	0.00700278	0.0940855	targetprofiler-NO	targetscan-Yes	miRanda-NO
AGTPBP1	hsa-mir-889	-0.108242	0.0176803	0.074298	0.46484	0.0014778	0.0354514	targetprofiler-NO	targetscan-NO	miRanda-Yes
PCBD2	hsa-mir-487a	-0.123148	0.00690689	0.0365252	0.596591	1.92e-05	0.00171066	targetprofiler-NO	targetscan-Yes	miRanda-NO
PUM2	hsa-mir-25	0.191934	2.3e-05	0.000365969	-0.528754	0.000224477	0.00990014	targetprofiler-Yes	targetscan-NO	miRanda-NO
SERPINB8	hsa-mir-17	-0.101883	0.0256066	0.0975806	0.438713	0.00289234	0.0545257	targetprofiler-Yes	targetscan-Yes	miRanda-NO
SASH1	hsa-mir-584	-0.137886	0.00246563	0.0164493	0.422846	0.00424208	0.0692814	targetprofiler-NO	targetscan-Yes	miRanda-NO
DGKG	hsa-mir-183	0.194141	1.84e-05	0.000303881	-0.553618	9.69e-05	0.00549303	targetprofiler-Yes	targetscan-Yes	miRanda-NO
PTGER2	hsa-mir-429	-0.194299	1.81e-05	0.000299815	0.63544	3.59e-06	0.000488554	targetprofiler-NO	targetscan-NO	miRanda-Yes
PHYHIPL	hsa-mir-17	0.28107	3.64e-10	2.51e-08	-0.415912	0.00498702	0.0764716	targetprofiler-NO	targetscan-Yes	miRanda-NO
SLC25A40	hsa-mir-93	0.163691	0.000316693	0.0031842	-0.609638	1.12e-05	0.00114557	targetprofiler-NO	targetscan-Yes	miRanda-NO
FAM122C	hsa-mir-651	0.213901	2.26e-06	5.14e-05	-0.421291	0.00440013	0.0707881	targetprofiler-NO	targetscan-Yes	miRanda-NO
FBLIM1	hsa-mir-150	-0.19412	1.85e-05	0.000304387	0.446876	0.00235814	0.0478426	targetprofiler-Yes	targetscan-Yes	miRanda-NO
CPEB3	hsa-mir-543	-0.199337	1.08e-05	0.000194335	0.412909	0.00534343	0.0797509	targetprofiler-NO	targetscan-Yes	miRanda-NO
NIPAL4	hsa-mir-17	-0.139634	0.00216734	0.0148656	0.493442	0.000665238	0.0208567	targetprofiler-NO	targetscan-Yes	miRanda-NO
ESCO1	hsa-mir-25	0.185044	4.53e-05	0.000642548	-0.407874	0.00599082	0.0855766	targetprofiler-Yes	targetscan-Yes	miRanda-Yes
MEX3A	hsa-mir-483	0.316861	1.18e-12	1.46e-10	-0.428893	0.00367378	0.0633589	targetprofiler-NO	targetscan-Yes	miRanda-NO
IGSF9B	hsa-mir-141	0.167131	0.000235062	0.00249995	-0.522962	0.000270473	0.0112501	targetprofiler-NO	targetscan-NO	miRanda-Yes
ITGAM	hsa-mir-23b	0.15407	0.000706736	0.00609167	-0.472377	0.00120548	0.0309724	targetprofiler-Yes	targetscan-NO	miRanda-NO
SCAI	hsa-mir-758	-0.140514	0.00203011	0.0141183	0.409766	0.00574001	0.083316	targetprofiler-NO	targetscan-Yes	miRanda-NO
SIN3A	hsa-mir-185	0.13049	0.00418747	0.0248502	-0.425477	0.003986	0.0666036	targetprofiler-Yes	targetscan-Yes	miRanda-NO
PAPOLA	hsa-mir-758	0.131852	0.00380556	0.0230786	-0.405181	0.00636433	0.0887259	targetprofiler-Yes	targetscan-Yes	miRanda-NO
PAM	hsa-mir-363	-0.128341	0.00486071	0.0278947	0.407033	0.00610543	0.0865481	targetprofiler-NO	targetscan-NO	miRanda-Yes
PDK3	hsa-mir-934	-0.159623	0.000447139	0.00421527	0.491458	0.000704704	0.0216892	targetprofiler-NO	targetscan-Yes	miRanda-NO
TRDMT1	hsa-mir-197	0.117858	0.00975447	0.0474837	-0.522894	0.000271066	0.0112688	targetprofiler-NO	targetscan-Yes	miRanda-NO
CIRBP	hsa-mir-100	0.200326	9.76e-06	0.000178148	-0.473271	0.00117631	0.0304785	targetprofiler-Yes	targetscan-NO	miRanda-NO
CPD	hsa-mir-185	0.126165	0.00564028	0.0312722	-0.490154	0.000731762	0.0222522	targetprofiler-NO	targetscan-Yes	miRanda-NO
MSI2	hsa-mir-944	0.168209	0.000213837	0.00231407	-0.711497	6.17e-08	2.05e-05	targetprofiler-NO	targetscan-Yes	miRanda-NO
BCL2	hsa-mir-495	-0.105277	0.0210597	0.0845349	0.475687	0.00110069	0.0291666	targetprofiler-NO	targetscan-Yes	miRanda-NO
RBM38	hsa-mir-543	-0.134482	0.00315637	0.0199602	0.516177	0.000335068	0.0130596	targetprofiler-NO	targetscan-Yes	miRanda-NO
TFDP2	hsa-mir-3934	0.103703	0.0230734	0.0904439	-0.545712	0.000127518	0.00667873	targetprofiler-NO	targetscan-Yes	miRanda-NO
MARCKS	hsa-mir-205	-0.150446	0.000945235	0.00768718	0.416038	0.00497247	0.0763438	targetprofiler-Yes	targetscan-Yes	miRanda-NO
MMACHC	hsa-mir-651	0.128991	0.00464723	0.0269484	-0.415741	0.00500673	0.0766415	targetprofiler-NO	targetscan-Yes	miRanda-NO
HES2	hsa-mir-942	-0.142071	0.00180646	0.0128773	0.544385	0.000133432	0.00689126	targetprofiler-NO	targetscan-Yes	miRanda-NO
RAVER2	hsa-mir-3684	0.23218	2.69e-07	8.23e-06	-0.542722	0.000141198	0.0071686	targetprofiler-NO	targetscan-Yes	miRanda-NO
EPB41L4B	hsa-mir-944	0.184558	4.74e-05	0.000668326	-0.535797	0.000178137	0.00843064	targetprofiler-Yes	targetscan-Yes	miRanda-NO
LDOC1L	hsa-mir-1276	0.126391	0.00555416	0.0309038	-0.40273	0.00672163	0.0917668	targetprofiler-Yes	targetscan-Yes	miRanda-NO
NECAB1	hsa-mir-766	0.185123	4.49e-05	0.000638425	-0.406397	0.0061933	0.0873008	targetprofiler-NO	targetscan-Yes	miRanda-NO
MSH2	hsa-mir-30a	0.16452	0.00029489	0.00300505	-0.462629	0.00156742	0.036821	targetprofiler-NO	targetscan-NO	miRanda-Yes
DMD	hsa-mir-766	0.103302	0.0236115	0.0919686	-0.483207	0.000892237	0.0253583	targetprofiler-Yes	targetscan-Yes	miRanda-NO
TMEM92	hsa-mir-1180	-0.171116	0.000165213	0.00187384	0.859698	7.88e-14	1.77e-10	targetprofiler-NO	targetscan-Yes	miRanda-NO
PECAM1	hsa-mir-2355	-0.164676	0.000290955	0.00297244	0.552367	0.000101283	0.00567148	targetprofiler-NO	targetscan-Yes	miRanda-NO
DIO2	hsa-mir-584	-0.194096	1.85e-05	0.000304995	0.503716	0.000490849	0.0169666	targetprofiler-NO	targetscan-Yes	miRanda-NO
RAB6B	hsa-mir-3934	0.121324	0.00779116	0.0400148	-0.454026	0.0019638	0.0425657	targetprofiler-NO	targetscan-Yes	miRanda-NO
C9orf169	hsa-mir-185	-0.105559	0.0207168	0.0835346	0.478035	0.00103137	0.0279364	targetprofiler-Yes	targetscan-NO	miRanda-NO
C15orf61	hsa-mir-200c	0.127062	0.00530616	0.0298437	-0.403846	0.00655675	0.0903285	targetprofiler-NO	targetscan-Yes	miRanda-NO
MKI67	hsa-mir-203	-0.224584	6.65e-07	1.8e-05	0.460514	0.00165764	0.0381209	targetprofiler-NO	targetscan-Yes	miRanda-NO
ERCC8	hsa-mir-454	0.104745	0.0217226	0.0864932	-0.547888	0.000118331	0.00634063	targetprofiler-NO	targetscan-NO	miRanda-Yes
OPN3	hsa-mir-377	0.171772	0.000155779	0.00178462	-0.410387	0.00565964	0.0826259	targetprofiler-NO	targetscan-Yes	miRanda-NO
GDPD1	hsa-mir-17	0.142359	0.00176757	0.0126523	-0.4791	0.00100124	0.0273965	targetprofiler-Yes	targetscan-Yes	miRanda-Yes
SPRYD3	hsa-mir-22	0.216215	1.74e-06	4.12e-05	-0.450501	0.00215024	0.0451228	targetprofiler-NO	targetscan-Yes	miRanda-NO
IVD	hsa-mir-3934	0.113241	0.0130465	0.0591572	-0.578209	3.95e-05	0.0028912	targetprofiler-NO	targetscan-Yes	miRanda-NO
MAD2L1	hsa-mir-203	-0.22033	1.09e-06	2.75e-05	0.783898	3.12e-10	2.65e-07	targetprofiler-NO	targetscan-Yes	miRanda-NO
CBLL1	hsa-mir-25	0.262701	5.11e-09	2.61e-07	-0.588635	2.64e-05	0.00216266	targetprofiler-NO	targetscan-Yes	miRanda-NO
TMF1	hsa-mir-150	0.192608	2.15e-05	0.000345881	-0.417769	0.00477712	0.0744567	targetprofiler-NO	targetscan-Yes	miRanda-NO
MTMR2	hsa-mir-494	0.124197	0.00644016	0.0346187	-0.448906	0.00223965	0.0463267	targetprofiler-NO	targetscan-Yes	miRanda-NO
CA12	hsa-mir-17	-0.137312	0.00257151	0.0169968	0.422163	0.00431085	0.0699191	targetprofiler-Yes	targetscan-NO	miRanda-NO
PPAT	hsa-let-7e	0.121347	0.00777984	0.0399707	-0.462651	0.00156651	0.0368058	targetprofiler-Yes	targetscan-NO	miRanda-NO
NDUFS4	hsa-mir-33b	0.177973	8.84e-05	0.00112101	-0.460643	0.00165203	0.0380443	targetprofiler-Yes	targetscan-NO	miRanda-NO
AMPD3	hsa-mir-145	-0.13205	0.00375287	0.0228327	0.451621	0.00208939	0.0442892	targetprofiler-NO	targetscan-Yes	miRanda-NO
CNTF	hsa-mir-200c	-0.166677	0.000244575	0.00258111	0.486394	0.000815078	0.0238636	targetprofiler-NO	targetscan-Yes	miRanda-NO
SLC9A5	hsa-mir-378	-0.145468	0.0013947	0.0104834	0.466275	0.00142209	0.0345437	targetprofiler-NO	targetscan-Yes	miRanda-Yes
ZNF618	hsa-mir-3934	0.140431	0.00204263	0.0141858	-0.404306	0.00648998	0.0897655	targetprofiler-NO	targetscan-Yes	miRanda-NO
ATP10D	hsa-mir-942	-0.18553	4.32e-05	0.000618031	0.397242	0.00758503	0.0987579	targetprofiler-NO	targetscan-Yes	miRanda-NO
SNRNP200	hsa-mir-466	0.145377	0.00140444	0.0105417	-0.402658	0.00673229	0.0918406	targetprofiler-Yes	targetscan-Yes	miRanda-NO
LPAR2	hsa-mir-483	0.173838	0.000129271	0.00153043	-0.464819	0.00147864	0.0354678	targetprofiler-NO	targetscan-Yes	miRanda-NO
HRH1	hsa-mir-205	-0.102778	0.0243322	0.0939917	0.398196	0.00742836	0.0975183	targetprofiler-NO	targetscan-Yes	miRanda-NO
TMEM25	hsa-mir-27b	0.122352	0.00728123	0.0380117	-0.404217	0.00650287	0.0898911	targetprofiler-Yes	targetscan-NO	miRanda-NO
GGPS1	hsa-mir-625	-0.164312	0.000300235	0.00304908	0.536578	0.000173573	0.00827756	targetprofiler-NO	targetscan-Yes	miRanda-NO
KLHL18	hsa-mir-17	-0.124542	0.00629304	0.0340142	0.503111	0.000499837	0.017168	targetprofiler-Yes	targetscan-NO	miRanda-NO
GABRB2	hsa-mir-17	0.187097	3.71e-05	0.000544689	-0.485338	0.00083995	0.0243466	targetprofiler-NO	targetscan-Yes	miRanda-NO
ALDH7A1	hsa-mir-3127	0.127911	0.00500654	0.0285309	-0.442124	0.00265741	0.0516395	targetprofiler-Yes	targetscan-NO	miRanda-NO
TRDMT1	hsa-mir-186	0.117953	0.00969499	0.0472715	-0.467902	0.00136118	0.0335702	targetprofiler-NO	targetscan-Yes	miRanda-NO
NALCN	hsa-mir-590	0.15819	0.00050394	0.00464248	-0.441971	0.00266758	0.0517596	targetprofiler-NO	targetscan-Yes	miRanda-NO
OSBPL11	hsa-mir-489	-0.102629	0.0245407	0.0945869	0.544136	0.000134573	0.00693152	targetprofiler-NO	targetscan-Yes	miRanda-NO
AKAP7	hsa-mir-200c	0.279963	4.29e-10	2.91e-08	-0.52131	0.000285072	0.0116637	targetprofiler-Yes	targetscan-NO	miRanda-NO
FAM126B	hsa-mir-17	-0.10266	0.0244961	0.0944543	0.408736	0.00587533	0.0845329	targetprofiler-Yes	targetscan-Yes	miRanda-NO
EXO1	hsa-mir-1301	0.254158	1.63e-08	7.23e-07	-0.434741	0.00318883	0.0579677	targetprofiler-NO	targetscan-Yes	miRanda-NO
SNCB	hsa-mir-183	0.199793	1.03e-05	0.000186692	-0.46434	0.00149768	0.0357698	targetprofiler-NO	targetscan-Yes	miRanda-Yes
DLL1	hsa-mir-3150b	-0.159625	0.000447053	0.00421464	0.405249	0.00635466	0.0886497	targetprofiler-Yes	targetscan-NO	miRanda-NO
SH3RF2	hsa-mir-17	-0.201151	8.95e-06	0.000165611	0.577385	4.07e-05	0.00295501	targetprofiler-NO	targetscan-Yes	miRanda-NO
LBR	hsa-mir-222	-0.140033	0.00210405	0.0145227	0.527224	0.000235889	0.0102428	targetprofiler-Yes	targetscan-NO	miRanda-NO
PLEKHA7	hsa-mir-30a	0.127559	0.00512877	0.0290725	-0.436714	0.00303837	0.056264	targetprofiler-Yes	targetscan-NO	miRanda-Yes
ATN1	hsa-mir-25	0.152673	0.000791186	0.00667059	-0.411248	0.00554988	0.0816198	targetprofiler-Yes	targetscan-NO	miRanda-NO
KCNMA1	hsa-mir-100	0.183088	5.46e-05	0.000751163	-0.400502	0.00706126	0.0945504	targetprofiler-NO	targetscan-NO	miRanda-Yes
ADAM12	hsa-mir-1976	-0.237465	1.41e-07	4.71e-06	0.408936	0.00584888	0.084319	targetprofiler-NO	targetscan-Yes	miRanda-NO
DCAF5	hsa-mir-30a	-0.130887	0.00407268	0.0243227	0.453644	0.00198326	0.0428263	targetprofiler-Yes	targetscan-NO	miRanda-NO
MAP1B	hsa-mir-944	0.121374	0.00776572	0.0399166	-0.657433	1.25e-06	0.000216441	targetprofiler-NO	targetscan-Yes	miRanda-NO
RNASEH2A	hsa-mir-378	0.193607	1.94e-05	0.000317955	-0.420581	0.00447395	0.0714987	targetprofiler-NO	targetscan-NO	miRanda-Yes
CA12	hsa-mir-15b	-0.140839	0.00198129	0.0138512	0.3982	0.00742781	0.0975156	targetprofiler-Yes	targetscan-NO	miRanda-NO
PRUNE	hsa-mir-185	0.176365	0.000102589	0.00126702	-0.397777	0.00749691	0.0980664	targetprofiler-NO	targetscan-Yes	miRanda-NO
MPZL2	hsa-mir-17	-0.144488	0.00150357	0.0111296	0.538208	0.000164387	0.00796977	targetprofiler-Yes	targetscan-Yes	miRanda-NO
RAB11FIP3	hsa-mir-940	0.127347	0.00520383	0.0294	-0.429029	0.00366181	0.0632245	targetprofiler-Yes	targetscan-Yes	miRanda-NO
TMEM201	hsa-mir-141	0.233268	2.36e-07	7.34e-06	-0.426874	0.00385568	0.0652458	targetprofiler-NO	targetscan-Yes	miRanda-NO
RNASEH1	hsa-mir-150	-0.173461	0.000133771	0.00157431	0.495446	0.000627406	0.0200502	targetprofiler-NO	targetscan-Yes	miRanda-NO
MYEF2	hsa-mir-15b	0.223933	7.18e-07	1.92e-05	-0.48532	0.00084038	0.0243541	targetprofiler-Yes	targetscan-NO	miRanda-NO
SMC2	hsa-mir-203	-0.222977	8.03e-07	2.11e-05	0.488477	0.000767939	0.0229562	targetprofiler-Yes	targetscan-NO	miRanda-NO
SF3B3	hsa-mir-496	0.13746	0.00254379	0.0168534	-0.428371	0.00372005	0.0638801	targetprofiler-NO	targetscan-Yes	miRanda-NO
MTBP	hsa-mir-20b	0.119318	0.00887957	0.0442202	-0.473296	0.00117553	0.0304668	targetprofiler-Yes	targetscan-NO	miRanda-NO
MBNL1	hsa-mir-1296	-0.146806	0.00125772	0.00965254	0.417992	0.00475242	0.0742203	targetprofiler-NO	targetscan-Yes	miRanda-NO
DHTKD1	hsa-mir-3684	0.237523	1.4e-07	4.68e-06	-0.457225	0.00180712	0.0403155	targetprofiler-Yes	targetscan-Yes	miRanda-NO
IRAK1BP1	hsa-mir-454	0.117773	0.00980767	0.0476787	-0.415802	0.00499967	0.0765756	targetprofiler-NO	targetscan-NO	miRanda-Yes
RALGAPA2	hsa-mir-629	0.119923	0.00853765	0.0429103	-0.397403	0.00755839	0.0985411	targetprofiler-NO	targetscan-Yes	miRanda-NO
E4F1	hsa-mir-99a	0.133533	0.00337792	0.021046	-0.412437	0.00540139	0.080286	targetprofiler-NO	targetscan-NO	miRanda-Yes
NCLN	hsa-mir-150	-0.155406	0.000633898	0.00558054	0.543732	0.000136435	0.00699411	targetprofiler-NO	targetscan-Yes	miRanda-Yes
TSHZ3	hsa-mir-429	-0.317452	1.06e-12	1.33e-10	0.506872	0.000446221	0.0158963	targetprofiler-NO	targetscan-NO	miRanda-Yes
BASP1	hsa-mir-200c	-0.208179	4.23e-06	8.78e-05	0.436693	0.00303994	0.0562841	targetprofiler-NO	targetscan-Yes	miRanda-Yes
TADA2B	hsa-mir-221	0.132167	0.00372202	0.0226883	-0.53913	0.00015939	0.00780057	targetprofiler-NO	targetscan-Yes	miRanda-NO
VIT	hsa-mir-221	0.121686	0.00760832	0.0393017	-0.406178	0.00622381	0.0875376	targetprofiler-NO	targetscan-NO	miRanda-Yes
ZNF10	hsa-mir-3684	0.126102	0.00566426	0.0313736	-0.42354	0.00417323	0.0685513	targetprofiler-NO	targetscan-Yes	miRanda-NO
KIAA0368	hsa-mir-1296	-0.110545	0.0153912	0.0669537	0.551011	0.000106193	0.00586916	targetprofiler-NO	targetscan-Yes	miRanda-NO
SLC22A3	hsa-mir-203	0.175512	0.000110953	0.00135053	-0.444151	0.00252589	0.0499879	targetprofiler-NO	targetscan-Yes	miRanda-NO
ORC2L	hsa-mir-25	0.187303	3.64e-05	0.000535617	-0.533284	0.000193572	0.00893465	targetprofiler-NO	targetscan-NO	miRanda-Yes
FANCD2	hsa-mir-1301	0.286856	1.52e-10	1.15e-08	-0.405149	0.00636892	0.0887637	targetprofiler-NO	targetscan-Yes	miRanda-NO
IDH3A	hsa-mir-379	-0.162025	0.000365101	0.00357516	0.618674	7.61e-06	0.000858404	targetprofiler-Yes	targetscan-Yes	miRanda-NO
THEMIS	hsa-mir-1301	0.170589	0.000173188	0.00194779	-0.438622	0.00289888	0.0545989	targetprofiler-Yes	targetscan-Yes	miRanda-NO
RPP14	hsa-mir-493	-0.105302	0.0210294	0.0844449	0.612568	9.89e-06	0.00104539	targetprofiler-NO	targetscan-Yes	miRanda-NO
SEMA6D	hsa-mir-183	0.148241	0.00112463	0.008829	-0.573424	4.73e-05	0.0033012	targetprofiler-NO	targetscan-NO	miRanda-Yes
GNA12	hsa-mir-452	0.141652	0.0018642	0.0131971	-0.450624	0.00214347	0.0450282	targetprofiler-NO	targetscan-Yes	miRanda-NO
DAZAP2	hsa-mir-378	0.147646	0.00117811	0.00916522	-0.486804	0.000805607	0.0236803	targetprofiler-NO	targetscan-Yes	miRanda-NO
TNFAIP8L3	hsa-mir-944	-0.145399	0.00140217	0.0105278	0.463781	0.00152016	0.0361047	targetprofiler-NO	targetscan-Yes	miRanda-NO
ZNF239	hsa-mir-17	0.357247	6.66e-16	1.53e-13	-0.481339	0.000940427	0.0262506	targetprofiler-Yes	targetscan-Yes	miRanda-Yes
MBNL2	hsa-mir-203	0.119559	0.00874161	0.0436853	-0.619915	7.2e-06	0.000824798	targetprofiler-Yes	targetscan-Yes	miRanda-Yes
PPP1CB	hsa-mir-584	-0.132279	0.00369261	0.0225519	0.511285	0.000389923	0.014497	targetprofiler-NO	targetscan-Yes	miRanda-NO
[truncated: 1,067 more rows]

## Sheet: KICH
mRNA	microRNA	T_CC	T_P	T_FDR	N_CC	N_P	N_FDR	Targetprofiler	Targetscan	MiRanda
RAB11FIP3	hsa-mir-378	-0.33129	0.00658408	0.0698698	0.811106	8.74e-07	0.000341409	targetprofiler-Yes	targetscan-Yes	miRanda-NO
ARHGAP29	hsa-mir-26b	0.37473	0.0019355	0.0281997	-0.554909	0.00398857	0.0787435	targetprofiler-Yes	targetscan-NO	miRanda-NO
PNPLA3	hsa-mir-132	0.84732	0	0	-0.564239	0.00330379	0.0708983	targetprofiler-Yes	targetscan-Yes	miRanda-NO
CUTC	hsa-mir-616	0.389741	0.00121766	0.0197243	-0.55545	0.00394586	0.0782893	targetprofiler-NO	targetscan-NO	miRanda-Yes
TXN	hsa-let-7i	0.375661	0.00188185	0.0275939	-0.541174	0.00521295	0.0914288	targetprofiler-NO	targetscan-NO	miRanda-Yes
TMUB2	hsa-mir-193b	0.433554	0.00027639	0.00596194	-0.553212	0.0041252	0.0802601	targetprofiler-NO	targetscan-NO	miRanda-Yes
CDNF	hsa-mir-223	0.601034	9.51e-08	5.23e-06	-0.575509	0.00261209	0.0622996	targetprofiler-NO	targetscan-Yes	miRanda-NO
CPSF4	hsa-mir-891b	-0.316641	0.00959006	0.0909803	0.724857	4.16e-05	0.00478549	targetprofiler-NO	targetscan-Yes	miRanda-NO
GART	hsa-mir-195	0.398011	0.000934448	0.016011	-0.562924	0.00339383	0.0720378	targetprofiler-NO	targetscan-NO	miRanda-Yes
TTLL5	hsa-mir-1251	0.617159	3.41e-08	2.05e-06	-0.553481	0.00410332	0.0800384	targetprofiler-NO	targetscan-Yes	miRanda-NO
SNRNP27	hsa-mir-203	-0.414536	0.000539269	0.0102938	0.558397	0.00371973	0.0758299	targetprofiler-NO	targetscan-Yes	miRanda-NO
PANX2	hsa-mir-1266	0.348273	0.00416183	0.0502359	-0.608106	0.0012603	0.0409877	targetprofiler-NO	targetscan-Yes	miRanda-NO
DNM3	hsa-mir-95	0.317503	0.00938475	0.0896665	-0.704746	8.38e-05	0.00766627	targetprofiler-Yes	targetscan-Yes	miRanda-NO
IL1RAP	hsa-mir-935	0.53541	3.62e-06	0.000141858	-0.609519	0.00121893	0.0402478	targetprofiler-NO	targetscan-Yes	miRanda-NO
ATXN7L1	hsa-mir-589	0.327457	0.00727738	0.0749919	-0.564329	0.0032977	0.0708517	targetprofiler-Yes	targetscan-Yes	miRanda-NO
YAF2	hsa-mir-940	-0.444905	0.000181956	0.0042131	0.557717	0.00377089	0.0764142	targetprofiler-Yes	targetscan-Yes	miRanda-NO
MUS81	hsa-mir-345	0.341122	0.00506393	0.0579052	-0.587722	0.00200569	0.0535906	targetprofiler-NO	targetscan-Yes	miRanda-Yes
IL11RA	hsa-mir-203	-0.32017	0.00877352	0.0855261	0.688759	0.000140715	0.0107554	targetprofiler-NO	targetscan-Yes	miRanda-NO
UGT1A6	hsa-mir-181c	0.595222	1.36e-07	7.23e-06	-0.617118	0.00101594	0.0362353	targetprofiler-Yes	targetscan-NO	miRanda-NO
COIL	hsa-mir-186	0.344127	0.00466574	0.0545935	-0.54041	0.00528942	0.0921248	targetprofiler-NO	targetscan-Yes	miRanda-NO
OTUD7A	hsa-mir-616	-0.357821	0.00318036	0.0411167	0.572356	0.00279188	0.0646766	targetprofiler-NO	targetscan-NO	miRanda-Yes
ZNF620	hsa-mir-1251	0.360112	0.00297799	0.0391304	-0.572084	0.00280785	0.0648465	targetprofiler-NO	targetscan-Yes	miRanda-NO
RGL2	hsa-mir-98	0.531703	4.35e-06	0.00016683	-0.661374	0.000318355	0.017971	targetprofiler-NO	targetscan-NO	miRanda-Yes
RB1	hsa-mir-203	-0.401982	0.000820906	0.0144504	0.779487	4.38e-06	0.00105339	targetprofiler-NO	targetscan-Yes	miRanda-Yes
ABT1	hsa-mir-197	0.351106	0.00384592	0.0473828	-0.58724	0.00202709	0.053886	targetprofiler-NO	targetscan-Yes	miRanda-NO
MYEF2	hsa-mir-132	-0.382235	0.00153936	0.0236643	0.606643	0.00130438	0.041838	targetprofiler-NO	targetscan-Yes	miRanda-NO
PPP1R3F	hsa-mir-653	0.338079	0.00549734	0.0613861	-0.55692	0.00383165	0.0771158	targetprofiler-NO	targetscan-Yes	miRanda-NO
CARD6	hsa-mir-891b	0.383953	0.00145966	0.0227112	-0.591595	0.0018405	0.0510042	targetprofiler-NO	targetscan-Yes	miRanda-NO
ERLIN1	hsa-mir-19a	0.614271	4.12e-08	2.44e-06	-0.617136	0.00101549	0.036226	targetprofiler-Yes	targetscan-NO	miRanda-NO
MYO3B	hsa-mir-1976	0.569741	5.95e-07	2.79e-05	-0.551737	0.00424722	0.0816851	targetprofiler-Yes	targetscan-Yes	miRanda-NO
NUDT16	hsa-mir-1976	-0.468688	7.22e-05	0.00192805	0.552843	0.00415545	0.0806368	targetprofiler-NO	targetscan-Yes	miRanda-NO
RASGRF1	hsa-mir-31	0.458803	0.000106866	0.0026898	-0.563045	0.00338546	0.0719365	targetprofiler-Yes	targetscan-Yes	miRanda-Yes
MFSD11	hsa-mir-1307	0.521366	7.17e-06	0.000260045	-0.538747	0.00545914	0.0937205	targetprofiler-NO	targetscan-Yes	miRanda-NO
PDGFC	hsa-mir-31	0.438583	0.000230078	0.00511771	-0.687957	0.000144296	0.0109299	targetprofiler-NO	targetscan-Yes	miRanda-NO
PHF17	hsa-mir-186	-0.360545	0.00294105	0.0387846	0.565301	0.00323261	0.0701188	targetprofiler-Yes	targetscan-NO	miRanda-NO
RSAD1	hsa-mir-141	-0.436577	0.000247627	0.00544286	0.548428	0.00453194	0.0846075	targetprofiler-NO	targetscan-Yes	miRanda-Yes
SIKE1	hsa-mir-186	0.425814	0.000364526	0.00748707	-0.626747	0.000801092	0.0315824	targetprofiler-NO	targetscan-Yes	miRanda-NO
DMC1	hsa-mir-378	0.421721	0.000420855	0.00842281	-0.586673	0.00205256	0.0542539	targetprofiler-Yes	targetscan-NO	miRanda-NO
GABRG1	hsa-mir-181c	0.473262	5.99e-05	0.00164663	-0.563827	0.0033318	0.071236	targetprofiler-Yes	targetscan-NO	miRanda-NO
UBQLN4	hsa-mir-378	0.356281	0.0033232	0.0425097	-0.544381	0.00490192	0.0883587	targetprofiler-Yes	targetscan-Yes	miRanda-NO
KIAA0247	hsa-mir-130b	-0.325438	0.00766769	0.0778281	0.538515	0.00548325	0.0939152	targetprofiler-Yes	targetscan-NO	miRanda-NO
PXMP2	hsa-mir-181c	0.341873	0.00496165	0.0570867	-0.658074	0.000349346	0.0190325	targetprofiler-NO	targetscan-NO	miRanda-Yes
WDR52	hsa-mir-378	0.435729	0.000255401	0.00558625	-0.598822	0.00156326	0.0464405	targetprofiler-NO	targetscan-Yes	miRanda-NO
HECTD2	hsa-mir-424	0.459504	0.000103971	0.00262585	-0.537524	0.00558694	0.0947844	targetprofiler-NO	targetscan-Yes	miRanda-NO
MCF2L	hsa-mir-892a	0.350395	0.00392317	0.0480834	-0.535086	0.00584915	0.0971003	targetprofiler-NO	targetscan-NO	miRanda-Yes
KIAA0513	hsa-mir-940	0.423566	0.000394558	0.0079921	-0.642437	0.000534701	0.0246301	targetprofiler-Yes	targetscan-Yes	miRanda-NO
AGPAT4	hsa-mir-98	0.454492	0.000126355	0.00310173	-0.540013	0.00532951	0.0925178	targetprofiler-NO	targetscan-NO	miRanda-Yes
METTL8	hsa-mir-132	0.759582	1.43e-13	1.91e-11	-0.537217	0.00561941	0.0950437	targetprofiler-NO	targetscan-NO	miRanda-Yes
TRIM45	hsa-mir-377	0.456002	0.000119187	0.00295018	-0.644891	0.000500926	0.0236621	targetprofiler-NO	targetscan-Yes	miRanda-NO
TSLP	hsa-mir-1976	0.392813	0.00110449	0.0182654	-0.534051	0.00596354	0.0980781	targetprofiler-NO	targetscan-Yes	miRanda-NO
CLIC4	hsa-mir-17	0.404423	0.000757471	0.0135623	-0.542279	0.00510393	0.0903484	targetprofiler-NO	targetscan-Yes	miRanda-NO
STK32C	hsa-mir-424	0.770354	3.95e-14	5.6e-12	-0.609931	0.00120709	0.0400305	targetprofiler-NO	targetscan-NO	miRanda-Yes
ZNF334	hsa-mir-655	0.343906	0.00469409	0.0548272	-0.553271	0.00412044	0.0802076	targetprofiler-NO	targetscan-NO	miRanda-Yes
CDC14A	hsa-mir-141	0.328581	0.00706769	0.0734333	-0.653497	0.000396675	0.0205482	targetprofiler-Yes	targetscan-Yes	miRanda-Yes
MAFB	hsa-mir-675	0.545972	2.12e-06	8.77e-05	-0.614202	0.00109008	0.0377486	targetprofiler-Yes	targetscan-Yes	miRanda-NO
FHDC1	hsa-mir-132	-0.315017	0.00998738	0.0935113	0.691862	0.000127582	0.0100852	targetprofiler-NO	targetscan-Yes	miRanda-NO
MAN2A2	hsa-mir-326	-0.347522	0.00424939	0.0509985	0.616308	0.00103609	0.0366481	targetprofiler-Yes	targetscan-Yes	miRanda-Yes
PDLIM2	hsa-mir-23a	0.806897	2.22e-16	3.91e-14	-0.61752	0.00100607	0.036035	targetprofiler-Yes	targetscan-NO	miRanda-NO
IGF2BP1	hsa-mir-625	0.335426	0.00590168	0.0645583	-0.609929	0.00120716	0.0400305	targetprofiler-Yes	targetscan-Yes	miRanda-NO
CREB3L4	hsa-mir-424	0.311445	0.0109122	0.0993486	-0.580852	0.00232993	0.058405	targetprofiler-NO	targetscan-Yes	miRanda-NO
C18orf56	hsa-mir-629	0.440018	0.000218229	0.00489769	-0.646204	0.000483623	0.0231527	targetprofiler-NO	targetscan-Yes	miRanda-NO
PRDM4	hsa-mir-204	-0.354991	0.00344724	0.0436579	0.547132	0.00464777	0.0857989	targetprofiler-NO	targetscan-Yes	miRanda-NO
DCAF17	hsa-mir-182	-0.459552	0.000103776	0.00262226	0.646016	0.000486067	0.0232341	targetprofiler-NO	targetscan-Yes	miRanda-NO
ORAI2	hsa-mir-378	0.521467	7.13e-06	0.000258925	-0.638581	0.000591756	0.0261472	targetprofiler-NO	targetscan-Yes	miRanda-NO
IDS	hsa-mir-145	-0.416157	0.000510178	0.0098438	0.658419	0.000345993	0.0189158	targetprofiler-NO	targetscan-Yes	miRanda-NO
MYO5C	hsa-mir-23a	-0.48903	3.09e-05	0.000934124	0.550139	0.00438275	0.083087	targetprofiler-Yes	targetscan-NO	miRanda-NO
ARRB1	hsa-mir-1976	0.496766	2.21e-05	0.000698188	-0.538322	0.00550329	0.0940981	targetprofiler-NO	targetscan-Yes	miRanda-NO
ST3GAL1	hsa-mir-204	-0.426897	0.000350821	0.00725985	0.710431	6.92e-05	0.00675584	targetprofiler-NO	targetscan-Yes	miRanda-NO
RAB6B	hsa-mir-888	0.314626	0.0100851	0.094136	-0.598331	0.0015809	0.0467505	targetprofiler-NO	targetscan-Yes	miRanda-NO
TFAP2E	hsa-mir-497	0.37281	0.00205056	0.0294916	-0.556323	0.00387765	0.0775519	targetprofiler-NO	targetscan-NO	miRanda-Yes
CNIH3	hsa-mir-214	0.599241	1.06e-07	5.78e-06	-0.648459	0.000455129	0.0222851	targetprofiler-Yes	targetscan-Yes	miRanda-NO
SETD4	hsa-mir-192	0.337236	0.00562315	0.0623896	-0.644992	0.000499578	0.0236213	targetprofiler-NO	targetscan-Yes	miRanda-NO
CERKL	hsa-mir-181d	0.378979	0.0017013	0.0255553	-0.669318	0.000253374	0.0156233	targetprofiler-Yes	targetscan-NO	miRanda-NO
HOXD10	hsa-mir-10a	-0.366723	0.00245675	0.0338907	0.70106	9.48e-05	0.00829127	targetprofiler-NO	targetscan-NO	miRanda-Yes
DOCK8	hsa-mir-301a	-0.323439	0.00807205	0.0806758	0.534258	0.00594046	0.0978773	targetprofiler-Yes	targetscan-NO	miRanda-Yes
HECTD2	hsa-mir-182	-0.368722	0.00231607	0.0323968	0.582764	0.00223547	0.0570587	targetprofiler-NO	targetscan-Yes	miRanda-NO
DOCK11	hsa-mir-10a	-0.357234	0.00323416	0.0416466	0.57016	0.00292321	0.06629	targetprofiler-Yes	targetscan-NO	miRanda-Yes
TRIM52	hsa-mir-539	0.348057	0.00418684	0.0504534	-0.548803	0.00449886	0.0842714	targetprofiler-NO	targetscan-Yes	miRanda-NO
IER5L	hsa-mir-182	-0.313519	0.0103665	0.0959415	0.566643	0.00314448	0.0690371	targetprofiler-NO	targetscan-Yes	miRanda-NO
CNTD2	hsa-mir-940	0.474462	5.7e-05	0.00157908	-0.566043	0.00318363	0.0695523	targetprofiler-Yes	targetscan-Yes	miRanda-NO
CIAO1	hsa-mir-335	0.339906	0.00523334	0.0592668	-0.53861	0.00547339	0.09386	targetprofiler-NO	targetscan-Yes	miRanda-NO
PPME1	hsa-mir-378	0.383128	0.00149746	0.0231556	-0.676015	0.000207913	0.0138119	targetprofiler-NO	targetscan-Yes	miRanda-NO
ZNF69	hsa-mir-214	0.345836	0.00445181	0.0527812	-0.569523	0.00296227	0.0667994	targetprofiler-NO	targetscan-Yes	miRanda-NO
SFRS11	hsa-mir-454	0.399791	0.000881909	0.0152958	-0.595018	0.00170436	0.048874	targetprofiler-NO	targetscan-NO	miRanda-Yes
IRX5	hsa-mir-136	0.623858	2.19e-08	1.37e-06	-0.568219	0.00304361	0.0678	targetprofiler-NO	targetscan-Yes	miRanda-NO
ACTN4	hsa-mir-337	-0.349631	0.00400769	0.0488522	0.616634	0.00102794	0.0364754	targetprofiler-NO	targetscan-Yes	miRanda-NO
PRPF3	hsa-mir-345	0.348753	0.00410681	0.0497543	-0.542952	0.00503851	0.0897503	targetprofiler-Yes	targetscan-Yes	miRanda-Yes
SHF	hsa-mir-335	-0.385016	0.0014122	0.0221365	0.656688	0.00036313	0.0194805	targetprofiler-NO	targetscan-Yes	miRanda-NO
TSSK6	hsa-mir-598	0.362488	0.00278029	0.0371936	-0.629775	0.00074222	0.0301083	targetprofiler-NO	targetscan-NO	miRanda-Yes
TMEM180	hsa-mir-940	0.627565	1.71e-08	1.09e-06	-0.59228	0.00181256	0.0505786	targetprofiler-NO	targetscan-Yes	miRanda-NO
ACSF2	hsa-mir-625	0.376831	0.0018163	0.0268602	-0.573379	0.0027324	0.0639179	targetprofiler-NO	targetscan-Yes	miRanda-NO
ESPL1	hsa-mir-23a	0.376394	0.00184055	0.0271299	-0.653398	0.000397759	0.0205862	targetprofiler-NO	targetscan-NO	miRanda-Yes
NT5E	hsa-mir-31	0.50191	1.76e-05	0.00057099	-0.572308	0.00279466	0.0647005	targetprofiler-NO	targetscan-Yes	miRanda-Yes
GDAP2	hsa-mir-98	0.31606	0.00973051	0.0918872	-0.629956	0.000738822	0.0300251	targetprofiler-Yes	targetscan-NO	miRanda-Yes
RHOBTB1	hsa-mir-203	0.381103	0.00159404	0.0243114	-0.777531	4.8e-06	0.00112081	targetprofiler-NO	targetscan-Yes	miRanda-NO
RASSF4	hsa-mir-935	0.345188	0.00453195	0.05345	-0.575844	0.00259356	0.0620701	targetprofiler-Yes	targetscan-NO	miRanda-NO
PLK1S1	hsa-mir-141	-0.352312	0.00371801	0.0461951	0.732136	3.18e-05	0.00398449	targetprofiler-Yes	targetscan-NO	miRanda-NO
IFT81	hsa-mir-141	-0.344508	0.00461731	0.0541782	0.584436	0.00215558	0.0558241	targetprofiler-NO	targetscan-Yes	miRanda-NO
GREB1L	hsa-mir-195	0.324716	0.00781179	0.0788755	-0.61564	0.00105295	0.0369837	targetprofiler-Yes	targetscan-NO	miRanda-NO
PPP1R13B	hsa-mir-23a	-0.356741	0.00327997	0.0420967	0.651514	0.000418856	0.0212181	targetprofiler-Yes	targetscan-NO	miRanda-NO
CUX1	hsa-mir-182	0.461286	9.69e-05	0.00247449	-0.601491	0.00147036	0.0448527	targetprofiler-NO	targetscan-Yes	miRanda-NO
SSBP2	hsa-mir-345	0.375189	0.00190891	0.0279002	-0.571837	0.00282242	0.065009	targetprofiler-Yes	targetscan-Yes	miRanda-Yes
ST3GAL1	hsa-mir-1976	-0.452568	0.000136068	0.00329958	0.579774	0.00238465	0.059143	targetprofiler-NO	targetscan-Yes	miRanda-NO
CCDC150	hsa-mir-1271	0.839303	0	0	-0.589216	0.00194052	0.0525797	targetprofiler-Yes	targetscan-NO	miRanda-NO
PLOD2	hsa-mir-145	0.51973	7.75e-06	0.000278553	-0.541202	0.00521014	0.0913967	targetprofiler-Yes	targetscan-Yes	miRanda-NO
ARRB1	hsa-mir-204	0.511575	1.13e-05	0.000388725	-0.669181	0.000254385	0.0156588	targetprofiler-NO	targetscan-Yes	miRanda-NO
OLR1	hsa-mir-326	0.369462	0.0022658	0.0318522	-0.549848	0.00440783	0.0833446	targetprofiler-Yes	targetscan-Yes	miRanda-Yes
NPC2	hsa-mir-503	-0.382219	0.00154017	0.0236743	0.534912	0.00586826	0.0972553	targetprofiler-NO	targetscan-NO	miRanda-Yes
SYNE2	hsa-mir-1271	-0.313026	0.0104941	0.0967357	0.793305	2.24e-06	0.000659769	targetprofiler-Yes	targetscan-NO	miRanda-NO
ZYG11A	hsa-mir-17	0.630422	1.41e-08	9.11e-07	-0.59896	0.00155833	0.046363	targetprofiler-NO	targetscan-Yes	miRanda-NO
DNM3	hsa-mir-598	0.337518	0.00558079	0.0620562	-0.598655	0.00156926	0.0465504	targetprofiler-Yes	targetscan-NO	miRanda-NO
FUT11	hsa-mir-551b	0.324295	0.00789681	0.0794699	-0.556229	0.00388501	0.0776402	targetprofiler-NO	targetscan-NO	miRanda-Yes
RAB27A	hsa-mir-1976	0.378739	0.0017138	0.0257009	-0.585218	0.00211908	0.0552919	targetprofiler-NO	targetscan-Yes	miRanda-NO
CCDC6	hsa-mir-31	0.348523	0.00413307	0.049987	-0.679222	0.000188792	0.0130088	targetprofiler-NO	targetscan-Yes	miRanda-NO
TMEM79	hsa-mir-182	-0.37049	0.00219768	0.0311203	0.555224	0.00396369	0.0784707	targetprofiler-NO	targetscan-NO	miRanda-Yes
ACACB	hsa-mir-891a	0.401845	0.00082462	0.0145027	-0.584623	0.00214679	0.0557061	targetprofiler-NO	targetscan-Yes	miRanda-NO
NUP93	hsa-mir-183	-0.435319	0.000259241	0.00565404	0.5397	0.00536132	0.0928005	targetprofiler-NO	targetscan-Yes	miRanda-Yes
DNM3	hsa-mir-211	0.333102	0.00627693	0.0674917	-0.583683	0.00219125	0.0563841	targetprofiler-Yes	targetscan-NO	miRanda-NO
ANKRD23	hsa-mir-378	0.374032	0.00197662	0.0286682	-0.534886	0.00587109	0.0972735	targetprofiler-NO	targetscan-Yes	miRanda-NO
MFSD11	hsa-mir-204	0.389221	0.00123782	0.0199787	-0.550858	0.00432135	0.0824754	targetprofiler-NO	targetscan-Yes	miRanda-NO
GLB1L3	hsa-mir-1262	0.399838	0.000880565	0.0152779	-0.564996	0.0032529	0.0703537	targetprofiler-Yes	targetscan-NO	miRanda-NO
ARHGEF5	hsa-mir-23a	-0.320642	0.00866904	0.0848176	0.674849	0.000215272	0.0141115	targetprofiler-NO	targetscan-NO	miRanda-Yes
DHRS13	hsa-mir-136	0.552423	1.52e-06	6.49e-05	-0.594959	0.00170662	0.0489102	targetprofiler-NO	targetscan-Yes	miRanda-NO
ANP32E	hsa-mir-380	0.456843	0.000115355	0.00286904	-0.544824	0.00486022	0.0879167	targetprofiler-NO	targetscan-Yes	miRanda-Yes
C11orf95	hsa-mir-335	-0.351387	0.00381574	0.0471007	0.630977	0.000719912	0.0295644	targetprofiler-NO	targetscan-Yes	miRanda-NO
TMEM45B	hsa-mir-1976	0.756545	2.03e-13	2.66e-11	-0.561414	0.00349967	0.0732711	targetprofiler-NO	targetscan-Yes	miRanda-NO
SGK3	hsa-mir-203	0.45085	0.000145314	0.00348628	-0.752843	1.41e-05	0.00231536	targetprofiler-NO	targetscan-Yes	miRanda-NO
FXR1	hsa-mir-31	0.322433	0.00828255	0.0821585	-0.681547	0.000175914	0.0124352	targetprofiler-NO	targetscan-Yes	miRanda-NO
RAD1	hsa-mir-454	0.398714	0.000913363	0.015728	-0.69647	0.000110063	0.00915333	targetprofiler-Yes	targetscan-NO	miRanda-NO
SNX19	hsa-mir-1271	-0.347488	0.00425336	0.0510321	0.643031	0.000526347	0.0243837	targetprofiler-Yes	targetscan-NO	miRanda-NO
FOXO1	hsa-mir-145	-0.391821	0.00113996	0.0187228	0.676026	0.000207843	0.0138099	targetprofiler-NO	targetscan-Yes	miRanda-NO
LOC100130691	hsa-mir-132	0.52727	5.4e-06	0.000202045	-0.583249	0.00221205	0.0567316	targetprofiler-Yes	targetscan-NO	miRanda-NO
ODF2L	hsa-mir-424	0.508555	1.3e-05	0.000439678	-0.619944	0.000948262	0.0348281	targetprofiler-NO	targetscan-Yes	miRanda-NO
TRIM45	hsa-mir-940	0.357998	0.00316434	0.0409581	-0.564322	0.00329817	0.0708517	targetprofiler-Yes	targetscan-Yes	miRanda-NO
LGI2	hsa-mir-708	0.426815	0.000351837	0.00727639	-0.627391	0.000788251	0.0312551	targetprofiler-Yes	targetscan-NO	miRanda-NO
PREPL	hsa-mir-877	0.466614	7.84e-05	0.00206856	-0.61372	0.00110277	0.0380042	targetprofiler-Yes	targetscan-Yes	miRanda-NO
SLC25A3	hsa-mir-765	-0.356323	0.00331922	0.0424728	0.598518	0.00157416	0.0466419	targetprofiler-Yes	targetscan-NO	miRanda-NO
C20orf72	hsa-mir-326	0.520093	7.62e-06	0.000274252	-0.533909	0.00597931	0.098243	targetprofiler-Yes	targetscan-NO	miRanda-NO
SSU72	hsa-mir-214	0.457206	0.000113738	0.00283555	-0.547244	0.00463764	0.0857157	targetprofiler-NO	targetscan-Yes	miRanda-Yes
TBC1D1	hsa-mir-203	0.384239	0.00144673	0.0225493	-0.537929	0.00554435	0.0944322	targetprofiler-NO	targetscan-Yes	miRanda-NO
ENO2	hsa-mir-378	0.542495	2.54e-06	0.000102916	-0.65665	0.000363514	0.0194922	targetprofiler-NO	targetscan-Yes	miRanda-NO
SLFN13	hsa-mir-1251	0.640276	7.08e-09	4.82e-07	-0.771855	6.22e-06	0.00132307	targetprofiler-NO	targetscan-Yes	miRanda-NO
SKA2	hsa-mir-197	0.559243	1.06e-06	4.68e-05	-0.586557	0.00205779	0.0543303	targetprofiler-NO	targetscan-Yes	miRanda-NO
HGS	hsa-mir-3687	0.462129	9.38e-05	0.00240628	-0.538389	0.00549636	0.0940248	targetprofiler-NO	targetscan-Yes	miRanda-NO
RASSF4	hsa-mir-23a	0.356632	0.00329017	0.0421848	-0.591796	0.00183227	0.0508895	targetprofiler-Yes	targetscan-NO	miRanda-NO
GLDN	hsa-mir-149	-0.317101	0.00947993	0.0902917	0.611881	0.00115239	0.039003	targetprofiler-Yes	targetscan-Yes	miRanda-NO
TMEM169	hsa-mir-182	-0.401988	0.000820755	0.014449	0.730579	3.37e-05	0.00415576	targetprofiler-Yes	targetscan-Yes	miRanda-NO
WHSC1	hsa-mir-378	0.395087	0.00102696	0.0172472	-0.573949	0.00269977	0.0634862	targetprofiler-NO	targetscan-Yes	miRanda-NO
NFS1	hsa-mir-10a	0.362452	0.00278319	0.0372199	-0.605891	0.00132756	0.0422707	targetprofiler-NO	targetscan-NO	miRanda-Yes
PEG3	hsa-mir-589	-0.338889	0.00537897	0.0604288	0.589338	0.00193528	0.0525051	targetprofiler-NO	targetscan-Yes	miRanda-Yes
STX16	hsa-mir-200a	-0.349796	0.0039893	0.0486896	0.622163	0.000897878	0.0336968	targetprofiler-Yes	targetscan-NO	miRanda-NO
HES2	hsa-mir-326	0.698264	7.16e-11	6.79e-09	-0.569794	0.00294556	0.0665834	targetprofiler-NO	targetscan-Yes	miRanda-NO
UBTD1	hsa-mir-1226	0.381769	0.00156166	0.0239299	-0.624377	0.000849945	0.0326732	targetprofiler-NO	targetscan-Yes	miRanda-NO
CCDC77	hsa-mir-424	0.461552	9.59e-05	0.00245288	-0.533032	0.00607793	0.0991164	targetprofiler-NO	targetscan-Yes	miRanda-NO
PPME1	hsa-mir-940	0.329074	0.0069775	0.0727869	-0.550703	0.00433455	0.0825888	targetprofiler-Yes	targetscan-Yes	miRanda-NO
CYR61	hsa-mir-222	-0.355126	0.00343406	0.0435337	0.533563	0.00601803	0.0985788	targetprofiler-NO	targetscan-NO	miRanda-Yes
CASP10	hsa-mir-1976	0.653858	2.64e-09	1.93e-07	-0.546578	0.00469803	0.0862692	targetprofiler-NO	targetscan-Yes	miRanda-NO
AIF1L	hsa-mir-335	0.409926	0.00063045	0.0116868	-0.587836	0.00200066	0.0535039	targetprofiler-NO	targetscan-Yes	miRanda-NO
TRDMT1	hsa-mir-130a	0.550719	1.66e-06	7.04e-05	-0.539111	0.00542166	0.0933931	targetprofiler-NO	targetscan-Yes	miRanda-NO
SPG7	hsa-mir-326	-0.364127	0.00265082	0.0358604	0.549903	0.00440312	0.0832952	targetprofiler-NO	targetscan-Yes	miRanda-Yes
LGI2	hsa-mir-376c	0.92838	0	0	-0.565257	0.00323555	0.0701455	targetprofiler-NO	targetscan-Yes	miRanda-NO
MYO5B	hsa-mir-495	-0.31664	0.00959017	0.0909803	0.67014	0.000247362	0.0153693	targetprofiler-NO	targetscan-Yes	miRanda-NO
EIF4G3	hsa-mir-378c	0.327044	0.00735576	0.0755531	-0.681669	0.000175259	0.0124057	targetprofiler-Yes	targetscan-NO	miRanda-NO
PEG10	hsa-mir-940	0.49132	2.8e-05	0.000857934	-0.640235	0.000566663	0.0254983	targetprofiler-NO	targetscan-Yes	miRanda-NO
PPT2	hsa-mir-98	0.468137	7.38e-05	0.00196432	-0.603615	0.00139986	0.0436026	targetprofiler-Yes	targetscan-NO	miRanda-NO
ZNF784	hsa-mir-301a	-0.427464	0.000343827	0.0071405	0.540858	0.00524441	0.0917335	targetprofiler-Yes	targetscan-NO	miRanda-Yes
MTHFD1	hsa-mir-625	0.462982	9.07e-05	0.00233797	-0.610511	0.00119059	0.0397237	targetprofiler-NO	targetscan-NO	miRanda-Yes
MPP3	hsa-mir-378	0.397191	0.000959596	0.0163537	-0.590867	0.00187064	0.0515044	targetprofiler-NO	targetscan-Yes	miRanda-Yes
GFER	hsa-mir-222	0.361301	0.00287755	0.0381382	-0.556426	0.00386973	0.0775145	targetprofiler-Yes	targetscan-NO	miRanda-NO
ELOVL5	hsa-mir-589	0.483823	3.86e-05	0.00113011	-0.547909	0.00457804	0.0850778	targetprofiler-NO	targetscan-Yes	miRanda-NO
ANP32E	hsa-mir-323	0.46402	8.7e-05	0.00225783	-0.568758	0.00300978	0.0673802	targetprofiler-NO	targetscan-Yes	miRanda-NO
DTNA	hsa-mir-145	-0.333362	0.00623404	0.0671545	0.896581	1.33e-09	3.58e-06	targetprofiler-NO	targetscan-Yes	miRanda-NO
CDR2L	hsa-mir-1229	0.386655	0.00134176	0.0212664	-0.543767	0.00496028	0.0889585	targetprofiler-Yes	targetscan-NO	miRanda-NO
CELSR2	hsa-mir-940	0.317321	0.0094277	0.0899369	-0.539827	0.00534837	0.0926866	targetprofiler-Yes	targetscan-NO	miRanda-NO
TEX264	hsa-mir-765	-0.362989	0.00274015	0.0367791	0.563679	0.00334187	0.0713635	targetprofiler-NO	targetscan-NO	miRanda-Yes
GRIP2	hsa-mir-653	0.411007	0.000607899	0.0113491	-0.733018	3.08e-05	0.00389461	targetprofiler-NO	targetscan-Yes	miRanda-NO
PIGC	hsa-mir-197	0.332553	0.00636875	0.0682115	-0.5563	0.0038795	0.0775746	targetprofiler-NO	targetscan-Yes	miRanda-Yes
UBTD1	hsa-mir-940	0.585484	2.42e-07	1.23e-05	-0.555585	0.00393523	0.0781649	targetprofiler-NO	targetscan-Yes	miRanda-Yes
TBC1D1	hsa-mir-497	-0.439583	0.000221761	0.00496251	0.616419	0.00103331	0.0366001	targetprofiler-Yes	targetscan-NO	miRanda-NO
TAF1D	hsa-mir-23a	0.595194	1.36e-07	7.24e-06	-0.564557	0.00328236	0.070695	targetprofiler-Yes	targetscan-NO	miRanda-NO
PHTF1	hsa-mir-182	-0.33731	0.00561203	0.0623031	0.574426	0.00267266	0.0631373	targetprofiler-Yes	targetscan-Yes	miRanda-NO
WDR52	hsa-mir-940	0.32037	0.00872916	0.085232	-0.561054	0.00352537	0.0735457	targetprofiler-NO	targetscan-Yes	miRanda-NO
KCTD15	hsa-mir-940	0.448804	0.000157081	0.00372811	-0.609807	0.00121064	0.04009	targetprofiler-NO	targetscan-Yes	miRanda-NO
ILDR1	hsa-mir-1271	-0.362922	0.0027455	0.0368352	0.661331	0.000318741	0.0179847	targetprofiler-Yes	targetscan-NO	miRanda-NO
UBN2	hsa-mir-326	-0.318408	0.0091733	0.0882453	0.541365	0.00519392	0.0912405	targetprofiler-NO	targetscan-Yes	miRanda-NO
SLC3A1	hsa-mir-181c	0.31526	0.00992706	0.0931533	-0.648394	0.000455928	0.0223118	targetprofiler-NO	targetscan-NO	miRanda-Yes
N4BP3	hsa-mir-22	0.389271	0.00123587	0.0199527	-0.758188	1.13e-05	0.00197837	targetprofiler-Yes	targetscan-Yes	miRanda-NO
ARPC1B	hsa-mir-338	0.547784	1.93e-06	8.07e-05	-0.570468	0.00290444	0.0660253	targetprofiler-NO	targetscan-Yes	miRanda-NO
CSRNP3	hsa-mir-182	-0.384166	0.00145004	0.0225932	0.634777	0.000653149	0.0277774	targetprofiler-NO	targetscan-Yes	miRanda-NO
PDLIM2	hsa-mir-132	0.89371	0	0	-0.588271	0.00198151	0.0532397	targetprofiler-NO	targetscan-Yes	miRanda-NO
ZFP36L1	hsa-mir-96	-0.452499	0.00013643	0.00330685	0.569493	0.00296412	0.0668181	targetprofiler-NO	targetscan-Yes	miRanda-Yes
NKAIN1	hsa-mir-137	0.885797	0	0	-0.532772	0.0061074	0.0993668	targetprofiler-NO	targetscan-Yes	miRanda-NO
RPA2	hsa-mir-1976	0.519019	8.01e-06	0.000286661	-0.568231	0.00304287	0.0677892	targetprofiler-NO	targetscan-Yes	miRanda-NO
HAUS5	hsa-mir-708	0.372708	0.0020568	0.0295591	-0.597673	0.00160479	0.047174	targetprofiler-Yes	targetscan-NO	miRanda-NO
IKBKAP	hsa-mir-664	-0.332438	0.00638812	0.0683601	0.537887	0.00554872	0.0944675	targetprofiler-NO	targetscan-Yes	miRanda-NO
TRIM5	hsa-mir-183	-0.315483	0.00987197	0.0928074	0.705306	8.23e-05	0.00757747	targetprofiler-NO	targetscan-Yes	miRanda-NO
DSG2	hsa-mir-182	0.315472	0.00987467	0.0928231	-0.658045	0.00034963	0.0190426	targetprofiler-NO	targetscan-Yes	miRanda-NO
METAP2	hsa-mir-424	0.439497	0.000222466	0.00497617	-0.542882	0.00504534	0.0898179	targetprofiler-NO	targetscan-Yes	miRanda-NO
ANKH	hsa-mir-340	0.37163	0.00212425	0.0303125	-0.540071	0.00532366	0.092461	targetprofiler-NO	targetscan-Yes	miRanda-NO
GLOD5	hsa-mir-765	-0.401836	0.000824851	0.0145055	0.766858	7.77e-06	0.00153912	targetprofiler-NO	targetscan-Yes	miRanda-Yes
FAM57A	hsa-mir-96	-0.339434	0.00530047	0.0598083	0.620364	0.000938548	0.0346276	targetprofiler-NO	targetscan-Yes	miRanda-Yes
RNF146	hsa-mir-181d	0.330814	0.0066669	0.0704842	-0.54769	0.00459764	0.0852614	targetprofiler-Yes	targetscan-NO	miRanda-NO
WDR52	hsa-mir-95	0.316454	0.00963497	0.0912721	-0.58823	0.00198331	0.0532737	targetprofiler-NO	targetscan-NO	miRanda-Yes
ATAD2	hsa-mir-378c	0.443576	0.000191227	0.00439349	-0.604854	0.00136009	0.0428696	targetprofiler-Yes	targetscan-NO	miRanda-NO
KIF13B	hsa-mir-1180	-0.414203	0.000545441	0.0103899	0.646985	0.000473591	0.0228785	targetprofiler-NO	targetscan-Yes	miRanda-NO
TSPAN8	hsa-mir-30e	-0.312324	0.0106779	0.0978989	0.598024	0.00159201	0.0469468	targetprofiler-NO	targetscan-NO	miRanda-Yes
ANP32E	hsa-mir-889	0.455586	0.000121123	0.00299039	-0.540654	0.00526489	0.0919085	targetprofiler-NO	targetscan-Yes	miRanda-NO
ICA1L	hsa-mir-204	0.3639	0.00266838	0.0360328	-0.628007	0.000776125	0.0309708	targetprofiler-NO	targetscan-Yes	miRanda-NO
POLR3E	hsa-mir-143	-0.317351	0.0094206	0.0898888	0.622565	0.000889017	0.0335204	targetprofiler-Yes	targetscan-Yes	miRanda-NO
CDKN1C	hsa-mir-210	0.44158	0.000205972	0.00467005	-0.627196	0.000792105	0.0313452	targetprofiler-NO	targetscan-NO	miRanda-Yes
GLG1	hsa-mir-1180	-0.386879	0.00133239	0.0211539	0.557603	0.00377958	0.0765228	targetprofiler-NO	targetscan-Yes	miRanda-NO
GART	hsa-mir-424	0.476657	5.21e-05	0.00146041	-0.610923	0.00117898	0.0394803	targetprofiler-NO	targetscan-NO	miRanda-Yes
CPNE1	hsa-mir-132	0.472911	6.08e-05	0.00166671	-0.549112	0.00447178	0.0840044	targetprofiler-Yes	targetscan-NO	miRanda-NO
CLUL1	hsa-mir-335	0.584501	2.57e-07	1.3e-05	-0.562993	0.003389	0.0719822	targetprofiler-NO	targetscan-NO	miRanda-Yes
NUDT3	hsa-mir-182	-0.356428	0.00330937	0.0423758	0.701078	9.47e-05	0.00828999	targetprofiler-NO	targetscan-Yes	miRanda-NO
TRIT1	hsa-mir-186	0.642727	5.95e-09	4.1e-07	-0.589658	0.00192158	0.0522712	targetprofiler-Yes	targetscan-NO	miRanda-NO
ITPRIPL2	hsa-mir-1468	0.3132	0.0104489	0.0964445	-0.613999	0.00109541	0.037856	targetprofiler-NO	targetscan-Yes	miRanda-NO
HN1L	hsa-mir-940	0.430371	0.000309956	0.00656005	-0.569048	0.0029917	0.0671665	targetprofiler-Yes	targetscan-Yes	miRanda-NO
VASH2	hsa-mir-935	0.495242	2.36e-05	0.000740283	-0.570182	0.00292188	0.0662669	targetprofiler-Yes	targetscan-Yes	miRanda-NO
SAMD12	hsa-mir-193a	-0.31911	0.00901218	0.0871612	0.649645	0.000440736	0.0218704	targetprofiler-NO	targetscan-Yes	miRanda-NO
IRX5	hsa-mir-323	0.607292	6.43e-08	3.66e-06	-0.613973	0.0010961	0.0378569	targetprofiler-NO	targetscan-Yes	miRanda-NO
AMPH	hsa-mir-376c	0.997862	0	0	-0.562816	0.0034013	0.0721004	targetprofiler-Yes	targetscan-Yes	miRanda-NO
DLG3	hsa-mir-1271	-0.374484	0.00194995	0.0283598	0.613622	0.00110538	0.0380715	targetprofiler-Yes	targetscan-NO	miRanda-NO
TNKS2	hsa-mir-1288	0.329194	0.00695564	0.0726318	-0.546001	0.00475088	0.086797	targetprofiler-NO	targetscan-Yes	miRanda-NO
SPATS2L	hsa-mir-891a	-0.405803	0.000723617	0.0130576	0.605698	0.00133356	0.0423787	targetprofiler-NO	targetscan-Yes	miRanda-NO
EID2B	hsa-mir-653	0.430704	0.00030628	0.00649448	-0.630404	0.000730462	0.0298126	targetprofiler-NO	targetscan-Yes	miRanda-NO
TNS1	hsa-mir-197	-0.365934	0.00251432	0.0344716	0.536893	0.00565387	0.0953909	targetprofiler-NO	targetscan-Yes	miRanda-NO
TRPM3	hsa-mir-181c	0.487883	3.25e-05	0.000974945	-0.744395	1.98e-05	0.00290632	targetprofiler-Yes	targetscan-NO	miRanda-NO
CACNB4	hsa-mir-181c	0.465645	8.15e-05	0.00213794	-0.758539	1.11e-05	0.00195896	targetprofiler-Yes	targetscan-NO	miRanda-NO
HECTD2	hsa-mir-98	0.338012	0.00550726	0.0614582	-0.662156	0.000311369	0.017743	targetprofiler-Yes	targetscan-NO	miRanda-NO
DEPDC1B	hsa-mir-181c	0.585418	2.43e-07	1.24e-05	-0.743816	2.03e-05	0.00295255	targetprofiler-NO	targetscan-NO	miRanda-Yes
MEGF8	hsa-mir-197	-0.36812	0.00235761	0.0328381	0.556223	0.00388547	0.0776409	targetprofiler-NO	targetscan-Yes	miRanda-NO
ALDH1B1	hsa-mir-200a	0.332896	0.00631126	0.0677612	-0.583881	0.00218185	0.0562396	targetprofiler-Yes	targetscan-NO	miRanda-NO
VRK3	hsa-mir-10a	0.36527	0.00256376	0.0349702	-0.557665	0.00377488	0.0764614	targetprofiler-NO	targetscan-NO	miRanda-Yes
THAP3	hsa-mir-136	0.395009	0.00102951	0.0172836	-0.54881	0.0044983	0.0842694	targetprofiler-Yes	targetscan-Yes	miRanda-NO
LEPREL2	hsa-mir-222	-0.312026	0.010757	0.0983906	0.610427	0.00119297	0.0397646	targetprofiler-NO	targetscan-NO	miRanda-Yes
TBCK	hsa-mir-182	-0.357131	0.0032437	0.041736	0.546922	0.00466675	0.0859574	targetprofiler-NO	targetscan-Yes	miRanda-NO
OGFOD1	hsa-mir-200b	-0.422567	0.000408606	0.00822097	0.594955	0.00170677	0.048911	targetprofiler-Yes	targetscan-NO	miRanda-NO
FADD	hsa-mir-589	0.322672	0.00823222	0.0818325	-0.599697	0.00153229	0.0459169	targetprofiler-Yes	targetscan-Yes	miRanda-Yes
PNRC2	hsa-mir-335	0.365915	0.00251572	0.0344857	-0.554197	0.00404544	0.0794093	targetprofiler-NO	targetscan-Yes	miRanda-NO
TRPC6	hsa-mir-203	0.506269	1.45e-05	0.000481637	-0.744015	2.01e-05	0.00293657	targetprofiler-NO	targetscan-Yes	miRanda-NO
ZFYVE1	hsa-mir-497	-0.340741	0.00511645	0.0583303	0.577124	0.00252386	0.0611266	targetprofiler-Yes	targetscan-NO	miRanda-NO
HTR1F	hsa-mir-411	0.651436	3.16e-09	2.28e-07	-0.602384	0.00144036	0.0443024	targetprofiler-NO	targetscan-Yes	miRanda-NO
RUNX1	hsa-mir-96	-0.329131	0.00696721	0.0727161	0.577204	0.00251955	0.0610859	targetprofiler-Yes	targetscan-Yes	miRanda-NO
BMPR1A	hsa-mir-98	0.383962	0.00145925	0.0227056	-0.534514	0.00591207	0.0976425	targetprofiler-Yes	targetscan-NO	miRanda-NO
KCNAB2	hsa-mir-193a	0.567562	6.71e-07	3.11e-05	-0.569649	0.00295452	0.066692	targetprofiler-NO	targetscan-Yes	miRanda-NO
EPB41L4A	hsa-mir-766	-0.371544	0.00212967	0.0303721	0.652553	0.000407104	0.0208516	targetprofiler-NO	targetscan-Yes	miRanda-NO
MYO5B	hsa-mir-199b	-0.34562	0.00447843	0.0530016	0.553578	0.00409542	0.0799464	targetprofiler-NO	targetscan-Yes	miRanda-NO
UNC5D	hsa-mir-10a	0.3233	0.00810096	0.0808958	-0.548257	0.00454708	0.0847463	targetprofiler-Yes	targetscan-NO	miRanda-NO
PRAF2	hsa-mir-182	-0.35143	0.00381116	0.0470574	0.726273	3.95e-05	0.00462646	targetprofiler-NO	targetscan-Yes	miRanda-Yes
TSPAN9	hsa-mir-195	-0.366316	0.00248627	0.0341954	0.588722	0.00196187	0.0529086	targetprofiler-Yes	targetscan-NO	miRanda-NO
ENTPD7	hsa-mir-96	-0.373434	0.00201248	0.0290714	0.575766	0.00259787	0.062116	targetprofiler-NO	targetscan-Yes	miRanda-NO
KLHL3	hsa-mir-424	-0.370527	0.00219521	0.0310924	0.538454	0.00548961	0.0939628	targetprofiler-Yes	targetscan-NO	miRanda-NO
C11orf45	hsa-mir-204	0.503051	1.67e-05	0.00054603	-0.591836	0.00183062	0.0508685	targetprofiler-Yes	targetscan-Yes	miRanda-NO
KIAA0907	hsa-mir-377	0.664119	1.21e-09	9.43e-08	-0.536188	0.00572937	0.0960621	targetprofiler-Yes	targetscan-Yes	miRanda-NO
PTPRJ	hsa-mir-132	-0.385741	0.00138064	0.0217475	0.585229	0.00211855	0.0552865	targetprofiler-NO	targetscan-Yes	miRanda-NO
MXRA5	hsa-mir-618	-0.396685	0.000975413	0.0165662	0.539427	0.00538921	0.0930702	targetprofiler-NO	targetscan-Yes	miRanda-NO
PFN4	hsa-mir-145	0.422373	0.000411381	0.00826666	-0.569421	0.00296856	0.0668771	targetprofiler-NO	targetscan-Yes	miRanda-NO
SMYD5	hsa-mir-141	-0.372359	0.00207842	0.0298127	0.631872	0.000703684	0.0291558	targetprofiler-NO	targetscan-Yes	miRanda-NO
ST7	hsa-mir-765	-0.470945	6.59e-05	0.00178355	0.584343	0.00215996	0.0558854	targetprofiler-Yes	targetscan-Yes	miRanda-NO
APCDD1L	hsa-mir-34b	0.913117	0	0	-0.604098	0.00138425	0.0433061	targetprofiler-NO	targetscan-Yes	miRanda-NO
C1orf27	hsa-mir-877	0.414584	0.0005384	0.0102806	-0.537552	0.00558401	0.0947607	targetprofiler-NO	targetscan-Yes	miRanda-NO
ANP32E	hsa-mir-656	0.496107	2.27e-05	0.000715992	-0.600309	0.0015109	0.0455767	targetprofiler-NO	targetscan-Yes	miRanda-NO
TMBIM1	hsa-mir-489	0.611623	4.88e-08	2.85e-06	-0.539884	0.00534261	0.0926383	targetprofiler-NO	targetscan-Yes	miRanda-NO
SLC5A10	hsa-mir-23a	0.469073	7.1e-05	0.00190248	-0.66302	0.000303811	0.0174601	targetprofiler-NO	targetscan-NO	miRanda-Yes
SNX2	hsa-mir-454	0.332204	0.0064276	0.0686677	-0.546458	0.004709	0.0863909	targetprofiler-NO	targetscan-NO	miRanda-Yes
ASCC1	hsa-mir-877	0.461849	9.48e-05	0.00242902	-0.589239	0.00193952	0.0525652	targetprofiler-NO	targetscan-Yes	miRanda-NO
PRPSAP1	hsa-mir-141	-0.317428	0.00940252	0.0897794	0.607332	0.00128346	0.0414562	targetprofiler-Yes	targetscan-Yes	miRanda-Yes
ANAPC7	hsa-mir-1292	0.369642	0.00225377	0.0317268	-0.553431	0.00410741	0.0800739	targetprofiler-NO	targetscan-Yes	miRanda-NO
FGFR4	hsa-mir-31	0.383988	0.00145806	0.022693	-0.702393	9.07e-05	0.00805101	targetprofiler-NO	targetscan-NO	miRanda-Yes
CFL2	hsa-mir-1288	-0.312653	0.0105913	0.0973552	0.59872	0.00156691	0.046509	targetprofiler-NO	targetscan-Yes	miRanda-NO
SENP3	hsa-mir-197	0.327745	0.00722323	0.0745883	-0.540749	0.00525535	0.091822	targetprofiler-NO	targetscan-NO	miRanda-Yes
DOCK11	hsa-mir-26b	0.538189	3.15e-06	0.000125324	-0.535063	0.00585167	0.0971193	targetprofiler-Yes	targetscan-NO	miRanda-Yes
ACRC	hsa-mir-1976	0.49527	2.36e-05	0.000739549	-0.57864	0.00244341	0.0599796	targetprofiler-NO	targetscan-Yes	miRanda-NO
PPARGC1B	hsa-mir-629	0.323629	0.00803282	0.0804125	-0.567495	0.00308959	0.0683616	targetprofiler-NO	targetscan-Yes	miRanda-NO
UCHL5	hsa-mir-186	0.328993	0.00699222	0.072891	-0.657308	0.000356905	0.0192683	targetprofiler-NO	targetscan-Yes	miRanda-NO
ADAP2	hsa-mir-935	0.451386	0.000142372	0.00342762	-0.542654	0.00506742	0.0900162	targetprofiler-NO	targetscan-Yes	miRanda-NO
SKA2	hsa-mir-136	0.553617	1.42e-06	6.13e-05	-0.594257	0.00173388	0.0493611	targetprofiler-NO	targetscan-Yes	miRanda-NO
PIK3R1	hsa-mir-1288	0.370559	0.00219315	0.0310702	-0.554145	0.00404963	0.0794577	targetprofiler-NO	targetscan-Yes	miRanda-NO
FUT8	hsa-mir-708	0.515016	9.67e-06	0.000338432	-0.542834	0.00504991	0.0898645	targetprofiler-Yes	targetscan-NO	miRanda-Yes
SAMD3	hsa-mir-203	0.312825	0.0105464	0.097076	-0.621013	0.000923709	0.0342722	targetprofiler-NO	targetscan-Yes	miRanda-NO
TRIM46	hsa-mir-708	0.315403	0.00989172	0.092932	-0.545536	0.00479384	0.0872411	targetprofiler-Yes	targetscan-NO	miRanda-NO
KL	hsa-mir-181c	0.531432	4.41e-06	0.000168782	-0.804202	1.27e-06	0.000445179	targetprofiler-Yes	targetscan-NO	miRanda-NO
OSBPL6	hsa-mir-935	0.624818	2.06e-08	1.29e-06	-0.64862	0.00045315	0.0222264	targetprofiler-NO	targetscan-Yes	miRanda-Yes
EYA2	hsa-mir-326	0.415915	0.000514436	0.00990894	-0.578698	0.00244038	0.0599416	targetprofiler-NO	targetscan-Yes	miRanda-NO
PKD2	hsa-mir-183	-0.344164	0.00466106	0.0545524	0.538268	0.00550896	0.0941497	targetprofiler-NO	targetscan-Yes	miRanda-Yes
DHRS1	hsa-mir-200b	0.315637	0.00983396	0.0925419	-0.574293	0.00268022	0.0632318	targetprofiler-NO	targetscan-NO	miRanda-Yes
PDE4D	hsa-mir-10a	0.374755	0.00193406	0.028184	-0.562877	0.00339703	0.0720607	targetprofiler-Yes	targetscan-NO	miRanda-NO
NUDT4	hsa-mir-335	0.344525	0.00461512	0.0541581	-0.567707	0.00307611	0.0681934	targetprofiler-NO	targetscan-Yes	miRanda-NO
NT5M	hsa-mir-1226	0.33633	0.00576108	0.0634551	-0.623172	0.00087575	0.0332168	targetprofiler-NO	targetscan-Yes	miRanda-NO
GLB1L2	hsa-mir-1976	-0.378086	0.00174828	0.0260891	0.587995	0.00199363	0.0534164	targetprofiler-Yes	targetscan-NO	miRanda-NO
SEC61A2	hsa-mir-195	0.337602	0.00556817	0.0619544	-0.668637	0.000258447	0.0158076	targetprofiler-NO	targetscan-NO	miRanda-Yes
PLEKHH1	hsa-mir-193a	-0.318919	0.00905583	0.0874311	0.805878	1.16e-06	0.00041845	targetprofiler-NO	targetscan-Yes	miRanda-NO
CTNNBIP1	hsa-mir-625	0.346774	0.00433822	0.0517786	-0.649483	0.000442674	0.0219213	targetprofiler-Yes	targetscan-NO	miRanda-NO
PRPSAP2	hsa-mir-335	0.373217	0.00202563	0.0292142	-0.586282	0.00207023	0.0545233	targetprofiler-NO	targetscan-NO	miRanda-Yes
MGAT5B	hsa-mir-629	0.346205	0.00440679	0.0523792	-0.532909	0.00609191	0.0992412	targetprofiler-NO	targetscan-Yes	miRanda-NO
GK	hsa-mir-182	0.460727	9.91e-05	0.00252045	-0.573957	0.00269929	0.0634862	targetprofiler-Yes	targetscan-Yes	miRanda-Yes
SIK2	hsa-mir-651	0.401962	0.000821446	0.0144573	-0.546508	0.00470439	0.0863368	targetprofiler-Yes	targetscan-Yes	miRanda-NO
ADM2	hsa-mir-1266	0.416775	0.000499471	0.00968138	-0.636403	0.000626257	0.0270471	targetprofiler-NO	targetscan-Yes	miRanda-NO
ATP1B1	hsa-mir-335	0.392724	0.00110763	0.0183053	-0.62438	0.000849874	0.0326721	targetprofiler-NO	targetscan-Yes	miRanda-NO
PIK3R3	hsa-mir-204	0.583165	2.77e-07	1.39e-05	-0.617796	0.000999323	0.035901	targetprofiler-NO	targetscan-Yes	miRanda-NO
C19orf77	hsa-mir-765	-0.3345	0.0060487	0.0657287	0.773034	5.9e-06	0.00128137	targetprofiler-NO	targetscan-Yes	miRanda-NO
ST3GAL1	hsa-mir-765	-0.347601	0.00424008	0.0509318	0.590014	0.00190645	0.0520628	targetprofiler-NO	targetscan-Yes	miRanda-NO
LAMC1	hsa-mir-1288	0.317	0.0095039	0.0904378	-0.554626	0.00401113	0.0790019	targetprofiler-Yes	targetscan-Yes	miRanda-NO
SH3BGRL2	hsa-mir-500a	0.486958	3.38e-05	0.00100853	-0.648221	0.000458063	0.0223834	targetprofiler-Yes	targetscan-Yes	miRanda-NO
SPRY3	hsa-mir-1271	-0.333652	0.00618627	0.0667891	0.543399	0.00499548	0.0893187	targetprofiler-Yes	targetscan-NO	miRanda-NO
ATPAF2	hsa-mir-181c	0.349632	0.00400751	0.0488521	-0.565539	0.00321679	0.0699126	targetprofiler-Yes	targetscan-NO	miRanda-Yes
ALG6	hsa-mir-873	0.818921	0	0	-0.595372	0.00169079	0.0486154	targetprofiler-NO	targetscan-Yes	miRanda-NO
PRF1	hsa-mir-1266	0.318288	0.009201	0.0884296	-0.642337	0.000536109	0.0246721	targetprofiler-NO	targetscan-Yes	miRanda-NO
BMS1P5	hsa-mir-204	0.387344	0.00131313	0.0209123	-0.585374	0.00211184	0.0551984	targetprofiler-Yes	targetscan-NO	miRanda-NO
TMEM180	hsa-mir-10a	-0.451705	0.000140643	0.00339337	0.822155	4.63e-07	0.000220861	targetprofiler-Yes	targetscan-NO	miRanda-Yes
PNMA2	hsa-mir-935	0.534013	3.88e-06	0.000150841	-0.58491	0.00213341	0.0554983	targetprofiler-NO	targetscan-Yes	miRanda-NO
CEP97	hsa-mir-873	0.57852	3.63e-07	1.78e-05	-0.563786	0.00333457	0.0712621	targetprofiler-NO	targetscan-Yes	miRanda-NO
HMGCL	hsa-mir-181c	0.349207	0.00405526	0.04928	-0.710914	6.8e-05	0.00668237	targetprofiler-Yes	targetscan-NO	miRanda-Yes
STX12	hsa-mir-454	0.347821	0.00421435	0.0507088	-0.619421	0.000960493	0.0350896	targetprofiler-Yes	targetscan-NO	miRanda-NO
CLIP2	hsa-mir-940	0.537813	3.21e-06	0.000127485	-0.563489	0.00335486	0.0715371	targetprofiler-NO	targetscan-Yes	miRanda-NO
GRB10	hsa-mir-1976	-0.478066	4.92e-05	0.00138941	0.618419	0.000984272	0.0355737	targetprofiler-Yes	targetscan-Yes	miRanda-NO
ACSS3	hsa-mir-345	-0.3452	0.00453045	0.0534371	0.598507	0.00157456	0.0466502	targetprofiler-NO	targetscan-Yes	miRanda-NO
CNP	hsa-mir-940	0.620843	2.68e-08	1.64e-06	-0.615803	0.00104881	0.0369041	targetprofiler-NO	targetscan-Yes	miRanda-NO
UGT1A9	hsa-mir-181c	0.517013	8.81e-06	0.000311615	-0.671608	0.000236937	0.0149514	targetprofiler-Yes	targetscan-NO	miRanda-NO
LOC100130581	hsa-mir-31	-0.329298	0.00693675	0.0724846	0.64575	0.000489546	0.0233177	targetprofiler-Yes	targetscan-NO	miRanda-NO
ATR	hsa-mir-30a	0.312677	0.0105851	0.0973203	-0.578569	0.00244713	0.0600445	targetprofiler-Yes	targetscan-NO	miRanda-NO
TMEM194B	hsa-mir-22	0.311216	0.0109738	0.0997371	-0.628724	0.000762213	0.0306059	targetprofiler-NO	targetscan-Yes	miRanda-NO
NUDT3	hsa-mir-1976	0.555034	1.32e-06	5.74e-05	-0.576356	0.0025655	0.0616914	targetprofiler-NO	targetscan-Yes	miRanda-NO
PIK3R3	hsa-mir-1251	0.394636	0.0010419	0.0174457	-0.660047	0.000330515	0.0183625	targetprofiler-NO	targetscan-Yes	miRanda-NO
ZRANB2	hsa-mir-197	0.387661	0.00130011	0.0207429	-0.546435	0.00471109	0.0864136	targetprofiler-NO	targetscan-Yes	miRanda-NO
WDFY1	hsa-mir-1288	0.379378	0.00168069	0.0253183	-0.636697	0.000621514	0.02692	targetprofiler-NO	targetscan-Yes	miRanda-NO
ACSS2	hsa-mir-378	-0.336492	0.0057362	0.0632557	0.758595	1.11e-05	0.00195638	targetprofiler-NO	targetscan-Yes	miRanda-Yes
FAM161A	hsa-mir-203	-0.334718	0.00601388	0.0654606	0.61005	0.0012037	0.0399622	targetprofiler-NO	targetscan-Yes	miRanda-NO
C3orf55	hsa-mir-377	0.317334	0.0094246	0.0899193	-0.545143	0.00483042	0.0876225	targetprofiler-NO	targetscan-Yes	miRanda-NO
SPTBN4	hsa-mir-1976	-0.336729	0.00569988	0.0629859	0.65422	0.000388844	0.0202658	targetprofiler-Yes	targetscan-NO	miRanda-NO
CLDN16	hsa-mir-132	0.891249	0	0	-0.581486	0.00229826	0.0579366	targetprofiler-NO	targetscan-Yes	miRanda-NO
TTL	hsa-mir-182	-0.388819	0.00125359	0.0201739	0.57306	0.00275084	0.0641614	targetprofiler-Yes	targetscan-NO	miRanda-NO
CLIC4	hsa-mir-935	0.465744	8.12e-05	0.00213103	-0.659445	0.000336166	0.0185643	targetprofiler-NO	targetscan-Yes	miRanda-NO
TRDMT1	hsa-mir-484	0.48336	3.94e-05	0.00114934	-0.588756	0.00196041	0.0528857	targetprofiler-Yes	targetscan-NO	miRanda-NO
COASY	hsa-mir-146a	0.376847	0.00181546	0.0268512	-0.537603	0.00557857	0.0947323	targetprofiler-NO	targetscan-NO	miRanda-Yes
CENPO	hsa-mir-146a	0.558835	1.08e-06	4.78e-05	-0.589372	0.00193381	0.0524798	targetprofiler-Yes	targetscan-NO	miRanda-NO
PLEKHG2	hsa-mir-378	0.425949	0.000362793	0.00745914	-0.538205	0.00551552	0.0941984	targetprofiler-Yes	targetscan-Yes	miRanda-Yes
EIF4EBP2	hsa-mir-378	-0.332807	0.00632614	0.0678786	0.852624	6.25e-08	5.48e-05	targetprofiler-Yes	targetscan-Yes	miRanda-NO
ARAP1	hsa-mir-1180	-0.535657	3.58e-06	0.000140311	0.689824	0.00013608	0.010527	targetprofiler-NO	targetscan-Yes	miRanda-NO
RAD54L	hsa-mir-222	-0.317553	0.00937299	0.0895877	0.884659	4.39e-09	8.37e-06	targetprofiler-NO	targetscan-NO	miRanda-Yes
IRX5	hsa-mir-656	0.623337	2.27e-08	1.41e-06	-0.590526	0.00188489	0.0517305	targetprofiler-NO	targetscan-Yes	miRanda-NO
CCDC142	hsa-mir-340	0.360664	0.002931	0.0386853	-0.567166	0.00311069	0.0686038	targetprofiler-NO	targetscan-Yes	miRanda-NO
CCL28	hsa-mir-1976	0.43277	0.000284338	0.0061021	-0.690871	0.000131653	0.0103091	targetprofiler-NO	targetscan-Yes	miRanda-NO
PDXP	hsa-mir-625	0.55261	1.5e-06	6.43e-05	-0.602772	0.00142751	0.044091	targetprofiler-Yes	targetscan-NO	miRanda-NO
CCDC85C	hsa-mir-204	-0.317215	0.00945296	0.0900992	0.584258	0.00216399	0.0559472	targetprofiler-NO	targetscan-Yes	miRanda-NO
NRM	hsa-mir-378	0.536793	3.38e-06	0.000133438	-0.590119	0.00190204	0.051995	targetprofiler-NO	targetscan-NO	miRanda-Yes
VDR	hsa-mir-1976	-0.448183	0.000160822	0.00380027	0.598759	0.00156554	0.0464852	targetprofiler-NO	targetscan-Yes	miRanda-NO
KIAA0513	hsa-mir-204	0.634874	1.03e-08	6.84e-07	-0.55706	0.00382093	0.0770098	targetprofiler-NO	targetscan-Yes	miRanda-NO
LGI2	hsa-mir-154	0.92711	0	0	-0.654604	0.000384746	0.0201517	targetprofiler-NO	targetscan-Yes	miRanda-NO
YKT6	hsa-mir-34a	-0.352614	0.0036865	0.0459067	0.549526	0.00443569	0.0836358	targetprofiler-Yes	targetscan-NO	miRanda-NO
MYO5B	hsa-mir-323	-0.32453	0.00784916	0.0791451	0.533533	0.0060214	0.0986107	targetprofiler-NO	targetscan-Yes	miRanda-NO
SPDYE1	hsa-mir-378	0.354151	0.00353011	0.044437	-0.589704	0.00191964	0.0522549	targetprofiler-NO	targetscan-Yes	miRanda-NO
SPOPL	hsa-mir-31	0.334014	0.00612734	0.0663449	-0.608788	0.00124016	0.040622	targetprofiler-NO	targetscan-Yes	miRanda-NO
PPIL6	hsa-mir-141	-0.369415	0.00226898	0.0318861	0.578947	0.00242737	0.0597362	targetprofiler-NO	targetscan-Yes	miRanda-NO
STIM1	hsa-mir-186	-0.390782	0.0011782	0.0192222	0.541377	0.00519273	0.0912299	targetprofiler-NO	targetscan-Yes	miRanda-NO
MAPK4	hsa-mir-1262	0.372373	0.00207752	0.0298031	-0.550248	0.0043734	0.0829842	targetprofiler-NO	targetscan-Yes	miRanda-NO
KCTD17	hsa-mir-378	0.561746	9.23e-07	4.15e-05	-0.600502	0.00150422	0.0454522	targetprofiler-Yes	targetscan-Yes	miRanda-Yes
LMO4	hsa-mir-3653	0.521938	6.98e-06	0.000253831	-0.573739	0.00271174	0.0636619	targetprofiler-NO	targetscan-Yes	miRanda-NO
PPT2	hsa-mir-141	-0.64036	7.04e-09	4.8e-07	0.569937	0.00293685	0.0664449	targetprofiler-Yes	targetscan-Yes	miRanda-NO
NPNT	hsa-mir-22	-0.382931	0.00150661	0.0232668	0.737836	2.56e-05	0.00343154	targetprofiler-NO	targetscan-Yes	miRanda-NO
ATXN7L3	hsa-mir-378	0.317327	0.00942623	0.08993	-0.674866	0.000215165	0.0141115	targetprofiler-NO	targetscan-Yes	miRanda-NO
PARVB	hsa-mir-940	-0.388643	0.00126057	0.020267	0.65485	0.000382139	0.020072	targetprofiler-Yes	targetscan-Yes	miRanda-NO
TRIM52	hsa-mir-889	0.342801	0.00483785	0.0560447	-0.572139	0.0028046	0.0648135	targetprofiler-NO	targetscan-Yes	miRanda-NO
PREPL	hsa-mir-30e	-0.318418	0.00917093	0.0882279	0.612707	0.00112988	0.0385902	targetprofiler-Yes	targetscan-NO	miRanda-NO
TBL1XR1	hsa-mir-424	0.453829	0.000129628	0.00316784	-0.58082	0.00233153	0.058419	targetprofiler-Yes	targetscan-Yes	miRanda-NO
SLCO3A1	hsa-mir-765	0.349451	0.00402776	0.0490245	-0.552066	0.00421974	0.0813871	targetprofiler-NO	targetscan-Yes	miRanda-NO
ERBB4	hsa-mir-581	0.345338	0.00451329	0.0532915	-0.546751	0.00468225	0.0860868	targetprofiler-NO	targetscan-Yes	miRanda-NO
MUC15	hsa-mir-412	0.571059	5.53e-07	2.61e-05	-0.565578	0.00321423	0.0698963	targetprofiler-NO	targetscan-Yes	miRanda-NO
FBXO28	hsa-mir-31	0.465502	8.2e-05	0.0021476	-0.56434	0.00329698	0.0708483	targetprofiler-NO	targetscan-Yes	miRanda-NO
KIAA1257	hsa-mir-1251	0.861182	0	0	-0.582557	0.00224557	0.0572053	targetprofiler-Yes	targetscan-NO	miRanda-NO
TMEM180	hsa-mir-32	0.37001	0.00222926	0.0314577	-0.64196	0.000541489	0.0248298	targetprofiler-Yes	targetscan-NO	miRanda-NO
KRT19	hsa-mir-204	0.844335	0	0	-0.561353	0.00350407	0.0733031	targetprofiler-NO	targetscan-NO	miRanda-Yes
RAB25	hsa-mir-504	0.329664	0.00687081	0.0719916	-0.590576	0.00188279	0.0516893	targetprofiler-NO	targetscan-Yes	miRanda-Yes
MORN1	hsa-mir-652	0.37331	0.00201999	0.0291516	-0.636267	0.000628472	0.0271027	targetprofiler-NO	targetscan-NO	miRanda-Yes
MINPP1	hsa-mir-23a	0.360655	0.00293171	0.0386926	-0.532161	0.00617724	0.0999759	targetprofiler-Yes	targetscan-NO	miRanda-NO
CCND3	hsa-mir-744	0.482202	4.14e-05	0.00119866	-0.600893	0.00149078	0.0452154	targetprofiler-Yes	targetscan-Yes	miRanda-NO
PRAF2	hsa-mir-378	0.452842	0.000134647	0.00327028	-0.685078	0.000157822	0.0115874	targetprofiler-NO	targetscan-NO	miRanda-Yes
ESPL1	hsa-mir-629	0.555243	1.31e-06	5.68e-05	-0.614712	0.0010768	0.037482	targetprofiler-Yes	targetscan-Yes	miRanda-NO
TBC1D1	hsa-mir-377	-0.324391	0.0078772	0.079338	0.557496	0.00378765	0.0766109	targetprofiler-Yes	targetscan-Yes	miRanda-NO
RAD1	hsa-mir-186	0.538907	3.04e-06	0.000121216	-0.56401	0.00331935	0.0710982	targetprofiler-NO	targetscan-Yes	miRanda-NO
TMEM97	hsa-mir-214	0.338498	0.00543574	0.0608909	-0.544649	0.00487664	0.0880976	targetprofiler-NO	targetscan-Yes	miRanda-NO
CCDC74B	hsa-mir-95	0.616482	3.57e-08	2.14e-06	-0.561961	0.00346106	0.0727903	targetprofiler-NO	targetscan-NO	miRanda-Yes
ZNF326	hsa-mir-873	0.583073	2.79e-07	1.4e-05	-0.566918	0.00312668	0.0688243	targetprofiler-Yes	targetscan-Yes	miRanda-Yes
FZD9	hsa-mir-10a	-0.447877	0.000162698	0.0038371	0.539398	0.00539215	0.0931065	targetprofiler-Yes	targetscan-NO	miRanda-Yes
SLC35D2	hsa-mir-23a	0.481171	4.32e-05	0.00124264	-0.655764	0.000372579	0.0197568	targetprofiler-Yes	targetscan-NO	miRanda-Yes
TNFSF12	hsa-mir-744	0.379666	0.00166591	0.0251573	-0.566647	0.0031442	0.0690354	targetprofiler-NO	targetscan-Yes	miRanda-NO
RUFY1	hsa-mir-203	-0.338242	0.0054733	0.0611992	0.555909	0.00390989	0.0778736	targetprofiler-NO	targetscan-Yes	miRanda-NO
TOLLIP	hsa-mir-221	0.345719	0.00446615	0.0529041	-0.593948	0.00174597	0.0495653	targetprofiler-NO	targetscan-Yes	miRanda-NO
XYLB	hsa-mir-629	0.387239	0.00131745	0.0209655	-0.773598	5.75e-06	0.00126366	targetprofiler-Yes	targetscan-Yes	miRanda-NO
FMO1	hsa-mir-210	0.332431	0.0063893	0.0683691	-0.622166	0.00089782	0.0336962	targetprofiler-NO	targetscan-NO	miRanda-Yes
BNIP3L	hsa-mir-17	0.630273	1.42e-08	9.19e-07	-0.53704	0.00563813	0.0952262	targetprofiler-NO	targetscan-Yes	miRanda-NO
MED31	hsa-mir-197	0.476897	5.16e-05	0.00144836	-0.582108	0.00226752	0.0575216	targetprofiler-NO	targetscan-Yes	miRanda-NO
CTNNBIP1	hsa-mir-675	0.367398	0.00240841	0.0333785	-0.580644	0.00234039	0.0585434	targetprofiler-NO	targetscan-Yes	miRanda-NO
YTHDC1	hsa-mir-503	0.419167	0.000459917	0.00905506	-0.586746	0.00204926	0.0542027	targetprofiler-Yes	targetscan-Yes	miRanda-NO
CA12	hsa-mir-204	-0.35162	0.00379092	0.0468775	0.834184	2.2e-07	0.000130314	targetprofiler-NO	targetscan-Yes	miRanda-NO
[truncated: 643 more rows]

## Sheet: KIRP
mRNA	microRNA	T_CC	T_P	T_FDR	N_CC	N_P	N_FDR	Targetprofiler	Targetscan	MiRanda
[truncated: 6,143 more rows]

[truncated: 4 more sheets: LIHC, LUSC, THCA, UCEC]
