# Supplementary material for: Dissecting the biological relationship between TCGA miRNA and mRNA sequencing data using MMiRNA-Viewer
Source: BMC Bioinformatics. 2016 Oct 6;17(Suppl 13):336. doi: 10.1186/s12859-016-1219-y (PMC5073992; doi:10.1186/s12859-016-1219-y)
Supplement: Additional file 2: — 238 miRNA and mRNA pairs (both tumor and normal types) which met the cutoff criteria of inverse correlation and opposite fold change values and FDR < 0.1. This file contains 14,505 pairs for eight cancer types. (XLSX 93 kb) [file 12859_2016_1219_MOESM2_ESM.xlsx]

## Sheet: 238
Gene_Name	Fold_Change	miRNA_ID	Fold_Change	Cancer_Type	T_CC	T_P	T_FDR	N_CC	N_P	N_FDR	TargetProfiler	TargetScan	miRanda
PIK3C2A	0.747348	hsa-mir-495	2.76829	BLCA	0.521219	6.29e-05	0.00284182	-0.767359	0.00583734	0.0997182	targetprofiler-NO	targetscan-Yes	miRanda-NO
AHI1	0.786262	hsa-mir-381	1.94522	BLCA	0.620817	7.07e-07	6.19e-05	-0.837599	0.00129094	0.0603875	targetprofiler-NO	targetscan-NO	miRanda-Yes
NBEA	0.159854	hsa-mir-106b	5.87565	BLCA	0.433543	0.00118304	0.0295793	-0.807164	0.00266894	0.0768506	targetprofiler-Yes	targetscan-NO	miRanda-NO
FGFR3	1.76487	hsa-mir-100	0.584335	BLCA	-0.381589	0.0048128	0.0838437	0.769686	0.00559946	0.0982973	targetprofiler-Yes	targetscan-NO	miRanda-Yes
PDLIM5	0.547202	hsa-mir-21	6.92787	BLCA	0.403288	0.00275105	0.0558835	-0.857623	0.000736096	0.0498448	targetprofiler-NO	targetscan-Yes	miRanda-NO
HS1BP3	0.717637	hsa-mir-1266	4.50359	BLCA	0.39102	0.00379133	0.0706139	-0.800288	0.0030917	0.0806064	targetprofiler-Yes	targetscan-NO	miRanda-NO
NAV1	0.869983	hsa-mir-222	3.16691	BLCA	0.594527	2.68e-06	0.000196344	-0.818617	0.00206221	0.0705212	targetprofiler-Yes	targetscan-NO	miRanda-NO
SGCE	0.384766	hsa-mir-221	2.27748	BLCA	0.377042	0.00538633	0.0908615	-0.843348	0.00110729	0.0572865	targetprofiler-NO	targetscan-NO	miRanda-Yes
C14orf45	0.706523	hsa-mir-382	3.47213	BLCA	0.591397	3.12e-06	0.000223399	-0.896373	0.000186781	0.0302268	targetprofiler-NO	targetscan-NO	miRanda-Yes
ATN1	0.851954	hsa-mir-25	4.18491	BLCA	0.519621	6.68e-05	0.00298881	-0.836676	0.00132243	0.0609011	targetprofiler-Yes	targetscan-NO	miRanda-NO
CCDC50	0.518719	hsa-mir-222	3.16691	BLCA	0.385186	0.00439774	0.0786127	-0.839012	0.00124383	0.0596101	targetprofiler-Yes	targetscan-NO	miRanda-Yes
TMEM170B	0.646911	hsa-mir-25	4.18491	BLCA	0.641368	2.29e-07	2.29e-05	-0.798239	0.00322682	0.0817488	targetprofiler-NO	targetscan-Yes	miRanda-NO
TUBE1	0.76178	hsa-mir-381	1.94522	BLCA	0.406359	0.00253404	0.0525889	-0.772811	0.00529141	0.0964651	targetprofiler-NO	targetscan-NO	miRanda-Yes
THUMPD1	0.963782	hsa-mir-484	4.79635	BLCA	0.406964	0.00249315	0.0519603	-0.866387	0.000560429	0.045221	targetprofiler-Yes	targetscan-NO	miRanda-NO
ABI2	0.673907	hsa-mir-10b	1.6209	BLCA	0.392738	0.0036274	0.0683906	-0.802774	0.00293355	0.0792922	targetprofiler-NO	targetscan-Yes	miRanda-NO
RERE	0.582527	hsa-mir-495	2.76829	BLCA	0.413853	0.00206691	0.0451517	-0.782479	0.00441706	0.0908148	targetprofiler-NO	targetscan-Yes	miRanda-NO
CCDC50	0.518719	hsa-mir-199b	2.5368	BLCA	0.457727	0.000568689	0.0167491	-0.822632	0.00187612	0.0683379	targetprofiler-NO	targetscan-Yes	miRanda-NO
RAD18	1.33341	hsa-mir-378	0.304742	HNSC	0.173152	0.000137559	0.00161119	-0.544792	0.000131595	0.00683223	targetprofiler-NO	targetscan-Yes	miRanda-NO
GRINL1A	0.963966	hsa-mir-589	1.93133	HNSC	0.16418	0.000303645	0.00307711	-0.446144	0.00240217	0.0484324	targetprofiler-Yes	targetscan-NO	miRanda-NO
CYTH3	1.30756	hsa-mir-378c	0.217454	HNSC	-0.128174	0.0049168	0.0281373	0.514768	0.000350102	0.0134791	targetprofiler-Yes	targetscan-NO	miRanda-NO
FBXO10	0.517522	hsa-mir-1296	1.34087	HNSC	-0.114393	0.0121444	0.0560474	0.553784	9.64e-05	0.00546903	targetprofiler-NO	targetscan-Yes	miRanda-NO
PHLDB1	1.48148	hsa-mir-378	0.304742	HNSC	-0.174086	0.000126391	0.00150243	0.424866	0.00404428	0.0672038	targetprofiler-Yes	targetscan-Yes	miRanda-NO
CD3E	1.42813	hsa-mir-34a	0.957312	HNSC	0.144182	0.00153916	0.0113395	-0.406967	0.00611438	0.0866156	targetprofiler-NO	targetscan-NO	miRanda-Yes
RMND5A	0.704483	hsa-mir-182	2.62331	HNSC	0.145257	0.00141749	0.0106192	-0.409962	0.0057145	0.0830778	targetprofiler-Yes	targetscan-Yes	miRanda-NO
LRP1B	0.322971	hsa-mir-183	3.35826	HNSC	0.157167	0.000548494	0.0049698	-0.558643	8.11e-05	0.00485937	targetprofiler-NO	targetscan-Yes	miRanda-NO
SFXN2	0.726323	hsa-mir-15a	1.59588	HNSC	0.220117	1.12e-06	2.81e-05	-0.41537	0.00504973	0.0770365	targetprofiler-Yes	targetscan-NO	miRanda-NO
FAM129B	0.456366	hsa-mir-17	1.65609	HNSC	-0.126451	0.00553151	0.0308064	0.410119	0.00569419	0.082906	targetprofiler-NO	targetscan-Yes	miRanda-NO
BRIP1	2.04163	hsa-mir-203	0.803678	HNSC	-0.269241	2.04e-09	1.16e-07	0.549141	0.000113316	0.00614798	targetprofiler-NO	targetscan-Yes	miRanda-NO
C3orf58	1.23066	hsa-mir-203	0.803678	HNSC	-0.116332	0.0107501	0.0511206	0.546658	0.000123449	0.00652952	targetprofiler-NO	targetscan-Yes	miRanda-NO
KIF13B	0.469014	hsa-mir-1180	2.16855	HNSC	-0.152615	0.000794879	0.00669541	0.505618	0.000463496	0.0163068	targetprofiler-NO	targetscan-Yes	miRanda-NO
OPN3	1.79685	hsa-mir-27b	0.63874	HNSC	-0.139087	0.00225688	0.0153445	0.406614	0.0061631	0.0870471	targetprofiler-Yes	targetscan-NO	miRanda-NO
HSPA12A	2.00331	hsa-mir-378	0.304742	HNSC	-0.187919	3.42e-05	0.00050941	0.528564	0.000225868	0.0099399	targetprofiler-Yes	targetscan-Yes	miRanda-NO
NDFIP2	0.957191	hsa-mir-183	3.35826	HNSC	-0.132561	0.00361958	0.0222048	0.406404	0.00619228	0.087298	targetprofiler-NO	targetscan-Yes	miRanda-NO
BTNL9	1.94412	hsa-mir-379	0.32087	HNSC	-0.131319	0.00395114	0.0237584	0.732081	1.63e-08	6.99e-06	targetprofiler-NO	targetscan-Yes	miRanda-NO
DCTD	1.09751	hsa-mir-22	0.945817	HNSC	0.106045	0.0201344	0.0818071	-0.405606	0.00630403	0.0882244	targetprofiler-NO	targetscan-Yes	miRanda-NO
KIAA1328	0.748995	hsa-mir-3676	1.98829	HNSC	0.109696	0.0162027	0.0695928	-0.397196	0.00759269	0.0988117	targetprofiler-NO	targetscan-Yes	miRanda-NO
RAPGEF3	0.805869	hsa-mir-25	1.82929	HNSC	-0.191638	2.37e-05	0.000374931	0.495392	0.000628408	0.0200685	targetprofiler-NO	targetscan-Yes	miRanda-Yes
THUMPD1	0.924384	hsa-mir-484	1.89781	HNSC	0.240388	9.75e-08	3.43e-06	-0.533278	0.00019361	0.00893514	targetprofiler-Yes	targetscan-NO	miRanda-NO
SRGAP3	0.740673	hsa-mir-17	1.65609	HNSC	0.140685	0.00200434	0.0139774	-0.527127	0.000236626	0.0102616	targetprofiler-Yes	targetscan-Yes	miRanda-NO
PWWP2A	0.998064	hsa-mir-25	1.82929	HNSC	0.109005	0.0168908	0.0718057	-0.452356	0.00205026	0.0437316	targetprofiler-NO	targetscan-Yes	miRanda-NO
PARVA	1.03442	hsa-mir-146a	0.992314	HNSC	-0.132796	0.00355977	0.0219222	0.436559	0.00305	0.0563981	targetprofiler-Yes	targetscan-NO	miRanda-NO
LAMA5	1.6985	hsa-mir-34a	0.957312	HNSC	-0.117769	0.00981011	0.0476874	0.46484	0.00147782	0.0354514	targetprofiler-NO	targetscan-NO	miRanda-Yes
ARAF	0.8677	hsa-mir-221	1.38992	HNSC	0.535549	0	0	-0.488356	0.000770595	0.0230073	targetprofiler-Yes	targetscan-NO	miRanda-NO
PARD6G	0.989657	hsa-mir-17	1.65609	HNSC	-0.136101	0.00280846	0.018213	0.507979	0.000431447	0.0155508	targetprofiler-NO	targetscan-Yes	miRanda-NO
DCAF11	0.682897	hsa-mir-150	1.17099	HNSC	0.156047	0.00060147	0.00534833	-0.433915	0.00325369	0.0587241	targetprofiler-Yes	targetscan-Yes	miRanda-NO
FGF2	0.702783	hsa-mir-200c	1.53426	HNSC	0.104688	0.0217951	0.0867019	-0.404952	0.0063969	0.0889915	targetprofiler-Yes	targetscan-Yes	miRanda-NO
IVD	0.714341	hsa-mir-17	1.65609	HNSC	0.185857	4.18e-05	0.000602224	-0.562152	7.15e-05	0.00445045	targetprofiler-NO	targetscan-Yes	miRanda-Yes
SETD5	0.997818	hsa-mir-25	1.82929	HNSC	0.134406	0.00317354	0.0200449	-0.582956	3.29e-05	0.00253689	targetprofiler-NO	targetscan-Yes	miRanda-Yes
KLHL23	0.912062	hsa-mir-17	1.65609	HNSC	0.16233	0.000355736	0.00350054	-0.554996	9.24e-05	0.00530946	targetprofiler-Yes	targetscan-Yes	miRanda-NO
PTCD3	0.891491	hsa-mir-183	3.35826	HNSC	0.277318	6.35e-10	4.12e-08	-0.450794	0.00213419	0.0449213	targetprofiler-NO	targetscan-Yes	miRanda-NO
RAPGEF3	0.805869	hsa-mir-93	2.86445	HNSC	-0.112653	0.013529	0.0607591	0.420213	0.00451261	0.0718972	targetprofiler-NO	targetscan-Yes	miRanda-NO
HSPA12A	2.00331	hsa-mir-378c	0.217454	HNSC	-0.117248	0.0101423	0.0489067	0.51913	0.000305413	0.0122266	targetprofiler-Yes	targetscan-NO	miRanda-NO
FGF13	0.590079	hsa-mir-141	1.71159	HNSC	0.123331	0.0068236	0.036188	-0.422106	0.00431665	0.0699768	targetprofiler-NO	targetscan-Yes	miRanda-NO
BTNL9	1.94412	hsa-mir-410	0.294695	HNSC	-0.104284	0.0223118	0.0882075	0.711942	6e-08	2.01e-05	targetprofiler-NO	targetscan-NO	miRanda-Yes
RAD18	1.03971	hsa-mir-378	0.737521	KICH	0.400605	0.000858772	0.0149841	-0.664401	0.000292055	0.0170478	targetprofiler-NO	targetscan-Yes	miRanda-NO
FTCD	0.003613	hsa-mir-625	1.13765	KICH	0.386723	0.00133891	0.0212313	-0.535282	0.00582765	0.0969145	targetprofiler-NO	targetscan-NO	miRanda-Yes
CIDEB	0.411615	hsa-mir-625	1.13765	KICH	0.470699	6.65e-05	0.00179923	-0.611638	0.0011591	0.0391244	targetprofiler-NO	targetscan-Yes	miRanda-NO
ATXN7L1	0.866096	hsa-mir-589	1.59078	KICH	0.327457	0.00727738	0.0749919	-0.564329	0.0032977	0.0708517	targetprofiler-Yes	targetscan-Yes	miRanda-NO
XYLB	0.126931	hsa-mir-589	1.59078	KICH	0.341836	0.00496671	0.0571309	-0.603382	0.00140747	0.0437592	targetprofiler-NO	targetscan-Yes	miRanda-NO
RASSF2	0.875119	hsa-mir-222	10.8299	KICH	-0.386648	0.00134205	0.0212696	0.533744	0.0059978	0.0984116	targetprofiler-NO	targetscan-NO	miRanda-Yes
KLHL14	0.066127	hsa-mir-182	9.02867	KICH	-0.420592	0.000437735	0.00869538	0.594923	0.00170802	0.0489287	targetprofiler-NO	targetscan-Yes	miRanda-NO
MPZL1	0.421629	hsa-mir-222	10.8299	KICH	-0.428279	0.000334004	0.00697252	0.763087	9.16e-06	0.00171564	targetprofiler-Yes	targetscan-NO	miRanda-Yes
MYO5B	2.41412	hsa-mir-21	0.880228	KICH	-0.349182	0.00405805	0.0493086	0.702488	9.04e-05	0.00803527	targetprofiler-Yes	targetscan-Yes	miRanda-NO
OGFOD1	1.04596	hsa-mir-200a	0.694669	KICH	-0.441959	0.000203099	0.00461714	0.679282	0.000188449	0.0129981	targetprofiler-Yes	targetscan-NO	miRanda-Yes
PDLIM2	0.215616	hsa-mir-629	1.33294	KICH	0.338816	0.00538951	0.0605127	-0.769781	6.83e-06	0.00140904	targetprofiler-Yes	targetscan-Yes	miRanda-NO
OGFOD1	1.04596	hsa-mir-200b	0.721321	KICH	-0.422567	0.000408606	0.00822097	0.594955	0.00170677	0.048911	targetprofiler-Yes	targetscan-NO	miRanda-NO
KIF13B	4.58425	hsa-mir-1180	0.397384	KICH	-0.414203	0.000545441	0.0103899	0.646985	0.000473591	0.0228785	targetprofiler-NO	targetscan-Yes	miRanda-NO
PTK6	0.246853	hsa-mir-1307	1.29825	KICH	0.423565	0.000394572	0.00799213	-0.645827	0.000488533	0.0232851	targetprofiler-NO	targetscan-Yes	miRanda-NO
ODF2L	0.370354	hsa-mir-182	9.02867	KICH	-0.410566	0.000616997	0.0114872	0.584851	0.00213615	0.0555474	targetprofiler-NO	targetscan-Yes	miRanda-NO
PIK3R3	1.0933	hsa-mir-1251	0.036082	KICH	0.394636	0.0010419	0.0174457	-0.660047	0.000330515	0.0183625	targetprofiler-NO	targetscan-Yes	miRanda-NO
TNPO2	2.07649	hsa-mir-1226	0.528929	KICH	-0.330263	0.00676388	0.0712003	0.547584	0.00460706	0.0853612	targetprofiler-Yes	targetscan-Yes	miRanda-NO
MTHFD1	0.815696	hsa-mir-625	1.13765	KICH	0.462982	9.07e-05	0.00233797	-0.610511	0.00119059	0.0397237	targetprofiler-NO	targetscan-NO	miRanda-Yes
ESPL1	0.753048	hsa-mir-629	1.33294	KICH	0.555243	1.31e-06	5.68e-05	-0.614712	0.0010768	0.037482	targetprofiler-Yes	targetscan-Yes	miRanda-NO
PPT2	0.445709	hsa-mir-141	4.54532	KICH	-0.64036	7.04e-09	4.8e-07	0.569937	0.00293685	0.0664449	targetprofiler-Yes	targetscan-Yes	miRanda-NO
CDC14A	1.24127	hsa-mir-204	0.102972	KICH	-0.339187	0.00533584	0.0600816	0.635107	0.000647622	0.0276248	targetprofiler-Yes	targetscan-Yes	miRanda-NO
EID2B	0.59003	hsa-mir-141	4.54532	KICH	-0.319431	0.00893927	0.0866831	0.559046	0.0036714	0.0752947	targetprofiler-Yes	targetscan-Yes	miRanda-NO
PKD2	0.395414	hsa-mir-183	6.45336	KICH	-0.344164	0.00466106	0.0545524	0.538268	0.00550896	0.0941497	targetprofiler-NO	targetscan-Yes	miRanda-Yes
HECTD2	0.408566	hsa-mir-182	9.02867	KICH	-0.368722	0.00231607	0.0323968	0.582764	0.00223547	0.0570587	targetprofiler-NO	targetscan-Yes	miRanda-NO
YKT6	2.01842	hsa-mir-34a	0.982673	KICH	-0.352614	0.0036865	0.0459067	0.549526	0.00443569	0.0836358	targetprofiler-Yes	targetscan-NO	miRanda-NO
PDXP	0.736729	hsa-mir-625	1.13765	KICH	0.55261	1.5e-06	6.43e-05	-0.602772	0.00142751	0.044091	targetprofiler-Yes	targetscan-NO	miRanda-NO
ST3GAL1	6.67353	hsa-mir-204	0.102972	KICH	-0.426897	0.000350821	0.00725985	0.710431	6.92e-05	0.00675584	targetprofiler-NO	targetscan-Yes	miRanda-NO
TRIM5	0.616128	hsa-mir-183	6.45336	KICH	-0.315483	0.00987197	0.0928074	0.705306	8.23e-05	0.00757747	targetprofiler-NO	targetscan-Yes	miRanda-NO
CTNNBIP1	0.509768	hsa-mir-92b	1.22539	KICH	0.438886	0.000227528	0.00507037	-0.654871	0.000381913	0.0200719	targetprofiler-Yes	targetscan-NO	miRanda-NO
KCTD15	0.285689	hsa-mir-1266	1.57719	KICH	-0.333889	0.00614764	0.0665006	0.561259	0.00351073	0.0733768	targetprofiler-Yes	targetscan-Yes	miRanda-NO
DTNA	5.52915	hsa-mir-145	0.240939	KICH	-0.333362	0.00623404	0.0671545	0.896581	1.33e-09	3.58e-06	targetprofiler-NO	targetscan-Yes	miRanda-NO
PCSK1N	1.23013	hsa-mir-378	0.670012	KIRP	-0.16809	0.00403332	0.0290039	0.492647	0.00417686	0.0543283	targetprofiler-NO	targetscan-Yes	miRanda-NO
EID2B	1.51831	hsa-mir-203	0.589132	KIRP	-0.134619	0.0216184	0.0975955	0.674369	2.31e-05	0.00211596	targetprofiler-Yes	targetscan-NO	miRanda-NO
FZD6	0.788689	hsa-mir-21	7.92994	KIRP	-0.171547	0.00332929	0.0251735	0.479119	0.00553083	0.0644222	targetprofiler-NO	targetscan-Yes	miRanda-NO
AP3D1	0.931047	hsa-mir-222	1.37957	KIRP	0.289032	5.25e-07	2.27e-05	-0.515991	0.00250358	0.0398417	targetprofiler-NO	targetscan-NO	miRanda-Yes
FURIN	0.74336	hsa-mir-625	3.8096	KIRP	-0.245181	2.35e-05	0.000533681	0.556394	0.000943417	0.0218298	targetprofiler-Yes	targetscan-Yes	miRanda-NO
FTCD	0.359577	hsa-mir-625	3.8096	KIRP	0.144369	0.0136982	0.0706908	-0.618534	0.000161176	0.00721153	targetprofiler-NO	targetscan-NO	miRanda-Yes
GRINL1A	0.88342	hsa-mir-589	2.37497	KIRP	-0.150096	0.0103484	0.0578356	0.550538	0.0010951	0.023981	targetprofiler-Yes	targetscan-NO	miRanda-NO
CIDEB	0.900289	hsa-mir-625	3.8096	KIRP	0.194438	0.00085462	0.00901928	-0.662205	3.65e-05	0.00282718	targetprofiler-NO	targetscan-Yes	miRanda-NO
GLB1L2	0.945756	hsa-mir-589	2.37497	KIRP	0.150097	0.0103477	0.0578338	-0.600904	0.000276128	0.0101494	targetprofiler-Yes	targetscan-NO	miRanda-NO
ERBB3	1.74937	hsa-mir-203	0.589132	KIRP	0.198513	0.000659812	0.00740777	-0.717347	3.83e-06	0.000663391	targetprofiler-NO	targetscan-Yes	miRanda-NO
RGL2	1.16273	hsa-mir-140	0.960413	KIRP	-0.184844	0.0015404	0.0141331	0.475459	0.00595609	0.0673557	targetprofiler-NO	targetscan-Yes	miRanda-NO
CABIN1	0.871499	hsa-mir-34a	2.94403	KIRP	-0.140573	0.0164132	0.0804014	0.518513	0.00236378	0.0384891	targetprofiler-Yes	targetscan-NO	miRanda-NO
RMND5A	0.588941	hsa-mir-182	3.97331	KIRP	0.162413	0.00548486	0.0364046	-0.64335	7.13e-05	0.00429392	targetprofiler-Yes	targetscan-Yes	miRanda-NO
NBEA	0.774086	hsa-mir-106b	2.09276	KIRP	-0.225174	0.000106833	0.00179682	0.509983	0.00286589	0.0432056	targetprofiler-Yes	targetscan-NO	miRanda-NO
CENPL	1.12637	hsa-mir-548v	0.718781	KIRP	0.178024	0.00230231	0.0191303	-0.476656	0.00581396	0.0663676	targetprofiler-Yes	targetscan-NO	miRanda-NO
XYLB	0.472099	hsa-mir-589	2.37497	KIRP	0.290058	4.77e-07	2.1e-05	-0.534847	0.00161165	0.0304039	targetprofiler-NO	targetscan-Yes	miRanda-NO
AKR7A2	0.686288	hsa-mir-17	1.60847	KIRP	0.18522	0.00150607	0.0138963	-0.65884	4.13e-05	0.00304285	targetprofiler-NO	targetscan-Yes	miRanda-NO
KLHL14	0.259191	hsa-mir-182	3.97331	KIRP	-0.148874	0.0109953	0.0604346	0.763759	3.67e-07	0.000139142	targetprofiler-NO	targetscan-Yes	miRanda-NO
LRP1B	0.494086	hsa-mir-183	3.80777	KIRP	0.211382	0.000281772	0.0038476	-0.478326	0.00562068	0.065059	targetprofiler-NO	targetscan-Yes	miRanda-NO
ABCA13	2.12099	hsa-mir-888	0.523056	KIRP	0.271569	2.58e-06	8.7e-05	-0.503887	0.00327905	0.0469325	targetprofiler-NO	targetscan-Yes	miRanda-NO
TMEM169	1.88688	hsa-mir-141	0.602628	KIRP	-0.144693	0.0134861	0.0699164	0.692783	1.11e-05	0.00131859	targetprofiler-NO	targetscan-Yes	miRanda-NO
SFXN2	0.164756	hsa-mir-15a	1.49283	KIRP	0.305486	1.06e-07	5.75e-06	-0.479035	0.00554034	0.0644908	targetprofiler-Yes	targetscan-NO	miRanda-NO
PADI2	0.281902	hsa-mir-940	1.08009	KIRP	0.185898	0.00144581	0.0134761	-0.594595	0.000332277	0.0113989	targetprofiler-Yes	targetscan-Yes	miRanda-NO
GPR143	6.35153	hsa-mir-378	0.670012	KIRP	0.525076	0	0	-0.598375	0.000297536	0.010644	targetprofiler-NO	targetscan-Yes	miRanda-NO
GJD3	0.276745	hsa-mir-1180	2.06565	KIRP	-0.28	1.21e-06	4.64e-05	0.549831	0.00111479	0.0242573	targetprofiler-NO	targetscan-Yes	miRanda-NO
PDLIM5	0.714722	hsa-mir-21	7.92994	KIRP	-0.1584	0.00677735	0.0425219	0.505075	0.00319472	0.0462046	targetprofiler-NO	targetscan-Yes	miRanda-NO
LRP11	0.570416	hsa-mir-183	3.80777	KIRP	0.344818	1.51e-09	1.37e-07	-0.444758	0.0107569	0.0961473	targetprofiler-Yes	targetscan-Yes	miRanda-NO
BRIP1	3.87064	hsa-mir-203	0.589132	KIRP	0.159909	0.00626245	0.0401314	-0.667337	3.02e-05	0.00250479	targetprofiler-NO	targetscan-Yes	miRanda-NO
OGFOD1	0.969199	hsa-mir-200a	1.13416	KIRP	-0.136813	0.0195542	0.0909815	0.497896	0.00373423	0.0508012	targetprofiler-Yes	targetscan-NO	miRanda-Yes
LRP11	0.570416	hsa-mir-182	3.97331	KIRP	0.190627	0.00108359	0.0108156	-0.52968	0.00182297	0.0328264	targetprofiler-NO	targetscan-Yes	miRanda-NO
PDLIM2	0.268866	hsa-mir-629	1.61628	KIRP	0.271814	2.53e-06	8.55e-05	-0.468387	0.00685713	0.0733374	targetprofiler-Yes	targetscan-Yes	miRanda-NO
OGFOD1	0.969199	hsa-mir-200b	1.04605	KIRP	-0.235351	5.02e-05	0.000984231	0.52338	0.00211302	0.0359213	targetprofiler-Yes	targetscan-NO	miRanda-NO
ZNF35	0.921113	hsa-mir-21	7.92994	KIRP	-0.161413	0.00578429	0.0378492	0.519662	0.00230238	0.0378542	targetprofiler-NO	targetscan-Yes	miRanda-NO
CECR2	1.00063	hsa-mir-200c	0.49135	KIRP	0.171514	0.00333561	0.0252107	-0.559241	0.000876584	0.0208644	targetprofiler-Yes	targetscan-Yes	miRanda-NO
ADRA1B	0.532511	hsa-mir-17	1.60847	KIRP	0.319477	2.5e-08	1.64e-06	-0.578008	0.000531024	0.0152813	targetprofiler-NO	targetscan-Yes	miRanda-Yes
FOXP1	0.934158	hsa-mir-592	8.02104	KIRP	-0.145167	0.0131809	0.0688051	0.512752	0.00269364	0.0416747	targetprofiler-NO	targetscan-Yes	miRanda-NO
FMR1	0.803384	hsa-mir-221	1.3277	KIRP	0.20114	0.000556943	0.00650753	-0.547088	0.00119414	0.0252485	targetprofiler-NO	targetscan-Yes	miRanda-NO
CCBP2	0.48759	hsa-mir-940	1.08009	KIRP	0.223924	0.000116942	0.00193165	-0.73539	1.63e-06	0.000381773	targetprofiler-Yes	targetscan-NO	miRanda-NO
C17orf28	0.913885	hsa-mir-34a	2.94403	KIRP	-0.14605	0.0126283	0.0667529	0.527842	0.00190376	0.0337236	targetprofiler-NO	targetscan-NO	miRanda-Yes
FMNL3	0.805621	hsa-mir-21	7.92994	KIRP	-0.153303	0.00880842	0.0515118	0.470967	0.00651582	0.0711298	targetprofiler-NO	targetscan-Yes	miRanda-NO
PIK3R3	0.661426	hsa-mir-148b	1.51658	KIRP	0.229515	7.77e-05	0.00139607	-0.580807	0.000491488	0.0145542	targetprofiler-Yes	targetscan-NO	miRanda-NO
MOSC2	0.36835	hsa-mir-34a	2.94403	KIRP	0.174288	0.00285248	0.0224584	-0.53315	0.00167858	0.0311835	targetprofiler-NO	targetscan-NO	miRanda-Yes
C14orf45	1.09411	hsa-mir-382	0.451599	KIRP	-0.181409	0.00188932	0.0164956	0.50241	0.00338657	0.0478645	targetprofiler-NO	targetscan-NO	miRanda-Yes
COTL1	0.77023	hsa-mir-664	1.23992	KIRP	0.259139	7.52e-06	0.000210656	-0.540305	0.00141193	0.0280063	targetprofiler-NO	targetscan-Yes	miRanda-NO
GRHPR	0.545112	hsa-mir-19a	1.40416	KIRP	0.145944	0.0126933	0.066993	-0.594002	0.00033804	0.0115096	targetprofiler-NO	targetscan-NO	miRanda-Yes
DCDC2	0.957775	hsa-mir-221	1.3277	KIRP	-0.147671	0.0116664	0.063054	0.547893	0.00117035	0.0249374	targetprofiler-NO	targetscan-NO	miRanda-Yes
RETSAT	0.9996	hsa-mir-589	2.37497	KIRP	0.196023	0.000773265	0.0083585	-0.446963	0.0103277	0.0938577	targetprofiler-Yes	targetscan-Yes	miRanda-Yes
POU6F1	0.966347	hsa-mir-589	2.37497	KIRP	-0.13578	0.0205032	0.0940624	0.732692	1.86e-06	0.000417595	targetprofiler-NO	targetscan-Yes	miRanda-NO
SLC26A2	0.829973	hsa-mir-21	7.92994	KIRP	-0.155487	0.00788008	0.0474656	0.570369	0.000653556	0.0173266	targetprofiler-NO	targetscan-Yes	miRanda-NO
FAM92A1	0.957117	hsa-mir-17	1.60847	KIRP	0.221049	0.000143701	0.0022753	-0.645409	6.65e-05	0.00410792	targetprofiler-Yes	targetscan-NO	miRanda-NO
DCBLD1	0.830438	hsa-mir-625	3.8096	KIRP	-0.135673	0.0206039	0.0943953	0.619499	0.000156348	0.00707245	targetprofiler-Yes	targetscan-NO	miRanda-NO
ESPL1	0.504294	hsa-mir-629	1.61628	KIRP	0.279169	1.31e-06	4.94e-05	-0.496231	0.00387002	0.0519172	targetprofiler-Yes	targetscan-Yes	miRanda-NO
USP13	0.515207	hsa-mir-183	3.80777	KIRP	0.190552	0.00108859	0.0108529	-0.484137	0.00499028	0.0605113	targetprofiler-NO	targetscan-Yes	miRanda-NO
PPT2	1.28191	hsa-mir-141	0.602628	KIRP	-0.15686	0.00734178	0.0451008	0.637185	8.79e-05	0.0049001	targetprofiler-Yes	targetscan-Yes	miRanda-NO
QPRT	0.68642	hsa-mir-17	1.60847	KIRP	0.193105	0.0009291	0.00961565	-0.715959	4.08e-06	0.000691848	targetprofiler-Yes	targetscan-Yes	miRanda-Yes
EID2B	1.51831	hsa-mir-141	0.602628	KIRP	-0.150251	0.0102686	0.0575115	0.745584	9.76e-07	0.000269236	targetprofiler-Yes	targetscan-Yes	miRanda-NO
SRGAP3	0.655261	hsa-mir-17	1.60847	KIRP	-0.207377	0.000369235	0.00473856	0.656436	4.51e-05	0.00321244	targetprofiler-Yes	targetscan-Yes	miRanda-NO
PWWP2A	0.781446	hsa-mir-25	1.96362	KIRP	-0.17155	0.00332888	0.0251709	0.67779	2.03e-05	0.00194012	targetprofiler-NO	targetscan-Yes	miRanda-NO
AR	1.56995	hsa-mir-30a	0.793279	KIRP	0.194492	0.000851749	0.00899593	-0.518537	0.00236247	0.0384761	targetprofiler-Yes	targetscan-NO	miRanda-NO
C6orf192	0.815626	hsa-mir-181d	2.15791	KIRP	-0.176953	0.00244927	0.0200406	0.574539	0.000583902	0.0161937	targetprofiler-NO	targetscan-NO	miRanda-Yes
ABCA3	2.43702	hsa-mir-200c	0.49135	KIRP	-0.182276	0.00179495	0.0158617	0.646866	6.32e-05	0.00397947	targetprofiler-NO	targetscan-Yes	miRanda-NO
ADRA1B	0.532511	hsa-mir-20a	1.64019	KIRP	0.253664	1.18e-05	0.000305667	-0.470812	0.00653595	0.0712545	targetprofiler-NO	targetscan-NO	miRanda-Yes
CBX2	0.661253	hsa-mir-940	1.08009	KIRP	0.182042	0.00181997	0.0160341	-0.715016	4.26e-06	0.000709247	targetprofiler-Yes	targetscan-Yes	miRanda-NO
PARD6G	0.476461	hsa-mir-17	1.60847	KIRP	0.352354	6.24e-10	6.21e-08	-0.453062	0.00921492	0.0876861	targetprofiler-NO	targetscan-Yes	miRanda-NO
PIK3R3	0.661426	hsa-mir-151	1.20419	KIRP	0.267262	3.77e-06	0.000118926	-0.489014	0.00450889	0.0569041	targetprofiler-NO	targetscan-Yes	miRanda-NO
PDXP	0.796465	hsa-mir-625	3.8096	KIRP	0.150712	0.0100354	0.0565798	-0.706503	6.22e-06	0.000905908	targetprofiler-Yes	targetscan-NO	miRanda-NO
DCAF11	0.661548	hsa-mir-150	1.17918	KIRP	0.269766	3.03e-06	9.92e-05	-0.619057	0.000158541	0.00713409	targetprofiler-Yes	targetscan-Yes	miRanda-NO
FGF2	1.27647	hsa-mir-200c	0.49135	KIRP	-0.15676	0.00737971	0.0452632	0.497138	0.00379556	0.0513295	targetprofiler-Yes	targetscan-Yes	miRanda-NO
CHD3	0.706732	hsa-mir-34a	2.94403	KIRP	-0.169257	0.00378189	0.0276516	0.454902	0.00889978	0.085817	targetprofiler-NO	targetscan-NO	miRanda-Yes
ZFHX3	0.74796	hsa-mir-944	13.4104	KIRP	0.433347	9.55e-15	2.32e-12	-0.534364	0.00163044	0.0306263	targetprofiler-NO	targetscan-Yes	miRanda-NO
FAM49B	1.24773	hsa-mir-217	0.1407	KIRP	0.257036	8.97e-06	0.00024325	-0.443996	0.0109089	0.0969703	targetprofiler-NO	targetscan-Yes	miRanda-NO
HSD17B1	0.942572	hsa-mir-150	1.17918	KIRP	0.135503	0.020765	0.0948969	-0.459252	0.008191	0.0816323	targetprofiler-Yes	targetscan-Yes	miRanda-Yes
CTNNBIP1	0.675245	hsa-mir-92b	1.70996	KIRP	0.177157	0.00242063	0.0198627	-0.47985	0.00544914	0.0638259	targetprofiler-Yes	targetscan-NO	miRanda-NO
KLHL23	0.450461	hsa-mir-17	1.60847	KIRP	0.202111	0.000522841	0.00620019	-0.62215	0.000143746	0.00670309	targetprofiler-Yes	targetscan-Yes	miRanda-NO
KCTD15	0.388504	hsa-mir-1266	1.79028	KIRP	-0.137184	0.0192226	0.0898972	0.710657	5.18e-06	0.0008051	targetprofiler-Yes	targetscan-Yes	miRanda-NO
MME	0.09077	hsa-mir-17	1.60847	KIRP	0.170736	0.00348373	0.0260357	-0.756074	5.6e-07	0.000186434	targetprofiler-NO	targetscan-Yes	miRanda-NO
SLC39A11	1.80433	hsa-mir-203	0.589132	KIRP	0.164471	0.00491161	0.0335744	-0.466627	0.00709863	0.074888	targetprofiler-NO	targetscan-Yes	miRanda-NO
DTNA	3.51877	hsa-mir-145	0.178996	KIRP	-0.186351	0.0014068	0.0131999	0.667016	3.06e-05	0.00252352	targetprofiler-NO	targetscan-Yes	miRanda-NO
CCDC50	1.50374	hsa-mir-199b	0.229597	KIRP	-0.157816	0.00698674	0.0434843	0.465594	0.00724378	0.0758288	targetprofiler-NO	targetscan-Yes	miRanda-NO
RAPGEF3	0.401304	hsa-mir-93	2.62058	KIRP	-0.181183	0.00191465	0.0166657	0.454965	0.00888927	0.0857688	targetprofiler-NO	targetscan-Yes	miRanda-NO
CENPL	1.12637	hsa-mir-106a	0.625841	KIRP	0.199585	0.00061588	0.00702452	-0.625922	0.000127374	0.0062154	targetprofiler-Yes	targetscan-NO	miRanda-Yes
SUSD1	0.571534	hsa-mir-210	4.31924	KIRP	-0.148483	0.0112093	0.0612804	0.727382	2.4e-06	0.00049102	targetprofiler-Yes	targetscan-NO	miRanda-Yes
FBXL2	1.53976	hsa-mir-141	0.602628	KIRP	-0.155136	0.00802317	0.0481123	0.666012	3.17e-05	0.00258541	targetprofiler-NO	targetscan-Yes	miRanda-NO
RABGAP1L	0.49543	hsa-mir-222	1.37957	KIRP	0.261806	6.01e-06	0.000175168	-0.442533	0.0112054	0.0985322	targetprofiler-Yes	targetscan-NO	miRanda-NO
SC5DL	0.576523	hsa-mir-221	1.3277	KIRP	0.474719	0	0	-0.548232	0.00116046	0.0248187	targetprofiler-NO	targetscan-NO	miRanda-Yes
SC5DL	0.576523	hsa-mir-222	1.37957	KIRP	0.439307	3.77e-15	9.72e-13	-0.597736	0.000303166	0.0107622	targetprofiler-Yes	targetscan-NO	miRanda-NO
PLCL2	0.501788	hsa-mir-221	1.3277	KIRP	0.580596	0	0	-0.566809	0.000718743	0.0184066	targetprofiler-Yes	targetscan-Yes	miRanda-Yes
RMND1	0.987191	hsa-mir-17	1.60847	KIRP	0.378031	2.56e-11	3.42e-09	-0.567947	0.000697303	0.0180419	targetprofiler-Yes	targetscan-Yes	miRanda-Yes
PCSK1N	20.2749	hsa-mir-378	0.572307	LIHC	0.157153	0.00243325	0.0214805	-0.427495	0.00195822	0.0580255	targetprofiler-NO	targetscan-Yes	miRanda-NO
FBXO10	1.21249	hsa-mir-1296	0.843545	LIHC	0.256234	5.86e-07	2.3e-05	-0.398717	0.0041304	0.0884759	targetprofiler-NO	targetscan-Yes	miRanda-NO
CD3E	0.898356	hsa-mir-34a	2.16845	LIHC	-0.15507	0.00278195	0.0237809	0.465569	0.000656764	0.0305711	targetprofiler-NO	targetscan-NO	miRanda-Yes
EIF2C3	0.836649	hsa-mir-98	1.10252	LIHC	-0.142425	0.00606358	0.0428275	0.532351	6.91e-05	0.0072689	targetprofiler-Yes	targetscan-NO	miRanda-NO
AKR7A2	0.93443	hsa-mir-17	1.83404	LIHC	-0.136639	0.00849446	0.0549045	0.493534	0.000270591	0.0177711	targetprofiler-NO	targetscan-Yes	miRanda-NO
SNX18	0.73592	hsa-mir-539	2.80922	LIHC	-0.171615	0.000917938	0.0101179	0.510594	0.000151585	0.0122078	targetprofiler-NO	targetscan-Yes	miRanda-NO
GPR143	2.25842	hsa-mir-378	0.572307	LIHC	0.216445	2.68e-05	0.000583088	-0.508746	0.000161643	0.0127472	targetprofiler-NO	targetscan-Yes	miRanda-NO
UGT1A1	0.432909	hsa-mir-200a	1.20978	LIHC	-0.187773	0.000281201	0.00396652	0.667703	1.18e-07	7.19e-05	targetprofiler-NO	targetscan-NO	miRanda-Yes
PRKCZ	0.921997	hsa-mir-127	1.13534	LIHC	0.267738	1.71e-07	7.97e-06	-0.482972	0.000381623	0.0219504	targetprofiler-NO	targetscan-Yes	miRanda-NO
ADRA1B	0.343955	hsa-mir-17	1.83404	LIHC	-0.267787	1.7e-07	7.94e-06	0.421654	0.00229052	0.0635464	targetprofiler-NO	targetscan-Yes	miRanda-Yes
PRKCZ	0.921997	hsa-mir-370	1.55268	LIHC	0.173039	0.000830399	0.00935642	-0.545459	4.2e-05	0.00525777	targetprofiler-Yes	targetscan-NO	miRanda-NO
CCBP2	0.932807	hsa-mir-940	1.58133	LIHC	-0.199909	0.000108188	0.00183098	0.473727	0.000511013	0.0263232	targetprofiler-Yes	targetscan-NO	miRanda-NO
MYOM2	0.243562	hsa-mir-660	2.10922	LIHC	-0.161312	0.00185316	0.0174393	0.414148	0.00279057	0.0712087	targetprofiler-NO	targetscan-NO	miRanda-Yes
MOSC2	0.533897	hsa-mir-34a	2.16845	LIHC	0.128256	0.0135526	0.0771419	-0.58011	1.01e-05	0.0019369	targetprofiler-NO	targetscan-NO	miRanda-Yes
COTL1	0.723786	hsa-mir-664	1.58207	LIHC	-0.167076	0.00125715	0.0129236	0.420617	0.00235453	0.0645858	targetprofiler-NO	targetscan-Yes	miRanda-NO
GRHPR	0.447883	hsa-mir-19a	2.67613	LIHC	-0.198665	0.00011963	0.00198713	0.460001	0.000776685	0.0337853	targetprofiler-NO	targetscan-NO	miRanda-Yes
ADCY4	1.84322	hsa-mir-22	0.703387	LIHC	0.239738	3.1e-06	9.54e-05	-0.435569	0.00156946	0.0511439	targetprofiler-Yes	targetscan-NO	miRanda-NO
ENG	0.65346	hsa-mir-454	1.95262	LIHC	-0.215583	2.89e-05	0.000619958	0.462019	0.000731123	0.0325517	targetprofiler-Yes	targetscan-NO	miRanda-NO
ADRA1B	0.343955	hsa-mir-20a	2.14689	LIHC	-0.230223	7.69e-06	0.000205259	0.414227	0.0027848	0.0711228	targetprofiler-NO	targetscan-NO	miRanda-Yes
TRIM5	0.832651	hsa-mir-183	12.8383	LIHC	-0.130118	0.0122432	0.0716972	0.589017	6.8e-06	0.00146784	targetprofiler-NO	targetscan-Yes	miRanda-NO
IVD	0.438737	hsa-mir-17	1.83404	LIHC	-0.177368	0.000609352	0.00733721	0.414943	0.00273337	0.070356	targetprofiler-NO	targetscan-Yes	miRanda-Yes
OPN3	0.63681	hsa-mir-27b	1.14441	LUSC	-0.202389	0.000164437	0.0036897	0.533165	0.000567816	0.0956423	targetprofiler-Yes	targetscan-NO	miRanda-NO
PRKCZ	0.380813	hsa-mir-127	1.60716	LUSC	0.165553	0.00212897	0.0255904	-0.603334	6.08e-05	0.0262432	targetprofiler-NO	targetscan-Yes	miRanda-NO
PRKCZ	0.380813	hsa-mir-370	2.56014	LUSC	0.131935	0.0146204	0.0999261	-0.574926	0.000159749	0.0463076	targetprofiler-Yes	targetscan-NO	miRanda-NO
GRIK2	6.45015	hsa-mir-378c	0.967985	LUSC	-0.187359	0.000495665	0.00861555	0.539154	0.000478181	0.0875637	targetprofiler-Yes	targetscan-NO	miRanda-NO
ITPKB	0.963215	hsa-mir-147b	8.60708	LUSC	-0.174431	0.0012001	0.0167442	0.60038	6.75e-05	0.0279541	targetprofiler-NO	targetscan-Yes	miRanda-NO
ABCA3	0.089424	hsa-mir-200c	3.01119	LUSC	-0.193933	0.000309011	0.00600788	0.545857	0.000393019	0.0780514	targetprofiler-NO	targetscan-Yes	miRanda-NO
GRHL2	0.844764	hsa-mir-184	11.7554	THCA	0.132498	0.00266441	0.0120361	-0.495297	6.66e-05	0.00719729	targetprofiler-NO	targetscan-Yes	miRanda-NO
RASSF2	0.582403	hsa-mir-222	6.47409	THCA	-0.145619	0.000951267	0.00507655	0.596993	6.02e-07	0.000162971	targetprofiler-NO	targetscan-NO	miRanda-Yes
DCBLD1	1.13192	hsa-mir-150	0.323837	THCA	0.121371	0.00596379	0.0234069	-0.502555	4.99e-05	0.00579188	targetprofiler-Yes	targetscan-NO	miRanda-NO
ANTXR1	0.503174	hsa-mir-452	1.01492	THCA	-0.0983647	0.0260345	0.0767309	0.464652	0.000209386	0.016932	targetprofiler-NO	targetscan-Yes	miRanda-NO
TMEM140	0.890359	hsa-mir-221	8.24707	THCA	-0.101694	0.021368	0.0656056	0.532813	1.4e-05	0.00214538	targetprofiler-NO	targetscan-Yes	miRanda-NO
RAP1GAP2	1.642	hsa-mir-664	0.840267	THCA	-0.182407	3.29e-05	0.00028267	0.523715	2.08e-05	0.0029407	targetprofiler-NO	targetscan-Yes	miRanda-NO
OLFML2A	1.08738	hsa-mir-204	0.414193	THCA	-0.124905	0.00464823	0.0190747	0.660336	1.27e-08	5.59e-06	targetprofiler-NO	targetscan-Yes	miRanda-NO
SVIL	1.12308	hsa-mir-146a	0.801888	THCA	0.2377	5.22e-08	9.31e-07	-0.39936	0.00172794	0.072914	targetprofiler-Yes	targetscan-NO	miRanda-NO
RBPMS	1.04645	hsa-mir-30a	0.637595	THCA	-0.121812	0.00578296	0.0228271	0.461561	0.000233659	0.0183053	targetprofiler-Yes	targetscan-NO	miRanda-NO
C17orf28	0.915553	hsa-mir-34a	4.00146	THCA	-0.158033	0.000331033	0.00206911	0.423397	0.00083404	0.0446928	targetprofiler-NO	targetscan-NO	miRanda-Yes
SGCE	0.789238	hsa-mir-221	8.24707	THCA	0.228254	1.78e-07	2.79e-06	-0.521605	2.27e-05	0.00316227	targetprofiler-NO	targetscan-NO	miRanda-Yes
FMNL3	0.990368	hsa-mir-21	2.93936	THCA	-0.392127	0	0	0.393784	0.00203068	0.080642	targetprofiler-NO	targetscan-Yes	miRanda-NO
ZNF362	1.15305	hsa-mir-874	0.843499	THCA	-0.115797	0.00872589	0.0319482	0.382735	0.00277376	0.0977905	targetprofiler-NO	targetscan-Yes	miRanda-NO
PPARGC1B	0.865437	hsa-mir-629	1.04674	THCA	-0.0984811	0.0258576	0.0763176	0.567922	2.71e-06	0.000573934	targetprofiler-NO	targetscan-Yes	miRanda-NO
LBR	0.64351	hsa-mir-222	6.47409	THCA	-0.14703	0.000847063	0.00460353	0.517355	2.72e-05	0.00364158	targetprofiler-Yes	targetscan-NO	miRanda-NO
DCBLD1	1.13192	hsa-mir-625	0.806653	THCA	0.176697	5.82e-05	0.000463581	-0.430594	0.000663524	0.0383135	targetprofiler-Yes	targetscan-NO	miRanda-NO
STK4	0.820051	hsa-mir-222	6.47409	THCA	-0.0965684	0.028899	0.0833177	0.405158	0.00145659	0.0651609	targetprofiler-Yes	targetscan-NO	miRanda-NO
SYT14	0.990446	hsa-mir-21	2.93936	THCA	0.252915	6.5e-09	1.42e-07	-0.402139	0.00159268	0.0690116	targetprofiler-Yes	targetscan-Yes	miRanda-Yes
PARVA	1.00055	hsa-mir-146a	0.801888	THCA	0.265233	1.08e-09	2.8e-08	-0.586084	1.08e-06	0.000266964	targetprofiler-Yes	targetscan-NO	miRanda-NO
C6orf192	0.634968	hsa-mir-181d	1.72834	THCA	-0.165946	0.000161992	0.00112098	0.531962	1.45e-05	0.00220937	targetprofiler-NO	targetscan-NO	miRanda-Yes
PTTG1IP	1.21148	hsa-mir-98	0.841235	THCA	-0.14329	0.00114942	0.00595592	0.546742	7.46e-06	0.001297	targetprofiler-NO	targetscan-NO	miRanda-Yes
ARAF	0.941928	hsa-mir-221	8.24707	THCA	-0.105658	0.0167743	0.0541142	0.534607	1.29e-05	0.00202085	targetprofiler-Yes	targetscan-NO	miRanda-NO
AGPAT1	0.89519	hsa-mir-184	11.7554	THCA	0.0983868	0.0260007	0.0766569	-0.507312	4.12e-05	0.00501159	targetprofiler-NO	targetscan-NO	miRanda-Yes
PTCD3	0.835856	hsa-mir-183	2.0274	THCA	0.228074	1.82e-07	2.85e-06	-0.404698	0.00147665	0.0657321	targetprofiler-NO	targetscan-Yes	miRanda-NO
SLC39A11	0.807873	hsa-mir-203	1.36708	THCA	-0.113311	0.0102897	0.0364947	0.427237	0.000738689	0.0411624	targetprofiler-NO	targetscan-Yes	miRanda-NO
RABGAP1L	0.617065	hsa-mir-222	6.47409	THCA	-0.123947	0.00497594	0.0201731	0.583403	1.24e-06	0.000299683	targetprofiler-Yes	targetscan-NO	miRanda-NO
PLCL2	0.594762	hsa-mir-221	8.24707	THCA	-0.332541	1.11e-14	7.06e-13	0.471286	0.000164865	0.0142255	targetprofiler-Yes	targetscan-Yes	miRanda-Yes
ANXA3	0.77485	hsa-mir-222	6.47409	THCA	0.250277	9.42e-09	1.99e-07	-0.390667	0.0022198	0.0852951	targetprofiler-Yes	targetscan-NO	miRanda-Yes
ANXA3	0.77485	hsa-mir-221	8.24707	THCA	0.282987	6.97e-11	2.28e-09	-0.463838	0.000215542	0.0172874	targetprofiler-NO	targetscan-Yes	miRanda-Yes
CCDC8	0.587673	hsa-mir-548v	2.69715	UCEC	-0.255928	0.00065314	0.0272189	0.800226	0.00101897	0.042053	targetprofiler-NO	targetscan-Yes	miRanda-NO
KIAA1671	0.824914	hsa-mir-598	3.55077	UCEC	-0.223846	0.00298556	0.078294	0.867062	0.000124253	0.0116878	targetprofiler-NO	targetscan-Yes	miRanda-NO
RBPMS	0.297428	hsa-mir-30a	2.15335	UCEC	0.448164	5.61e-10	1.85e-07	-0.802594	0.000958956	0.0405835	targetprofiler-Yes	targetscan-NO	miRanda-NO
CCDC50	0.43218	hsa-mir-222	1.40236	UCEC	0.260007	0.000530639	0.0233928	-0.750965	0.00309082	0.0777423	targetprofiler-Yes	targetscan-NO	miRanda-Yes
MPP2	0.502239	hsa-mir-301a	7.01387	UCEC	0.249518	0.000899122	0.0342414	-0.826655	0.000492876	0.0274978	targetprofiler-Yes	targetscan-NO	miRanda-NO
USP13	0.842965	hsa-mir-183	97.4668	UCEC	0.307768	3.61e-05	0.00289769	-0.750179	0.00313967	0.0784653	targetprofiler-NO	targetscan-Yes	miRanda-NO
ZDHHC1	0.587586	hsa-mir-106b	6.07412	UCEC	-0.217236	0.00398493	0.094515	0.766422	0.00224439	0.0653873	targetprofiler-Yes	targetscan-NO	miRanda-Yes
PRRG1	0.658351	hsa-mir-221	1.04014	UCEC	0.413683	1.4e-08	3.38e-06	-0.742043	0.00368118	0.0854448	targetprofiler-Yes	targetscan-NO	miRanda-NO
DPH3	0.743526	hsa-mir-17	4.83757	UCEC	0.229364	0.0023314	0.0662415	-0.73149	0.00448807	0.0946709	targetprofiler-NO	targetscan-Yes	miRanda-NO
