# Supplementary material for: Dissecting the biological relationship between TCGA miRNA and mRNA sequencing data using MMiRNA-Viewer
Source: BMC Bioinformatics. 2016 Oct 6;17(Suppl 13):336. doi: 10.1186/s12859-016-1219-y (PMC5073992; doi:10.1186/s12859-016-1219-y)
Supplement: Additional file 3: — Statistics of the presence in eight cancer types for 238 miRNA and mRNA pairs (both tumor and normal types) which met the cutoff criteria of inverse correlation and opposite fold change values and FDR < 0.1. (XLSX 48 kb) [file 12859_2016_1219_MOESM3_ESM.xlsx]

## Sheet: table1
mRNA>1 and miRNA<1
KICH	11	EID2B 1.518307 hsa-mir-203 0.589132, FGFR3 1.764875 hsa-mir-100 0.584335, DCBLD1 1.131923 hsa-mir-150 0.323837, KIF13B 4.584247 hsa-mir-1180 0.397384, RAP1GAP2 1.642003 hsa-mir-664 0.840267, DCTD 1.097510 hsa-mir-22 0.945817, DCBLD1 1.131923 hsa-mir-625 0.806653, EID2B 1.518307 hsa-mir-141 0.602628, ABCA3 2.437018 hsa-mir-200c 0.491350, FGF2 1.276467 hsa-mir-200c 0.491350, DTNA 3.518773 hsa-mir-1…
HNSC	14	RAD18 1.039711 hsa-mir-378 0.737521, FBXO10 1.212486 hsa-mir-1296 0.843545, CD3E 1.428134 hsa-mir-34a 0.957312, RGL2 1.162730 hsa-mir-140 0.960413, BRIP1 3.870635 hsa-mir-203 0.589132, OGFOD1 1.045963 hsa-mir-200b 0.721321, HSPA12A 2.003306 hsa-mir-378 0.304742, CECR2 1.000629 hsa-mir-200c 0.491350, PIK3R3 1.093301 hsa-mir-1251 0.036082, ZNF362 1.153045 hsa-mir-874 0.843499, PARVA 1.000550 hsa-mi…
BLCA	1	GPR143 6.351529 hsa-mir-378 0.670012,
KIRP	22	PCSK1N 20.274881 hsa-mir-378 0.572307, CYTH3 1.307564 hsa-mir-378c 0.217454, PHLDB1 1.481479 hsa-mir-378 0.304742, CENPL 1.126371 hsa-mir-548v 0.718781, ABCA13 2.120986 hsa-mir-888 0.523056, TMEM169 1.886877 hsa-mir-141 0.602628, MYO5B 2.414122 hsa-mir-21 0.880228, GPR143 2.258424 hsa-mir-378 0.572307, OGFOD1 1.045963 hsa-mir-200a 0.694669, SVIL 1.123077 hsa-mir-146a 0.801888, GRIK2 6.450154 hsa-…
LIHC	4	RAD18 1.333409 hsa-mir-378 0.304742, ERBB3 1.749371 hsa-mir-203 0.589132, BRIP1 2.041629 hsa-mir-203 0.803678, PPT2 1.281911 hsa-mir-141 0.602628,
LUSC	1	TNPO2 2.076493 hsa-mir-1226 0.528929,
THCA	9	C3orf58 1.230664 hsa-mir-203 0.803678, OLFML2A 1.087378 hsa-mir-204 0.414193, OPN3 1.796850 hsa-mir-27b 0.638740, RBPMS 1.046454 hsa-mir-30a 0.637595, BTNL9 1.944124 hsa-mir-379 0.320870, C14orf45 1.094109 hsa-mir-382 0.451599, ADCY4 1.843216 hsa-mir-22 0.703387, PTTG1IP 1.211479 hsa-mir-98 0.841235, LAMA5 1.698498 hsa-mir-34a 0.957312,
UCEC	0
mRNA<1 and miRNA>1
KICH	20	FTCD 0.359577 hsa-mir-625 3.809605, CIDEB 0.900289 hsa-mir-625 3.809605, RMND5A 0.704483 hsa-mir-182 2.623309, XYLB 0.472099 hsa-mir-589 2.374966, RASSF2 0.582403 hsa-mir-222 6.474089, KLHL14 0.259191 hsa-mir-182 3.973307, GJD3 0.276745 hsa-mir-1180 2.065650, PDLIM2 0.268866 hsa-mir-629 1.616283, PRKCZ 0.921997 hsa-mir-127 1.135338, FMNL3 0.805621 hsa-mir-21 7.929935, POU6F1 0.966347 hsa-mir-589 …
HNSC	23	GRINL1A 0.883420 hsa-mir-589 2.374966, CD3E 0.898356 hsa-mir-34a 2.168445, RMND5A 0.588941 hsa-mir-182 3.973307, LRP1B 0.494086 hsa-mir-183 3.807767, SFXN2 0.164756 hsa-mir-15a 1.492833, OGFOD1 0.969199 hsa-mir-200a 1.134159, ZNF35 0.921113 hsa-mir-21 7.929935, FOXP1 0.934158 hsa-mir-592 8.021042, DCDC2 0.957775 hsa-mir-221 1.327704, DCBLD1 0.830438 hsa-mir-625 3.809605, ABI2 0.673907 hsa-mir-10b…
BLCA	16	GRHL2 0.844764 hsa-mir-184 11.755441, CCDC8 0.587673 hsa-mir-548v 2.697149, NBEA 0.774086 hsa-mir-106b 2.092761, PDLIM5 0.714722 hsa-mir-21 7.929935, NAV1 0.869983 hsa-mir-222 3.166913, ADRA1B 0.532511 hsa-mir-17 1.608468, SGCE 0.789238 hsa-mir-221 8.247074, ATN1 0.851954 hsa-mir-25 4.184912, COTL1 0.770230 hsa-mir-664 1.239924, CCDC50 0.432180 hsa-mir-222 1.402357, RAPGEF3 0.805869 hsa-mir-25 1.…
KIRP	66	PIK3C2A 0.747348 hsa-mir-495 2.768290, FURIN 0.743360 hsa-mir-625 3.809605, FTCD 0.003613 hsa-mir-625 1.137651, AHI1 0.786262 hsa-mir-381 1.945224, CIDEB 0.411615 hsa-mir-625 1.137651, GLB1L2 0.945756 hsa-mir-589 2.374966, FBXO10 0.517522 hsa-mir-1296 1.340874, ATXN7L1 0.866096 hsa-mir-589 1.590780, NBEA 0.159854 hsa-mir-106b 5.875648, EIF2C3 0.836649 hsa-mir-98 1.102522, AKR7A2 0.686288 hsa-mir-…
LIHC	17	CABIN1 0.871499 hsa-mir-34a 2.944027, XYLB 0.126931 hsa-mir-589 1.590780, SNX18 0.735920 hsa-mir-539 2.809223, RASSF2 0.875119 hsa-mir-222 10.829866, KIF13B 0.469014 hsa-mir-1180 2.168549, PRKCZ 0.380813 hsa-mir-127 1.607160, PRKCZ 0.921997 hsa-mir-370 1.552681, PRKCZ 0.380813 hsa-mir-370 2.560144, C17orf28 0.913885 hsa-mir-34a 2.944027, SGCE 0.384766 hsa-mir-221 2.277478 SGCE 0.384766 hsa-mir-22…
LUSC	5	PTK6 0.246853 hsa-mir-1307 1.298252, HS1BP3 0.717637 hsa-mir-1266 4.503591 HS1BP3 0.717637 hsa-mir-1266 4.503591, NDFIP2 0.957191 hsa-mir-183 3.358259, PPT2 0.445709 hsa-mir-141 4.545318, ADRA1B 0.532511 hsa-mir-20a 1.640186,
THCA	20	AP3D1 0.931047 hsa-mir-222 1.379567, KLHL14 0.066127 hsa-mir-182 9.028667, TMEM140 0.890359 hsa-mir-221 8.247074, OGFOD1 0.969199 hsa-mir-200b 1.046052, MYOM2 0.243562 hsa-mir-660 2.109219, ODF2L 0.370354 hsa-mir-182 9.028667, PIK3R3 0.661426 hsa-mir-148b 1.516579, CCDC50 0.518719 hsa-mir-222 3.166913, SLC26A2 0.829973 hsa-mir-21 7.929935, ESPL1 0.753048 hsa-mir-629 1.332944, ENG 0.653460 hsa-mir…
UCEC	9	GRINL1A 0.963966 hsa-mir-589 1.931326, PADI2 0.281902 hsa-mir-940 1.080088, CCBP2 0.487590 hsa-mir-940 1.080088, GRHPR 0.545112 hsa-mir-19a 1.404157, USP13 0.515207 hsa-mir-183 3.807767, TUBE1 0.761780 hsa-mir-381 1.945224, CTNNBIP1 0.509768 hsa-mir-92b 1.225393, RAPGEF3 0.805869 hsa-mir-93 2.864453, RMND1 0.987191 hsa-mir-17 1.608468,
