# Supplementary material for: Dissecting the biological relationship between TCGA miRNA and mRNA sequencing data using MMiRNA-Viewer
Source: BMC Bioinformatics. 2016 Oct 6;17(Suppl 13):336. doi: 10.1186/s12859-016-1219-y (PMC5073992; doi:10.1186/s12859-016-1219-y)
Supplement: Additional file 5: — The centrality scores of genes and miRNAs based on various matrix measurement for the largest connected component of eight cancer types. This file contains results for the largest cluster for all seven other cancers and the second largest cluster for LUSC. (XLSX 886 kb) [file 12859_2016_1219_MOESM5_ESM.xlsx]

## Sheet: LUSC
NodeName	SpanningTree_T_O	SpanningTree_T_M	Closeness_T	Betweenness_T	Degree_T	SpanningTree_N_O	SpanningTree_N_M	Closeness_N	Betweenness_N	Degree_N
hsa-mir-205	1	1	0.954993	0.977855	1	1	0.999747	0.89618	0.80088	1
hsa-mir-1293	1	0.98991	0.920901	0.945221	0.580129	1	1	0.96253	0.933993	0.857651
hsa-mir-944	1	0.985642	0.770537	0.255245	0.346216	1	0.966093	0.715993	0.171617	0.320563
VASH1	1	0.804389	1	1	0.284407	1	0.789345	1	1	0.282928
hsa-mir-708	1	0.803401	0.743282	0.350816	0.393233	1	0.871296	0.782453	0.414741	0.4929
PRELP	1	0.566927	0.710598	0.461538	0.118148	1	0.605056	0.776938	0.480748	0.176141
hsa-mir-30a	1	0.539644	0.784543	0.202797	0.194748	1	0.581849	0.727985	0.191419	0.210523
hsa-mir-203	1	0.478677	0.548409	0.332168	0.251201	1	0.497019	0.616732	0.313531	0.320227
hsa-mir-193b	1	0.467376	0.57004	0.144522	0.151931	1	0.577132	0.634169	0.185919	0.218866
hsa-mir-140	1	0.390503	0.791768	0.337995	0.179693	1	0.395002	0.787095	0.334433	0.21497
NR5A2	1	0.31459	0.795239	0.216783	0.157582	1	0.275962	0.712453	0.190319	0.168068
TNFAIP8L1	1	0.228851	0.538526	0.199301	0.07201	1	0.231933	0.595277	0.188119	0.10137
hsa-mir-1976	1	0.146532	0.437057	0.136364	0.117796	1	0.151943	0.475783	0.128713	0.147474
LTBP2	0.577853	0.578155	0.672131	0.090909	0.106546	0.572313	0.573995	0.61197	0.090209	0.120365
DLL4	0.573129	0.573429	0.727517	0.048951	0.129278	0.594148	0.595895	0.75337	0.019802	0.150571
CD93	0.329209	0.329381	0.808295	0.180653	0.136292	0.258628	0.259388	0.704885	0	0.108212
ITGBL1	0.259759	0.259895	0.721103	0.051282	0.105087	0.251122	0.25186	0.727611	0.022002	0.108155
FMNL3	0.253958	0.254091	0.675286	0	0.076152	0.269929	0.270722	0.735908	0	0.100995
COL4A1	0.245	0.245128	0.743789	0	0.100615	0.278883	0.279703	0.718821	0.130913	0.116542
DCHS1	0.229755	0.229875	0.763756	0	0.096373	0.251667	0.252407	0.694241	0	0.10882
KCNN3	0.164109	0.164195	0.821539	0	0.098093	0.15698	0.157441	0.782698	0	0.09802
XYLT1	0.163172	0.163257	0.819811	0	0.0974	0.165839	0.166327	0.797894	0	0.103543
HEYL	0.146846	0.146923	0.799165	0	0.093971	0.175443	0.175959	0.814651	0	0.109572
CXorf36	0	0	0.761644	0	0.073717	0	0	0.665982	0	0.059682
NID2	0	0	0.742447	0	0.065368	0	0	0.644753	0	0.052901
ROBO4	0	0	0.735145	0	0.062575	0	0	0.638725	0	0.05118
MYRIP	0	0	0.719997	0	0.057336	0	0	0.666183	0	0.059753
EHD4	0	0	0.663273	0	0.042548	0	0	0.62793	0	0.04829
NUAK1	0	0	0.646055	0	0.042418	0	0	0.676065	0	0.05229
CHST15	0	0	0.634925	0	0.037122	0	0	0.642279	0	0.052185
KIF3C	0	0	0.632306	0	0.039537	0	0	0.659558	0	0.048234
PRR16	0	0	0.627912	0	0.035925	0	0	0.639643	0	0.051437
RALGAPA2	0	0	0.626781	0	0.038456	0	0	0.663507	0	0.049164
PRND	0	0	0.621832	0	0.034928	0	0	0.675968	0	0.063324
BGN	0	0	0.614734	0	0.036232	0	0	0.679529	0	0.053201
SLCO2B1	0	0	0.613953	0	0.05357	0	0	0.587074	0	0.053178
HNF4A	0	0	0.60911	0	0.032955	0	0	0.661625	0	0.05819
ZNF521	0	0	0.608778	0	0.053247	0	0	0.542236	0	0.048919
HSPG2	0	0	0.608481	0	0.035146	0	0	0.723731	0	0.067151
DYSF	0	0	0.603034	0	0.062626	0	0	0.594787	0	0.057085
TP53I11	0	0	0.600979	0	0.033899	0	0	0.673391	0	0.051602
FAM70B	0	0	0.57673	0	0.050435	0	0	0.575845	0	0.0502
KIT	0	0	0.576302	0	0.028479	0	0	0.67276	0	0.062119
hsa-mir-30e	0	0	0.570246	0	0.039495	0	0	0.54526	0	0.053485
PLXND1	0	0	0.569101	0	0.029192	0	0	0.683776	0	0.05435
TMEM130	0	0	0.566527	0	0.028849	0	0	0.67272	0	0.051431
HMCN1	0	0	0.566164	0	0.039857	0	0	0.557932	0	0.05498
MOCS1	0	0	0.561555	0	0.040573	0	0	0.546347	0	0.053079
SLC29A3	0	0	0.556633	0	0.037547	0	0	0.548694	0	0.051284
CD34	0	0	0.551982	0	0.042026	0	0	0.58529	0	0.053468
OSBPL10	0	0	0.539923	0	0.03867	0	0	0.581821	0	0.052232
VWF	0	0	0.537833	0	0.038129	0	0	0.606305	0	0.061995
LAMA2	0	0	0.471904	0	0.053714	0	0	0.487803	0	0.048652
TNS3	0	0	0.465364	0	0.06022	0	0	0.483345	0	0.051443
COL4A4	0	0	0.445507	0	0.046526	0	0	0.479135	0	0.049435
SPTBN1	0	0	0.432868	0	0.04026	0	0	0.480907	0	0.050266
LIMCH1	0	0	0.421899	0	0.035838	0	0	0.485544	0	0.052544
PCDH12	0	0	0.414971	0	0.029892	0	0	0.49546	0	0.052143
SLC1A1	0	0	0.401079	0	0.029255	0	0	0.497701	0	0.05936
AFAP1L1	0	0	0.370317	0	0.047521	0	0	0.387857	0	0.048312
MCAM	0	0	0.334417	0	0.027904	0	0	0.387842	0	0.048301

## Sheet: BLCA
NodeName	SpanningTree_T_O	SpanningTree_T_M	Closeness_T	Betweenness_T	Degree_T	SpanningTree_N_O	SpanningTree_N_M	Closeness_N	Betweenness_N	Degree_N
hsa-mir-382	1	1	1	1	1	1	1	0.982339	1	1
hsa-mir-136	1	1	0.988771	0.855696	0.788578	1	1	0.958	0.6441	0.777656
hsa-mir-495	1	1	0.982629	0.394079	0.502272	1	1	0.94733	0.195517	0.47568
hsa-mir-410	1	1	0.954299	0.367642	0.33559	1	0.999998	0.909758	0.174785	0.3064
hsa-mir-299	1	0.999997	0.950652	0.331028	0.321556	1	0.999997	0.94664	0.476787	0.329754
hsa-mir-25	1	0.999952	0.865965	0.531745	0.240736	1	0.999959	0.938319	0.378355	0.274977
hsa-mir-345	1	0.999852	0.865578	0.226437	0.230259	1	0.999827	0.851715	0.183999	0.240356
hsa-mir-381	1	0.999543	0.837719	0.063883	0.202067	1	0.999446	0.767071	0.050434	0.191992
hsa-mir-221	1	0.99909	0.693613	0.434023	0.137083	1	0.999343	0.752527	0.371725	0.169238
hsa-mir-93	1	0.997523	0.875446	0.242766	0.14074	1	0.997704	0.861227	0.112029	0.155559
hsa-mir-186	1	0.995251	0.821883	0.232289	0.108599	1	0.994744	0.882704	0.191415	0.125882
hsa-mir-939	1	0.983557	0.627299	0.097144	0.07712	1	0.985437	0.655261	0.083507	0.105565
hsa-mir-487a	1	0.982286	0.852925	0.052619	0.1439	1	0.978733	0.785397	0.041107	0.130196
hsa-mir-505	1	0.976409	0.765833	0.193709	0.109779	1	0.975695	0.816748	0.164691	0.124571
hsa-mir-1266	1	0.972758	0.708187	0.152538	0.100316	1	0.971621	0.791049	0.140832	0.126505
hsa-mir-130a	1	0.971116	0.818578	0.196068	0.081344	1	0.970264	0.832947	0.143098	0.089718
hsa-mir-15b	1	0.952596	0.632872	0.044062	0.039997	1	0.949594	0.719866	0.036725	0.049759
hsa-mir-653	1	0.952518	0.559547	0.045426	0.054224	1	0.960534	0.621008	0.045209	0.069895
hsa-mir-590	1	0.945017	0.78534	0.227015	0.118114	1	0.967105	0.887789	0.233927	0.149746
hsa-mir-222	1	0.943522	0.507546	0.044709	0.065028	1	0.938677	0.524719	0.03326	0.075908
hsa-mir-132	1	0.90236	0.515801	0.067839	0.046313	1	0.902335	0.595838	0.05092	0.057696
hsa-mir-106b	1	0.883111	0.784762	0.119024	0.085769	1	0.890417	0.809631	0.066221	0.102477
TRAPPC6B	1	0.872762	0.728873	0.069388	0.035319	1	0.889272	0.822145	0.064123	0.051056
hsa-mir-140	1	0.870396	0.581209	0.111854	0.075453	1	0.877615	0.550608	0.086597	0.092032
hsa-mir-1180	1	0.848302	0.723288	0.110628	0.064711	1	0.817081	0.744683	0.073019	0.065969
hsa-mir-199b	1	0.843524	0.640286	0.097976	0.067054	1	0.810119	0.627777	0.068094	0.065868
hsa-mir-331	1	0.843046	0.568284	0.030832	0.035851	1	0.792492	0.569763	0.013765	0.034054
hsa-mir-629	1	0.837554	0.586945	0.075934	0.052004	1	0.85619	0.631348	0.06564	0.069071
hsa-mir-484	1	0.820797	0.666828	0.233052	0.152686	1	0.840729	0.658955	0.192932	0.179294
hsa-mir-377	1	0.786954	0.751082	0.013461	0.045307	1	0.769951	0.740212	0.010806	0.049174
hsa-mir-1254	1	0.759244	0.604928	0.0374	0.041289	1	0.757697	0.644819	0.030283	0.049754
hsa-mir-155	1	0.735454	0.480467	0.074801	0.07571	1	0.695704	0.511025	0.060284	0.07269
hsa-mir-627	1	0.731866	0.489415	0.040384	0.034704	1	0.757839	0.517399	0.04195	0.040479
hsa-let-7i	1	0.694354	0.645915	0.17731	0.074612	1	0.705172	0.724345	0.147667	0.093216
PLEKHA5	1	0.678822	0.590944	0.06659	0.026906	1	0.716058	0.669724	0.06918	0.034827
hsa-mir-100	1	0.664572	0.431411	0.051902	0.039739	1	0.670775	0.507086	0.043841	0.049666
PTPN11	1	0.606208	0.673244	0.071169	0.024607	1	0.625045	0.718045	0.056745	0.03381
hsa-mir-10b	1	0.559997	0.680089	0.028866	0.039822	1	0.558102	0.679167	0.021836	0.041356
hsa-mir-340	1	0.541734	0.525189	0.025211	0.027226	1	0.538169	0.588043	0.020188	0.033024
hsa-mir-940	1	0.511181	0.444729	0.013554	0.017799	1	0.548864	0.516382	0.010825	0.02557
hsa-mir-3653	1	0.506964	0.641848	0.128322	0.081601	1	0.522164	0.716079	0.106972	0.101129
hsa-mir-185	1	0.439136	0.530134	0.039736	0.033826	1	0.444752	0.592123	0.031406	0.041339
hsa-mir-665	1	0.426871	0.821813	0.027131	0.061485	1	0.362139	0.743108	0.02017	0.041509
NAA25	1	0.424603	0.643349	0.051023	0.024586	1	0.39135	0.683456	0.027717	0.025741
CAMTA1	1	0.416652	0.82789	0.085856	0.040962	1	0.446767	0.902529	0.132273	0.051548
hsa-mir-376b	1	0.388299	0.691192	0.01249	0.027075	1	0.368209	0.697471	0.010094	0.024777
hsa-mir-141	1	0.378856	0.4727	0.049774	0.04103	1	0.385893	0.559695	0.045808	0.051014
hsa-mir-323	1	0.377852	0.563673	0.049728	0.031964	1	0.398168	0.661519	0.040264	0.032226
ADAL	1	0.313734	0.59298	0.024887	0.017148	1	0.283315	0.593357	0.020151	0.016393
hsa-mir-143	1	0.310192	0.52798	0.012467	0.013277	1	0.327613	0.58588	0.010094	0.018382
hsa-mir-92b	1	0.305943	0.603803	0.02491	0.02216	1	0.30034	0.690607	0.02017	0.024569
TNPO2	1	0.288402	0.802009	0.105493	0.029088	1	0.321753	0.828803	0.096054	0.033932
HINT3	1	0.287032	0.612037	0.041355	0.020765	1	0.288135	0.70268	0.052475	0.025324
DCAF10	1	0.286157	0.421155	0.012467	0.016989	1	0.257799	0.441814	0.010094	0.016718
hsa-mir-454	1	0.275145	0.673459	0.012467	0.020476	1	0.287018	0.699865	0.010094	0.024416
EIF5A2	1	0.274505	0.533603	0.074107	0.018483	1	0.311015	0.614573	0.060003	0.02505
MPZL2	1	0.262956	0.705056	0.077715	0.026772	1	0.288609	0.779416	0.09435	0.034618
GOLGA7	1	0.241964	0.628322	0.037261	0.01615	1	0.22099	0.696991	0.03017	0.016844
hsa-mir-1226	1	0.239962	0.602774	0.062102	0.037705	1	0.269575	0.649073	0.050284	0.049964
hsa-mir-27a	1	0.231457	0.432421	0.062033	0.025821	1	0.259935	0.512335	0.050228	0.033953
hsa-mir-625	1	0.214074	0.562549	0.062102	0.039077	1	0.240468	0.629877	0.050284	0.053282
hsa-mir-1301	1	0.18647	0.499511	0.02491	0.020469	1	0.193237	0.567141	0.02017	0.024442
hsa-mir-766	1	0.16185	0.519136	0.02491	0.023816	1	0.149205	0.562729	0.02017	0.024622
hsa-mir-504	1	0.154852	0.500105	0.012467	0.016705	1	0.145006	0.496887	0.010094	0.017204
SPTB	1	0.145183	0.500529	0.024887	0.018322	1	0.202371	0.53921	0.020151	0.01592
SLC25A46	1	0.129445	0.711151	0.024887	0.018943	1	0.156206	0.766136	0.023484	0.025485
LPL	1	0.119564	0.810127	0.024887	0.036188	1	0.115196	0.788519	0.020151	0.032891
FGD6	1	0.087755	0.370793	0.024887	0.012713	1	0.102992	0.440373	0.020151	0.01655
hsa-mir-432	1	0.075251	0.654323	0.012467	0.024322	1	0.056448	0.625282	0.010094	0.016276
hsa-mir-651	1	0.069456	0.416014	0.012467	0.012515	1	0.105345	0.454364	0.010094	0.016551
hsa-mir-18a	1	0.065712	0.546342	0.012467	0.012686	1	0.076624	0.611694	0.010094	0.016368
hsa-mir-21	1	0.04548	0.31744	0.012467	0.012133	1	0.054183	0.382299	0.010094	0.01681
XPO7	1	0.023333	0.717871	0.012467	0.013896	1	0.027947	0.724055	0.010094	0.016389
NAP1L1	0.97754	0.97754	0.849894	0.595351	0.061788	0.975573	0.975573	0.911891	0.583404	0.076287
MTMR9	0.914715	0.914715	0.794911	0.09712	0.049142	0.908976	0.908976	0.828554	0.075922	0.049979
TSEN2	0.821725	0.821725	0.480293	0.01323	0.018301	0.830557	0.830557	0.540986	0.011761	0.024806
MTMR7	0.814069	0.814069	0.93978	0.286851	0.082391	0.731435	0.731435	0.885199	0.246699	0.053685
DCAF5	0.793303	0.793303	0.869661	0.029768	0.061962	0.798565	0.798565	0.905421	0.024777	0.059046
NAV1	0.770171	0.770171	0.58114	0.087984	0.031941	0.772272	0.772272	0.616527	0.002322	0.033605
MYSM1	0.761183	0.761183	0.476071	0.009622	0.019937	0.755732	0.755732	0.511386	0.001273	0.025733
HBS1L	0.743633	0.743633	0.866487	0.146872	0.035648	0.780099	0.780099	0.893	0.11201	0.041844
TMEFF1	0.707515	0.707515	0.725249	0.091939	0.030418	0.631703	0.631703	0.735859	0.059966	0.02528
ACTR1A	0.682021	0.682021	0.658828	0.022112	0.025331	0.706067	0.706067	0.704664	0.024814	0.034703
FOXA1	0.680522	0.680522	0.433772	0.008396	0.012752	0.685112	0.685112	0.512155	0.004719	0.016973
FGFR3	0.673897	0.673897	0.516888	0.056667	0.012503	0.682725	0.682725	0.597348	0.049872	0.016887
GPAM	0.664088	0.664088	0.702855	0.152307	0.035727	0.582195	0.582195	0.72657	0.019664	0.03416
hsa-mir-107	0.649483	0.649483	0.535481	0.006939	0.01901	0.643857	0.643857	0.586844	0.005281	0.02468
hsa-mir-181c	0.629227	0.629227	0.676322	0.029906	0.02131	0.560587	0.560587	0.654223	0.012117	0.016143
PITPNM2	0.611014	0.611014	0.854198	0.002105	0.040668	0.655525	0.655525	0.797732	0.007847	0.033865
WDR17	0.606422	0.606422	0.961486	0.495432	0.060159	0.578602	0.578602	0.957898	0.20488	0.059194
ADAM11	0.564952	0.564952	0.586444	0.01966	0.018246	0.557969	0.557969	0.544404	0.002865	0.016048
CPSF7	0.562265	0.562265	0.52656	0.017902	0.013699	0.542942	0.542942	0.587966	0.013409	0.01657
SPIRE1	0.558374	0.558374	0.557745	0.085001	0.023282	0.511677	0.511677	0.608861	0.068824	0.025293
MTMR12	0.558024	0.558024	0.565527	0.005898	0.013731	0.55458	0.55458	0.632196	0.006236	0.016625
NECAB1	0.555402	0.555402	0.53094	0.010269	0.015192	0.532123	0.532123	0.523711	0.005281	0.016433
CNNM1	0.546974	0.546974	0.803133	0.24686	0.025344	0.527292	0.527292	0.7948	0.183774	0.026017
TIPRL	0.545344	0.545344	0.568356	0.007124	0.015216	0.531542	0.531542	0.608405	0.009701	0.017821
AFF3	0.543153	0.543153	0.719508	0.048294	0.029656	0.487086	0.487086	0.735583	0.00485	0.024422
KLF12	0.534077	0.534077	0.634594	0.031572	0.012986	0.538914	0.538914	0.714384	0.023878	0.016049
CCDC50	0.522964	0.522964	0.569541	0.024124	0.01904	0.594721	0.594721	0.614985	0.023222	0.025681
TRPC3	0.517425	0.517425	0.669358	0.100752	0.018626	0.475718	0.475718	0.659149	0.084087	0.016248
OSBPL8	0.478447	0.478447	0.552503	0	0.021123	0.508268	0.508268	0.616883	0.049909	0.025333
TAOK1	0.475671	0.475671	0.688106	0.007656	0.026782	0.50707	0.50707	0.747125	0.060247	0.034086
JUP	0.472013	0.472013	0.484053	0.002614	0.012399	0.544972	0.544972	0.487946	0.008596	0.016389
ZNF519	0.468392	0.468392	0.96089	0.176755	0.066931	0.461214	0.461214	1	0.093694	0.066969
KCNK3	0.444197	0.444197	0.637254	0.067283	0.012398	0.485366	0.485366	0.728071	0.053411	0.016507
LOC100128239	0.436801	0.436801	0.613276	0.016121	0.016848	0.42291	0.42291	0.61387	0.006686	0.016691
EIF5	0.431578	0.431578	0.661004	0.014918	0.013227	0.410809	0.410809	0.674255	0.003933	0.016665
CNTLN	0.42868	0.42868	0.888035	0.022204	0.056769	0.297782	0.297782	0.851481	0.033616	0.042265
hsa-mir-412	0.40259	0.40259	0.566254	0.000162	0.01175	0.408958	0.408958	0.681848	0.000169	0.016724
SFT2D1	0.394789	0.394789	0.688624	0.002105	0.011596	0.396642	0.396642	0.737691	0.001948	0.016395
MCPH1	0.386417	0.386417	0.736098	0.038857	0.014885	0.337391	0.337391	0.749097	0.026668	0.016473
LRPPRC	0.373432	0.373432	0.585219	0.003493	0.014227	0.366059	0.366059	0.639937	0.004719	0.016449
WDR35	0.345295	0.345295	0.711099	0.074222	0.020669	0.346305	0.346305	0.782929	0.020263	0.024962
WWOX	0.337583	0.337583	0.731345	0	0.015122	0.369336	0.369336	0.723119	0	0.016298
UBXN7	0.328166	0.328166	0.702045	0.007679	0.012582	0.342069	0.342069	0.734597	0.008615	0.016644
UHRF1BP1L	0.322857	0.322857	0.515977	0.002174	0.01305	0.352847	0.352847	0.575068	0.014589	0.01833
ANO5	0.322559	0.322559	0.900773	0.01101	0.049784	0.308299	0.308299	0.905224	0.033766	0.043439
MED13L	0.31288	0.31288	0.625508	0.002868	0.011703	0.356565	0.356565	0.664007	0.004719	0.01698
AHI1	0.309889	0.309889	0.82524	0.006384	0.040474	0.326095	0.326095	0.802626	0.008147	0.041861
TMEM56	0.309304	0.309304	0.808182	0.060761	0.026147	0.331907	0.331907	0.867667	0.06594	0.033275
KIF1B	0.30864	0.30864	0.89761	0.088031	0.051506	0.255903	0.255903	0.881767	0.006742	0.04191
MAPRE1	0.29369	0.29369	0.513106	0.002498	0.011867	0.311697	0.311697	0.562729	0.002154	0.016059
RPP14	0.293028	0.293028	0.787218	0.001064	0.035662	0.337301	0.337301	0.850849	0.160252	0.045306
DDHD2	0.288959	0.288959	0.830166	0.020701	0.038643	0.298079	0.298079	0.862685	0.008315	0.04075
BNC2	0.283392	0.283392	0.546332	0	0.0131	0.30448	0.30448	0.607544	0	0.016598
C9orf25	0.276311	0.276311	0.652395	0.00717	0.014149	0.266578	0.266578	0.677327	0.002172	0.016345
NBEA	0.273166	0.273166	0.922018	0.08278	0.05068	0.226579	0.226579	0.84991	0.00397	0.034404
EPHA7	0.265303	0.265303	0.739723	0.024795	0.018125	0.292716	0.292716	0.845498	0.031968	0.026341
LONRF2	0.264411	0.264411	0.9147	0.043807	0.066187	0.184258	0.184258	0.849252	0.010207	0.04232
NEGR1	0.262688	0.262688	0.895311	0	0.055329	0.288651	0.288651	0.981177	0.213888	0.060209
SNAPC3	0.258108	0.258108	0.716788	0.001018	0.019066	0.287105	0.287105	0.731675	0.000787	0.024284
ATN1	0.252436	0.252436	0.683684	0.017185	0.015278	0.221751	0.221751	0.736307	0.003952	0.016743
GLIS3	0.248663	0.248663	0.637339	0.015635	0.01473	0.232435	0.232435	0.694187	0	0.017114
GZF1	0.242519	0.242519	0.567491	0.003331	0.013556	0.253862	0.253862	0.643833	0.012323	0.017681
KIF27	0.240789	0.240789	0.627199	0.013924	0.014256	0.229835	0.229835	0.685766	0.011274	0.016654
QKI	0.240549	0.240549	0.653486	0	0.01449	0.236344	0.236344	0.688584	0.014139	0.017457
USP37	0.23876	0.23876	0.743525	0.085926	0.014539	0.223782	0.223782	0.740541	0.059217	0.016835
RPS6KL1	0.236845	0.236845	0.564451	0	0.013238	0.236039	0.236039	0.63409	0	0.01644
PREPL	0.235684	0.235684	0.649289	0.034648	0.012639	0.249543	0.249543	0.678436	0.007922	0.016664
STXBP1	0.234384	0.234384	0.881484	0.0204	0.040789	0.228938	0.228938	0.919652	0	0.042687
SETD5	0.229892	0.229892	0.747997	0.035388	0.021501	0.239941	0.239941	0.772694	0.044347	0.025655
PDHA1	0.210354	0.210354	0.614976	0	0.012046	0.229575	0.229575	0.714616	0	0.016454
PPM1A	0.18824	0.18824	0.898279	0.014086	0.057072	0.165892	0.165892	0.930992	0	0.050667
MTX3	0.174974	0.174974	0.807458	0.000578	0.037144	0.205336	0.205336	0.869102	0.000749	0.042413
ESYT2	0.172438	0.172438	0.933602	0.031132	0.059125	0.136634	0.136634	0.919226	0.158885	0.044295
PCGF5	0.16937	0.16937	0.915827	0.208558	0.05432	0.116877	0.116877	0.844553	0	0.035072
PRKAA2	0.167782	0.167782	0.815854	0.005435	0.028881	0.18527	0.18527	0.874196	0	0.033729
CSF1	0.158679	0.158679	0.561207	0	0.015323	0.147139	0.147139	0.602482	0	0.01631
RUFY3	0.157173	0.157173	0.904671	0.036082	0.041362	0.102911	0.102911	0.823217	0	0.024843
MSN	0.151297	0.151297	0.547354	0	0.014709	0.155634	0.155634	0.60759	0.034759	0.017251
hsa-mir-191	0.150169	0.150169	0.749216	0	0.016121	0.204042	0.204042	0.69704	0	0.016163
ZFPM2	0.148493	0.148493	0.71195	0.020192	0.016908	0.133994	0.133994	0.737815	0	0.017218
PACRGL	0.142945	0.142945	0.635786	0	0.014372	0.152924	0.152924	0.713667	0.029908	0.017791
PCM1	0.140585	0.140585	0.815739	0.018897	0.019358	0.113095	0.113095	0.722369	0	0.016125
ZDHHC17	0.138731	0.138731	0.789674	0	0.031698	0.175911	0.175911	0.904976	0.033991	0.04318
RUNX1T1	0.134172	0.134172	0.80572	0	0.029857	0.138799	0.138799	0.82727	0.009982	0.033173
MLH3	0.133532	0.133532	0.773852	0	0.028363	0.1577	0.1577	0.823447	0	0.032574
ZHX3	0.133512	0.133512	0.888193	0.003238	0.041221	0.113157	0.113157	0.893521	0	0.034691
TMEM170B	0.126361	0.126361	0.831928	0	0.029044	0.126518	0.126518	0.895776	0	0.033789
SRRM2	0.124162	0.124162	0.818463	0	0.031956	0.139844	0.139844	0.861704	0.073263	0.035452
SETBP1	0.12184	0.12184	0.865504	0	0.037236	0.11673	0.11673	0.894725	0.018053	0.035506
MPDZ	0.117192	0.117192	0.782028	0	0.01424	0.137574	0.137574	0.818257	0.061876	0.017951
STXBP6	0.115799	0.115799	0.753438	0	0.014	0.128025	0.128025	0.731161	0	0.016125
ME2	0.114818	0.114818	0.76833	0	0.023398	0.127466	0.127466	0.755976	0.002154	0.024486
ULK2	0.104436	0.104436	0.790629	0	0.032059	0.139131	0.139131	0.905292	0	0.042434
JMY	0.094757	0.094757	0.818401	0	0.035794	0.113261	0.113261	0.912673	0	0.042768
ANKHD1	0.088625	0.088625	0.844699	0	0.031753	0.073819	0.073819	0.81969	0	0.025975
DYNC1I1	0.084619	0.084619	0.744038	0	0.021529	0.100322	0.100322	0.75978	0	0.025071
PHIP	0.084232	0.084232	0.846696	0	0.028898	0.071939	0.071939	0.84259	0	0.025127
FAM124A	0.078757	0.078757	0.747198	0	0.022651	0.092709	0.092709	0.747859	0.000955	0.025495
SMAD9	0.077089	0.077089	0.857916	0.037146	0.030821	0.043105	0.043105	0.754188	0	0.016593
CHUK	0.076664	0.076664	0.758119	0	0.018997	0.092597	0.092597	0.813989	0	0.024025
RRAGD	0.07318	0.07318	0.778064	0	0.022426	0.083016	0.083016	0.802985	0	0.024654
DENND5B	0.065702	0.065702	0.680008	0	0.012864	0.080436	0.080436	0.716355	0	0.016896
RPRD1A	0.065641	0.065641	0.789472	0	0.023594	0.075457	0.075457	0.823827	0	0.026616
C11orf58	0.064265	0.064265	0.78722	0	0.023175	0.075502	0.075502	0.82638	0	0.026689
ZNF532	0.063061	0.063061	0.750512	0	0.023665	0.091999	0.091999	0.871365	0	0.034619
MDM1	0.060718	0.060718	0.747957	0	0.016002	0.068207	0.068207	0.738845	0	0.016595
STRN3	0.06025	0.06025	0.791886	0	0.022779	0.067788	0.067788	0.827044	0	0.025368
USP13	0.059488	0.059488	0.84757	0.07783	0.016901	0.057105	0.057105	0.833687	0	0.017433
EGLN1	0.052178	0.052178	0.818994	0	0.025267	0.056211	0.056211	0.84758	0	0.026259
NAA30	0.051956	0.051956	0.796894	0	0.019549	0.042815	0.042815	0.744867	0	0.015944
RNF180	0.051413	0.051413	0.719797	0	0.013865	0.067554	0.067554	0.729654	0	0.016596
ARHGAP5	0.050676	0.050676	0.81201	0	0.024511	0.055165	0.055165	0.837389	0	0.025695
CCDC25	0.050393	0.050393	0.870164	0	0.029495	0.045014	0.045014	0.876917	0	0.02599
DCLK1	0.049521	0.049521	0.881954	0	0.0257	0.030474	0.030474	0.794769	0	0.015861
RIC8B	0.046967	0.046967	0.786207	0	0.018784	0.044114	0.044114	0.762268	0	0.017022
ASB1	0.044996	0.044996	0.802154	0	0.021311	0.052657	0.052657	0.87998	0	0.025456
RIC3	0.043832	0.043832	0.877411	0	0.024647	0.030193	0.030193	0.828047	0	0.017509
CAPN7	0.043662	0.043662	0.761478	0	0.016666	0.043758	0.043758	0.776098	0	0.016954
EPM2A	0.042096	0.042096	0.830868	0	0.024573	0.044522	0.044522	0.876789	0	0.025763
DNAJC6	0.040104	0.040104	0.862108	0	0.022551	0.030264	0.030264	0.834222	0	0.017641
ARHGEF10	0.039939	0.039939	0.815699	0	0.023458	0.029282	0.029282	0.729913	0	0.01609
LDOC1L	0.039869	0.039869	0.844893	0	0.020692	0.031279	0.031279	0.801499	0	0.016285
DDX6	0.038445	0.038445	0.712605	0	0.013196	0.052915	0.052915	0.737455	0.001311	0.017521
IPO8	0.037802	0.037802	0.720709	0	0.013566	0.047009	0.047009	0.738403	0	0.01635
TTC37	0.034941	0.034941	0.794703	0	0.020522	0.030341	0.030341	0.734883	0	0.016669
ATG2B	0.034702	0.034702	0.816405	0	0.019344	0.032087	0.032087	0.791181	0	0.017114
HSPA2	0.033182	0.033182	0.899006	0.177541	0.030489	0.019395	0.019395	0.816573	0	0.017781
ZNF354C	0.032794	0.032794	0.825207	0	0.019382	0.030688	0.030688	0.810586	0	0.017562
MECP2	0.032706	0.032706	0.730399	0	0.014062	0.03927	0.03927	0.753037	0	0.016797
DOK6	0.032151	0.032151	0.894494	0	0.029542	0.018119	0.018119	0.799776	0	0.016584
TUBE1	0.031992	0.031992	0.711399	0	0.012792	0.043252	0.043252	0.754485	0	0.016647
PIK3C2A	0.027246	0.027246	0.752886	0	0.016007	0.029187	0.029187	0.728937	0	0.016037
HIF1AN	0.027175	0.027175	0.787184	0	0.015283	0.028227	0.028227	0.810512	0	0.016351
HNRNPUL2	0.026724	0.026724	0.763139	0	0.013869	0.030833	0.030833	0.797125	0	0.016051
RERE	0.025297	0.025297	0.7194	0	0.012273	0.033873	0.033873	0.76837	0	0.01659
TMEM35	0.025261	0.025261	0.770084	0	0.014205	0.028943	0.028943	0.815483	0	0.016765
TEAD1	0.024909	0.024909	0.734484	0	0.014631	0.029268	0.029268	0.729107	0	0.01608
C14orf45	0.024687	0.024687	0.831668	0	0.01876	0.023048	0.023048	0.830066	0	0.017222
ZCCHC14	0.023246	0.023246	0.842553	0	0.021359	0.018112	0.018112	0.796044	0	0.016564
C10orf84	0.02135	0.02135	0.802207	0	0.016221	0.024754	0.024754	0.845594	0	0.018511
FYN	0.02117	0.02117	0.71415	0	0.011801	0.031652	0.031652	0.787462	0	0.016867
SOCS7	0.02064	0.02064	0.820735	0	0.018966	0.018693	0.018693	0.805302	0	0.017103
SYNJ2BP	0.019123	0.019123	0.806127	0	0.017575	0.018038	0.018038	0.800038	0	0.016519
MAP1B	0.019097	0.019097	0.740429	0	0.012837	0.025193	0.025193	0.791301	0	0.016411
FYTTD1	0.019031	0.019031	0.80513	0	0.017486	0.018617	0.018617	0.799935	0	0.01703
PCDH9	0.018833	0.018833	0.803072	0	0.017307	0.018925	0.018925	0.810797	0	0.017341
CUL5	0.018444	0.018444	0.798874	0	0.016947	0.019643	0.019643	0.812098	0	0.017964
TDRD3	0.017803	0.017803	0.792721	0	0.01636	0.018912	0.018912	0.803131	0	0.017301
ZNF84	0.017733	0.017733	0.790901	0	0.016296	0.018032	0.018032	0.798894	0	0.016506
AKT3	0.01718	0.01718	0.784445	0	0.015786	0.018786	0.018786	0.807314	0	0.017195
PPP2R5C	0.01684	0.01684	0.751202	0	0.012796	0.02349	0.02349	0.83542	0	0.017582
SLC2A13	0.01499	0.01499	0.757508	0	0.013779	0.018728	0.018728	0.802149	0	0.017127
RERG	0.014834	0.014834	0.753062	0	0.01363	0.018959	0.018959	0.810767	0	0.017367
SMAD5	0.014113	0.014113	0.741793	0	0.012968	0.018142	0.018142	0.795796	0	0.016591
PCNX	0.014083	0.014083	0.742503	0	0.012942	0.018604	0.018604	0.803268	0	0.017017
SGTB	0.013862	0.013862	0.737775	0	0.012737	0.019407	0.019407	0.812162	0	0.017752
MTR	0.012867	0.012867	0.720529	0	0.011823	0.019988	0.019988	0.82114	0	0.018308
TPO	0	0	0.853237	0	0.015461	0	0	0.736617	0	0.008123
JAM3	0	0	0.852055	0	0.015316	0	0	0.753318	0	0.008913
NOL4	0	0	0.847281	0	0.014754	0	0	0.754674	0	0.008982
STK33	0	0	0.836784	0	0.014477	0	0	0.721512	0	0.008062
IGSF21	0	0	0.833938	0	0.013355	0	0	0.738851	0	0.008222
RGAG4	0	0	0.825808	0	0.012607	0	0	0.767009	0	0.009652
LIN52	0	0	0.824637	0	0.012505	0	0	0.739655	0	0.008258
EXOC5	0	0	0.824546	0	0.012498	0	0	0.743721	0	0.008445
PLCB4	0	0	0.817801	0	0.011936	0	0	0.764939	0	0.009534
AMOTL1	0	0	0.815373	0	0.012739	0	0	0.718584	0	0.008209
DNAJC18	0	0	0.815167	0	0.012347	0	0	0.737939	0	0.008861
CERK	0	0	0.811011	0	0.011412	0	0	0.736781	0	0.00813
DDX24	0	0	0.810063	0	0.011342	0	0	0.746909	0	0.008596
DTNA	0	0	0.804285	0	0.011463	0	0	0.720367	0	0.00801
ZNF516	0	0	0.804033	0	0.011444	0	0	0.730899	0	0.008504
VLDLR	0	0	0.802465	0	0.011326	0	0	0.732242	0	0.008571
MLL	0	0	0.799538	0	0.01111	0	0	0.737472	0	0.008837
NFATC4	0	0	0.791702	0	0.012592	0	0	0.725245	0	0.008553
DMXL1	0	0	0.791469	0	0.010548	0	0	0.745645	0	0.009278
API5	0	0	0.79083	0	0.010506	0	0	0.729525	0	0.008437
KLC1	0	0	0.790654	0	0.010044	0	0	0.744987	0	0.008505
SYT11	0	0	0.789089	0	0.00995	0	0	0.734692	0	0.008038
WDR60	0	0	0.786187	0	0.011868	0	0	0.701996	0	0.008479
C10orf4	0	0	0.786175	0	0.010204	0	0	0.734305	0	0.008674
SPATA21	0	0	0.78422	0	0.009665	0	0	0.735674	0	0.008081
TNKS	0	0	0.783227	0	0.01002	0	0	0.732372	0	0.008577
ZNF407	0	0	0.782852	0	0.009997	0	0	0.734508	0	0.008684
COX11	0	0	0.782345	0	0.009559	0	0	0.738636	0	0.008212
TTLL7	0	0	0.780503	0	0.009456	0	0	0.749709	0	0.008732
GNA11	0	0	0.776948	0	0.009645	0	0	0.724077	0	0.008179
UTP11L	0	0	0.769014	0	0.010533	0	0	0.69362	0	0.008053
ZNF470	0	0	0.768245	0	0.008815	0	0	0.734004	0	0.008009
PARK2	0	0	0.768076	0	0.008807	0	0	0.762146	0	0.009379
PARP1	0	0	0.767214	0	0.008765	0	0	0.736682	0	0.008126
BRPF3	0	0	0.765436	0	0.008678	0	0	0.744684	0	0.00849
FAM161B	0	0	0.765147	0	0.008664	0	0	0.736106	0	0.0081
LRCH2	0	0	0.764611	0	0.008638	0	0	0.756377	0	0.00907
ZNF292	0	0	0.763314	0	0.009095	0	0	0.718425	0	0.008201
NOVA1	0	0	0.763182	0	0.00857	0	0	0.738677	0	0.008214
ZNF542	0	0	0.761546	0	0.008813	0	0	0.722506	0	0.008107
CASP8AP2	0	0	0.759018	0	0.00887	0	0	0.715482	0	0.008064
C17orf108	0	0	0.755761	0	0.008705	0	0	0.712652	0	0.007935
ARHGAP33	0	0	0.751862	0	0.009562	0	0	0.714003	0	0.008014
GPR135	0	0	0.750817	0	0.008297	0	0	0.71996	0	0.007992
PPP2R5E	0	0	0.750415	0	0.008445	0	0	0.71368	0	0.007981
SGCB	0	0	0.745949	0	0.008078	0	0	0.732438	0	0.00858
PCGF6	0	0	0.745205	0	0.007778	0	0	0.740238	0	0.008285
CRTC1	0	0	0.742858	0	0.007943	0	0	0.718155	0	0.007912
GEMIN5	0	0	0.742454	0	0.007926	0	0	0.723772	0	0.008165
RGN	0	0	0.739592	0	0.007553	0	0	0.761413	0	0.009338
PHF21A	0	0	0.737831	0	0.007731	0	0	0.728239	0	0.008375
ROCK1	0	0	0.736099	0	0.00766	0	0	0.73126	0	0.008522
GJC1	0	0	0.734849	0	0.008609	0	0	0.715751	0	0.008094
CCDC149	0	0	0.734105	0	0.007342	0	0	0.740839	0	0.008312
FOXP2	0	0	0.733566	0	0.007558	0	0	0.731072	0	0.008513
ZSCAN23	0	0	0.729768	0	0.008248	0	0	0.700871	0	0.00842
TAF5L	0	0	0.729529	0	0.0074	0	0	0.722751	0	0.008118
EML5	0	0	0.72941	0	0.013395	0	0	0.622896	0	0.008304
TXLNA	0	0	0.729243	0	0.007521	0	0	0.71858	0	0.008208
DCUN1D2	0	0	0.728367	0	0.007355	0	0	0.73939	0	0.008937
REV3L	0	0	0.727376	0	0.012115	0	0	0.662841	0	0.008245
CAND2	0	0	0.727021	0	0.007433	0	0	0.714722	0	0.008029
IPO5	0	0	0.723499	0	0.006958	0	0	0.741507	0	0.008343
APC	0	0	0.722307	0	0.007128	0	0	0.725278	0	0.008235
C5orf24	0	0	0.721363	0	0.007093	0	0	0.726384	0	0.008287
JRK	0	0	0.721161	0	0.006878	0	0	0.733107	0	0.00797
C14orf118	0	0	0.719608	0	0.00703	0	0	0.719956	0	0.007992
TBC1D19	0	0	0.719356	0	0.006817	0	0	0.752124	0	0.008852
ZC3H13	0	0	0.719134	0	0.006809	0	0	0.733182	0	0.007973
MAPRE2	0	0	0.718876	0	0.0068	0	0	0.76708	0	0.009656
EIF2C3	0	0	0.718112	0	0.006775	0	0	0.733928	0	0.008005
C17orf39	0	0	0.717761	0	0.006763	0	0	0.748342	0	0.008665
KLHDC5	0	0	0.716261	0	0.006713	0	0	0.746326	0	0.008568
KDM3B	0	0	0.71557	0	0.006887	0	0	0.736165	0	0.008769
NEURL	0	0	0.715526	0	0.014713	0	0	0.595108	0	0.008242
RSF1	0	0	0.715394	0	0.006685	0	0	0.743483	0	0.008434
KIAA1737	0	0	0.713938	0	0.006637	0	0	0.734124	0	0.008014
SMCR8	0	0	0.708733	0	0.006655	0	0	0.71835	0	0.007921
WRN	0	0	0.707733	0	0.006622	0	0	0.732748	0	0.008596
C10orf137	0	0	0.704683	0	0.0118	0	0	0.606101	0	0.007967
LRRC58	0	0	0.703336	0	0.006479	0	0	0.741439	0	0.009047
MAP3K15	0	0	0.70158	0	0.009394	0	0	0.664902	0	0.008045
MLXIP	0	0	0.699783	0	0.006367	0	0	0.732758	0	0.008596
SEC63	0	0	0.698832	0	0.006435	0	0	0.728125	0	0.00868
GNAZ	0	0	0.697854	0	0.006979	0	0	0.717674	0	0.008184
METAP2	0	0	0.695709	0	0.00608	0	0	0.743993	0	0.008458
KCNA6	0	0	0.695323	0	0.006069	0	0	0.74878	0	0.008687
CELF1	0	0	0.693163	0	0.006008	0	0	0.752443	0	0.008868
SPAG8	0	0	0.692921	0	0.006001	0	0	0.75276	0	0.008884
SAMD14	0	0	0.692323	0	0.009182	0	0	0.708181	0	0.007964
ZNF445	0	0	0.69118	0	0.006107	0	0	0.720639	0	0.008023
FNIP1	0	0	0.690743	0	0.006094	0	0	0.73532	0	0.008726
SBNO1	0	0	0.688411	0	0.005875	0	0	0.735406	0	0.00807
KATNAL1	0	0	0.687918	0	0.005862	0	0	0.733677	0	0.007995
AKD1	0	0	0.685956	0	0.005809	0	0	0.748834	0	0.008689
ZNF660	0	0	0.680941	0	0.005817	0	0	0.728527	0	0.008389
SHPRH	0	0	0.6781	0	0.005819	0	0	0.718473	0	0.008203
MAGI2	0	0	0.677166	0	0.00826	0	0	0.720191	0	0.008545
REEP2	0	0	0.67586	0	0.006218	0	0	0.723629	0	0.008473
KIAA1377	0	0	0.675447	0	0.006205	0	0	0.713214	0	0.007978
FAM53C	0	0	0.673421	0	0.008067	0	0	0.656891	0	0.007921
GBAS	0	0	0.670648	0	0.006055	0	0	0.717074	0	0.008156
C12orf51	0	0	0.670575	0	0.008938	0	0	0.609833	0	0.008206
GRB10	0	0	0.669198	0	0.007844	0	0	0.659795	0	0.008077
C5orf42	0	0	0.667763	0	0.00777	0	0	0.66768	0	0.008523
MKRN2	0	0	0.667564	0	0.007476	0	0	0.673866	0	0.008544
PPP1R3E	0	0	0.666247	0	0.00936	0	0	0.597161	0	0.008387
CPEB1	0	0	0.664514	0	0.007596	0	0	0.70779	0	0.007946
MKX	0	0	0.662289	0	0.00788	0	0	0.619556	0	0.008093
SLC25A4	0	0	0.660048	0	0.007762	0	0	0.622031	0	0.008249
REEP1	0	0	0.659802	0	0.00737	0	0	0.71408	0	0.008242
PBX3	0	0	0.657584	0	0.007267	0	0	0.716002	0	0.008336
CARD6	0	0	0.652968	0	0.00706	0	0	0.731791	0	0.009171
TNIK	0	0	0.652725	0	0.008434	0	0	0.686918	0	0.008542
KCTD7	0	0	0.646832	0	0.006798	0	0	0.707385	0	0.007928
PTGER3	0	0	0.646771	0	0.006795	0	0	0.709042	0	0.008004
PDPR	0	0	0.64351	0	0.008002	0	0	0.645606	0	0.007918
MTERFD3	0	0	0.642884	0	0.006942	0	0	0.621431	0	0.00821
PHF10	0	0	0.641536	0	0.009348	0	0	0.633949	0	0.008058
NFYB	0	0	0.640006	0	0.006523	0	0	0.708778	0	0.007992
TECPR2	0	0	0.63975	0	0.006521	0	0	0.657818	0	0.00797
KIAA1279	0	0	0.63894	0	0.006489	0	0	0.660737	0	0.008128
CNOT4	0	0	0.638415	0	0.007136	0	0	0.605711	0	0.007942
KIAA1586	0	0	0.637429	0	0.007553	0	0	0.675785	0	0.007952
PKNOX1	0	0	0.636674	0	0.006394	0	0	0.717164	0	0.008393
TRIM44	0	0	0.635829	0	0.007574	0	0	0.646017	0	0.00794
MED22	0	0	0.633654	0	0.006281	0	0	0.709526	0	0.008026
USP16	0	0	0.632404	0	0.006058	0	0	0.672942	0	0.00849
TMEM9B	0	0	0.630876	0	0.00618	0	0	0.729409	0	0.009037
COPS6	0	0	0.63068	0	0.00618	0	0	0.662417	0	0.008221
GTF2H5	0	0	0.630185	0	0.006162	0	0	0.666494	0	0.008454
TSPAN1	0	0	0.629691	0	0.006137	0	0	0.710064	0	0.008051
TYW3	0	0	0.628416	0	0.007099	0	0	0.681421	0	0.008243
EP400	0	0	0.627166	0	0.005881	0	0	0.662424	0	0.007915
PRDM11	0	0	0.626655	0	0.00603	0	0	0.712147	0	0.008149
NDUFA4	0	0	0.625304	0	0.00816	0	0	0.697793	0	0.008994
RNASEH1	0	0	0.619404	0	0.008615	0	0	0.644312	0	0.008418
USP45	0	0	0.615082	0	0.00658	0	0	0.656424	0	0.008544
RAB11FIP2	0	0	0.613914	0	0.00823	0	0	0.644322	0	0.008418
UBE2V2	0	0	0.612401	0	0.007396	0	0	0.678095	0	0.007919
TRPC4	0	0	0.610663	0	0.005992	0	0	0.60599	0	0.00796
ARL10	0	0	0.609379	0	0.00859	0	0	0.588368	0	0.007911
DDHD1	0	0	0.607352	0	0.007127	0	0	0.677983	0	0.007913
SCN7A	0	0	0.604888	0	0.007654	0	0	0.637591	0	0.008017
SCML1	0	0	0.604244	0	0.007616	0	0	0.636703	0	0.007967
UPF3B	0	0	0.59982	0	0.005969	0	0	0.656538	0	0.008551
MRPS10	0	0	0.597948	0	0.007254	0	0	0.644333	0	0.008419
NDUFA6	0	0	0.597895	0	0.006662	0	0	0.684978	0	0.008271
DNAJC25	0	0	0.59708	0	0.005805	0	0	0.677845	0	0.008056
IFT74	0	0	0.596449	0	0.006595	0	0	0.680902	0	0.008059
SDC2	0	0	0.594102	0	0.006488	0	0	0.682418	0	0.008137
HUWE1	0	0	0.592994	0	0.006987	0	0	0.643937	0	0.008395
RUNDC2A	0	0	0.590719	0	0.006353	0	0	0.637118	0	0.008248
CAPS2	0	0	0.589203	0	0.010619	0	0	0.569128	0	0.008531
DDX51	0	0	0.588677	0	0.006252	0	0	0.693606	0	0.008747
SCAMP2	0	0	0.58762	0	0.006221	0	0	0.650732	0	0.009146
DSCAML1	0	0	0.587535	0	0.015307	0	0	0.514106	0	0.007975
NUBPL	0	0	0.586881	0	0.006176	0	0	0.683175	0	0.008176
ANK2	0	0	0.584626	0	0.006096	0	0	0.632274	0	0.007961
SIRT1	0	0	0.584606	0	0.006082	0	0	0.681061	0	0.008067
ASL	0	0	0.583603	0	0.006055	0	0	0.66087	0	0.009921
MRPL35	0	0	0.575405	0	0.006154	0	0	0.636388	0	0.007949
POTEF	0	0	0.571843	0	0.007899	0	0	0.624791	0	0.0082
ASXL3	0	0	0.568918	0	0.007089	0	0	0.595466	0	0.008197
UHRF2	0	0	0.566701	0	0.008236	0	0	0.600391	0	0.008192
hsa-mir-3684	0	0	0.56324	0	0.006954	0	0	0.582812	0	0.008241
MAPK8IP1	0	0	0.562525	0	0.009564	0	0	0.54792	0	0.008969
PLD6	0	0	0.562037	0	0.007243	0	0	0.621111	0	0.007975
CAPRIN2	0	0	0.559939	0	0.007727	0	0	0.603364	0	0.008396
FNDC5	0	0	0.556931	0	0.008987	0	0	0.538095	0	0.008092
ZNF333	0	0	0.555213	0	0.006354	0	0	0.596437	0	0.008264
ZNF605	0	0	0.554788	0	0.006333	0	0	0.591891	0	0.007957
PCDH7	0	0	0.54973	0	0.007047	0	0	0.611292	0	0.008984
PELI3	0	0	0.549398	0	0.008297	0	0	0.539714	0	0.008227
FAM110B	0	0	0.548856	0	0.00825	0	0	0.544865	0	0.00868
hsa-mir-380	0	0	0.548219	0	0.005882	0	0	0.644492	0	0.008227
ARNT2	0	0	0.54804	0	0.006445	0	0	0.635943	0	0.008946
BACE1	0	0	0.547136	0	0.010001	0	0	0.516104	0	0.008003
PPP1CB	0	0	0.545898	0	0.006335	0	0	0.629077	0	0.008474
TUB	0	0	0.545583	0	0.00798	0	0	0.538321	0	0.008111
DLGAP4	0	0	0.544132	0	0.006247	0	0	0.624075	0	0.008155
PRSS23	0	0	0.543436	0	0.006675	0	0	0.597609	0	0.008007
SSBP2	0	0	0.5413	0	0.009311	0	0	0.517117	0	0.008092
HS1BP3	0	0	0.54106	0	0.006097	0	0	0.625632	0	0.008252
BVES	0	0	0.53998	0	0.006046	0	0	0.62949	0	0.008502
DHX57	0	0	0.539852	0	0.006476	0	0	0.604048	0	0.008444
NEDD4	0	0	0.53965	0	0.009013	0	0	0.583098	0	0.008661
SMPD2	0	0	0.538909	0	0.006425	0	0	0.598996	0	0.008098
PALM	0	0	0.537737	0	0.007387	0	0	0.535962	0	0.00792
RHOD	0	0	0.536252	0	0.005874	0	0	0.631766	0	0.008654
RALGPS1	0	0	0.535922	0	0.005859	0	0	0.621037	0	0.00797
DCHS1	0	0	0.535107	0	0.007204	0	0	0.541845	0	0.00841
CAMK1	0	0	0.534841	0	0.007186	0	0	0.549059	0	0.009081
SYTL1	0	0	0.532411	0	0.008057	0	0	0.580475	0	0.008061
UCK1	0	0	0.532115	0	0.007005	0	0	0.541161	0	0.00835
ACCN2	0	0	0.532073	0	0.007002	0	0	0.546268	0	0.008811
ACCN3	0	0	0.530632	0	0.006909	0	0	0.540271	0	0.008274
SOCS5	0	0	0.529631	0	0.005958	0	0	0.604565	0	0.008481
FAM172A	0	0	0.529623	0	0.006366	0	0	0.554885	0	0.008364
KIAA0368	0	0	0.529306	0	0.005942	0	0	0.601487	0	0.008266
LYPLA2	0	0	0.528757	0	0.007752	0	0	0.579549	0	0.007997
ANKRD52	0	0	0.528177	0	0.007931	0	0	0.574055	0	0.007984
SGCE	0	0	0.527965	0	0.005879	0	0	0.607522	0	0.008696
SOBP	0	0	0.525488	0	0.007794	0	0	0.518938	0	0.008256
FBXW11	0	0	0.525124	0	0.007764	0	0	0.518954	0	0.008258
ABI2	0	0	0.525029	0	0.006124	0	0	0.553833	0	0.008278
PKM2	0	0	0.52402	0	0.006507	0	0	0.54045	0	0.008289
ZAK	0	0	0.522866	0	0.007299	0	0	0.588405	0	0.008648
hsa-let-7e	0	0	0.522695	0	0.007412	0	0	0.562535	0	0.00877
THUMPD1	0	0	0.521182	0	0.006346	0	0	0.547556	0	0.008934
SHC4	0	0	0.520819	0	0.006111	0	0	0.563768	0	0.007997
BAIAP2	0	0	0.520352	0	0.0063	0	0	0.545604	0	0.008749
TRIM29	0	0	0.520181	0	0.00629	0	0	0.548327	0	0.009009
RBBP6	0	0	0.519072	0	0.009837	0	0	0.558574	0	0.008059
XK	0	0	0.518507	0	0.009652	0	0	0.53018	0	0.008226
DCLK2	0	0	0.518274	0	0.006187	0	0	0.538961	0	0.008164
TCOF1	0	0	0.515367	0	0.006034	0	0	0.538269	0	0.008107
LAMB3	0	0	0.51382	0	0.005955	0	0	0.537534	0	0.008047
PARVB	0	0	0.513817	0	0.006681	0	0	0.587835	0	0.008604
IQSEC1	0	0	0.511706	0	0.006711	0	0	0.579658	0	0.008393
DNAJC15	0	0	0.510584	0	0.006639	0	0	0.577812	0	0.008254
SEMA3F	0	0	0.509944	0	0.006442	0	0	0.586218	0	0.008479
FAM103A1	0	0	0.508088	0	0.006332	0	0	0.592008	0	0.008938
BCAT1	0	0	0.507496	0	0.006298	0	0	0.580397	0	0.008056
IARS	0	0	0.507371	0	0.006291	0	0	0.583694	0	0.008291
TMC6	0	0	0.507155	0	0.006278	0	0	0.582909	0	0.008234
TBC1D12	0	0	0.506036	0	0.00636	0	0	0.575691	0	0.0081
RNGTT	0	0	0.50534	0	0.006319	0	0	0.579787	0	0.008402
RRM2B	0	0	0.504436	0	0.006266	0	0	0.577556	0	0.008235
TWSG1	0	0	0.502271	0	0.006142	0	0	0.573503	0	0.007945
SMG5	0	0	0.502231	0	0.006699	0	0	0.53868	0	0.008351
VPS13B	0	0	0.502047	0	0.00613	0	0	0.590817	0	0.009316
SLMO1	0	0	0.501507	0	0.006425	0	0	0.58107	0	0.008313
EML1	0	0	0.501404	0	0.006147	0	0	0.517471	0	0.008123
ITSN2	0	0	0.497698	0	0.005893	0	0	0.582711	0	0.00863
CDV3	0	0	0.496671	0	0.006343	0	0	0.543868	0	0.008825
TAF1	0	0	0.496043	0	0.010377	0	0	0.479812	0	0.008383
HACE1	0	0	0.495441	0	0.007399	0	0	0.529449	0	0.007924
hsa-mir-151	0	0	0.495188	0	0.008127	0	0	0.546153	0	0.008165
SMEK2	0	0	0.494871	0	0.006234	0	0	0.550453	0	0.009493
RNMT	0	0	0.48952	0	0.005927	0	0	0.547605	0	0.009194
RAF1	0	0	0.488249	0	0.005858	0	0	0.544725	0	0.008907
PHF20	0	0	0.487444	0	0.005814	0	0	0.545644	0	0.008997
UBQLN1	0	0	0.483228	0	0.006435	0	0	0.563655	0	0.008458
LPHN1	0	0	0.480037	0	0.006269	0	0	0.532476	0	0.008176
CNBP	0	0	0.479784	0	0.006988	0	0	0.529305	0	0.009033
FAM168B	0	0	0.477669	0	0.006038	0	0	0.529006	0	0.008124
PSMC6	0	0	0.477112	0	0.008262	0	0	0.539016	0	0.008029
KHDRBS3	0	0	0.476619	0	0.006743	0	0	0.52259	0	0.008368
SUPT16H	0	0	0.476491	0	0.006048	0	0	0.538271	0	0.008697
KLHDC10	0	0	0.475527	0	0.005912	0	0	0.532781	0	0.008458
FAM83H	0	0	0.474408	0	0.006866	0	0	0.463425	0	0.008073
UBR7	0	0	0.473063	0	0.005846	0	0	0.535271	0	0.008421
DSEL	0	0	0.47241	0	0.005809	0	0	0.537699	0	0.008644
FUBP3	0	0	0.471401	0	0.006635	0	0	0.463231	0	0.008052
TP63	0	0	0.470889	0	0.006597	0	0	0.462806	0	0.008005
FAM149A	0	0	0.470445	0	0.006565	0	0	0.466028	0	0.008368
DYSF	0	0	0.467052	0	0.006324	0	0	0.463597	0	0.008092
SNPH	0	0	0.466284	0	0.006032	0	0	0.523056	0	0.008411
KLF5	0	0	0.465023	0	0.006186	0	0	0.4761	0	0.009705
TRPC1	0	0	0.464479	0	0.00727	0	0	0.515591	0	0.008378
CASP10	0	0	0.463917	0	0.005886	0	0	0.519195	0	0.008062
PRKAR1B	0	0	0.46359	0	0.006092	0	0	0.462502	0	0.007972
PKDCC	0	0	0.463124	0	0.006968	0	0	0.516464	0	0.007912
GNAQ	0	0	0.461936	0	0.007042	0	0	0.516866	0	0.008501
SDC1	0	0	0.460594	0	0.005902	0	0	0.473376	0	0.009309
C1orf106	0	0	0.4577	0	0.006531	0	0	0.527332	0	0.008934
NDFIP2	0	0	0.45516	0	0.006341	0	0	0.535349	0	0.009839
C3orf15	0	0	0.455036	0	0.006479	0	0	0.520546	0	0.008876
GARNL3	0	0	0.450529	0	0.007979	0	0	0.493629	0	0.008186
TACSTD2	0	0	0.450468	0	0.006013	0	0	0.528764	0	0.009086
TMEM63B	0	0	0.449685	0	0.005961	0	0	0.52425	0	0.008623
TPCN2	0	0	0.44822	0	0.008726	0	0	0.474177	0	0.008312
NIPSNAP3B	0	0	0.445772	0	0.00644	0	0	0.50547	0	0.008029
CAPZB	0	0	0.445337	0	0.007404	0	0	0.495778	0	0.008405
KIAA1468	0	0	0.444657	0	0.007712	0	0	0.497544	0	0.008917
C1orf116	0	0	0.43755	0	0.006794	0	0	0.501726	0	0.009635
FGL2	0	0	0.435875	0	0.01249	0	0	0.433904	0	0.007931
PALM2	0	0	0.435659	0	0.007205	0	0	0.474183	0	0.008312
MAPK4	0	0	0.43302	0	0.007175	0	0	0.493707	0	0.007945
CCDC107	0	0	0.433019	0	0.006286	0	0	0.493575	0	0.00818
SMAD3	0	0	0.432155	0	0.007087	0	0	0.500999	0	0.008682
CD99L2	0	0	0.432069	0	0.011407	0	0	0.434398	0	0.007991
COQ7	0	0	0.430643	0	0.008245	0	0	0.429963	0	0.008805
ZNF382	0	0	0.430561	0	0.006355	0	0	0.490184	0	0.008125
ACOT9	0	0	0.430442	0	0.007535	0	0	0.448975	0	0.008579
KCMF1	0	0	0.422217	0	0.007256	0	0	0.478546	0	0.00845
OSTM1	0	0	0.421636	0	0.009157	0	0	0.434582	0	0.008013
KCTD15	0	0	0.420291	0	0.006036	0	0	0.496325	0	0.008197
DST	0	0	0.418751	0	0.006365	0	0	0.445495	0	0.008139
TMEM51	0	0	0.417201	0	0.005804	0	0	0.494281	0	0.007999
PRPF39	0	0	0.412198	0	0.008564	0	0	0.472686	0	0.008387
NFIB	0	0	0.412148	0	0.007708	0	0	0.43714	0	0.00834
PRKCZ	0	0	0.411788	0	0.005804	0	0	0.448126	0	0.008468
NT5DC3	0	0	0.40948	0	0.006042	0	0	0.473814	0	0.007942
KLHL4	0	0	0.407988	0	0.007192	0	0	0.434303	0	0.007979
SLC25A36	0	0	0.405153	0	0.00754	0	0	0.474249	0	0.008568
BCAP29	0	0	0.402178	0	0.006	0	0	0.439027	0	0.007995
DENND5A	0	0	0.395549	0	0.005952	0	0	0.435056	0	0.008072
RNF10	0	0	0.390636	0	0.005984	0	0	0.472811	0	0.008401
AKR1D1	0	0	0.38908	0	0.005849	0	0	0.469785	0	0.008066
RASA3	0	0	0.377623	0	0.008055	0	0	0.433411	0	0.008228
hsa-mir-31	0	0	0.374493	0	0.008989	0	0	0.385875	0	0.008407
PPP1R16A	0	0	0.370764	0	0.007014	0	0	0.432567	0	0.008119
ALDH5A1	0	0	0.369684	0	0.006776	0	0	0.44353	0	0.00911
EP400NL	0	0	0.369462	0	0.005805	0	0	0.444501	0	0.008808
ACAT1	0	0	0.367453	0	0.006591	0	0	0.43259	0	0.008122
ARHGEF37	0	0	0.364998	0	0.006225	0	0	0.434782	0	0.007923
ID1	0	0	0.362184	0	0.006002	0	0	0.439247	0	0.009056
AGK	0	0	0.351131	0	0.005987	0	0	0.396663	0	0.008616
PDLIM5	0	0	0.279869	0	0.006288	0	0	0.341571	0	0.008844

## Sheet: HNSC
NodeName	SpanningTree_T_O	SpanningTree_T_M	Closeness_T	Betweenness_T	Degree_T	SpanningTree_N_O	SpanningTree_N_M	Closeness_N	Betweenness_N	Degree_N
hsa-mir-17	1	1	1	1	1	1	1	1	1	1
hsa-mir-141	1	1	0.964302	0.840014	0.559744	1	1	0.957464	0.585195	0.545248
hsa-mir-93	1	1	0.949892	0.429138	0.475944	1	1	0.951602	0.386083	0.464911
hsa-mir-942	1	1	0.94181	0.427531	0.579308	1	1	0.938607	0.355387	0.610869
hsa-mir-183	1	1	0.939165	0.357009	0.298985	1	1	0.876203	0.171407	0.314124
hsa-mir-25	1	1	0.932231	0.767136	0.854817	1	1	0.919408	0.662864	0.829719
hsa-mir-944	1	1	0.911921	0.560211	0.356549	1	1	0.976825	0.498668	0.427549
hsa-mir-3934	1	1	0.904333	0.212745	0.249659	1	1	0.920426	0.234905	0.320786
hsa-mir-22	1	1	0.868108	0.255541	0.276124	1	1	0.915158	0.32205	0.323282
hsa-mir-150	1	1	0.853691	0.377447	0.505803	1	1	0.85805	0.329374	0.554463
hsa-mir-200c	1	1	0.850863	0.2019	0.289937	1	1	0.864776	0.208044	0.30169
hsa-mir-766	1	1	0.837507	0.170625	0.304337	1	1	0.91914	0.244405	0.34529
hsa-mir-203	1	1	0.79338	0.617907	0.793032	1	1	0.816402	0.564467	0.828482
hsa-mir-378	1	1	0.788129	0.305187	0.379728	1	1	0.817622	0.340435	0.43972
hsa-mir-15b	1	1	0.871472	0.153248	0.291854	1	0.999995	0.835349	0.125068	0.251951
hsa-mir-940	1	0.999991	0.854312	0.149757	0.209093	1	0.999996	0.886071	0.149738	0.241607
hsa-mir-651	1	0.999972	0.815884	0.098152	0.176803	1	0.999978	0.792064	0.09846	0.184257
hsa-mir-625	1	0.999966	0.806571	0.271409	0.212795	1	0.999961	0.84354	0.245621	0.269776
hsa-mir-708	1	0.999955	0.758177	0.091296	0.176985	1	0.999988	0.769843	0.098615	0.209764
hsa-mir-148a	1	0.999951	0.704782	0.152599	0.189328	1	0.99995	0.762629	0.179096	0.212917
hsa-mir-27b	1	0.999939	0.775995	0.139242	0.196671	1	0.999882	0.841041	0.128146	0.204888
hsa-mir-659	1	0.99993	0.821217	0.15307	0.122622	1	0.999899	0.851682	0.13481	0.135708
hsa-mir-1976	1	0.999885	0.781506	0.077409	0.105061	1	0.999755	0.775295	0.067303	0.106006
hsa-mir-495	1	0.999785	0.720107	0.048997	0.076351	1	0.999723	0.84351	0.104711	0.107398
hsa-mir-299	1	0.999768	0.764223	0.045022	0.089652	1	0.999935	0.850357	0.145556	0.126015
hsa-mir-3170	1	0.999665	0.769477	0.100113	0.104476	1	0.998562	0.775217	0.054874	0.101794
hsa-mir-200a	1	0.999642	0.750774	0.042203	0.085478	1	0.999644	0.713737	0.027565	0.090443
hsa-mir-744	1	0.999027	0.766171	0.096516	0.118823	1	0.99928	0.78915	0.099854	0.139253
hsa-mir-452	1	0.998861	0.752718	0.095788	0.121208	1	0.999737	0.85669	0.227237	0.160224
hsa-mir-543	1	0.998061	0.801151	0.072967	0.107352	1	0.998987	0.903354	0.126804	0.149796
hsa-mir-96	1	0.997993	0.833661	0.063504	0.126218	1	0.995182	0.820831	0.065791	0.121272
hsa-mir-363	1	0.997381	0.756982	0.061474	0.088416	1	0.989253	0.761191	0.031444	0.066449
hsa-mir-30d	1	0.996389	0.613093	0.031454	0.081599	1	0.995015	0.612285	0.027037	0.078994
hsa-mir-30a	1	0.996185	0.602827	0.02446	0.062009	1	0.999085	0.67163	0.046052	0.081633
hsa-mir-934	1	0.995213	0.73268	0.114503	0.105098	1	0.996973	0.744072	0.11641	0.139293
hsa-mir-432	1	0.994521	0.649158	0.071683	0.073358	1	0.993156	0.733989	0.061124	0.081458
hsa-mir-193b	1	0.993572	0.680819	0.04912	0.112459	1	0.992511	0.707209	0.052513	0.102627
hsa-mir-30b	1	0.989134	0.606424	0.057947	0.114596	1	0.962613	0.639425	0.052979	0.109058
hsa-mir-496	1	0.982597	0.714462	0.020638	0.052705	1	0.974846	0.801933	0.017259	0.063796
hsa-mir-15a	1	0.981724	0.807674	0.022831	0.054555	1	0.985155	0.801238	0.020116	0.057784
hsa-mir-182	1	0.980755	0.783575	0.029596	0.081995	1	0.973048	0.788051	0.025802	0.083247
hsa-mir-1276	1	0.979922	0.693346	0.041585	0.075113	1	0.984318	0.710851	0.044086	0.084912
hsa-mir-134	1	0.977216	0.743796	0.033355	0.065738	1	0.977611	0.821877	0.037862	0.083498
hsa-mir-222	1	0.975774	0.615202	0.038117	0.050193	1	0.98277	0.666809	0.040657	0.066674
hsa-mir-185	1	0.974515	0.773971	0.130001	0.150977	1	0.978756	0.790426	0.149875	0.174375
hsa-mir-200b	1	0.964472	0.727802	0.03488	0.071207	1	0.957448	0.745049	0.042011	0.071396
hsa-mir-1301	1	0.960421	0.826436	0.174765	0.135801	1	0.940617	0.821866	0.14278	0.135761
hsa-mir-598	1	0.958547	0.763641	0.038926	0.069998	1	0.95169	0.693178	0.023013	0.062051
hsa-mir-196b	1	0.957059	0.808206	0.03608	0.093226	1	0.858179	0.706087	0.031175	0.062797
hsa-mir-431	1	0.955692	0.703698	0.029814	0.060284	1	0.969026	0.789176	0.045026	0.082453
hsa-mir-221	1	0.955275	0.611978	0.053239	0.085438	1	0.978646	0.688251	0.06348	0.101053
hsa-mir-466	1	0.953759	0.762876	0.047169	0.106225	1	0.954952	0.7168	0.048121	0.103944
IRS1	1	0.953513	0.868807	0.096653	0.060068	1	0.942373	0.842602	0.084735	0.061947
hsa-mir-584	1	0.948831	0.72496	0.122501	0.181726	1	0.917825	0.791839	0.160586	0.192667
hsa-mir-889	1	0.945889	0.65906	0.016835	0.050865	1	0.94683	0.78575	0.022013	0.073448
ZADH2	1	0.943566	0.857841	0.182206	0.039803	1	0.927257	0.907137	0.163008	0.049532
hsa-mir-378c	1	0.940229	0.629855	0.010905	0.044303	1	0.977897	0.627988	0.013303	0.055425
hsa-mir-23b	1	0.939861	0.75055	0.090939	0.135645	1	0.906995	0.745625	0.087602	0.139229
hsa-mir-410	1	0.939745	0.646152	0.011864	0.031534	1	0.962615	0.776573	0.059952	0.046628
hsa-mir-3127	1	0.939012	0.624332	0.063542	0.086023	1	0.931819	0.650342	0.061811	0.131089
hsa-mir-874	1	0.934437	0.70732	0.026493	0.056413	1	0.916693	0.739654	0.028993	0.059649
MASP1	1	0.933394	0.590183	0.015437	0.03134	1	0.952558	0.693907	0.016763	0.048819
hsa-mir-130b	1	0.928811	0.681158	0.023394	0.063668	1	0.830565	0.730328	0.025435	0.050996
hsa-mir-1266	1	0.927796	0.689613	0.049514	0.086573	1	0.973568	0.782695	0.093345	0.122162
hsa-mir-3684	1	0.925711	0.809788	0.034155	0.067605	1	0.941019	0.777169	0.035887	0.073436
hsa-mir-429	1	0.924874	0.691198	0.018174	0.056741	1	0.938234	0.662876	0.02266	0.054948
hsa-mir-205	1	0.917407	0.768626	0.039158	0.048519	1	0.94529	0.770551	0.040986	0.058262
hsa-mir-370	1	0.914464	0.598045	0.016519	0.042006	1	0.935784	0.67909	0.032165	0.047275
hsa-mir-377	1	0.911133	0.730312	0.029273	0.036173	1	0.928924	0.79724	0.033274	0.047665
hsa-mir-379	1	0.907697	0.728754	0.029168	0.073444	1	0.935796	0.867904	0.127082	0.106814
hsa-mir-487a	1	0.897968	0.625607	0.00867	0.035419	1	0.918212	0.740458	0.010418	0.05128
hsa-mir-541	1	0.894629	0.707027	0.02416	0.042996	1	0.899595	0.78839	0.042679	0.056894
hsa-mir-335	1	0.891231	0.61324	0.033895	0.058968	1	0.892874	0.609977	0.032097	0.062844
hsa-mir-454	1	0.884328	0.716709	0.026107	0.05018	1	0.92761	0.767872	0.034993	0.064333
hsa-mir-1307	1	0.879587	0.739353	0.029062	0.056421	1	0.864742	0.750309	0.027746	0.06621
hsa-mir-629	1	0.87459	0.73013	0.035337	0.070388	1	0.935735	0.793718	0.05907	0.085084
hsa-mir-33a	1	0.871692	0.622481	0.018358	0.044106	1	0.876927	0.682394	0.019962	0.049945
hsa-mir-21	1	0.852213	0.626112	0.032129	0.048305	1	0.859041	0.693721	0.039809	0.053708
hsa-mir-605	1	0.846253	0.623205	0.046696	0.059335	1	0.856634	0.704016	0.052495	0.078353
hsa-mir-380	1	0.844099	0.668483	0.005054	0.034373	1	0.864102	0.739817	0.004924	0.044043
hsa-mir-147b	1	0.842541	0.605746	0.018423	0.036594	1	0.886326	0.673381	0.02205	0.047275
hsa-mir-1287	1	0.838027	0.608882	0.019462	0.036174	1	0.772376	0.621242	0.018253	0.037248
hsa-mir-1296	1	0.835231	0.565978	0.063762	0.076336	1	0.775386	0.636148	0.07191	0.085026
hsa-mir-3651	1	0.823749	0.679523	0.007873	0.029977	1	0.795795	0.708427	0.010865	0.031339
hsa-mir-3662	1	0.821113	0.793581	0.038114	0.048865	1	0.824681	0.790142	0.039887	0.059504
TRDMT1	1	0.814031	0.738035	0.039696	0.020573	1	0.869232	0.825601	0.058899	0.028632
hsa-mir-106b	1	0.809872	0.735576	0.016479	0.035611	1	0.69219	0.729358	0.012398	0.030327
hsa-mir-758	1	0.791676	0.630152	0.009853	0.02355	1	0.821654	0.732239	0.014267	0.033155
hsa-mir-18a	1	0.784123	0.658458	0.01818	0.044793	1	0.852041	0.711478	0.028381	0.052439
hsa-mir-589	1	0.776022	0.78322	0.034104	0.029502	1	0.751911	0.715874	0.031733	0.03114
hsa-mir-425	1	0.747031	0.836394	0.026325	0.033657	1	0.798815	0.817088	0.03478	0.037223
hsa-mir-190	1	0.743061	0.59718	0.044797	0.041495	1	0.758831	0.611266	0.046371	0.052664
hsa-mir-590	1	0.740672	0.727606	0.021793	0.042543	1	0.740727	0.723163	0.024415	0.042061
hsa-mir-660	1	0.739513	0.631813	0.014877	0.030004	1	0.718202	0.646231	0.015245	0.036823
hsa-mir-186	1	0.73223	0.668678	0.019618	0.03469	1	0.80568	0.740216	0.021153	0.043391
hsa-mir-146a	1	0.728228	0.670183	0.049646	0.067329	1	0.852495	0.742931	0.057511	0.082419
ALDH5A1	1	0.709112	0.797994	0.045919	0.036315	1	0.756384	0.835789	0.044767	0.042514
hsa-mir-155	1	0.707671	0.716714	0.065639	0.044417	1	0.652598	0.707084	0.060252	0.049671
hsa-mir-320a	1	0.690119	0.657012	0.012938	0.028206	1	0.68155	0.665333	0.011383	0.031735
RNF144B	1	0.676144	0.633397	0.010596	0.033812	1	0.544995	0.687431	0.005638	0.031811
hsa-mir-31	1	0.671596	0.50686	0.015099	0.028414	1	0.680305	0.53545	0.016885	0.032686
hsa-mir-10b	1	0.657537	0.618982	0.01973	0.049415	1	0.50256	0.644767	0.018536	0.036657
CNTNAP2	1	0.656216	0.591629	0.037032	0.015079	1	0.674252	0.589406	0.032743	0.017803
hsa-mir-1180	1	0.646278	0.596467	0.010213	0.022098	1	0.684652	0.674486	0.015465	0.03319
hsa-mir-612	1	0.643247	0.643404	0.037588	0.049721	1	0.755097	0.692135	0.042205	0.08275
hsa-mir-145	1	0.64316	0.636345	0.007272	0.011673	1	0.635576	0.703727	0.007419	0.015288
hsa-mir-133b	1	0.636725	0.513606	0.00469	0.012399	1	0.638876	0.57207	0.005275	0.015697
hsa-mir-197	1	0.63561	0.576371	0.006234	0.014055	1	0.613367	0.688715	0.008019	0.016658
hsa-mir-505	1	0.622717	0.673778	0.012014	0.023531	1	0.645772	0.761447	0.0243	0.030827
hsa-mir-217	1	0.620353	0.610454	0.014537	0.022342	1	0.716753	0.65904	0.014831	0.028486
TEAD3	1	0.615503	0.587276	0.021772	0.009407	1	0.562386	0.589272	0.022212	0.00988
hsa-mir-100	1	0.607826	0.611948	0.0447	0.070969	1	0.511209	0.649926	0.045167	0.07328
MPP2	1	0.602403	0.66648	0.006348	0.016253	1	0.610772	0.689529	0.006575	0.019637
hsa-mir-411	1	0.586362	0.599486	0.014537	0.020956	1	0.62356	0.66643	0.014831	0.028649
hsa-mir-577	1	0.586296	0.594174	0.011	0.031671	1	0.642557	0.674554	0.01193	0.039934
hsa-mir-135b	1	0.581487	0.719369	0.005141	0.016838	1	0.624346	0.727401	0.005507	0.022056
hsa-mir-99a	1	0.544145	0.567312	0.022412	0.031809	1	0.515193	0.62372	0.022872	0.04048
hsa-mir-337	1	0.535345	0.550077	0.004925	0.012453	1	0.556987	0.615163	0.004531	0.014992
hsa-mir-1293	1	0.531336	0.508654	0.018166	0.022878	1	0.532369	0.522468	0.018533	0.028321
hsa-mir-484	1	0.517263	0.59786	0.033596	0.051	1	0.531697	0.632247	0.03639	0.062781
hsa-mir-154	1	0.515522	0.585097	0.007524	0.016832	1	0.595463	0.691366	0.006846	0.021293
hsa-mir-1295	1	0.515479	0.585069	0.015272	0.028682	1	0.424348	0.652765	0.015975	0.03152
hsa-mir-939	1	0.49955	0.510575	0.018167	0.031209	1	0.479507	0.496053	0.018534	0.032519
hsa-mir-106a	1	0.49833	0.61073	0.012002	0.02738	1	0.508592	0.635508	0.011461	0.031015
hsa-mir-653	1	0.492572	0.625362	0.013547	0.01867	1	0.474688	0.680665	0.008196	0.022542
hsa-mir-3940	1	0.479274	0.585945	0.008189	0.017417	1	0.475288	0.61475	0.008451	0.022695
hsa-mir-144	1	0.477197	0.582394	0.012955	0.020866	1	0.451111	0.605966	0.012369	0.025211
hsa-mir-149	1	0.467342	0.735286	0.011419	0.029248	1	0.441155	0.736201	0.012508	0.033563
hsa-mir-548s	1	0.464792	0.617493	0.007511	0.018679	1	0.513478	0.614591	0.007691	0.021304
CACNB3	1	0.463769	0.635093	0.025479	0.022247	1	0.485379	0.714233	0.038061	0.026878
TRIM4	1	0.451194	0.604398	0.013376	0.014685	1	0.463194	0.645999	0.015873	0.015629
hsa-mir-95	1	0.450836	0.558368	0.014691	0.023574	1	0.588406	0.607954	0.015324	0.039146
hsa-mir-1271	1	0.449376	0.643178	0.003745	0.01605	1	0.464197	0.629491	0.003712	0.014943
hsa-mir-34b	1	0.445746	0.498642	0.007283	0.01547	1	0.528115	0.543656	0.007801	0.022743
NOL6	1	0.442749	0.59421	0.018152	0.007589	1	0.459283	0.630749	0.018518	0.010312
hsa-mir-136	1	0.427761	0.482079	0.003651	0.011836	1	0.350619	0.593788	0.00371	0.016138
hsa-let-7i	1	0.407116	0.745203	0.032673	0.055592	1	0.37255	0.735647	0.03343	0.063415
hsa-mir-27a	1	0.40556	0.704684	0.02004	0.029519	1	0.46794	0.728807	0.021281	0.034433
hsa-mir-340	1	0.383283	0.605131	0.005063	0.012776	1	0.495594	0.609246	0.004803	0.016631
hsa-mir-494	1	0.382981	0.573025	0.014539	0.022641	1	0.438391	0.634678	0.014832	0.035075
hsa-mir-497	1	0.360869	0.480309	0.003637	0.008927	1	0.295781	0.567778	0.00371	0.00967
hsa-mir-143	1	0.360867	0.477272	0.014537	0.019739	1	0.370164	0.528705	0.014831	0.025763
ZDHHC3	1	0.35023	0.486309	0.021772	0.008612	1	0.369388	0.519769	0.022212	0.01127
hsa-mir-488	1	0.339194	0.627206	0.021796	0.030011	1	0.332547	0.700583	0.022236	0.04875
hsa-mir-549	1	0.316102	0.628974	0.043535	0.057553	1	0.501168	0.665436	0.044439	0.080158
VAPB	1	0.313854	0.62441	0.014528	0.007929	1	0.325624	0.6495	0.014821	0.010776
hsa-mir-187	1	0.312077	0.71232	0.011086	0.020938	1	0.457074	0.702939	0.011809	0.030138
CEP57	1	0.296471	0.671874	0.011234	0.016109	1	0.255452	0.649947	0.01113	0.016822
hsa-mir-130a	1	0.29098	0.615548	0.004265	0.010716	1	0.340517	0.651898	0.004481	0.014422
hsa-mir-937	1	0.282648	0.420536	0.018167	0.024234	1	0.30508	0.458712	0.018534	0.03428
hsa-mir-655	1	0.277283	0.674484	0.041839	0.027716	1	0.226884	0.69187	0.040688	0.029113
hsa-mir-34a	1	0.274684	0.721478	0.014842	0.03339	1	0.24421	0.692774	0.014831	0.030737
MYO1D	1	0.272894	0.821634	0.069343	0.021297	1	0.283504	0.794786	0.068132	0.022778
hsa-mir-664	1	0.261763	0.683425	0.003637	0.010454	1	0.240984	0.69294	0.00371	0.011888
hsa-mir-433	1	0.257691	0.661774	0.00371	0.017872	1	0.282165	0.732185	0.004154	0.022028
hsa-mir-451	1	0.251089	0.521311	0.007272	0.012893	1	0.312849	0.542202	0.007419	0.015931
hsa-mir-1228	1	0.24142	0.492731	0.010905	0.015253	1	0.2456	0.545144	0.011125	0.021137
hsa-mir-148b	1	0.225454	0.689786	0.0254	0.017533	1	0.247267	0.649046	0.025912	0.015486
CNTF	1	0.221223	0.69117	0.021772	0.010588	1	0.241179	0.704726	0.022212	0.011945
hsa-mir-500a	1	0.219951	0.539172	0.007272	0.015948	1	0.174983	0.539357	0.007419	0.01542
SEMA3C	1	0.211499	0.524297	0.00727	0.011879	1	0.194001	0.598155	0.007417	0.016175
C18orf10	1	0.202661	0.479047	0.014528	0.009908	1	0.164373	0.551823	0.014821	0.011404
hsa-mir-665	1	0.197143	0.526961	0.003637	0.008125	1	0.246716	0.588051	0.00371	0.010382
SPRYD3	1	0.195069	0.867904	0.126861	0.026001	1	0.154805	0.826794	0.031448	0.021586
hsa-mir-10a	1	0.179248	0.573264	0.018167	0.026637	1	0.195677	0.599416	0.018534	0.032494
hsa-mir-642a	1	0.169018	0.584867	0.025423	0.039178	1	0.264107	0.58222	0.025937	0.052106
MEN1	1	0.15799	0.546392	0.036224	0.016382	1	0.210504	0.644692	0.037368	0.019852
hsa-let-7d	1	0.153862	0.420788	0.010905	0.021649	1	0.123544	0.472554	0.011125	0.020276
N4BP1	1	0.152652	0.720976	0.011645	0.017153	1	0.174388	0.810424	0.019475	0.023032
C1orf198	1	0.145993	0.554439	0.0109	0.008672	1	0.179145	0.613262	0.011121	0.010379
WASL	1	0.144008	0.563443	0.018152	0.009269	1	0.179584	0.542365	0.018518	0.010158
EIF2AK1	1	0.143559	0.57744	0.014528	0.00928	1	0.123738	0.659047	0.014821	0.011158
hsa-mir-483	1	0.139976	0.487686	0.032673	0.059661	1	0.187344	0.55961	0.033333	0.058697
RTN4R	1	0.13242	0.42197	0.003637	0.009521	1	0.102743	0.453707	0.00371	0.010379
ZIC2	1	0.123858	0.631924	0.0109	0.009685	1	0.144618	0.601782	0.011121	0.012128
KDELR2	1	0.123348	0.555379	0.018152	0.009055	1	0.098367	0.573846	0.018518	0.010122
hsa-mir-877	1	0.109878	0.476414	0.014537	0.01959	1	0.145258	0.466677	0.014831	0.026762
hsa-mir-374b	1	0.108317	0.427532	0.003637	0.007166	1	0.1041	0.505333	0.00371	0.010777
hsa-mir-214	1	0.103013	0.502757	0.010905	0.020736	1	0.092181	0.550062	0.011125	0.019969
hsa-mir-3150b	1	0.102416	0.455203	0.007272	0.012848	1	0.120706	0.516236	0.007419	0.015327
hsa-mir-935	1	0.097195	0.465421	0.014537	0.0204	1	0.080685	0.487873	0.014831	0.027712
hsa-mir-1305	1	0.094451	0.501434	0.007272	0.015422	1	0.093429	0.534717	0.007419	0.020772
PLXNB3	1	0.089032	0.652437	0.0109	0.008571	1	0.087944	0.724229	0.011121	0.013093
MMP14	1	0.083272	0.677109	0.003637	0.012886	1	0.10128	0.711793	0.011075	0.017062
hsa-mir-29c	1	0.080711	0.696498	0.003637	0.009079	1	0.072296	0.674327	0.00371	0.010522
OSBPL11	1	0.063991	0.580316	0.0109	0.009669	1	0.065486	0.595101	0.011121	0.013019
hsa-mir-212	1	0.061985	0.50691	0.007272	0.01128	1	0.059808	0.597934	0.007419	0.016423
C8orf33	1	0.050847	0.501353	0.003637	0.012058	1	0.053429	0.531272	0.00371	0.011533
hsa-mir-489	1	0.043388	0.461733	0.007272	0.010583	1	0.042398	0.52193	0.007419	0.018449
RAB31	1	0.042122	0.591079	0.003637	0.008374	1	0.048888	0.657071	0.00371	0.012639
PPAT	1	0.022989	0.644518	0.014528	0.009199	1	0.033933	0.693447	0.014821	0.012574
SEMA3E	1	0.017865	0.723345	0.0109	0.007326	1	0.027984	0.793854	0.011121	0.011745
hsa-let-7e	1	0.016788	0.519343	0.010905	0.014937	1	0.025927	0.581768	0.011125	0.02344
GLCE	1	0.014846	0.63124	0.00727	0.010593	1	0.014565	0.660915	0.007417	0.010265
DAZAP2	1	0.014387	0.634229	0.003637	0.008957	1	0.016947	0.67267	0.00371	0.011536
hsa-mir-1294	1	0.012139	0.547133	0.007272	0.010566	1	0.018659	0.65718	0.007419	0.017553
ZNF598	1	0.009807	0.690925	0.003637	0.008892	1	0.012163	0.691979	0.00371	0.010316
hsa-mir-3653	1	0.005711	0.543934	0.003637	0.009646	1	0.007403	0.54854	0.00371	0.010062
hsa-mir-20a	0.970267	0.970267	0.796679	0.014869	0.048531	0.968353	0.968353	0.773241	0.004945	0.047847
hsa-mir-382	0.945728	0.945728	0.719568	0.010801	0.041238	0.944959	0.944959	0.816546	0.009351	0.056412
CPEB3	0.929926	0.929926	0.800096	0.124185	0.05057	0.90217	0.90217	0.833804	0.064893	0.051574
hsa-mir-20b	0.92891	0.92891	0.648458	0.008589	0.022257	0.893342	0.893342	0.699734	0.021832	0.026312
TRIM34	0.86967	0.86967	0.571015	0.006358	0.01254	0.873829	0.873829	0.647783	0.007255	0.017023
MET	0.844472	0.844472	0.808857	0.052557	0.029931	0.800174	0.800174	0.882259	0.073244	0.032201
hsa-mir-539	0.833675	0.833675	0.636592	0.000925	0.018893	0.914613	0.914613	0.720465	0.009589	0.033276
OPN3	0.826404	0.826404	0.712411	0.041615	0.033977	0.746132	0.746132	0.771741	0.030218	0.035198
BCL2	0.826366	0.826366	0.849995	0.080529	0.042451	0.81161	0.81161	0.85294	0.022759	0.051423
KIF13B	0.808733	0.808733	0.553273	0.004029	0.014621	0.795004	0.795004	0.607479	0.007674	0.017139
TSHZ3	0.806226	0.806226	0.706872	0.035927	0.038705	0.626014	0.626014	0.639936	0.001811	0.021943
BRWD1	0.7858	0.7858	0.711375	0.018734	0.019427	0.773857	0.773857	0.756684	0.009593	0.021024
PTPRK	0.784719	0.784719	0.77286	0.03115	0.02595	0.797175	0.797175	0.812672	0.074509	0.033183
CCDC25	0.774831	0.774831	0.910315	0.030079	0.046699	0.766333	0.766333	0.880665	0.06172	0.039931
NRP2	0.765233	0.765233	0.794765	0.025133	0.019752	0.810326	0.810326	0.794829	0.025121	0.020211
TM9SF2	0.759379	0.759379	0.714792	0.03578	0.020232	0.765807	0.765807	0.713462	0.025357	0.021444
EPB41L4B	0.755101	0.755101	0.828177	0.391286	0.029674	0.712401	0.712401	0.869148	0.081635	0.024644
HES2	0.745998	0.745998	0.858563	0.040873	0.028891	0.647582	0.647582	0.905421	0.046918	0.030063
MAP2K7	0.745327	0.745327	0.739601	0.017346	0.017349	0.758037	0.758037	0.741155	0.015713	0.020777
LCORL	0.735815	0.735815	0.743499	0.033738	0.023984	0.688777	0.688777	0.710353	0.009772	0.015912
HRH1	0.734905	0.734905	0.788516	0.009255	0.012618	0.757642	0.757642	0.792377	0.008663	0.015263
RAVER2	0.722236	0.722236	0.889641	0.031753	0.042825	0.752206	0.752206	0.889872	0.103282	0.043529
IDH3A	0.698898	0.698898	0.668565	0.008527	0.031952	0.74901	0.74901	0.799961	0.043212	0.044579
BASP1	0.693232	0.693232	0.743015	0.021914	0.037221	0.677119	0.677119	0.719222	0.002978	0.028005
SLC25A15	0.693166	0.693166	0.669563	0.018209	0.020725	0.652731	0.652731	0.693608	0.019	0.021739
CHN2	0.681728	0.681728	0.629254	0.002685	0.02105	0.757469	0.757469	0.666192	0.032954	0.025157
DYRK1A	0.676233	0.676233	0.626487	0.004419	0.019639	0.669551	0.669551	0.68759	0.000605	0.021403
GRINL1A	0.656554	0.656554	0.683566	0.00274	0.020461	0.641608	0.641608	0.707139	0.014248	0.021793
HDAC2	0.655401	0.655401	0.518519	0.003489	0.009781	0.657972	0.657972	0.573133	0.010077	0.010325
DDOST	0.647436	0.647436	0.526638	0.00026	0.010756	0.583439	0.583439	0.598788	0.001431	0.01081
RAB3A	0.645858	0.645858	0.531338	0.003272	0.009048	0.637918	0.637918	0.575207	0.002985	0.01074
C17orf51	0.645514	0.645514	0.684005	0.016613	0.013895	0.502488	0.502488	0.643459	0.002135	0.010182
IL4R	0.639573	0.639573	0.737924	0.042049	0.017007	0.631591	0.631591	0.759531	0.036564	0.018261
RPS6KA5	0.630162	0.630162	0.649399	0.004587	0.022812	0.719389	0.719389	0.822651	0.057293	0.040107
NALCN	0.629887	0.629887	0.908118	0.084905	0.040544	0.523573	0.523573	0.851343	0.000372	0.026631
BMPR1B	0.628919	0.628919	0.843107	0.067572	0.029145	0.658834	0.658834	0.864408	0.139783	0.037014
hsa-mir-1254	0.618815	0.618815	0.599576	0.00585	0.008527	0.612435	0.612435	0.643418	0.005146	0.009965
hsa-mir-493	0.618339	0.618339	0.761337	0.001944	0.019679	0.739566	0.739566	0.82338	0.010996	0.031638
SCAI	0.609512	0.609512	0.718898	0.011351	0.02021	0.471718	0.471718	0.704698	0.004403	0.01539
MTBP	0.60529	0.60529	0.567853	0.000381	0.017478	0.657654	0.657654	0.622887	0.005873	0.022443
CECR6	0.603054	0.603054	0.735721	0.033923	0.009385	0.481915	0.481915	0.728621	0.023501	0.009507
DIS3L	0.601316	0.601316	0.766855	0.02209	0.015404	0.610504	0.610504	0.751951	0.015342	0.016469
KCNMA1	0.596793	0.596793	0.618944	0.01809	0.010668	0.555987	0.555987	0.65109	0.014826	0.010722
FAM89A	0.591989	0.591989	0.755961	0.022537	0.019002	0.661107	0.661107	0.785289	0.036657	0.023274
BNC1	0.582821	0.582821	0.66192	0.003626	0.010073	0.554732	0.554732	0.663504	0.001517	0.011471
TAPT1	0.580545	0.580545	0.80578	0.012105	0.034957	0.628478	0.628478	0.884923	0.061309	0.046828
TMEM92	0.579938	0.579938	0.662258	0.007464	0.01991	0.645771	0.645771	0.728373	0.013633	0.028984
BTNL9	0.579258	0.579258	0.713226	0.005745	0.022656	0.736992	0.736992	0.84782	0.099033	0.045309
MXD4	0.570914	0.570914	0.627713	0.017036	0.013207	0.646	0.646	0.635776	0.013125	0.016746
KREMEN1	0.56112	0.56112	0.86441	0.126097	0.022775	0.565552	0.565552	0.832936	0.062165	0.020617
ARSD	0.555579	0.555579	0.704007	0.012889	0.010357	0.492104	0.492104	0.762794	0.006795	0.011462
TANC2	0.552799	0.552799	0.841985	0.046368	0.024974	0.387421	0.387421	0.746916	0.000126	0.015525
KLHL6	0.549473	0.549473	0.774905	0.005961	0.016479	0.643753	0.643753	0.783799	0.010828	0.017873
ASTN2	0.546842	0.546842	0.892106	0.023107	0.031279	0.522973	0.522973	0.839545	0.02134	0.023791
MAFB	0.546568	0.546568	0.60246	1e-05	0.009391	0.597746	0.597746	0.611186	0.002292	0.012611
AGPAT4	0.541371	0.541371	0.683594	0.006098	0.011673	0.566137	0.566137	0.671206	0.006598	0.012805
MYEF2	0.540206	0.540206	0.869961	0.033025	0.029614	0.375909	0.375909	0.817725	0.019407	0.017013
IDH2	0.536202	0.536202	0.607243	0.002562	0.010623	0.623632	0.623632	0.750334	0.010522	0.017084
C1orf21	0.535837	0.535837	0.670691	0.022634	0.011595	0.580887	0.580887	0.723897	0.028663	0.016711
ZNF396	0.533619	0.533619	0.750219	0.006702	0.011693	0.528561	0.528561	0.77482	0.006138	0.011587
PCBD2	0.531064	0.531064	0.739226	0.01421	0.030316	0.511348	0.511348	0.798162	0.008699	0.035906
NCOA3	0.529389	0.529389	0.606822	0.012806	0.008834	0.486886	0.486886	0.675271	0.008578	0.009693
PC	0.527734	0.527734	0.643906	0.013187	0.008679	0.577938	0.577938	0.705993	0.017948	0.011872
MTMR2	0.525785	0.525785	0.714446	0.015581	0.010189	0.439607	0.439607	0.709746	0.007988	0.010196
hsa-mir-1248	0.525771	0.525771	0.547876	2e-06	0.00889	0.564012	0.564012	0.567105	0.000102	0.011772
SKAP1	0.523067	0.523067	0.825897	0.008739	0.014836	0.411889	0.411889	0.735219	0.004668	0.010213
SARM1	0.519948	0.519948	0.582073	0.001333	0.011989	0.507356	0.507356	0.64298	0.000709	0.01071
SYNGR3	0.514016	0.514016	0.684421	0.000671	0.012851	0.513681	0.513681	0.688988	0.001276	0.010943
PDPN	0.511983	0.511983	0.790354	0.035788	0.011943	0.489578	0.489578	0.728894	0.032638	0.013546
FUT4	0.511269	0.511269	0.734378	0.021991	0.009779	0.523012	0.523012	0.77166	0.021493	0.010962
DHTKD1	0.510098	0.510098	0.939737	0.32277	0.041512	0.404484	0.404484	0.883497	0.00393	0.02773
CAB39	0.505564	0.505564	0.659836	0.009831	0.00952	0.573676	0.573676	0.711194	0.005096	0.013531
FYCO1	0.504311	0.504311	0.539094	0.000914	0.010017	0.514333	0.514333	0.595155	0.007671	0.013455
FBLIM1	0.503944	0.503944	0.712056	0.005036	0.011044	0.480257	0.480257	0.689688	0.004788	0.010668
AP2B1	0.501466	0.501466	0.574801	0.000703	0.010161	0.468768	0.468768	0.60324	0.001565	0.010563
PIK3R3	0.50079	0.50079	0.812929	0.077617	0.02646	0.439901	0.439901	0.794749	0.011486	0.02201
C16orf54	0.495324	0.495324	0.606288	0.007687	0.008584	0.535959	0.535959	0.588499	0.007606	0.012711
MLF1	0.494264	0.494264	0.64484	0.002967	0.007724	0.484915	0.484915	0.739668	0.004328	0.01132
VAMP7	0.493554	0.493554	0.669181	0.002607	0.015511	0.507287	0.507287	0.68351	0.000979	0.016556
CYB5R1	0.486976	0.486976	0.832536	0.027688	0.017419	0.479629	0.479629	0.79374	0.129751	0.017535
ARL1	0.483631	0.483631	0.775476	0.016765	0.015059	0.42111	0.42111	0.769826	0.01045	0.015269
ARHGEF37	0.479431	0.479431	0.701532	0.012793	0.019555	0.425201	0.425201	0.729774	0.000343	0.019927
FURIN	0.476734	0.476734	0.699671	0.003578	0.01892	0.557453	0.557453	0.773448	0.070192	0.027259
FXN	0.474141	0.474141	0.953101	0.246173	0.032346	0.36533	0.36533	0.836419	0.032146	0.020865
SIM2	0.473549	0.473549	0.61159	0.001133	0.010882	0.474364	0.474364	0.613581	0.001358	0.010425
hsa-mir-208b	0.473099	0.473099	0.546472	0.000436	0.007442	0.503718	0.503718	0.646862	0.001717	0.011792
SBK1	0.472494	0.472494	0.873116	0.114768	0.035468	0.422363	0.422363	0.821103	0.028975	0.028492
RMND5A	0.471948	0.471948	0.708075	0.043702	0.02325	0.370705	0.370705	0.721969	0.039179	0.017752
XK	0.470868	0.470868	0.822541	0.008779	0.028157	0.432631	0.432631	0.832362	0.004544	0.033774
FAM126B	0.470383	0.470383	0.702513	0.030082	0.008195	0.514313	0.514313	0.768201	0.033883	0.00969
MYO18A	0.462795	0.462795	0.557723	0.001015	0.010935	0.443902	0.443902	0.592392	0.001567	0.011629
CEP63	0.461433	0.461433	0.584464	0.002048	0.010677	0.464728	0.464728	0.714414	0.009392	0.011937
PARVA	0.460351	0.460351	0.6483	0.025593	0.0167	0.409451	0.409451	0.723258	0.040227	0.017677
CCNG1	0.457467	0.457467	0.571733	0.003207	0.006836	0.593815	0.593815	0.647987	0.018918	0.012146
SPAST	0.454403	0.454403	0.670947	0.036241	0.013029	0.307056	0.307056	0.656883	0.015269	0.009722
AKAP7	0.452364	0.452364	0.871025	0.032086	0.032563	0.486236	0.486236	0.867908	0.09975	0.031859
ODF2L	0.446208	0.446208	0.725418	0.007143	0.025278	0.466457	0.466457	0.788138	0.044262	0.032309
DUSP18	0.442576	0.442576	0.697531	0.012357	0.01429	0.494101	0.494101	0.696431	0.014275	0.018788
C4orf46	0.438734	0.438734	0.769019	0.013876	0.020965	0.333548	0.333548	0.810296	0.008354	0.016078
TP53	0.436923	0.436923	0.601432	0.003118	0.012793	0.457948	0.457948	0.649653	0.005722	0.012434
DGCR2	0.430477	0.430477	0.59678	0.001683	0.007459	0.57459	0.57459	0.67593	0.016867	0.012441
CHEK1	0.422342	0.422342	0.627304	0.013572	0.012164	0.516242	0.516242	0.72859	0.036827	0.019618
SLC38A1	0.415733	0.415733	0.565617	0.004309	0.008223	0.485197	0.485197	0.685151	0.007109	0.014008
CENPL	0.414984	0.414984	0.744878	0.007753	0.019425	0.411533	0.411533	0.7435	0.042991	0.017735
C1QTNF6	0.409445	0.409445	0.834619	0.053225	0.021041	0.325381	0.325381	0.785294	0.022356	0.017408
hsa-mir-376c	0.408385	0.408385	0.599766	0.000306	0.013221	0.443897	0.443897	0.658556	0.000319	0.017642
PPP1R9B	0.407844	0.407844	0.917549	0.03501	0.026203	0.308943	0.308943	0.910688	0.012168	0.02368
LRP11	0.402964	0.402964	0.753237	0.006275	0.020987	0.373912	0.373912	0.764683	0.014487	0.023425
TRIM37	0.400854	0.400854	0.730914	0.000119	0.013519	0.425014	0.425014	0.764311	8.9e-05	0.016708
BUB3	0.398446	0.398446	0.68022	0.068387	0.018377	0.378318	0.378318	0.777165	0.160384	0.020075
LBR	0.390241	0.390241	0.670396	0.016259	0.014922	0.352499	0.352499	0.676922	0.007909	0.017214
USP47	0.389667	0.389667	0.615363	0.025062	0.008388	0.440562	0.440562	0.718649	0.048587	0.013702
FAM72B	0.388019	0.388019	0.699143	0.03783	0.014878	0.252137	0.252137	0.708907	0.021202	0.012227
AURKA	0.387628	0.387628	0.670174	0.007443	0.01286	0.305896	0.305896	0.653567	0.002041	0.010482
RPP14	0.381671	0.381671	0.714342	0.002797	0.017713	0.435677	0.435677	0.781977	0.008937	0.024853
MBNL1	0.378898	0.378898	0.629456	0.041109	0.008666	0.358133	0.358133	0.704523	0.025749	0.010699
NEDD4L	0.373687	0.373687	0.681146	0.002994	0.01168	0.35642	0.35642	0.67128	0.001664	0.010727
MTMR10	0.371339	0.371339	0.712149	0.018405	0.010392	0.334525	0.334525	0.715571	0.014046	0.009945
TBC1D4	0.370437	0.370437	0.761518	0.001363	0.019965	0.365928	0.365928	0.829546	0.010562	0.022292
TMEM87B	0.369803	0.369803	0.695094	0	0.007133	0.372144	0.372144	0.798773	0	0.012469
MMACHC	0.364906	0.364906	0.855962	0.023827	0.024212	0.342652	0.342652	0.84184	0.020226	0.022437
C9orf3	0.362539	0.362539	0.834619	0.072778	0.018237	0.35611	0.35611	0.80584	0.041525	0.018057
IFFO2	0.361263	0.361263	0.6934	0.014126	0.009754	0.311259	0.311259	0.736042	0.006476	0.010049
WDR37	0.359968	0.359968	0.670199	0.00148	0.018258	0.36736	0.36736	0.757201	0.001824	0.024064
NAV1	0.356396	0.356396	0.561803	0.004578	0.009221	0.376353	0.376353	0.633496	0.009505	0.013085
CD151	0.355883	0.355883	0.681171	0.012819	0.020497	0.299407	0.299407	0.703999	0.006344	0.017797
LONRF2	0.353507	0.353507	0.89473	0.041187	0.044768	0.300362	0.300362	0.902225	0.070199	0.040377
ADAMTS14	0.353453	0.353453	0.693079	0.00393	0.013654	0.377774	0.377774	0.755336	0.00983	0.016073
SP100	0.35133	0.35133	0.695102	0.00604	0.018143	0.330858	0.330858	0.690219	0.004476	0.01575
L3MBTL3	0.349647	0.349647	0.650545	0.000324	0.014329	0.391416	0.391416	0.682397	0.001392	0.018634
NT5DC1	0.341707	0.341707	0.561486	7.5e-05	0.00783	0.414613	0.414613	0.659093	0.005149	0.01235
BBS12	0.337971	0.337971	0.718998	0.002507	0.021462	0.412077	0.412077	0.769731	0.015816	0.028898
C2orf54	0.337531	0.337531	0.658513	0.014989	0.012659	0.36806	0.36806	0.717395	0.017973	0.015859
ALG10	0.337362	0.337362	0.763902	0.048673	0.010315	0.309433	0.309433	0.746779	0.03747	0.01077
FAM83A	0.336172	0.336172	0.628735	0.003797	0.010423	0.328369	0.328369	0.695961	0.004417	0.009756
HYOU1	0.335816	0.335816	0.595332	0.0006	0.012462	0.326191	0.326191	0.6928	0.000599	0.016149
BRIP1	0.33272	0.33272	0.733148	0.000733	0.019204	0.316972	0.316972	0.75029	0.002159	0.016366
CYP20A1	0.330649	0.330649	0.645067	0.001631	0.008883	0.34239	0.34239	0.663169	0.003312	0.010888
FAM129A	0.329584	0.329584	0.682206	0.003181	0.011218	0.327909	0.327909	0.716841	0.003454	0.010619
HLF	0.323138	0.323138	0.609785	0.000406	0.009632	0.33663	0.33663	0.646336	0.000822	0.010393
ETV5	0.32092	0.32092	0.791696	0.021493	0.019098	0.274353	0.274353	0.77971	0.016181	0.016531
KIAA1143	0.319184	0.319184	0.886925	0.1831	0.031694	0.282444	0.282444	0.929652	0.253747	0.029707
SLC25A13	0.318566	0.318566	0.549129	0.002399	0.007554	0.376988	0.376988	0.659649	0.026	0.010953
KDM2B	0.318444	0.318444	0.613585	0.010678	0.011307	0.290411	0.290411	0.635988	0.011142	0.01066
PODNL1	0.317699	0.317699	0.759236	0	0.014728	0.379114	0.379114	0.772266	0.013228	0.018057
TTC28	0.317598	0.317598	0.648186	0.001634	0.011372	0.274687	0.274687	0.667146	0.00068	0.011041
SH3PXD2B	0.314968	0.314968	0.671222	0.018553	0.010414	0.286847	0.286847	0.650872	0.014581	0.009746
MBLAC2	0.314212	0.314212	0.76541	0	0.010318	0.307394	0.307394	0.725734	0.006462	0.010345
hsa-mir-3942	0.313584	0.313584	0.696322	0.000303	0.011126	0.402749	0.402749	0.79313	0.004254	0.01685
JKAMP	0.311134	0.311134	0.726591	0.028029	0.016815	0.304394	0.304394	0.741124	0.028386	0.017841
FCF1	0.306838	0.306838	0.576575	0.000333	0.012143	0.31468	0.31468	0.671827	0.000183	0.016956
ZFP3	0.305662	0.305662	0.794873	0.015089	0.021392	0.346443	0.346443	0.855486	0.056959	0.030555
PDHA1	0.301808	0.301808	0.655691	0.00014	0.017355	0.372354	0.372354	0.805376	0.006023	0.030577
EZH1	0.301347	0.301347	0.635093	0.001263	0.013676	0.311569	0.311569	0.730789	0.002828	0.018766
VANGL1	0.300615	0.300615	0.828475	0.013393	0.01938	0.251434	0.251434	0.808568	0.002792	0.019678
KCTD21	0.299972	0.299972	0.607979	0.003808	0.020491	0.154344	0.154344	0.613203	0	0.009933
FANCA	0.299413	0.299413	0.727122	0.044735	0.0159	0.312943	0.312943	0.743314	0.062057	0.016977
GNB1	0.297841	0.297841	0.649508	0.005687	0.014998	0.245311	0.245311	0.599044	0.000238	0.01073
MYBL2	0.295842	0.295842	0.574756	0.001074	0.022858	0.165436	0.165436	0.551214	0	0.011177
UBAC1	0.295309	0.295309	0.633598	6.2e-05	0.012966	0.301213	0.301213	0.740821	6.8e-05	0.017793
PDE5A	0.295095	0.295095	0.819929	0.024368	0.01774	0.299164	0.299164	0.760336	0.019952	0.016478
PWWP2A	0.294166	0.294166	0.827202	0.098642	0.02082	0.263286	0.263286	0.859007	0.023541	0.020304
PTCHD1	0.292721	0.292721	0.7755	0.01647	0.012841	0.200609	0.200609	0.745973	0	0.010314
RNF152	0.290975	0.290975	0.5866	0.001582	0.009183	0.313305	0.313305	0.605726	0.005199	0.010327
PAPOLA	0.28991	0.28991	0.565454	0.001069	0.009001	0.265519	0.265519	0.63473	0.000866	0.010333
HMG20A	0.289308	0.289308	0.71312	0.010981	0.015964	0.276726	0.276726	0.783498	0.03127	0.018175
NARG2	0.289082	0.289082	0.80966	0.006645	0.017036	0.353877	0.353877	0.825845	0.012202	0.020451
CAPRIN2	0.287898	0.287898	0.649892	0.020192	0.010605	0.279591	0.279591	0.719963	0.025605	0.013773
PLSCR3	0.287405	0.287405	0.748524	0	0.009566	0.407701	0.407701	0.773746	0.010133	0.012223
MMP11	0.286836	0.286836	0.70057	0.01052	0.012296	0.2712	0.2712	0.69577	0.013617	0.012508
IKZF4	0.285591	0.285591	0.657379	0.016559	0.00848	0.284415	0.284415	0.676484	0.018795	0.009811
GCET2	0.285192	0.285192	0.557495	0	0.015489	0.298776	0.298776	0.598798	0	0.016158
F2RL1	0.280275	0.280275	0.697375	0	0.010745	0.278228	0.278228	0.689583	0	0.013153
H2AFV	0.279892	0.279892	0.90511	0.153919	0.03205	0.24251	0.24251	0.907721	0.088438	0.027855
CDCP1	0.278583	0.278583	0.638989	0.001699	0.009295	0.31114	0.31114	0.690089	0.003339	0.012587
TNFAIP8L3	0.277074	0.277074	0.884957	0.006509	0.023915	0.354118	0.354118	0.925506	0.016815	0.029585
ZNF620	0.276056	0.276056	0.888498	0.065531	0.022258	0.201351	0.201351	0.865549	0.051485	0.018313
SURF4	0.273058	0.273058	0.78742	0.027884	0.017401	0.247405	0.247405	0.809452	0.052318	0.017982
OPTN	0.270214	0.270214	0.561238	0.001858	0.008052	0.356851	0.356851	0.701342	0.02234	0.015214
ZBED1	0.26834	0.26834	0.684082	0.00942	0.012805	0.240975	0.240975	0.688762	0.006684	0.011742
MAN1A1	0.268057	0.268057	0.633061	0	0.009804	0.258855	0.258855	0.649513	0	0.011615
LYRM2	0.267447	0.267447	0.780649	0.004525	0.017039	0.318959	0.318959	0.85979	0.038058	0.023037
MAGI2	0.261802	0.261802	0.70747	0.007388	0.013083	0.324885	0.324885	0.752933	0.012516	0.017094
HTATIP2	0.261492	0.261492	0.709159	0.006762	0.010355	0.222247	0.222247	0.72391	0.006729	0.009928
PTGER2	0.25962	0.25962	0.685041	0	0.018225	0.303619	0.303619	0.711798	0.016386	0.018939
PTPLAD1	0.256909	0.256909	0.892333	0.038341	0.024095	0.199604	0.199604	0.808346	0.013824	0.01578
RTKN2	0.254539	0.254539	0.752014	0.069271	0.015682	0.281661	0.281661	0.84174	0.241227	0.018995
NDEL1	0.252692	0.252692	0.757291	0.018593	0.009366	0.268552	0.268552	0.817843	0.019583	0.012032
PLAG1	0.252072	0.252072	0.778348	0.004912	0.012695	0.32311	0.32311	0.844478	0.018738	0.017476
CLCA2	0.251485	0.251485	0.708151	0.000192	0.011657	0.319551	0.319551	0.657571	0.000269	0.010564
MAP7D3	0.251148	0.251148	0.666084	0	0.010296	0.252692	0.252692	0.630078	0	0.009927
KIAA0513	0.251046	0.251046	0.770265	0.005239	0.012601	0.30985	0.30985	0.84005	0.015674	0.015969
ZNF10	0.249501	0.249501	0.6365	0.000597	0.007692	0.282678	0.282678	0.684098	0.001541	0.010163
PTK7	0.248885	0.248885	0.771422	0.026153	0.016255	0.174348	0.174348	0.760598	0.010917	0.011958
DCAF5	0.248584	0.248584	0.689477	0.014582	0.012219	0.249968	0.249968	0.721213	0.016551	0.013852
GNA12	0.247591	0.247591	0.630588	0.005057	0.008787	0.251208	0.251208	0.727698	0.005957	0.011142
SPTBN4	0.247352	0.247352	0.673693	0.001463	0.011392	0.21872	0.21872	0.67598	0.000978	0.01053
PTCD3	0.247168	0.247168	0.916075	0.109283	0.032781	0.244677	0.244677	0.875305	0.03337	0.031998
NBN	0.245408	0.245408	0.650793	0.001333	0.007918	0.304231	0.304231	0.68916	0.003156	0.011497
ZNF684	0.244583	0.244583	0.793857	0	0.00951	0.252212	0.252212	0.799201	0	0.011167
DHFR	0.242558	0.242558	0.738948	0.010323	0.019739	0.214448	0.214448	0.75606	0.001679	0.015763
NIN	0.241158	0.241158	0.574552	0.007997	0.008129	0.251772	0.251772	0.647918	0.007726	0.011129
ROBO2	0.241055	0.241055	0.702746	0.016766	0.010319	0.226017	0.226017	0.669029	0.004154	0.009855
SNAP47	0.240423	0.240423	0.758525	0.004638	0.014273	0.300484	0.300484	0.759371	0.011841	0.017275
VAMP1	0.238777	0.238777	0.728191	0.001476	0.014815	0.20999	0.20999	0.755206	0.000929	0.015179
POLR2D	0.237239	0.237239	0.857052	0.179977	0.016442	0.22445	0.22445	0.850265	0.119642	0.01618
MAN2A2	0.235013	0.235013	0.772382	0.003627	0.016733	0.237193	0.237193	0.769601	0.00292	0.016958
RPA2	0.231689	0.231689	0.823803	0.027405	0.018864	0.145033	0.145033	0.739701	0	0.010016
DNMT1	0.2279	0.2279	0.538386	5.9e-05	0.007655	0.273524	0.273524	0.631156	0.001063	0.012439
SYT6	0.226634	0.226634	0.669705	0.005641	0.016478	0.17166	0.17166	0.723858	0.001195	0.010544
ZNF768	0.221717	0.221717	0.76765	0.005134	0.013737	0.256314	0.256314	0.729004	0.014161	0.010162
PDIA3	0.220448	0.220448	0.693889	0.005683	0.011962	0.28044	0.28044	0.828292	0.07342	0.018469
SLPI	0.217588	0.217588	0.611829	0.000822	0.01017	0.25503	0.25503	0.717648	0.008799	0.014802
LUC7L2	0.216419	0.216419	0.581329	8.7e-05	0.007499	0.255855	0.255855	0.63544	0.000225	0.010471
GINS4	0.216225	0.216225	0.759736	0.085248	0.01445	0.17471	0.17471	0.753101	0.037645	0.012245
ATAD2	0.215576	0.215576	0.69049	0.03323	0.015557	0.160085	0.160085	0.697632	0	0.012084
CHRDL2	0.212742	0.212742	0.636244	0.000114	0.008638	0.214607	0.214607	0.667511	0.000181	0.010534
GCC2	0.208407	0.208407	0.64871	0.000774	0.007018	0.274825	0.274825	0.704121	0.001007	0.010475
CAP1	0.207694	0.207694	0.640219	0	0.01071	0.244494	0.244494	0.777081	0.001154	0.017194
C1orf115	0.207628	0.207628	0.722517	0.00652	0.017353	0.1608	0.1608	0.759269	0.003527	0.015432
OCRL	0.207236	0.207236	0.691172	0.008295	0.008468	0.242214	0.242214	0.78575	0.022112	0.012751
HS2ST1	0.20639	0.20639	0.619505	1e-05	0.007436	0.249692	0.249692	0.657411	0.000212	0.009662
FZD3	0.205978	0.205978	0.870084	0.048418	0.013995	0.231533	0.231533	0.899019	0.076162	0.017013
CASP2	0.204235	0.204235	0.689341	0.009837	0.015451	0.119341	0.119341	0.655797	0	0.009878
SMAD2	0.202419	0.202419	0.788801	0	0.01743	0.218136	0.218136	0.820836	0.013053	0.020005
SLC35E4	0.202223	0.202223	0.800359	0	0.020428	0.233234	0.233234	0.8237	0.008574	0.023653
SLC38A2	0.201786	0.201786	0.696918	0.000489	0.010836	0.276536	0.276536	0.757895	0.00297	0.017074
KIF13A	0.201528	0.201528	0.565689	0.00155	0.013559	0.180055	0.180055	0.600929	0.005965	0.011204
PDE11A	0.198983	0.198983	0.731608	0.001242	0.010587	0.24809	0.24809	0.697292	0.000924	0.009794
PRC1	0.198119	0.198119	0.724736	0.013933	0.016981	0.156816	0.156816	0.736849	0.007062	0.012542
ATP5B	0.196668	0.196668	0.697707	0.000436	0.009296	0.196079	0.196079	0.708346	0.004288	0.013288
WDR62	0.195087	0.195087	0.73034	0.002899	0.014429	0.192731	0.192731	0.804291	0.003424	0.018654
RAB43	0.194934	0.194934	0.734065	0.000749	0.015209	0.188756	0.188756	0.799042	0	0.018389
TADA2B	0.194445	0.194445	0.681512	0.021523	0.011321	0.194485	0.194485	0.701551	0.028408	0.013203
C1orf106	0.194388	0.194388	0.758481	0.00877	0.011663	0.17169	0.17169	0.734832	0.001339	0.01137
DUSP28	0.192945	0.192945	0.79108	0	0.016292	0.1629	0.1629	0.763697	0.010447	0.011252
RAD54L	0.192082	0.192082	0.572137	0.003246	0.013674	0.172013	0.172013	0.60446	0.004411	0.01274
CD44	0.190496	0.190496	0.687541	0.009069	0.011731	0.133811	0.133811	0.706359	0.00669	0.009954
ACADSB	0.188407	0.188407	0.729741	0.001463	0.014865	0.194559	0.194559	0.784326	0.012726	0.017747
RUFY3	0.18757	0.18757	0.782609	0.015204	0.015726	0.180369	0.180369	0.856646	0.059392	0.018422
GGA2	0.183458	0.183458	0.790769	0.006583	0.011861	0.167584	0.167584	0.750002	0.003179	0.010932
ERI1	0.181417	0.181417	0.675228	0.001295	0.011587	0.186754	0.186754	0.721051	0.001886	0.011773
CYCS	0.181358	0.181358	0.824001	0.007845	0.019117	0.174781	0.174781	0.857506	0	0.023863
ZBED4	0.180734	0.180734	0.603553	0	0.009995	0.142775	0.142775	0.659105	0	0.010476
hsa-mir-656	0.179998	0.179998	0.664457	0.005772	0.008117	0.173814	0.173814	0.692741	0	0.011367
DENND1A	0.178378	0.178378	0.717668	0	0.011437	0.202307	0.202307	0.752763	0.018434	0.012518
GPN3	0.176835	0.176835	0.91867	0.111901	0.030854	0.102553	0.102553	0.825193	0.002796	0.0162
TTLL12	0.173753	0.173753	0.501014	0	0.006851	0.255668	0.255668	0.623573	0.004927	0.014752
WDR7	0.173586	0.173586	0.575187	0	0.007904	0.174744	0.174744	0.699849	0	0.011778
NMUR1	0.17184	0.17184	0.852532	0	0.012677	0.183572	0.183572	0.803482	0	0.012351
NCS1	0.171781	0.171781	0.729536	0.013593	0.013707	0.165869	0.165869	0.756132	0.013631	0.014579
BUD13	0.171616	0.171616	0.578417	0	0.007871	0.148837	0.148837	0.677878	0	0.010034
ATPAF1	0.169411	0.169411	0.840076	0.001447	0.021987	0.180319	0.180319	0.838698	0.020247	0.022686
ABCD2	0.169039	0.169039	0.613373	0	0.010632	0.192273	0.192273	0.775445	0	0.017908
MCM2	0.16801	0.16801	0.566225	0	0.012615	0.169932	0.169932	0.594248	0	0.012022
NSL1	0.166408	0.166408	0.903974	0.030336	0.029018	0.141644	0.141644	0.888605	0.037601	0.022945
TMEM201	0.166003	0.166003	0.83697	0.018893	0.020012	0.141486	0.141486	0.843984	0.051833	0.018896
MARCKS	0.16593	0.16593	0.749201	0.007719	0.009763	0.156546	0.156546	0.734993	0.007176	0.009744
SLC35E2	0.165718	0.165718	0.744959	0.003319	0.012343	0.155306	0.155306	0.722774	0.002616	0.011434
CDC6	0.164804	0.164804	0.673979	0.011435	0.009525	0.1737	0.1737	0.754612	0.029993	0.01363
CYB5RL	0.164571	0.164571	0.796241	0.040492	0.017494	0.149978	0.149978	0.796079	0.019146	0.016141
RUNX1	0.16432	0.16432	0.634844	0.004374	0.008371	0.204584	0.204584	0.646143	0.00305	0.010512
MTA2	0.164196	0.164196	0.618089	0	0.008761	0.188187	0.188187	0.66564	0.009337	0.011305
DEPDC4	0.163468	0.163468	0.876202	0	0.019374	0.0932	0.0932	0.793857	0	0.01108
SHCBP1	0.162656	0.162656	0.579618	8.9e-05	0.009304	0.141881	0.141881	0.679334	0	0.01154
BRMS1L	0.162554	0.162554	0.820891	0.012866	0.015683	0.205701	0.205701	0.817333	0.019761	0.018488
EPS8L2	0.162391	0.162391	0.749841	0.009515	0.012535	0.139128	0.139128	0.725097	0.00528	0.011472
ATAD2B	0.161638	0.161638	0.64434	0.007178	0.009523	0.171947	0.171947	0.679189	0.012359	0.010798
SLC37A2	0.160778	0.160778	0.732212	0.036251	0.016483	0.124948	0.124948	0.734387	0	0.013435
WISP1	0.159439	0.159439	0.624493	0	0.007371	0.192789	0.192789	0.666616	0	0.009921
RAPGEF3	0.157062	0.157062	0.812183	0.034304	0.013826	0.218674	0.218674	0.813157	0.01907	0.016952
SAE1	0.156527	0.156527	0.67066	0	0.011472	0.168969	0.168969	0.673792	0.020731	0.01228
OPHN1	0.156169	0.156169	0.751615	0	0.012485	0.147437	0.147437	0.740041	0	0.010544
SF3B3	0.155084	0.155084	0.581864	1e-05	0.008156	0.184326	0.184326	0.653043	7.3e-05	0.011077
FBXO21	0.153557	0.153557	0.771881	0.012151	0.013464	0.153466	0.153466	0.795907	0.024634	0.014366
hsa-mir-206	0.153306	0.153306	0.630608	0.000143	0.007693	0.22093	0.22093	0.746353	0.007843	0.013882
RTF1	0.152181	0.152181	0.692204	0.000711	0.012679	0.172226	0.172226	0.781215	0.012307	0.016771
SUDS3	0.152126	0.152126	0.837228	0.142327	0.014868	0.108755	0.108755	0.779034	0	0.011267
CACNA2D2	0.15139	0.15139	0.713091	0.006867	0.010668	0.153139	0.153139	0.767027	0.007644	0.010338
MSH2	0.151103	0.151103	0.536716	0	0.009374	0.168589	0.168589	0.593253	0	0.010449
LYRM7	0.150599	0.150599	0.796324	0.015833	0.014414	0.154034	0.154034	0.834944	0.017262	0.016995
DNAJC21	0.149765	0.149765	0.701844	0	0.0153	0.144961	0.144961	0.706915	0	0.015819
LDOC1L	0.149209	0.149209	0.678742	0.001898	0.008277	0.16165	0.16165	0.695188	0.007045	0.009571
KLC1	0.149096	0.149096	0.669066	0	0.011514	0.138534	0.138534	0.681715	0	0.011547
TPM4	0.148522	0.148522	0.823843	0.005718	0.010497	0.15903	0.15903	0.809368	0.011404	0.010885
ULK3	0.147687	0.147687	0.67863	0.028538	0.008999	0.158594	0.158594	0.722616	0.03178	0.011248
GFPT1	0.146522	0.146522	0.710783	0.017149	0.009134	0.161498	0.161498	0.803371	0.015685	0.011447
FAM110C	0.146199	0.146199	0.792601	0.011288	0.009604	0.19674	0.19674	0.8025	0.048553	0.012507
PWP1	0.144879	0.144879	0.598891	0	0.008816	0.131268	0.131268	0.668489	0	0.010526
YPEL1	0.144814	0.144814	0.823386	0.019191	0.015101	0.159095	0.159095	0.807306	0.027392	0.017011
hsa-mir-191	0.144537	0.144537	0.719826	0	0.00982	0.212707	0.212707	0.708083	0	0.012069
RCOR3	0.144468	0.144468	0.839974	0.000823	0.021002	0.118629	0.118629	0.786598	0	0.017044
PBX1	0.144034	0.144034	0.846156	0.01488	0.019356	0.148817	0.148817	0.872711	0.019269	0.021265
NUMB	0.141088	0.141088	0.637449	0.00224	0.009488	0.166949	0.166949	0.718175	0.002899	0.012045
RALGPS1	0.140971	0.140971	0.822483	0.004249	0.015252	0.100173	0.100173	0.730385	0	0.010055
ATAD5	0.140801	0.140801	0.6769	0	0.010916	0.155273	0.155273	0.689618	0	0.011557
CYTH3	0.138969	0.138969	0.670662	0	0.011039	0.144686	0.144686	0.675265	0	0.011977
CCDC18	0.138644	0.138644	0.703471	0.068641	0.015504	0.085533	0.085533	0.695162	0	0.010451
YKT6	0.13675	0.13675	0.760851	0.022228	0.015433	0.128148	0.128148	0.796953	0.03387	0.017226
FBXL17	0.135479	0.135479	0.573439	0.000109	0.007521	0.141599	0.141599	0.702131	0.000422	0.011223
ZNF280B	0.133243	0.133243	0.760623	0.002378	0.009513	0.165236	0.165236	0.781919	0.012812	0.01338
NGLY1	0.132538	0.132538	0.681985	0.002128	0.008579	0.134468	0.134468	0.77255	0.002252	0.012422
MESDC2	0.131876	0.131876	0.579391	0	0.007775	0.136692	0.136692	0.687482	0	0.010349
ACPL2	0.130452	0.130452	0.796011	0	0.011619	0.11996	0.11996	0.733315	0	0.009734
DNAJC3	0.130246	0.130246	0.683961	0.000944	0.008922	0.177149	0.177149	0.735526	0.006844	0.011165
GANAB	0.129695	0.129695	0.708135	0.013285	0.008961	0.169953	0.169953	0.796243	0	0.012915
ZNF24	0.129332	0.129332	0.760504	0	0.011414	0.138368	0.138368	0.787993	0	0.013132
SLC25A24	0.128672	0.128672	0.648507	0	0.008132	0.162558	0.162558	0.697453	0	0.012047
TMEM87A	0.128323	0.128323	0.73123	0	0.0085	0.155759	0.155759	0.746635	0	0.011776
HSPA12A	0.12739	0.12739	0.662027	0	0.010132	0.151397	0.151397	0.683514	0.007427	0.012524
PTRF	0.126794	0.126794	0.676683	0	0.010782	0.144564	0.144564	0.677225	0	0.011958
CBX7	0.126455	0.126455	0.793021	0.014847	0.013938	0.12549	0.12549	0.809554	0.008286	0.016023
ZNF14	0.125808	0.125808	0.853071	0.048794	0.018814	0.105878	0.105878	0.832447	0	0.016602
PHF12	0.125107	0.125107	0.780686	0	0.01162	0.126098	0.126098	0.751432	0	0.011217
DEPDC1B	0.124765	0.124765	0.528149	0	0.009812	0.171792	0.171792	0.551336	0	0.011456
INPP5J	0.121067	0.121067	0.736507	0.011077	0.012098	0.101091	0.101091	0.719425	0.003263	0.010212
HDLBP	0.121041	0.121041	0.698729	0	0.010739	0.147867	0.147867	0.784641	0.034785	0.014346
PHKA1	0.12087	0.12087	0.771921	0	0.013971	0.129102	0.129102	0.818184	0.006216	0.016512
GINS1	0.117659	0.117659	0.723565	0.026321	0.013949	0.111397	0.111397	0.74661	0.005873	0.014934
TNKS1BP1	0.116493	0.116493	0.834409	0.032495	0.0113	0.114577	0.114577	0.813446	0.040928	0.011329
POLDIP3	0.11593	0.11593	0.657919	0	0.009432	0.136479	0.136479	0.675057	0	0.011314
GFM1	0.113602	0.113602	0.655152	0.000779	0.009642	0.114945	0.114945	0.751475	0.007292	0.012535
PCGF5	0.112427	0.112427	0.845565	0.020108	0.018199	0.10636	0.10636	0.813236	0.019695	0.015776
C1orf204	0.111892	0.111892	0.659228	0.004516	0.007106	0.177983	0.177983	0.790212	0.089818	0.013967
FAM76A	0.110406	0.110406	0.662432	0.00171	0.008944	0.127863	0.127863	0.705171	0.003422	0.01092
NOS1	0.10828	0.10828	0.82441	0.062761	0.014576	0.111048	0.111048	0.846272	0	0.017147
PROSC	0.107806	0.107806	0.812468	0	0.01429	0.158988	0.158988	0.86094	0.001017	0.019073
ESR1	0.107499	0.107499	0.761855	0	0.008969	0.125873	0.125873	0.759164	0.003059	0.012023
CDC23	0.106953	0.106953	0.70725	0	0.009653	0.115126	0.115126	0.81313	0.031664	0.011143
RPRD2	0.106644	0.106644	0.754759	0	0.009796	0.141728	0.141728	0.779656	0	0.012962
FOXD3	0.10633	0.10633	0.632043	0	0.00863	0.129239	0.129239	0.772892	0.001536	0.014443
SLC9A1	0.105759	0.105759	0.678953	0	0.011037	0.152996	0.152996	0.752009	0.010909	0.016972
ADAM12	0.105687	0.105687	0.700639	0	0.012202	0.092046	0.092046	0.711232	0	0.010691
RBBP9	0.103912	0.103912	0.747372	0.034564	0.011345	0.106952	0.106952	0.806275	0.040507	0.011108
C2orf68	0.103735	0.103735	0.739983	0	0.012866	0.111417	0.111417	0.81417	0	0.015794
PSME4	0.103701	0.103701	0.762808	0	0.010792	0.104296	0.104296	0.803459	0	0.011916
OPA1	0.103104	0.103104	0.636087	0	0.008484	0.096181	0.096181	0.724625	0	0.010476
SLC25A42	0.102901	0.102901	0.728045	0	0.013042	0.116245	0.116245	0.812579	0	0.015689
RAB22A	0.102315	0.102315	0.745126	0	0.011364	0.144673	0.144673	0.847811	0.000931	0.017105
C3orf70	0.101767	0.101767	0.743751	0	0.012452	0.119924	0.119924	0.793687	0	0.015915
SLC22A3	0.101131	0.101131	0.707402	0	0.011394	0.091021	0.091021	0.700984	0	0.010998
ANGEL2	0.100477	0.100477	0.832874	0.044395	0.013454	0.079588	0.079588	0.813507	0.007406	0.011604
P4HA3	0.100247	0.100247	0.697455	0	0.009022	0.112714	0.112714	0.723647	0	0.011024
RNH1	0.099925	0.099925	0.782272	0.041446	0.011862	0.083564	0.083564	0.798733	0.020198	0.010841
ARHGDIG	0.099476	0.099476	0.660813	0	0.007886	0.137064	0.137064	0.78703	0.024876	0.013123
DISC1	0.099177	0.099177	0.672405	0.001325	0.009721	0.102614	0.102614	0.666576	0.00204	0.010805
LRP3	0.098778	0.098778	0.654598	0	0.007914	0.130181	0.130181	0.730049	0.003425	0.012142
KLHL23	0.09865	0.09865	0.903049	0.203912	0.018403	0.098844	0.098844	0.943976	0.211917	0.019689
BRPF3	0.098096	0.098096	0.738007	0.012097	0.008775	0.108726	0.108726	0.751046	0.018703	0.010256
THAP9	0.097444	0.097444	0.557493	0	0.007024	0.133172	0.133172	0.735397	0	0.014476
ZNF527	0.094754	0.094754	0.72954	0.002707	0.010683	0.094818	0.094818	0.76582	0	0.010947
SNUPN	0.094558	0.094558	0.775207	0.015126	0.009597	0.083372	0.083372	0.794687	0.025851	0.009758
WNK2	0.093175	0.093175	0.754642	0.008311	0.009444	0.09237	0.09237	0.825896	0	0.012806
RIC8A	0.092726	0.092726	0.741264	0	0.011721	0.074977	0.074977	0.749076	0	0.010983
ZNF667	0.092454	0.092454	0.798335	0.009331	0.012043	0.111771	0.111771	0.868304	0.071096	0.017364
GPR180	0.091426	0.091426	0.580746	0	0.007928	0.141185	0.141185	0.618575	0	0.010388
C15orf41	0.090955	0.090955	0.741477	0.001772	0.012077	0.074747	0.074747	0.728128	0.005178	0.009966
ARCN1	0.090609	0.090609	0.842458	0.115258	0.012476	0.072988	0.072988	0.789087	0.019938	0.010224
RAD51	0.090542	0.090542	0.680193	0	0.010584	0.109572	0.109572	0.741268	0	0.014452
GPR137C	0.089705	0.089705	0.811292	0.049476	0.012955	0.069392	0.069392	0.793868	0	0.010768
FAM174B	0.089523	0.089523	0.707971	0.00172	0.010389	0.091756	0.091756	0.686512	0.001334	0.0111
KIAA0319L	0.089074	0.089074	0.619365	0	0.007902	0.133336	0.133336	0.695519	0.004209	0.014626
SEMA6D	0.087739	0.087739	0.753156	0	0.012667	0.11896	0.11896	0.815505	0.050337	0.018956
KIAA0040	0.087285	0.087285	0.755028	0.001666	0.010719	0.085787	0.085787	0.765759	0.004011	0.011738
LOC283174	0.086964	0.086964	0.830979	0.027445	0.018901	0.09953	0.09953	0.859451	0.07325	0.021079
SPNS1	0.086815	0.086815	0.719333	0	0.01016	0.097353	0.097353	0.720256	0	0.011334
COX11	0.086079	0.086079	0.867529	0.052219	0.014765	0.089044	0.089044	0.858605	0.030317	0.015909
EYS	0.085996	0.085996	0.72047	0.015113	0.008206	0.107986	0.107986	0.836291	0.023473	0.012399
MTR	0.084847	0.084847	0.739224	0.007822	0.010786	0.089326	0.089326	0.759662	0.026302	0.012206
TECPR2	0.084731	0.084731	0.643914	0	0.009683	0.125928	0.125928	0.745047	0.066102	0.015367
C3orf33	0.083506	0.083506	0.813947	0	0.016133	0.067643	0.067643	0.829515	0	0.012234
AATK	0.083349	0.083349	0.723694	0.018301	0.009424	0.105047	0.105047	0.790713	0.0284	0.01239
CCNI2	0.083179	0.083179	0.785634	0.020444	0.010569	0.076732	0.076732	0.795589	0.014971	0.010631
SRPX2	0.08291	0.08291	0.699032	0	0.010726	0.100059	0.100059	0.722605	0.005857	0.013955
DCAF11	0.082357	0.082357	0.80076	0.018391	0.015249	0.080037	0.080037	0.819107	0.011527	0.015663
EPM2AIP1	0.081961	0.081961	0.719898	0.006486	0.011576	0.076274	0.076274	0.763527	0	0.011671
ZNF470	0.081836	0.081836	0.817009	0	0.016883	0.070728	0.070728	0.800959	0	0.015176
TRIM29	0.081631	0.081631	0.733585	0	0.010432	0.083824	0.083824	0.674387	0	0.010149
SLC47A1	0.08119	0.08119	0.683516	0.009666	0.007598	0.093919	0.093919	0.77315	0.019789	0.01043
MAPK9	0.08051	0.08051	0.78856	0.013742	0.012404	0.078439	0.078439	0.786389	0.022591	0.011647
CNNM3	0.07977	0.07977	0.768645	0.002656	0.01156	0.097597	0.097597	0.869516	0.008684	0.017005
PPIP5K2	0.079581	0.079581	0.727856	0.017276	0.007724	0.099389	0.099389	0.79623	0.087747	0.011529
PVRL3	0.079411	0.079411	0.741948	0	0.010907	0.091957	0.091957	0.703651	0.001797	0.010596
DDHD2	0.079013	0.079013	0.800908	0.011673	0.010572	0.076619	0.076619	0.786491	0.011061	0.010367
CLEC2D	0.07898	0.07898	0.804142	0	0.012824	0.064131	0.064131	0.796249	0	0.010044
LIMK2	0.078007	0.078007	0.662567	0	0.007845	0.094254	0.094254	0.74803	0	0.010688
GINS3	0.077477	0.077477	0.666702	0	0.008801	0.10268	0.10268	0.734733	0	0.01341
WIPF3	0.077253	0.077253	0.72268	0	0.01196	0.108244	0.108244	0.791838	0.005528	0.017948
FXR1	0.076991	0.076991	0.790132	0	0.01206	0.093197	0.093197	0.875821	0.009526	0.016751
CLCC1	0.076026	0.076026	0.81178	0	0.014545	0.080761	0.080761	0.849467	0.014251	0.016505
NPLOC4	0.075217	0.075217	0.779149	0	0.009095	0.094263	0.094263	0.792093	0	0.011182
DAG1	0.074977	0.074977	0.713304	0.012132	0.007448	0.081689	0.081689	0.799065	0.034616	0.010471
MEST	0.072525	0.072525	0.82844	0	0.013369	0.05711	0.05711	0.773486	0	0.010069
CA12	0.072298	0.072298	0.791351	0	0.014306	0.080649	0.080649	0.80734	0	0.015088
FBXL2	0.069898	0.069898	0.758129	0	0.01054	0.082867	0.082867	0.77244	0	0.013136
RBM38	0.069761	0.069761	0.688657	0.0011	0.008701	0.075405	0.075405	0.782106	0.006023	0.011506
CCBL1	0.068906	0.068906	0.682769	0	0.008328	0.071069	0.071069	0.739814	0	0.010417
NRBP1	0.068712	0.068712	0.851843	0	0.016055	0.060766	0.060766	0.825935	0.027003	0.012517
TMEM79	0.068537	0.068537	0.751192	0.00731	0.009857	0.068481	0.068481	0.7471	0	0.011445
ACP1	0.068347	0.068347	0.84462	0.072178	0.012122	0.054933	0.054933	0.838448	0.022906	0.011252
LYPD3	0.068171	0.068171	0.725382	0	0.009839	0.065844	0.065844	0.742137	0	0.010987
DMKN	0.068038	0.068038	0.742419	0	0.009434	0.07256	0.07256	0.759062	0.020109	0.011339
SLC25A3	0.068	0.068	0.795522	0	0.010911	0.069416	0.069416	0.76421	0	0.010934
TSC22D2	0.067417	0.067417	0.779383	0	0.00874	0.074864	0.074864	0.78743	0	0.010407
DGKG	0.066033	0.066033	0.774962	0	0.010177	0.078683	0.078683	0.745189	0	0.011924
FGF13	0.066021	0.066021	0.729438	0.010597	0.007587	0.081273	0.081273	0.790454	0.013042	0.010228
RAB6B	0.065895	0.065895	0.786972	0.021804	0.010237	0.068281	0.068281	0.839156	0	0.012487
PVR	0.065635	0.065635	0.776381	0	0.013457	0.078651	0.078651	0.82469	0	0.017115
KLHL18	0.065581	0.065581	0.74459	0	0.010666	0.068535	0.068535	0.802381	0	0.012129
MCPH1	0.063344	0.063344	0.861411	0.075794	0.015801	0.043662	0.043662	0.814994	0.040445	0.011012
DNM1L	0.063148	0.063148	0.818773	0.041409	0.016825	0.042625	0.042625	0.744327	0	0.011056
SCG2	0.062741	0.062741	0.654729	0	0.008138	0.08533	0.08533	0.704886	0	0.011734
ZNF253	0.062702	0.062702	0.723084	0.004189	0.010677	0.051608	0.051608	0.750867	0	0.009702
CROT	0.061454	0.061454	0.795362	0	0.010043	0.069136	0.069136	0.835345	0.020781	0.01185
AQP10	0.060803	0.060803	0.717431	0	0.009262	0.089609	0.089609	0.782283	0.016721	0.01425
LOC100190939	0.060732	0.060732	0.80992	0	0.010035	0.069477	0.069477	0.81025	0.035442	0.012305
LRP6	0.060116	0.060116	0.800899	0.004473	0.011956	0.057349	0.057349	0.766298	0.005484	0.01034
SUMO3	0.059224	0.059224	0.739595	0	0.009509	0.068931	0.068931	0.772163	0	0.01098
DYNC1I1	0.058944	0.058944	0.777191	0	0.011148	0.061265	0.061265	0.765654	0	0.012137
DMD	0.058602	0.058602	0.670677	0	0.008209	0.06895	0.06895	0.758705	0	0.01063
C4orf19	0.057592	0.057592	0.784269	0	0.013474	0.052054	0.052054	0.756974	0	0.010493
DSG3	0.056962	0.056962	0.756996	0	0.008806	0.065357	0.065357	0.819979	0	0.011819
DDAH1	0.056486	0.056486	0.796903	0	0.009304	0.066548	0.066548	0.803932	0	0.011789
ZNF461	0.055196	0.055196	0.728011	0.009899	0.009612	0.0519	0.0519	0.757487	0	0.010156
TMEM170B	0.054993	0.054993	0.705426	0	0.009417	0.055057	0.055057	0.764768	0	0.010363
PATZ1	0.053751	0.053751	0.714566	0	0.007781	0.071436	0.071436	0.779905	0.006894	0.012076
PARM1	0.053743	0.053743	0.716325	0	0.008344	0.073647	0.073647	0.791826	0.007098	0.01206
PAQR4	0.051598	0.051598	0.794307	0.00467	0.010098	0.056839	0.056839	0.803501	0.005411	0.011714
XYLT1	0.050601	0.050601	0.695054	0	0.007315	0.076423	0.076423	0.833023	0	0.011993
TMEM104	0.05052	0.05052	0.722816	0.004657	0.009363	0.048358	0.048358	0.777003	0	0.010425
ALG2	0.049847	0.049847	0.683776	0	0.007556	0.072253	0.072253	0.780383	0	0.011496
FAM125B	0.047896	0.047896	0.706062	0	0.009022	0.056046	0.056046	0.805614	0	0.012077
PNKD	0.047123	0.047123	0.854022	0	0.011825	0.042967	0.042967	0.799597	0	0.00955
RBBP4	0.046941	0.046941	0.851963	0	0.017596	0.043359	0.043359	0.83194	0.067345	0.015388
RAD1	0.046759	0.046759	0.797997	0	0.009756	0.043604	0.043604	0.81728	0	0.010003
C3orf23	0.046612	0.046612	0.788721	0	0.011978	0.034827	0.034827	0.786185	0	0.009764
ZSCAN12	0.04661	0.04661	0.800526	0	0.01248	0.071669	0.071669	0.89108	0	0.018887
RBM19	0.046556	0.046556	0.697363	0	0.00807	0.05515	0.05515	0.76326	0	0.010829
TESK2	0.046239	0.046239	0.84772	0	0.016952	0.029646	0.029646	0.771682	0	0.010472
KIAA1549	0.045496	0.045496	0.795835	0	0.00912	0.057574	0.057574	0.87957	0.039657	0.013068
PRKRA	0.045102	0.045102	0.809347	0	0.012443	0.039376	0.039376	0.731961	0	0.010214
ITPRIP	0.044827	0.044827	0.773369	0	0.00968	0.047345	0.047345	0.792283	0	0.011583
GCSH	0.04475	0.04475	0.842371	0	0.012924	0.03495	0.03495	0.772968	0	0.009965
ZNF747	0.044739	0.044739	0.745394	0	0.009645	0.05527	0.05527	0.764463	0	0.011124
ZNF670	0.04465	0.04465	0.910599	0.061063	0.020557	0.027733	0.027733	0.851163	0	0.012109
HBS1L	0.044543	0.044543	0.768282	0	0.011475	0.049018	0.049018	0.768861	0	0.012809
CBFA2T2	0.044187	0.044187	0.847642	0	0.01697	0.032594	0.032594	0.790086	0	0.011589
OSBPL1A	0.044168	0.044168	0.716334	0	0.008181	0.063182	0.063182	0.765217	0	0.012174
SEPHS1	0.043441	0.043441	0.908108	0	0.02019	0.024034	0.024034	0.81602	0	0.010448
CHMP1A	0.043331	0.043331	0.684129	0	0.00751	0.051767	0.051767	0.75517	0	0.010118
CYP27C1	0.043072	0.043072	0.794715	0.020297	0.009443	0.050064	0.050064	0.840451	0.043369	0.012565
CARD14	0.04296	0.04296	0.736349	0	0.009441	0.052885	0.052885	0.756108	0	0.010632
PIP5K1B	0.042584	0.042584	0.900605	0	0.018019	0.032235	0.032235	0.83819	0	0.012871
PEX19	0.042206	0.042206	0.786715	0	0.009361	0.045346	0.045346	0.813399	0	0.01092
PIK3AP1	0.041825	0.041825	0.735233	0	0.007395	0.053875	0.053875	0.843756	0	0.011225
CDKAL1	0.041216	0.041216	0.807073	0	0.011859	0.047065	0.047065	0.796997	0	0.011921
FAM172A	0.040969	0.040969	0.797522	0	0.011104	0.048644	0.048644	0.800589	0.068653	0.012293
ZNF502	0.04029	0.04029	0.832441	0	0.01106	0.040017	0.040017	0.836854	0	0.012376
ERLIN2	0.039612	0.039612	0.751847	0	0.007533	0.052318	0.052318	0.852066	0	0.011621
SHROOM3	0.039156	0.039156	0.801264	0	0.011263	0.040351	0.040351	0.801418	0	0.010225
ZFAT	0.038019	0.038019	0.764206	0	0.009724	0.043426	0.043426	0.746875	0	0.011257
PCGF6	0.037506	0.037506	0.788217	0	0.010093	0.039563	0.039563	0.810982	0	0.01109
PARD3B	0.036279	0.036279	0.725698	0	0.009273	0.044027	0.044027	0.782694	0	0.011125
SLC25A43	0.036147	0.036147	0.805789	0	0.00973	0.038415	0.038415	0.826222	0	0.011623
ACVR2B	0.035551	0.035551	0.835381	0	0.01092	0.036318	0.036318	0.821115	0	0.010871
IVD	0.035196	0.035196	0.815217	0	0.00993	0.045563	0.045563	0.858503	0.053584	0.013632
VDAC3	0.034738	0.034738	0.815618	0	0.010671	0.035492	0.035492	0.777142	0	0.010122
SCG5	0.034483	0.034483	0.732859	0	0.008233	0.044666	0.044666	0.795982	0	0.011536
ADAM22	0.034336	0.034336	0.776433	0	0.009311	0.037736	0.037736	0.804276	0	0.010605
DBT	0.034085	0.034085	0.745348	0	0.008383	0.042772	0.042772	0.786562	0	0.010966
ZNF347	0.033015	0.033015	0.711208	0	0.008058	0.047374	0.047374	0.798892	0	0.01202
FAM117A	0.03224	0.03224	0.819331	0	0.011869	0.035	0.035	0.825622	0	0.011866
SV2B	0.031522	0.031522	0.851137	0	0.012733	0.026286	0.026286	0.805682	0	0.010458
ZNF483	0.031025	0.031025	0.785533	0	0.008582	0.03967	0.03967	0.834374	0	0.011869
PTAR1	0.030158	0.030158	0.69773	0	0.007212	0.043503	0.043503	0.790141	0	0.011179
SH2D5	0.030142	0.030142	0.706188	0	0.007351	0.048969	0.048969	0.802659	0.021807	0.012716
HTATSF1	0.028751	0.028751	0.786444	0	0.01021	0.036352	0.036352	0.796389	0	0.012809
ATXN7L1	0.02841	0.02841	0.806229	0	0.012204	0.03052	0.03052	0.778903	0	0.010841
PLIN3	0.026742	0.026742	0.733523	0	0.007105	0.042217	0.042217	0.861782	0	0.012985
UBL4A	0.026717	0.026717	0.739145	0	0.007472	0.044233	0.044233	0.814303	0	0.01261
EGLN1	0.025876	0.025876	0.74881	0	0.008831	0.034798	0.034798	0.78794	0	0.012248
REPS2	0.025608	0.025608	0.787231	0	0.009825	0.031908	0.031908	0.843154	0	0.012706
PCBP2	0.025254	0.025254	0.745728	0	0.008287	0.031623	0.031623	0.806698	0	0.010686
BICD2	0.025229	0.025229	0.803006	0	0.009866	0.029316	0.029316	0.853369	0	0.012296
KCNK6	0.025015	0.025015	0.833652	0	0.012281	0.027162	0.027162	0.866135	0	0.012481
TMEM38B	0.022526	0.022526	0.716404	0	0.007634	0.036946	0.036946	0.796371	0	0.013003
SPPL3	0.020658	0.020658	0.747282	0	0.00788	0.029095	0.029095	0.83744	0	0.011742
DPY19L4	0.018298	0.018298	0.763057	0	0.008407	0.030688	0.030688	0.865756	0.044672	0.013329
ZNF239	0	0	0.88703	0	0.011861	0	0	0.789404	0	0.005754
SLC29A2	0	0	0.880237	0	0.015252	0	0	0.748642	0	0.005269
FAM92A1	0	0	0.879761	0	0.011052	0	0	0.777877	0	0.005376
RFXAP	0	0	0.877975	0	0.010868	0	0	0.792961	0	0.005879
LMO3	0	0	0.87424	0	0.010501	0	0	0.799156	0	0.006108
C17orf75	0	0	0.873403	0	0.010421	0	0	0.769899	0	0.005136
CHCHD7	0	0	0.873104	0	0.010393	0	0	0.796972	0	0.006026
PAX6	0	0	0.864933	0	0.009673	0	0	0.769532	0	0.005125
PHYHIPL	0	0	0.860678	0	0.009332	0	0	0.764091	0	0.004972
C9orf66	0	0	0.856636	0	0.009026	0	0	0.757172	0	0.004786
ZNF512	0	0	0.847309	0	0.008382	0	0	0.813897	0	0.006713
RCOR2	0	0	0.84724	0	0.008378	0	0	0.780413	0	0.005455
GPAM	0	0	0.844059	0	0.008176	0	0	0.771534	0	0.005184
PHF8	0	0	0.842596	0	0.013237	0	0	0.732834	0	0.005543
RDH14	0	0	0.842244	0	0.008065	0	0	0.760447	0	0.004873
C10orf137	0	0	0.840765	0	0.012944	0	0	0.722893	0	0.005192
ZDHHC23	0	0	0.840666	0	0.012929	0	0	0.710338	0	0.004795
CELSR2	0	0	0.837371	0	0.007778	0	0	0.781957	0	0.005505
C12orf73	0	0	0.836858	0	0.009565	0	0	0.737501	0	0.004928
ATMIN	0	0	0.830887	0	0.007422	0	0	0.758351	0	0.004817
COL19A1	0	0	0.830287	0	0.009025	0	0	0.761006	0	0.005693
DZIP1	0	0	0.830005	0	0.007375	0	0	0.784633	0	0.005592
FGF14	0	0	0.828599	0	0.007302	0	0	0.777127	0	0.005352
LIMA1	0	0	0.827894	0	0.008841	0	0	0.741902	0	0.005058
MTMR4	0	0	0.82701	0	0.011068	0	0	0.719577	0	0.005082
ELP2	0	0	0.822684	0	0.007008	0	0	0.789435	0	0.005755
ARAP2	0	0	0.822453	0	0.006997	0	0	0.770646	0	0.005158
ACTR1A	0	0	0.821318	0	0.010428	0	0	0.773708	0	0.007494
FOXJ2	0	0	0.821117	0	0.008353	0	0	0.763123	0	0.005771
CCDC28A	0	0	0.820089	0	0.009585	0	0	0.761298	0	0.006186
ZNF177	0	0	0.818282	0	0.006802	0	0	0.796815	0	0.00602
B4GALT6	0	0	0.816775	0	0.006734	0	0	0.795582	0	0.005974
SH3RF2	0	0	0.815535	0	0.006678	0	0	0.818063	0	0.006902
CBS	0	0	0.812416	0	0.008932	0	0	0.783592	0	0.007283
SLC25A38	0	0	0.811471	0	0.008857	0	0	0.765914	0	0.00639
ZNF507	0	0	0.811182	0	0.009437	0	0	0.744207	0	0.005995
THEM4	0	0	0.80763	0	0.006342	0	0	0.765846	0	0.005021
UBXN2B	0	0	0.805859	0	0.00898	0	0	0.759162	0	0.006686
CAPZB	0	0	0.805797	0	0.006268	0	0	0.824383	0	0.007206
GDF11	0	0	0.804805	0	0.006228	0	0	0.805768	0	0.006368
POC1B	0	0	0.804496	0	0.008335	0	0	0.720078	0	0.004748
GABRB2	0	0	0.804388	0	0.006212	0	0	0.790777	0	0.005802
CTH	0	0	0.804165	0	0.006203	0	0	0.78318	0	0.005545
ZNF33B	0	0	0.80285	0	0.008219	0	0	0.732402	0	0.005117
CBLL1	0	0	0.802639	0	0.008722	0	0	0.765811	0	0.007037
WRB	0	0	0.802335	0	0.006131	0	0	0.767272	0	0.005061
ALG10B	0	0	0.801881	0	0.008663	0	0	0.717997	0	0.005031
SLC25A23	0	0	0.801465	0	0.007748	0	0	0.728106	0	0.004759
NBL1	0	0	0.800414	0	0.006058	0	0	0.785565	0	0.005623
RNF114	0	0	0.800051	0	0.008029	0	0	0.72366	0	0.004851
ITGA5	0	0	0.800005	0	0.00852	0	0	0.718435	0	0.005045
LPAR3	0	0	0.799976	0	0.007091	0	0	0.744368	0	0.005134
SLC16A12	0	0	0.799413	0	0.008115	0	0	0.686995	0	0.004884
RASGEF1C	0	0	0.798945	0	0.006003	0	0	0.756003	0	0.004756
MAPK4	0	0	0.798371	0	0.005981	0	0	0.77072	0	0.00516
FMR1	0	0	0.797412	0	0.008329	0	0	0.710938	0	0.004813
CASC2	0	0	0.797297	0	0.007849	0	0	0.725322	0	0.0049
TES	0	0	0.796252	0	0.006902	0	0	0.759673	0	0.005645
NDUFB5	0	0	0.795883	0	0.006883	0	0	0.737995	0	0.004942
GATAD2B	0	0	0.795625	0	0.008202	0	0	0.742201	0	0.005911
ANKRD28	0	0	0.794718	0	0.008138	0	0	0.727632	0	0.005355
GOT1	0	0	0.794554	0	0.006818	0	0	0.752606	0	0.005399
MINK1	0	0	0.794384	0	0.005836	0	0	0.818051	0	0.006902
MGA	0	0	0.79419	0	0.008102	0	0	0.742628	0	0.005929
BRD3	0	0	0.792281	0	0.007972	0	0	0.711002	0	0.004815
NUBPL	0	0	0.79108	0	0.00572	0	0	0.804604	0	0.006321
WDR35	0	0	0.790828	0	0.005711	0	0	0.77936	0	0.005422
ANAPC16	0	0	0.790445	0	0.005698	0	0	0.76544	0	0.005009
BCKDHB	0	0	0.790442	0	0.007429	0	0	0.759457	0	0.006108
ARNT2	0	0	0.790442	0	0.007113	0	0	0.734197	0	0.004933
NUCKS1	0	0	0.790083	0	0.005685	0	0	0.800703	0	0.006167
DHX40	0	0	0.790049	0	0.007092	0	0	0.776961	0	0.006499
FAM46B	0	0	0.790015	0	0.00709	0	0	0.746778	0	0.005326
CNTD1	0	0	0.789108	0	0.007352	0	0	0.726697	0	0.004941
RANBP17	0	0	0.788931	0	0.007342	0	0	0.746808	0	0.00561
TNFAIP1	0	0	0.788734	0	0.005639	0	0	0.804688	0	0.006324
UNKL	0	0	0.787282	0	0.006478	0	0	0.776777	0	0.006318
ARMCX5	0	0	0.787206	0	0.007644	0	0	0.750816	0	0.006285
VPS53	0	0	0.787124	0	0.005585	0	0	0.771063	0	0.00517
PTPN18	0	0	0.786079	0	0.007181	0	0	0.745365	0	0.005557
PHIP	0	0	0.785732	0	0.007553	0	0	0.749353	0	0.006219
KIF5A	0	0	0.785381	0	0.005528	0	0	0.76567	0	0.005016
ASB9	0	0	0.785138	0	0.00552	0	0	0.796458	0	0.006006
CHPT1	0	0	0.785128	0	0.01197	0	0	0.672553	0	0.005297
RAD17	0	0	0.78437	0	0.005495	0	0	0.802462	0	0.006236
ZNF385A	0	0	0.783897	0	0.005479	0	0	0.818589	0	0.006927
AUTS2	0	0	0.783752	0	0.007433	0	0	0.733122	0	0.005554
ZBTB7A	0	0	0.783726	0	0.005474	0	0	0.788189	0	0.005712
ZNF709	0	0	0.783623	0	0.006762	0	0	0.7394	0	0.00509
SMTN	0	0	0.781782	0	0.006673	0	0	0.741276	0	0.005148
SMARCC1	0	0	0.781553	0	0.007304	0	0	0.747691	0	0.006145
HP1BP3	0	0	0.781029	0	0.007274	0	0	0.749486	0	0.006225
PPT1	0	0	0.780056	0	0.008149	0	0	0.757364	0	0.005175
SGK3	0	0	0.779816	0	0.007205	0	0	0.731448	0	0.005492
UCKL1	0	0	0.778712	0	0.006112	0	0	0.745003	0	0.005154
CEP68	0	0	0.778563	0	0.006877	0	0	0.684446	0	0.004801
TNKS	0	0	0.776837	0	0.00704	0	0	0.733144	0	0.005555
PHF6	0	0	0.776315	0	0.006417	0	0	0.733913	0	0.004925
ASPHD2	0	0	0.776292	0	0.006014	0	0	0.760846	0	0.005687
KRT14	0	0	0.775759	0	0.006392	0	0	0.75231	0	0.005514
SCD5	0	0	0.77535	0	0.005213	0	0	0.791985	0	0.005844
COL9A1	0	0	0.773948	0	0.005172	0	0	0.766666	0	0.005044
SNCB	0	0	0.773693	0	0.006633	0	0	0.705302	0	0.005551
FRMD1	0	0	0.773284	0	0.006613	0	0	0.708743	0	0.005692
ABI2	0	0	0.773162	0	0.005149	0	0	0.81798	0	0.006898
FUT10	0	0	0.772701	0	0.006821	0	0	0.757837	0	0.00662
USP30	0	0	0.772552	0	0.006251	0	0	0.757391	0	0.005697
PKN1	0	0	0.771773	0	0.006541	0	0	0.701782	0	0.005412
TMEM52	0	0	0.771629	0	0.006534	0	0	0.72175	0	0.006285
SMARCA2	0	0	0.771603	0	0.006449	0	0	0.748083	0	0.005657
CHRFAM7A	0	0	0.770841	0	0.005081	0	0	0.785408	0	0.005618
ALS2	0	0	0.770066	0	0.00646	0	0	0.685343	0	0.00483
BCL9	0	0	0.768961	0	0.006632	0	0	0.757516	0	0.006604
C3orf39	0	0	0.767971	0	0.006285	0	0	0.781653	0	0.007175
SLC45A4	0	0	0.767856	0	0.004996	0	0	0.765074	0	0.004999
PIGM	0	0	0.767632	0	0.006043	0	0	0.740395	0	0.005121
IL1RAP	0	0	0.76683	0	0.004968	0	0	0.760612	0	0.004877
GAS8	0	0	0.76638	0	0.006215	0	0	0.721668	0	0.004793
ATP10D	0	0	0.765099	0	0.00616	0	0	0.720117	0	0.004749
PHLDB2	0	0	0.765025	0	0.007174	0	0	0.7809	0	0.005976
FAM13B	0	0	0.764971	0	0.00644	0	0	0.725853	0	0.005293
ZNF621	0	0	0.764392	0	0.006413	0	0	0.73455	0	0.005608
RGS3	0	0	0.764041	0	0.006397	0	0	0.746236	0	0.006082
IGSF9B	0	0	0.763795	0	0.005549	0	0	0.775212	0	0.006251
ZNF22	0	0	0.763517	0	0.006092	0	0	0.764151	0	0.006311
PUM2	0	0	0.763506	0	0.006372	0	0	0.751591	0	0.006321
TAF1	0	0	0.763383	0	0.006367	0	0	0.759015	0	0.006679
TOLLIP	0	0	0.762626	0	0.009223	0	0	0.657591	0	0.004744
C22orf39	0	0	0.762473	0	0.006122	0	0	0.717025	0	0.006059
PTGFRN	0	0	0.762457	0	0.009464	0	0	0.72335	0	0.005298
ZNF639	0	0	0.762295	0	0.006317	0	0	0.748194	0	0.006167
ICK	0	0	0.76197	0	0.006302	0	0	0.751392	0	0.006312
MCM9	0	0	0.76188	0	0.006298	0	0	0.760125	0	0.006735
CACNA2D3	0	0	0.76185	0	0.01336	0	0	0.648635	0	0.004746
DNAJC22	0	0	0.76147	0	0.004822	0	0	0.810487	0	0.006565
ACADL	0	0	0.761358	0	0.006002	0	0	0.732685	0	0.005126
SCCPDH	0	0	0.761225	0	0.004816	0	0	0.772516	0	0.005213
ZBTB33	0	0	0.760524	0	0.006237	0	0	0.776638	0	0.007677
MPZL2	0	0	0.760518	0	0.004797	0	0	0.80737	0	0.006434
UVRAG	0	0	0.76051	0	0.004797	0	0	0.792507	0	0.005863
ORC2L	0	0	0.760104	0	0.006218	0	0	0.752758	0	0.006375
DBR1	0	0	0.760055	0	0.006216	0	0	0.743884	0	0.005981
CDK5RAP2	0	0	0.75954	0	0.005999	0	0	0.700671	0	0.005369
PAXIP1	0	0	0.759173	0	0.006177	0	0	0.72462	0	0.00525
ZNF76	0	0	0.758838	0	0.0059	0	0	0.771753	0	0.006664
GREB1	0	0	0.758693	0	0.005375	0	0	0.759128	0	0.005625
ESCO1	0	0	0.758395	0	0.006143	0	0	0.71302	0	0.004876
PURB	0	0	0.757946	0	0.00473	0	0	0.805689	0	0.006365
GDPD1	0	0	0.757804	0	0.004726	0	0	0.788628	0	0.005727
ELF1	0	0	0.757247	0	0.005905	0	0	0.686726	0	0.004875
DSP	0	0	0.757145	0	0.004709	0	0	0.763031	0	0.004943
PFN2	0	0	0.756829	0	0.006722	0	0	0.807463	0	0.007149
WDR19	0	0	0.756306	0	0.0058	0	0	0.72185	0	0.004798
QPRT	0	0	0.755997	0	0.00468	0	0	0.780799	0	0.005468
LIMD1	0	0	0.755833	0	0.006034	0	0	0.726525	0	0.005316
SRGAP3	0	0	0.755626	0	0.004671	0	0	0.804114	0	0.006301
C9orf91	0	0	0.755471	0	0.005768	0	0	0.730295	0	0.005051
AGAP1	0	0	0.755178	0	0.005565	0	0	0.732765	0	0.004891
FBXW8	0	0	0.754626	0	0.005983	0	0	0.76332	0	0.006902
LRRC27	0	0	0.754336	0	0.005724	0	0	0.740033	0	0.005369
NIPAL4	0	0	0.754239	0	0.004636	0	0	0.793503	0	0.005899
HK1	0	0	0.753842	0	0.004626	0	0	0.760567	0	0.004876
ZNF680	0	0	0.753077	0	0.004607	0	0	0.770106	0	0.005142
HNRPLL	0	0	0.752962	0	0.005915	0	0	0.732795	0	0.005542
ASCC2	0	0	0.752898	0	0.00567	0	0	0.722639	0	0.004821
YAF2	0	0	0.752347	0	0.00517	0	0	0.778974	0	0.006414
GABBR2	0	0	0.752151	0	0.004584	0	0	0.785621	0	0.005625
OSGIN2	0	0	0.752136	0	0.004584	0	0	0.774349	0	0.005268
PHF10	0	0	0.752076	0	0.005703	0	0	0.690066	0	0.004986
ING3	0	0	0.75166	0	0.004572	0	0	0.783585	0	0.005558
SLC25A40	0	0	0.751482	0	0.005435	0	0	0.792711	0	0.007288
STXBP4	0	0	0.750747	0	0.005825	0	0	0.75104	0	0.006295
PDSS2	0	0	0.75067	0	0.005822	0	0	0.708727	0	0.004748
ATP8B1	0	0	0.750666	0	0.005822	0	0	0.727357	0	0.005345
GPR137B	0	0	0.75058	0	0.006408	0	0	0.747473	0	0.004887
PRKCDBP	0	0	0.750455	0	0.005814	0	0	0.787464	0	0.008423
ASAH1	0	0	0.750373	0	0.009366	0	0	0.687145	0	0.005296
RNF149	0	0	0.749539	0	0.005368	0	0	0.76763	0	0.006095
C1orf95	0	0	0.749493	0	0.004519	0	0	0.792063	0	0.005847
PARD6G	0	0	0.749458	0	0.004519	0	0	0.79822	0	0.006072
KCNA6	0	0	0.749435	0	0.005604	0	0	0.689479	0	0.004966
SMPDL3B	0	0	0.749397	0	0.005541	0	0	0.753093	0	0.005849
NFIB	0	0	0.749194	0	0.005356	0	0	0.731944	0	0.004867
GDF9	0	0	0.748202	0	0.00799	0	0	0.689489	0	0.006061
OSGEPL1	0	0	0.748199	0	0.009367	0	0	0.679623	0	0.004873
NDUFA4	0	0	0.747962	0	0.005036	0	0	0.753995	0	0.005446
FCER1A	0	0	0.747901	0	0.006281	0	0	0.784393	0	0.006112
MAPK8IP1	0	0	0.747744	0	0.005482	0	0	0.767371	0	0.006457
ZFHX3	0	0	0.74681	0	0.006231	0	0	0.825703	0	0.008193
ZNF33A	0	0	0.746467	0	0.004447	0	0	0.806748	0	0.006408
ATP6V0D1	0	0	0.746085	0	0.005253	0	0	0.736902	0	0.005014
PLEKHB1	0	0	0.745297	0	0.00442	0	0	0.797999	0	0.006064
ZNF652	0	0	0.744976	0	0.005602	0	0	0.724977	0	0.005262
ZNF552	0	0	0.744641	0	0.005373	0	0	0.731797	0	0.005098
AIM1L	0	0	0.744595	0	0.004404	0	0	0.841755	0	0.008165
NAGK	0	0	0.744447	0	0.0044	0	0	0.787434	0	0.005686
C10orf25	0	0	0.744441	0	0.0044	0	0	0.80134	0	0.006192
CPSF7	0	0	0.74278	0	0.005521	0	0	0.74723	0	0.006125
ATP6V0A2	0	0	0.742738	0	0.00552	0	0	0.724952	0	0.005261
ARHGDIA	0	0	0.742582	0	0.007584	0	0	0.658546	0	0.004776
NAALADL2	0	0	0.742522	0	0.00758	0	0	0.666898	0	0.005077
RCHY1	0	0	0.742514	0	0.0053	0	0	0.725336	0	0.0049
TMEM150C	0	0	0.741859	0	0.005278	0	0	0.733456	0	0.005151
NOX4	0	0	0.741449	0	0.005473	0	0	0.739934	0	0.005818
LZTFL1	0	0	0.741258	0	0.005258	0	0	0.737305	0	0.005277
PRPF4B	0	0	0.740943	0	0.005454	0	0	0.718771	0	0.005056
MTMR12	0	0	0.740926	0	0.005454	0	0	0.763461	0	0.006909
CAST	0	0	0.740284	0	0.005941	0	0	0.759888	0	0.005252
FAM40A	0	0	0.739987	0	0.004299	0	0	0.759511	0	0.004848
NDUFC2	0	0	0.739916	0	0.005926	0	0	0.755879	0	0.00513
CASP8AP2	0	0	0.739758	0	0.005412	0	0	0.772717	0	0.007434
BOD1	0	0	0.73939	0	0.004789	0	0	0.752622	0	0.0054
IL15	0	0	0.739175	0	0.004783	0	0	0.754405	0	0.00546
ANKMY2	0	0	0.739004	0	0.006106	0	0	0.718324	0	0.005022
WDTC1	0	0	0.738845	0	0.007333	0	0	0.662004	0	0.004897
LRP1B	0	0	0.738407	0	0.005218	0	0	0.729315	0	0.006678
PIM1	0	0	0.738184	0	0.007291	0	0	0.695306	0	0.006366
MRPS7	0	0	0.738088	0	0.004753	0	0	0.75266	0	0.005401
CCM2	0	0	0.738007	0	0.005351	0	0	0.796117	0	0.009113
ASNSD1	0	0	0.737818	0	0.005838	0	0	0.756651	0	0.005153
NACC2	0	0	0.737208	0	0.005812	0	0	0.752691	0	0.005035
RFX7	0	0	0.736854	0	0.005311	0	0	0.715788	0	0.004961
C2orf71	0	0	0.736798	0	0.005165	0	0	0.699215	0	0.005314
HSD17B4	0	0	0.736717	0	0.005792	0	0	0.761544	0	0.005304
GLT25D2	0	0	0.736707	0	0.005792	0	0	0.765642	0	0.005436
BDKRB2	0	0	0.736367	0	0.005099	0	0	0.7742	0	0.006785
SIX4	0	0	0.736331	0	0.007173	0	0	0.689003	0	0.006037
RCSD1	0	0	0.736222	0	0.009196	0	0	0.716694	0	0.004995
SERTAD4	0	0	0.736043	0	0.005283	0	0	0.742601	0	0.005928
C5orf35	0	0	0.735847	0	0.005276	0	0	0.714648	0	0.004926
LEPRE1	0	0	0.73559	0	0.005268	0	0	0.749355	0	0.006219
L1TD1	0	0	0.735414	0	0.004199	0	0	0.760761	0	0.004881
FAM129B	0	0	0.735398	0	0.004198	0	0	0.761553	0	0.004903
OLFM1	0	0	0.734976	0	0.004668	0	0	0.745669	0	0.005174
PLEKHN1	0	0	0.734712	0	0.005047	0	0	0.72795	0	0.004979
ZNF564	0	0	0.734634	0	0.005045	0	0	0.739747	0	0.00536
RAD21	0	0	0.734598	0	0.005234	0	0	0.772022	0	0.007393
EIF4E3	0	0	0.733926	0	0.008964	0	0	0.742791	0	0.005943
STX6	0	0	0.733917	0	0.004166	0	0	0.812606	0	0.006656
RASAL2	0	0	0.733911	0	0.005883	0	0	0.7147	0	0.004908
MIA3	0	0	0.733909	0	0.005211	0	0	0.759123	0	0.006684
ARL17A	0	0	0.733302	0	0.007133	0	0	0.711214	0	0.004899
MAGEF1	0	0	0.733115	0	0.005648	0	0	0.815695	0	0.007591
ANKRD26	0	0	0.733009	0	0.005044	0	0	0.705947	0	0.005577
RSRC1	0	0	0.732799	0	0.005174	0	0	0.763111	0	0.006891
PTER	0	0	0.732516	0	0.004979	0	0	0.730943	0	0.005071
UBXN2A	0	0	0.732471	0	0.005163	0	0	0.719786	0	0.005089
ZNF594	0	0	0.732156	0	0.004129	0	0	0.771535	0	0.005184
GNPTAB	0	0	0.732119	0	0.006916	0	0	0.681868	0	0.005697
PPP1R13L	0	0	0.731768	0	0.004121	0	0	0.802427	0	0.006234
MSI2	0	0	0.73149	0	0.005585	0	0	0.830424	0	0.008505
A2ML1	0	0	0.731407	0	0.004113	0	0	0.777473	0	0.005363
CD276	0	0	0.730807	0	0.005109	0	0	0.730559	0	0.00546
FANCD2	0	0	0.73066	0	0.009524	0	0	0.652022	0	0.004843
ABCC10	0	0	0.730419	0	0.006956	0	0	0.724297	0	0.005331
ZNF181	0	0	0.729781	0	0.004533	0	0	0.74734	0	0.005227
ATN1	0	0	0.72955	0	0.005069	0	0	0.714336	0	0.004916
MGAT4A	0	0	0.729056	0	0.004875	0	0	0.7532	0	0.005853
TTC30A	0	0	0.728691	0	0.005478	0	0	0.772138	0	0.005656
KIAA0913	0	0	0.728054	0	0.005642	0	0	0.735168	0	0.005607
DSC3	0	0	0.728009	0	0.004043	0	0	0.791874	0	0.00584
ICA1	0	0	0.727558	0	0.004831	0	0	0.764337	0	0.006319
APPL1	0	0	0.727178	0	0.004994	0	0	0.748178	0	0.006167
AP1AR	0	0	0.726578	0	0.004975	0	0	0.725446	0	0.005278
TPR	0	0	0.726275	0	0.004966	0	0	0.734708	0	0.005614
CEACAM19	0	0	0.725867	0	0.004782	0	0	0.721703	0	0.004794
RSBN1L	0	0	0.725633	0	0.004643	0	0	0.75162	0	0.00549
F5	0	0	0.725317	0	0.004421	0	0	0.760939	0	0.005691
ZBED3	0	0	0.724703	0	0.004618	0	0	0.746893	0	0.00533
ZFC3H1	0	0	0.724654	0	0.00533	0	0	0.759422	0	0.005238
PLCL2	0	0	0.724552	0	0.008115	0	0	0.709061	0	0.004762
ZNF792	0	0	0.724515	0	0.004912	0	0	0.709413	0	0.004768
C2orf67	0	0	0.724478	0	0.003972	0	0	0.790715	0	0.0058
SEC61A1	0	0	0.72409	0	0.006593	0	0	0.735053	0	0.005733
PKDCC	0	0	0.723967	0	0.006461	0	0	0.675749	0	0.005429
SEMA3A	0	0	0.723706	0	0.004381	0	0	0.784878	0	0.006684
NLN	0	0	0.723205	0	0.004751	0	0	0.71174	0	0.005821
SAMM50	0	0	0.722401	0	0.005424	0	0	0.743325	0	0.00593
BZRAP1	0	0	0.72237	0	0.004683	0	0	0.754911	0	0.005921
SALL2	0	0	0.722096	0	0.005413	0	0	0.728618	0	0.005367
KLK5	0	0	0.721533	0	0.004534	0	0	0.749172	0	0.005406
FAM3B	0	0	0.7214	0	0.007032	0	0	0.67292	0	0.004788
CASC3	0	0	0.721352	0	0.004529	0	0	0.757568	0	0.005703
CKAP4	0	0	0.720946	0	0.003903	0	0	0.80875	0	0.006491
DNAH5	0	0	0.720895	0	0.004314	0	0	0.773333	0	0.006173
ZSCAN22	0	0	0.720346	0	0.00518	0	0	0.76752	0	0.005498
CNTN2	0	0	0.720281	0	0.00389	0	0	0.789237	0	0.005748
CCT3	0	0	0.720069	0	0.006949	0	0	0.718265	0	0.006768
EXO1	0	0	0.719927	0	0.008438	0	0	0.661325	0	0.005197
ZMYM6	0	0	0.719691	0	0.005157	0	0	0.767467	0	0.005497
ANKS1B	0	0	0.719347	0	0.003872	0	0	0.781028	0	0.005475
DSG2	0	0	0.719183	0	0.00514	0	0	0.801941	0	0.006876
DRAM2	0	0	0.718663	0	0.003859	0	0	0.772165	0	0.005202
ADAM23	0	0	0.718442	0	0.006973	0	0	0.711228	0	0.006149
CD69	0	0	0.717799	0	0.004242	0	0	0.75587	0	0.005511
PAK7	0	0	0.717765	0	0.005092	0	0	0.76697	0	0.00548
SESN2	0	0	0.717363	0	0.003834	0	0	0.766291	0	0.005033
CCT4	0	0	0.717335	0	0.006784	0	0	0.677839	0	0.004954
FAM107B	0	0	0.71711	0	0.00454	0	0	0.766591	0	0.006421
CECR2	0	0	0.71702	0	0.006885	0	0	0.722076	0	0.006717
GCNT2	0	0	0.716999	0	0.005067	0	0	0.767579	0	0.0055
PERP	0	0	0.716675	0	0.003821	0	0	0.781953	0	0.005505
EEPD1	0	0	0.716614	0	0.004214	0	0	0.755794	0	0.005508
INPP4B	0	0	0.715945	0	0.00455	0	0	0.699012	0	0.005306
UBE2R2	0	0	0.715784	0	0.004387	0	0	0.776184	0	0.006463
C3orf17	0	0	0.715466	0	0.004379	0	0	0.733216	0	0.004904
TBL1XR1	0	0	0.715309	0	0.004644	0	0	0.713937	0	0.004904
TMEM9B	0	0	0.714437	0	0.004983	0	0	0.747799	0	0.004896
hsa-mir-570	0	0	0.714187	0	0.006062	0	0	0.693946	0	0.006038
SERPINH1	0	0	0.714135	0	0.006599	0	0	0.695925	0	0.005654
C17orf104	0	0	0.714071	0	0.004157	0	0	0.776399	0	0.006302
ENPP5	0	0	0.713884	0	0.004456	0	0	0.775483	0	0.006849
MKI67IP	0	0	0.71367	0	0.006573	0	0	0.684318	0	0.005188
GMCL1	0	0	0.713367	0	0.004328	0	0	0.746134	0	0.005304
TSPAN18	0	0	0.713301	0	0.005101	0	0	0.717165	0	0.004985
MPZL1	0	0	0.713195	0	0.006037	0	0	0.734797	0	0.005723
LIN9	0	0	0.713111	0	0.007856	0	0	0.659144	0	0.00511
FOXP2	0	0	0.712987	0	0.004579	0	0	0.71062	0	0.004803
WDR17	0	0	0.712947	0	0.003752	0	0	0.792172	0	0.005851
FAHD2A	0	0	0.712565	0	0.004422	0	0	0.747537	0	0.005637
AHI1	0	0	0.711902	0	0.009025	0	0	0.581021	0	0.005035
TBC1D2	0	0	0.711894	0	0.003732	0	0	0.814099	0	0.006722
NOD1	0	0	0.711484	0	0.004539	0	0	0.736674	0	0.00569
BTRC	0	0	0.711404	0	0.005037	0	0	0.727942	0	0.005343
TBL1X	0	0	0.711331	0	0.004535	0	0	0.76481	0	0.006982
PTPN9	0	0	0.711021	0	0.005935	0	0	0.70791	0	0.004798
ZNF665	0	0	0.710616	0	0.003709	0	0	0.807292	0	0.00643
TMF1	0	0	0.710426	0	0.006395	0	0	0.678976	0	0.004994
FBXO5	0	0	0.710379	0	0.010257	0	0	0.687249	0	0.006668
HJURP	0	0	0.710344	0	0.010252	0	0	0.689256	0	0.006794
NDFIP2	0	0	0.710226	0	0.004401	0	0	0.686221	0	0.004858
NUP43	0	0	0.710174	0	0.010229	0	0	0.6538	0	0.005039
POLK	0	0	0.709956	0	0.006369	0	0	0.674532	0	0.004841
MKRN2	0	0	0.709744	0	0.004492	0	0	0.734576	0	0.005609
PLD5	0	0	0.709717	0	0.00435	0	0	0.752048	0	0.005808
TET1	0	0	0.709411	0	0.003688	0	0	0.784037	0	0.005573
LRPPRC	0	0	0.709196	0	0.005852	0	0	0.749015	0	0.006333
ALDH1L1	0	0	0.709085	0	0.004335	0	0	0.767289	0	0.006453
STAG2	0	0	0.70887	0	0.004469	0	0	0.789833	0	0.008603
TRIM24	0	0	0.708673	0	0.004215	0	0	0.780221	0	0.00665
SETD5	0	0	0.708612	0	0.004462	0	0	0.764567	0	0.006969
ZNF853	0	0	0.70852	0	0.004358	0	0	0.720705	0	0.006234
ARRB1	0	0	0.708471	0	0.003671	0	0	0.761263	0	0.004895
CARD6	0	0	0.70794	0	0.004306	0	0	0.730072	0	0.005044
SYPL1	0	0	0.707545	0	0.004434	0	0	0.71854	0	0.005048
GLRX5	0	0	0.707448	0	0.004012	0	0	0.764079	0	0.005807
CNBP	0	0	0.707386	0	0.004011	0	0	0.787172	0	0.006794
RGAG4	0	0	0.706976	0	0.006852	0	0	0.715365	0	0.004953
GPR39	0	0	0.706964	0	0.004002	0	0	0.731964	0	0.004771
SYBU	0	0	0.706926	0	0.003644	0	0	0.768944	0	0.005108
DNMT3A	0	0	0.706862	0	0.003642	0	0	0.7815	0	0.00549
MTERFD2	0	0	0.706535	0	0.007642	0	0	0.671519	0	0.004873
AIM1	0	0	0.706466	0	0.005636	0	0	0.672975	0	0.005315
FAM169A	0	0	0.706333	0	0.003633	0	0	0.78197	0	0.005505
TCF7L1	0	0	0.706308	0	0.003633	0	0	0.807746	0	0.006449
HS6ST1	0	0	0.706249	0	0.004265	0	0	0.720146	0	0.004749
PCSK7	0	0	0.706105	0	0.006148	0	0	0.705221	0	0.005304
NEK2	0	0	0.706076	0	0.009692	0	0	0.700086	0	0.007543
MFAP2	0	0	0.706008	0	0.006165	0	0	0.707209	0	0.006175
TNS4	0	0	0.705925	0	0.006959	0	0	0.699087	0	0.007235
ZNF599	0	0	0.705737	0	0.003623	0	0	0.792086	0	0.005848
CMTM4	0	0	0.705639	0	0.004712	0	0	0.792017	0	0.006426
CUL2	0	0	0.705479	0	0.00397	0	0	0.742323	0	0.005071
SPATS2	0	0	0.705448	0	0.003618	0	0	0.792749	0	0.005872
FRAS1	0	0	0.705445	0	0.008381	0	0	0.589668	0	0.00549
JARID2	0	0	0.705441	0	0.004246	0	0	0.731798	0	0.005098
KIF4A	0	0	0.70542	0	0.009611	0	0	0.694538	0	0.007142
FBRS	0	0	0.705027	0	0.004236	0	0	0.75452	0	0.005905
CLEC16A	0	0	0.70502	0	0.004694	0	0	0.76977	0	0.005574
ADAP2	0	0	0.704961	0	0.003609	0	0	0.777073	0	0.005351
MBTPS1	0	0	0.704694	0	0.005655	0	0	0.707889	0	0.004798
CD160	0	0	0.704618	0	0.003952	0	0	0.756316	0	0.005526
PCDHA10	0	0	0.704564	0	0.004818	0	0	0.719953	0	0.005074
ASF1B	0	0	0.704521	0	0.009502	0	0	0.705748	0	0.007993
CDC14B	0	0	0.704372	0	0.004675	0	0	0.754488	0	0.005088
TRIM68	0	0	0.704209	0	0.006075	0	0	0.673192	0	0.004797
SLC11A2	0	0	0.703991	0	0.004343	0	0	0.739749	0	0.005811
RCOR1	0	0	0.703524	0	0.0042	0	0	0.736615	0	0.005254
SP4	0	0	0.702996	0	0.006612	0	0	0.742083	0	0.005913
STAMBPL1	0	0	0.70241	0	0.009254	0	0	0.648515	0	0.004841
GPR97	0	0	0.702291	0	0.004301	0	0	0.756324	0	0.006545
USP9Y	0	0	0.702226	0	0.005979	0	0	0.672045	0	0.004759
GTF2IRD2B	0	0	0.701965	0	0.005966	0	0	0.672118	0	0.004761
SMS	0	0	0.701701	0	0.004598	0	0	0.767123	0	0.005485
C12orf53	0	0	0.701339	0	0.005427	0	0	0.673501	0	0.005336
FREM2	0	0	0.701181	0	0.004583	0	0	0.753025	0	0.005045
PTMS	0	0	0.701033	0	0.005922	0	0	0.674713	0	0.004847
PKP1	0	0	0.700989	0	0.004141	0	0	0.740293	0	0.005378
SHISA5	0	0	0.700913	0	0.005896	0	0	0.705325	0	0.005308
KRT5	0	0	0.700852	0	0.00797	0	0	0.592879	0	0.005676
DUS2L	0	0	0.700672	0	0.004261	0	0	0.751747	0	0.006328
MFF	0	0	0.700605	0	0.00387	0	0	0.746485	0	0.0052
SLC6A9	0	0	0.700326	0	0.00353	0	0	0.76612	0	0.005028
SP1	0	0	0.700216	0	0.00425	0	0	0.755443	0	0.006502
DDX46	0	0	0.700205	0	0.00425	0	0	0.717293	0	0.005009
XRCC2	0	0	0.699891	0	0.006904	0	0	0.661328	0	0.005197
GDI1	0	0	0.699824	0	0.005865	0	0	0.686899	0	0.005286
MAPK7	0	0	0.699653	0	0.004669	0	0	0.753922	0	0.006397
DNAJC12	0	0	0.699635	0	0.007867	0	0	0.574765	0	0.004744
ZNF618	0	0	0.699409	0	0.004662	0	0	0.71222	0	0.004833
SKA1	0	0	0.699288	0	0.008907	0	0	0.705226	0	0.007949
STOX2	0	0	0.698704	0	0.004213	0	0	0.752169	0	0.006347
SMC4	0	0	0.69861	0	0.008834	0	0	0.695684	0	0.007222
RAB11FIP5	0	0	0.698513	0	0.007876	0	0	0.672407	0	0.005088
C7orf43	0	0	0.698084	0	0.003493	0	0	0.81184	0	0.006623
ANK3	0	0	0.698076	0	0.008778	0	0	0.707909	0	0.008177
TMEM181	0	0	0.69802	0	0.004495	0	0	0.790072	0	0.006344
ANKIB1	0	0	0.69798	0	0.004196	0	0	0.788744	0	0.008519
TMPO	0	0	0.697923	0	0.008762	0	0	0.668311	0	0.005655
MTMR3	0	0	0.697731	0	0.004613	0	0	0.713498	0	0.004872
RNASEH1	0	0	0.697505	0	0.005759	0	0	0.701944	0	0.005923
ZNF276	0	0	0.69704	0	0.004468	0	0	0.749508	0	0.004944
RFESD	0	0	0.697005	0	0.007226	0	0	0.635131	0	0.004921
NPTXR	0	0	0.696828	0	0.004587	0	0	0.74925	0	0.006184
ZCCHC8	0	0	0.696801	0	0.004168	0	0	0.722319	0	0.005172
SPC25	0	0	0.69679	0	0.008645	0	0	0.718125	0	0.009157
MRPS27	0	0	0.696155	0	0.006231	0	0	0.708562	0	0.004747
ECE2	0	0	0.696109	0	0.005696	0	0	0.700164	0	0.005841
SOX6	0	0	0.69576	0	0.005765	0	0	0.687267	0	0.005139
SH2D4A	0	0	0.695528	0	0.008942	0	0	0.661825	0	0.005331
SCAMP5	0	0	0.695461	0	0.00345	0	0	0.78584	0	0.005633
FAM122C	0	0	0.69523	0	0.007102	0	0	0.638029	0	0.005036
MRPL19	0	0	0.69488	0	0.006594	0	0	0.662394	0	0.00524
PPM1L	0	0	0.694666	0	0.005172	0	0	0.676417	0	0.005457
MFSD4	0	0	0.694646	0	0.003998	0	0	0.751839	0	0.0058
FANCB	0	0	0.694612	0	0.008428	0	0	0.709427	0	0.008311
TYMS	0	0	0.694586	0	0.008426	0	0	0.706714	0	0.008074
NECAB1	0	0	0.694544	0	0.006146	0	0	0.712277	0	0.004858
TRMT61A	0	0	0.694504	0	0.005626	0	0	0.691942	0	0.005487
ZNF280D	0	0	0.694413	0	0.0039	0	0	0.731246	0	0.004847
TRAFD1	0	0	0.6944	0	0.004397	0	0	0.7705	0	0.0056
PRKCE	0	0	0.694292	0	0.003431	0	0	0.765562	0	0.005013
EPHA4	0	0	0.694266	0	0.004515	0	0	0.711372	0	0.004808
TOP2A	0	0	0.693978	0	0.008367	0	0	0.686088	0	0.006598
ASTN1	0	0	0.693689	0	0.003421	0	0	0.7999	0	0.006136
RAB10	0	0	0.693263	0	0.003414	0	0	0.787524	0	0.005689
CDS2	0	0	0.693198	0	0.005119	0	0	0.660447	0	0.004842
SFXN2	0	0	0.692126	0	0.007308	0	0	0.642171	0	0.004965
ZNF100	0	0	0.691902	0	0.006012	0	0	0.709794	0	0.004784
DNA2	0	0	0.691879	0	0.008169	0	0	0.699447	0	0.007495
LMBR1L	0	0	0.691866	0	0.004053	0	0	0.752492	0	0.006362
KIF18A	0	0	0.691574	0	0.008141	0	0	0.710171	0	0.008378
KCNA1	0	0	0.691535	0	0.003386	0	0	0.764354	0	0.004979
CPT2	0	0	0.691376	0	0.003837	0	0	0.742085	0	0.005174
SERPINB8	0	0	0.691288	0	0.003383	0	0	0.773576	0	0.005244
HSD17B1	0	0	0.691147	0	0.005483	0	0	0.698933	0	0.005786
CMIP	0	0	0.69098	0	0.003682	0	0	0.760021	0	0.005657
ZNF536	0	0	0.690976	0	0.005459	0	0	0.690862	0	0.004814
CDK8	0	0	0.69096	0	0.003682	0	0	0.73752	0	0.004928
PSMC3IP	0	0	0.690556	0	0.008049	0	0	0.665775	0	0.005539
TMEM184A	0	0	0.690551	0	0.004413	0	0	0.767683	0	0.007101
TIMM44	0	0	0.689973	0	0.005079	0	0	0.745053	0	0.006153
SAMD12	0	0	0.689946	0	0.008366	0	0	0.656283	0	0.005105
EML4	0	0	0.689495	0	0.008322	0	0	0.670493	0	0.00572
KLK12	0	0	0.689426	0	0.003998	0	0	0.708854	0	0.004751
HS3ST3A1	0	0	0.689188	0	0.003881	0	0	0.75216	0	0.005812
USP6	0	0	0.689138	0	0.00391	0	0	0.694323	0	0.005134
SMYD4	0	0	0.689019	0	0.003878	0	0	0.73343	0	0.00515
ZKSCAN2	0	0	0.688677	0	0.0039	0	0	0.698121	0	0.005273
CBX2	0	0	0.688581	0	0.006236	0	0	0.663808	0	0.005298
APBB2	0	0	0.688531	0	0.00823	0	0	0.682347	0	0.006331
CCL13	0	0	0.688487	0	0.003978	0	0	0.751195	0	0.006302
RPS6KA4	0	0	0.688293	0	0.007008	0	0	0.606594	0	0.006608
GGCX	0	0	0.688161	0	0.005015	0	0	0.706792	0	0.004765
RAD51AP1	0	0	0.687635	0	0.007793	0	0	0.712702	0	0.008613
CDK1	0	0	0.687343	0	0.007768	0	0	0.715686	0	0.008905
DBF4	0	0	0.686998	0	0.007739	0	0	0.706155	0	0.008027
FAM72D	0	0	0.686627	0	0.007708	0	0	0.694384	0	0.007132
ZDHHC9	0	0	0.686566	0	0.004959	0	0	0.710188	0	0.004867
CTDSPL2	0	0	0.68641	0	0.003738	0	0	0.786205	0	0.006943
FZD5	0	0	0.686351	0	0.008028	0	0	0.652564	0	0.004962
GIPC1	0	0	0.686233	0	0.003928	0	0	0.712362	0	0.004856
ZNRF3	0	0	0.685904	0	0.003921	0	0	0.731352	0	0.005489
ACTR3B	0	0	0.685549	0	0.004854	0	0	0.666522	0	0.005062
FBXO30	0	0	0.68546	0	0.003833	0	0	0.73202	0	0.006828
ZNF367	0	0	0.685407	0	0.007608	0	0	0.691959	0	0.006968
HGS	0	0	0.685338	0	0.005698	0	0	0.726	0	0.005303
ABCA3	0	0	0.685309	0	0.008858	0	0	0.665643	0	0.004899
TAX1BP3	0	0	0.685133	0	0.005226	0	0	0.70793	0	0.005405
MYOF	0	0	0.684645	0	0.005294	0	0	0.687399	0	0.005144
KIF11	0	0	0.684623	0	0.007544	0	0	0.701008	0	0.007613
KIF14	0	0	0.684491	0	0.007534	0	0	0.668686	0	0.005673
IL31RA	0	0	0.684219	0	0.005766	0	0	0.652454	0	0.004882
HS6ST2	0	0	0.684045	0	0.007498	0	0	0.662913	0	0.005412
ZNF740	0	0	0.683981	0	0.007819	0	0	0.661027	0	0.005298
MIPOL1	0	0	0.683898	0	0.004131	0	0	0.749173	0	0.004934
PPM1G	0	0	0.68381	0	0.005191	0	0	0.680103	0	0.005034
ITPKC	0	0	0.683737	0	0.005173	0	0	0.705074	0	0.005298
ZNF225	0	0	0.683615	0	0.003872	0	0	0.744139	0	0.005992
MKI67	0	0	0.683518	0	0.007456	0	0	0.665014	0	0.005505
PTTG1IP	0	0	0.683415	0	0.003544	0	0	0.738547	0	0.004958
PARP8	0	0	0.683331	0	0.008068	0	0	0.645301	0	0.005468
CDCA5	0	0	0.683302	0	0.007439	0	0	0.707199	0	0.008116
FBXO45	0	0	0.683096	0	0.005164	0	0	0.6912	0	0.005456
NUDT3	0	0	0.683027	0	0.005231	0	0	0.682259	0	0.004962
NCLN	0	0	0.682988	0	0.005159	0	0	0.713471	0	0.0065
PAQR8	0	0	0.682883	0	0.007406	0	0	0.679712	0	0.006232
SMC2	0	0	0.682837	0	0.007403	0	0	0.672149	0	0.005839
OTUB1	0	0	0.682758	0	0.005151	0	0	0.678716	0	0.004985
IL11	0	0	0.68269	0	0.005148	0	0	0.692946	0	0.005528
SLC9A2	0	0	0.682502	0	0.004098	0	0	0.80047	0	0.006806
GNAS	0	0	0.682479	0	0.004754	0	0	0.695603	0	0.006383
C15orf56	0	0	0.682472	0	0.003744	0	0	0.782762	0	0.007237
CCNE2	0	0	0.682217	0	0.010434	0	0	0.614132	0	0.00488
HIF3A	0	0	0.681942	0	0.004803	0	0	0.725424	0	0.005371
CD36	0	0	0.6819	0	0.007331	0	0	0.67016	0	0.005743
MRE11A	0	0	0.681824	0	0.003834	0	0	0.730009	0	0.00544
MAD2L1	0	0	0.681695	0	0.007315	0	0	0.720099	0	0.009371
SACS	0	0	0.681274	0	0.003748	0	0	0.736498	0	0.00709
RABEP1	0	0	0.681224	0	0.003747	0	0	0.741043	0	0.007374
BUB1	0	0	0.680979	0	0.007261	0	0	0.693138	0	0.007047
FAM72A	0	0	0.680806	0	0.007248	0	0	0.664122	0	0.005465
GIPR	0	0	0.680713	0	0.007241	0	0	0.653794	0	0.005039
EID2B	0	0	0.680529	0	0.003705	0	0	0.74207	0	0.00544
POLR3H	0	0	0.680501	0	0.005067	0	0	0.701854	0	0.005918
WDR76	0	0	0.680273	0	0.007208	0	0	0.708238	0	0.008206
MPHOSPH8	0	0	0.679833	0	0.005042	0	0	0.681267	0	0.005076
MAP1B	0	0	0.679603	0	0.00403	0	0	0.820313	0	0.007859
PTEN	0	0	0.678987	0	0.004015	0	0	0.743228	0	0.004771
CDT1	0	0	0.678975	0	0.007113	0	0	0.699488	0	0.007498
HAUS5	0	0	0.678903	0	0.007107	0	0	0.673504	0	0.005906
PPM1B	0	0	0.678777	0	0.006338	0	0	0.632924	0	0.005235
PCNA	0	0	0.678573	0	0.007083	0	0	0.721363	0	0.009512
MND1	0	0	0.678428	0	0.007073	0	0	0.707695	0	0.008158
PLD6	0	0	0.678156	0	0.008125	0	0	0.668388	0	0.004998
CD46	0	0	0.67814	0	0.003581	0	0	0.733053	0	0.0049
FAM83G	0	0	0.678085	0	0.006065	0	0	0.638776	0	0.005067
HDGF	0	0	0.677792	0	0.004969	0	0	0.71127	0	0.006383
TAF1A	0	0	0.677741	0	0.007024	0	0	0.671518	0	0.005808
DGCR8	0	0	0.677682	0	0.003985	0	0	0.776052	0	0.005796
WASF1	0	0	0.677498	0	0.007007	0	0	0.68863	0	0.006754
RGS6	0	0	0.677402	0	0.003671	0	0	0.695993	0	0.005195
PDE6B	0	0	0.67732	0	0.008046	0	0	0.662793	0	0.0048
CYP2U1	0	0	0.677227	0	0.005345	0	0	0.731396	0	0.005496
THEMIS	0	0	0.677172	0	0.005664	0	0	0.66247	0	0.005243
CDKN2AIPNL	0	0	0.677125	0	0.004071	0	0	0.755086	0	0.006452
PRRG1	0	0	0.676722	0	0.007232	0	0	0.69862	0	0.007368
TMEM169	0	0	0.676699	0	0.003427	0	0	0.754562	0	0.005466
ARIH2	0	0	0.676453	0	0.003423	0	0	0.762469	0	0.005747
RAP2B	0	0	0.676155	0	0.003621	0	0	0.734142	0	0.005173
GTF2IRD2	0	0	0.675814	0	0.004899	0	0	0.694504	0	0.005593
ECT2	0	0	0.675648	0	0.006878	0	0	0.690125	0	0.006849
GLTPD1	0	0	0.675535	0	0.006281	0	0	0.682039	0	0.005468
MICALL1	0	0	0.675402	0	0.004885	0	0	0.713237	0	0.006487
RADIL	0	0	0.675246	0	0.003403	0	0	0.761502	0	0.005711
AMPD2	0	0	0.675013	0	0.004872	0	0	0.697145	0	0.005707
GALNT4	0	0	0.675012	0	0.003599	0	0	0.725484	0	0.004904
IL20RB	0	0	0.67498	0	0.006185	0	0	0.579168	0	0.004946
XBP1	0	0	0.674825	0	0.003596	0	0	0.77204	0	0.006678
EXOC6	0	0	0.674547	0	0.003591	0	0	0.728653	0	0.005
TTYH2	0	0	0.674082	0	0.003608	0	0	0.720891	0	0.006243
HGSNAT	0	0	0.673431	0	0.003664	0	0	0.764566	0	0.006969
GNB1L	0	0	0.673405	0	0.004817	0	0	0.701862	0	0.005919
TAF5	0	0	0.67306	0	0.006704	0	0	0.703911	0	0.007842
ABCF2	0	0	0.672926	0	0.004801	0	0	0.683066	0	0.005141
UCK2	0	0	0.672799	0	0.004796	0	0	0.704442	0	0.00604
R3HCC1	0	0	0.672768	0	0.005793	0	0	0.63431	0	0.004889
HIP1R	0	0	0.672701	0	0.006122	0	0	0.731247	0	0.008432
COL23A1	0	0	0.672475	0	0.003962	0	0	0.737604	0	0.0057
ZNF48	0	0	0.67245	0	0.003552	0	0	0.737037	0	0.005268
ERO1LB	0	0	0.672246	0	0.005768	0	0	0.63035	0	0.004739
KIAA0141	0	0	0.672242	0	0.005146	0	0	0.718577	0	0.005055
HAUS3	0	0	0.672165	0	0.003862	0	0	0.771221	0	0.005624
BRCA2	0	0	0.672127	0	0.006643	0	0	0.667064	0	0.005598
PPM1K	0	0	0.671643	0	0.007217	0	0	0.638584	0	0.005559
KCTD11	0	0	0.67164	0	0.003943	0	0	0.718645	0	0.005032
PPP2R3A	0	0	0.671575	0	0.006608	0	0	0.652126	0	0.004975
RAB38	0	0	0.671428	0	0.003533	0	0	0.760218	0	0.00614
ZNF329	0	0	0.671383	0	0.004749	0	0	0.689197	0	0.005376
STK24	0	0	0.671042	0	0.004407	0	0	0.665682	0	0.005031
UBE2D2	0	0	0.671018	0	0.003837	0	0	0.748609	0	0.004919
NEIL3	0	0	0.67093	0	0.006566	0	0	0.700241	0	0.007554
GLRX3	0	0	0.670656	0	0.004725	0	0	0.675306	0	0.004867
MOV10	0	0	0.670643	0	0.004712	0	0	0.709859	0	0.005479
RPL36A	0	0	0.670049	0	0.004705	0	0	0.714259	0	0.006543
DTL	0	0	0.669848	0	0.00534	0	0	0.658476	0	0.005084
NAP1L2	0	0	0.669389	0	0.003802	0	0	0.754943	0	0.005102
LMBR1	0	0	0.669264	0	0.008239	0	0	0.600456	0	0.005679
PTRH2	0	0	0.669151	0	0.004676	0	0	0.68603	0	0.005253
FOXK2	0	0	0.668943	0	0.004669	0	0	0.676272	0	0.0049
PDAP1	0	0	0.668864	0	0.004667	0	0	0.704682	0	0.006052
HS3ST5	0	0	0.668801	0	0.003509	0	0	0.71576	0	0.006
GOLGA7B	0	0	0.668784	0	0.004664	0	0	0.677605	0	0.004946
SQRDL	0	0	0.668773	0	0.003413	0	0	0.74919	0	0.005407
UHRF1BP1	0	0	0.66877	0	0.003575	0	0	0.750255	0	0.00626
CDADC1	0	0	0.66866	0	0.003483	0	0	0.744469	0	0.005525
SNRNP40	0	0	0.668649	0	0.006424	0	0	0.704207	0	0.007866
LHPP	0	0	0.66858	0	0.004394	0	0	0.714981	0	0.005018
STIM1	0	0	0.667951	0	0.005871	0	0	0.680205	0	0.005392
VPS37D	0	0	0.66773	0	0.008455	0	0	0.620485	0	0.004909
GNB4	0	0	0.667598	0	0.003764	0	0	0.749949	0	0.004956
TXNDC16	0	0	0.667473	0	0.004992	0	0	0.672223	0	0.00582
FXYD6	0	0	0.667378	0	0.003847	0	0	0.761464	0	0.006768
CCDC125	0	0	0.667238	0	0.006571	0	0	0.647429	0	0.004774
TBC1D5	0	0	0.667011	0	0.003541	0	0	0.740359	0	0.005836
LRRC4	0	0	0.666883	0	0.006868	0	0	0.625577	0	0.004973
MICALCL	0	0	0.66685	0	0.005514	0	0	0.65545	0	0.005833
LMNB2	0	0	0.666834	0	0.006315	0	0	0.68081	0	0.006292
PTPRJ	0	0	0.666776	0	0.003449	0	0	0.752343	0	0.005819
ACTC1	0	0	0.666753	0	0.003537	0	0	0.752118	0	0.006345
TLN2	0	0	0.666738	0	0.004587	0	0	0.69778	0	0.00504
CACNB4	0	0	0.666726	0	0.003746	0	0	0.753344	0	0.005055
C5orf22	0	0	0.666508	0	0.007251	0	0	0.640138	0	0.005168
DCK	0	0	0.666454	0	0.006293	0	0	0.679548	0	0.006223
RIC3	0	0	0.666444	0	0.003443	0	0	0.740641	0	0.00539
CDC25A	0	0	0.666093	0	0.006271	0	0	0.691038	0	0.006908
TRPM4	0	0	0.665964	0	0.006264	0	0	0.668814	0	0.005679
NNT	0	0	0.66586	0	0.004626	0	0	0.701601	0	0.005708
CASK	0	0	0.665817	0	0.007905	0	0	0.585087	0	0.004888
TP73	0	0	0.665794	0	0.006479	0	0	0.669051	0	0.005652
MCM10	0	0	0.665642	0	0.006245	0	0	0.70972	0	0.008337
PHF21B	0	0	0.665183	0	0.004298	0	0	0.772903	0	0.007632
RBM17	0	0	0.665012	0	0.004294	0	0	0.72919	0	0.005508
RNASEH2A	0	0	0.664968	0	0.006428	0	0	0.654289	0	0.005028
FGF1	0	0	0.66491	0	0.007016	0	0	0.664748	0	0.004868
PDLIM1	0	0	0.664758	0	0.004591	0	0	0.676576	0	0.004772
SLC45A1	0	0	0.664699	0	0.005655	0	0	0.5768	0	0.004836
AQP11	0	0	0.66466	0	0.004523	0	0	0.695913	0	0.004978
BMPER	0	0	0.664612	0	0.004586	0	0	0.676573	0	0.004772
PDS5B	0	0	0.664574	0	0.003496	0	0	0.732271	0	0.005522
SGOL2	0	0	0.664014	0	0.006151	0	0	0.693998	0	0.007105
SKA3	0	0	0.664004	0	0.006151	0	0	0.708005	0	0.008185
POLA1	0	0	0.663948	0	0.005101	0	0	0.685285	0	0.00633
NHLH2	0	0	0.66391	0	0.003687	0	0	0.758144	0	0.005198
SCLT1	0	0	0.663855	0	0.003686	0	0	0.806923	0	0.007121
ZWILCH	0	0	0.663785	0	0.006138	0	0	0.71452	0	0.008789
ARHGAP11A	0	0	0.663758	0	0.006137	0	0	0.693913	0	0.007099
MRTO4	0	0	0.663716	0	0.004505	0	0	0.68356	0	0.00516
ATP9B	0	0	0.663628	0	0.004503	0	0	0.682054	0	0.005104
FBXL19	0	0	0.663566	0	0.004826	0	0	0.729052	0	0.005411
CSE1L	0	0	0.663302	0	0.005076	0	0	0.681928	0	0.006148
ST3GAL3	0	0	0.662897	0	0.004888	0	0	0.654822	0	0.00497
CHPF	0	0	0.662738	0	0.005614	0	0	0.69166	0	0.005897
HYLS1	0	0	0.662731	0	0.006079	0	0	0.676605	0	0.006065
GPD1L	0	0	0.662416	0	0.004786	0	0	0.728711	0	0.005399
GTF3C3	0	0	0.662404	0	0.003457	0	0	0.784346	0	0.008196
ZNF471	0	0	0.662393	0	0.005174	0	0	0.679678	0	0.005166
THRA	0	0	0.66166	0	0.004432	0	0	0.701079	0	0.005155
SCP2	0	0	0.661318	0	0.004433	0	0	0.68703	0	0.005291
DCLRE1C	0	0	0.661144	0	0.005992	0	0	0.652978	0	0.005007
ACTL6A	0	0	0.661004	0	0.005984	0	0	0.698505	0	0.007425
EYA2	0	0	0.660872	0	0.006183	0	0	0.666337	0	0.005528
B3GNT9	0	0	0.660644	0	0.005516	0	0	0.671681	0	0.005061
C11orf53	0	0	0.660611	0	0.004124	0	0	0.693537	0	0.006271
GPR160	0	0	0.660345	0	0.003616	0	0	0.773716	0	0.005712
HNRNPL	0	0	0.660269	0	0.005945	0	0	0.680834	0	0.006294
GPR78	0	0	0.66005	0	0.003691	0	0	0.736412	0	0.005654
SLC27A4	0	0	0.659943	0	0.004392	0	0	0.700387	0	0.005851
C20orf27	0	0	0.659895	0	0.004391	0	0	0.6892	0	0.005376
CDKL3	0	0	0.659493	0	0.008211	0	0	0.614617	0	0.00537
GGPS1	0	0	0.659318	0	0.005455	0	0	0.701856	0	0.006414
EIF4EBP2	0	0	0.659259	0	0.004372	0	0	0.689619	0	0.005393
FUT1	0	0	0.659207	0	0.004371	0	0	0.701526	0	0.005903
ZNF695	0	0	0.658581	0	0.005855	0	0	0.664282	0	0.005472
EPN1	0	0	0.658565	0	0.004352	0	0	0.671611	0	0.004745
CKAP2L	0	0	0.658532	0	0.005853	0	0	0.701881	0	0.007681
CLASP1	0	0	0.658461	0	0.004399	0	0	0.713506	0	0.006261
VDR	0	0	0.658342	0	0.003656	0	0	0.731513	0	0.005471
DOPEY2	0	0	0.658232	0	0.004343	0	0	0.708934	0	0.006262
ATAD3A	0	0	0.658031	0	0.004337	0	0	0.71351	0	0.006502
DNAJB2	0	0	0.657862	0	0.004872	0	0	0.66026	0	0.005154
ASB7	0	0	0.657576	0	0.007196	0	0	0.594075	0	0.005326
CKB	0	0	0.657563	0	0.004313	0	0	0.69497	0	0.004946
C18orf55	0	0	0.656849	0	0.007095	0	0	0.568043	0	0.00483
WDSUB1	0	0	0.656539	0	0.003541	0	0	0.759453	0	0.005239
SSX2IP	0	0	0.655982	0	0.005722	0	0	0.672546	0	0.005859
MFAP3	0	0	0.655548	0	0.003522	0	0	0.755752	0	0.005126
CLSPN	0	0	0.655051	0	0.005675	0	0	0.677777	0	0.006127
RNF157	0	0	0.654913	0	0.004538	0	0	0.717337	0	0.005015
GOSR1	0	0	0.654845	0	0.005849	0	0	0.648051	0	0.004796
PSKH1	0	0	0.654661	0	0.004022	0	0	0.746882	0	0.006235
RAB11FIP3	0	0	0.654531	0	0.004228	0	0	0.700338	0	0.005129
GTSE1	0	0	0.654505	0	0.005401	0	0	0.730973	0	0.00588
ALG9	0	0	0.654288	0	0.004013	0	0	0.732587	0	0.005637
PELI2	0	0	0.654152	0	0.003496	0	0	0.782116	0	0.006023
TPX2	0	0	0.653733	0	0.00724	0	0	0.612015	0	0.004794
KLHL21	0	0	0.653695	0	0.007636	0	0	0.583017	0	0.004886
TMED4	0	0	0.653671	0	0.006353	0	0	0.657429	0	0.005998
ZNF45	0	0	0.653585	0	0.004212	0	0	0.687537	0	0.005311
AGMAT	0	0	0.653536	0	0.008851	0	0	0.593779	0	0.004903
PHLDB1	0	0	0.653516	0	0.00578	0	0	0.65561	0	0.005079
HKR1	0	0	0.653497	0	0.006253	0	0	0.678181	0	0.005376
SLC45A3	0	0	0.653019	0	0.006312	0	0	0.644147	0	0.005343
RAD18	0	0	0.652915	0	0.005749	0	0	0.685511	0	0.006512
NKPD1	0	0	0.652882	0	0.004193	0	0	0.684721	0	0.005203
GPR107	0	0	0.652621	0	0.003971	0	0	0.73409	0	0.005695
CECR1	0	0	0.652483	0	0.005891	0	0	0.652977	0	0.005848
hsa-mir-579	0	0	0.652379	0	0.003956	0	0	0.67381	0	0.005163
RUFY1	0	0	0.652167	0	0.006621	0	0	0.638086	0	0.005117
C15orf61	0	0	0.652164	0	0.004218	0	0	0.678271	0	0.004828
FAM102B	0	0	0.652086	0	0.006169	0	0	0.675511	0	0.005268
N4BP2L1	0	0	0.65179	0	0.004772	0	0	0.683966	0	0.005332
ABHD10	0	0	0.6517	0	0.003524	0	0	0.746294	0	0.006055
FIGNL2	0	0	0.6517	0	0.004151	0	0	0.691836	0	0.004845
ACOX3	0	0	0.651422	0	0.003445	0	0	0.802775	0	0.006916
OSBPL6	0	0	0.651352	0	0.004196	0	0	0.684841	0	0.005052
PRMT2	0	0	0.651345	0	0.005669	0	0	0.688921	0	0.006718
INTS7	0	0	0.650973	0	0.005478	0	0	0.719516	0	0.009307
HIST1H4H	0	0	0.650757	0	0.00506	0	0	0.63931	0	0.004856
ELF5	0	0	0.649995	0	0.005058	0	0	0.726165	0	0.008011
FAM102A	0	0	0.649966	0	0.005601	0	0	0.682191	0	0.006322
BSDC1	0	0	0.649688	0	0.005046	0	0	0.711632	0	0.006986
HNRNPA3	0	0	0.649331	0	0.005402	0	0	0.671755	0	0.00582
TXNRD1	0	0	0.649176	0	0.007129	0	0	0.679013	0	0.005026
IL20RA	0	0	0.648989	0	0.005553	0	0	0.653481	0	0.004997
ITPKB	0	0	0.648937	0	0.003471	0	0	0.716456	0	0.004963
ZSCAN2	0	0	0.648721	0	0.004783	0	0	0.634263	0	0.004887
FBXO2	0	0	0.648566	0	0.005001	0	0	0.66597	0	0.004856
DCLRE1B	0	0	0.648517	0	0.005365	0	0	0.666897	0	0.00559
TMEM81	0	0	0.648513	0	0.004076	0	0	0.67735	0	0.004937
ZNF664	0	0	0.648416	0	0.006766	0	0	0.628657	0	0.005262
DIP2A	0	0	0.648271	0	0.003387	0	0	0.756344	0	0.005144
BGN	0	0	0.647879	0	0.004059	0	0	0.676679	0	0.004914
ADIPOR2	0	0	0.64775	0	0.006185	0	0	0.631443	0	0.005226
PDZD2	0	0	0.647553	0	0.003374	0	0	0.768726	0	0.005539
TFDP2	0	0	0.647448	0	0.003443	0	0	0.756566	0	0.006523
TBC1D9B	0	0	0.647331	0	0.003845	0	0	0.710599	0	0.00488
PYCRL	0	0	0.647016	0	0.004037	0	0	0.679776	0	0.005022
AHNAK	0	0	0.64681	0	0.003431	0	0	0.737156	0	0.005683
HERC1	0	0	0.646797	0	0.00856	0	0	0.634328	0	0.004849
NRL	0	0	0.646446	0	0.00428	0	0	0.714673	0	0.004931
CNST	0	0	0.646434	0	0.009015	0	0	0.657041	0	0.005925
SYT15	0	0	0.646319	0	0.004584	0	0	0.672821	0	0.004918
SPRED2	0	0	0.646116	0	0.005908	0	0	0.635131	0	0.004962
TBC1D13	0	0	0.645524	0	0.003761	0	0	0.663792	0	0.004961
TLE4	0	0	0.645274	0	0.003755	0	0	0.662265	0	0.004906
PRUNE	0	0	0.645155	0	0.005855	0	0	0.629738	0	0.004755
TMED2	0	0	0.645043	0	0.003792	0	0	0.735783	0	0.005762
C9orf37	0	0	0.644873	0	0.003395	0	0	0.74014	0	0.0058
RAB14	0	0	0.644761	0	0.003971	0	0	0.730624	0	0.006393
CNR1	0	0	0.644707	0	0.004642	0	0	0.638568	0	0.005058
RRM2	0	0	0.644599	0	0.005192	0	0	0.705128	0	0.007941
BNIPL	0	0	0.644054	0	0.00338	0	0	0.736892	0	0.005673
IKBKB	0	0	0.643806	0	0.003764	0	0	0.740958	0	0.005975
PRKCD	0	0	0.643585	0	0.003372	0	0	0.769588	0	0.007209
WDR5	0	0	0.643477	0	0.003947	0	0	0.704425	0	0.006039
DGCR14	0	0	0.64312	0	0.003938	0	0	0.686871	0	0.005285
PPAP2C	0	0	0.642981	0	0.005666	0	0	0.68028	0	0.005463
DTX3L	0	0	0.642957	0	0.003926	0	0	0.688565	0	0.004742
COL21A1	0	0	0.642573	0	0.005645	0	0	0.684307	0	0.005637
ARMC8	0	0	0.641971	0	0.00395	0	0	0.68285	0	0.004982
MN1	0	0	0.641689	0	0.005217	0	0	0.72781	0	0.010171
REEP2	0	0	0.641322	0	0.005945	0	0	0.640547	0	0.005221
C17orf58	0	0	0.640971	0	0.008132	0	0	0.587166	0	0.004793
ARRDC2	0	0	0.64081	0	0.005556	0	0	0.673232	0	0.005179
SKA2	0	0	0.640749	0	0.005031	0	0	0.698242	0	0.007405
CLEC2L	0	0	0.640673	0	0.005908	0	0	0.63313	0	0.004916
CC2D1A	0	0	0.640616	0	0.005905	0	0	0.661615	0	0.006284
MYO1E	0	0	0.640595	0	0.004504	0	0	0.640198	0	0.005125
NCBP2	0	0	0.640497	0	0.005362	0	0	0.656223	0	0.006559
EPT1	0	0	0.640274	0	0.004294	0	0	0.66894	0	0.005518
PENK	0	0	0.640238	0	0.003907	0	0	0.695151	0	0.00544
ZNF326	0	0	0.640116	0	0.005005	0	0	0.671792	0	0.005822
MYO16	0	0	0.639772	0	0.004991	0	0	0.688754	0	0.006762
SEC62	0	0	0.639246	0	0.003624	0	0	0.670651	0	0.005221
BCR	0	0	0.638752	0	0.004066	0	0	0.747015	0	0.006123
GPR44	0	0	0.638723	0	0.003651	0	0	0.744264	0	0.006118
PGAM4	0	0	0.638576	0	0.006466	0	0	0.636418	0	0.00667
DCLRE1A	0	0	0.638289	0	0.005904	0	0	0.590452	0	0.005142
HLCS	0	0	0.637983	0	0.003814	0	0	0.708945	0	0.006262
HMGN1	0	0	0.637795	0	0.004913	0	0	0.685194	0	0.006544
GALNT13	0	0	0.637538	0	0.004595	0	0	0.750421	0	0.010435
CDH23	0	0	0.63741	0	0.006387	0	0	0.607202	0	0.005021
ZNF454	0	0	0.637395	0	0.006386	0	0	0.626341	0	0.00601
USP5	0	0	0.637119	0	0.005149	0	0	0.630061	0	0.004824
SASS6	0	0	0.637114	0	0.004886	0	0	0.694896	0	0.007167
MIB1	0	0	0.636831	0	0.005822	0	0	0.604849	0	0.005945
MTAP	0	0	0.63672	0	0.004071	0	0	0.651239	0	0.004838
EIF4B	0	0	0.636669	0	0.003569	0	0	0.664087	0	0.004972
PMM2	0	0	0.636475	0	0.004005	0	0	0.708451	0	0.004744
RPA1	0	0	0.636368	0	0.00418	0	0	0.697266	0	0.00706
GRB2	0	0	0.636327	0	0.00499	0	0	0.677707	0	0.006079
TNFAIP8	0	0	0.63609	0	0.003807	0	0	0.690317	0	0.005253
DBF4B	0	0	0.636079	0	0.005542	0	0	0.633973	0	0.005341
ARMCX3	0	0	0.63604	0	0.00376	0	0	0.700856	0	0.005147
BAIAP2	0	0	0.635827	0	0.003552	0	0	0.688245	0	0.005999
P4HB	0	0	0.635547	0	0.004528	0	0	0.717985	0	0.007405
BRCA1	0	0	0.635547	0	0.005516	0	0	0.620294	0	0.004764
DCUN1D5	0	0	0.63551	0	0.003756	0	0	0.689077	0	0.005371
DGKA	0	0	0.635476	0	0.003747	0	0	0.710783	0	0.005515
MAGED4B	0	0	0.635346	0	0.005924	0	0	0.62867	0	0.005262
NAB1	0	0	0.635343	0	0.004637	0	0	0.709995	0	0.005092
SYT7	0	0	0.635332	0	0.00452	0	0	0.706833	0	0.006695
CENPT	0	0	0.635163	0	0.00535	0	0	0.633128	0	0.004884
UBR7	0	0	0.634963	0	0.00414	0	0	0.655742	0	0.00498
NMNAT1	0	0	0.634918	0	0.005113	0	0	0.627783	0	0.005065
ELAC1	0	0	0.63468	0	0.004924	0	0	0.657594	0	0.005157
RPS6KL1	0	0	0.634326	0	0.003721	0	0	0.707159	0	0.005376
FDXACB1	0	0	0.633991	0	0.004767	0	0	0.658527	0	0.005227
CCNK	0	0	0.633943	0	0.005231	0	0	0.674635	0	0.005234
IL13RA1	0	0	0.633691	0	0.004402	0	0	0.621763	0	0.004773
ZNF808	0	0	0.633618	0	0.003931	0	0	0.744512	0	0.006015
ANKRD13D	0	0	0.633506	0	0.003929	0	0	0.731196	0	0.005489
GMIP	0	0	0.633439	0	0.004875	0	0	0.693175	0	0.006991
LDLRAD2	0	0	0.633405	0	0.003708	0	0	0.684664	0	0.005201
KRT6A	0	0	0.633299	0	0.005808	0	0	0.655505	0	0.006775
ZNF529	0	0	0.632944	0	0.003914	0	0	0.740773	0	0.00586
PRRC1	0	0	0.632916	0	0.003529	0	0	0.725219	0	0.005364
TMLHE	0	0	0.632694	0	0.003908	0	0	0.753383	0	0.006413
ATF6	0	0	0.632614	0	0.003523	0	0	0.716449	0	0.005065
DCTD	0	0	0.63252	0	0.003521	0	0	0.709574	0	0.004849
ZNF187	0	0	0.632282	0	0.003675	0	0	0.69283	0	0.004876
ZNF585A	0	0	0.63228	0	0.003898	0	0	0.727569	0	0.005358
SLC9A5	0	0	0.632271	0	0.00483	0	0	0.667354	0	0.005574
PLCG2	0	0	0.632231	0	0.005577	0	0	0.595231	0	0.005387
ERI2	0	0	0.632072	0	0.004822	0	0	0.674377	0	0.005909
KIAA1522	0	0	0.631553	0	0.004802	0	0	0.695668	0	0.007159
CDKN1A	0	0	0.631519	0	0.00571	0	0	0.616277	0	0.004742
TSPYL1	0	0	0.630924	0	0.004654	0	0	0.648578	0	0.004843
PDE3B	0	0	0.630853	0	0.005095	0	0	0.668334	0	0.004996
RGS12	0	0	0.630765	0	0.00345	0	0	0.681467	0	0.005679
FJX1	0	0	0.630763	0	0.003649	0	0	0.711005	0	0.006369
MLLT6	0	0	0.630579	0	0.004474	0	0	0.726654	0	0.005702
MAGI1	0	0	0.630175	0	0.003636	0	0	0.679103	0	0.004998
NPM1	0	0	0.630075	0	0.004457	0	0	0.726002	0	0.005676
PLD2	0	0	0.629951	0	0.005626	0	0	0.643773	0	0.006034
TTF2	0	0	0.629946	0	0.004619	0	0	0.658736	0	0.005236
WDR46	0	0	0.629713	0	0.003626	0	0	0.704024	0	0.00602
CAMKK1	0	0	0.629681	0	0.004337	0	0	0.748069	0	0.010146
CXorf23	0	0	0.629241	0	0.003615	0	0	0.706829	0	0.006156
TUBAL3	0	0	0.629115	0	0.004319	0	0	0.662843	0	0.00475
DCBLD1	0	0	0.629015	0	0.00361	0	0	0.711181	0	0.006378
FAM101B	0	0	0.628837	0	0.005299	0	0	0.658936	0	0.00613
NCOA1	0	0	0.628724	0	0.00397	0	0	0.670095	0	0.00557
FAM117B	0	0	0.628527	0	0.004569	0	0	0.69433	0	0.007128
RORA	0	0	0.628526	0	0.007137	0	0	0.643538	0	0.005274
SERHL2	0	0	0.628439	0	0.005548	0	0	0.617212	0	0.004779
ST6GAL1	0	0	0.627968	0	0.003845	0	0	0.655075	0	0.00498
CAMTA1	0	0	0.62794	0	0.005806	0	0	0.631009	0	0.006301
TRA2B	0	0	0.62791	0	0.004548	0	0	0.705613	0	0.007982
FBXO25	0	0	0.627787	0	0.004965	0	0	0.674555	0	0.005231
SCMH1	0	0	0.627452	0	0.003385	0	0	0.68768	0	0.005971
HNRNPH1	0	0	0.627368	0	0.005691	0	0	0.698958	0	0.005827
CC2D1B	0	0	0.626915	0	0.004509	0	0	0.656331	0	0.005949
ITGB4	0	0	0.626858	0	0.008564	0	0	0.623328	0	0.005238
THOC3	0	0	0.626814	0	0.00451	0	0	0.713311	0	0.008671
NUDCD3	0	0	0.626781	0	0.004625	0	0	0.70622	0	0.007956
ZNF585B	0	0	0.626728	0	0.003561	0	0	0.700936	0	0.005876
EXOG	0	0	0.626659	0	0.004081	0	0	0.641076	0	0.005162
C1orf226	0	0	0.626645	0	0.00462	0	0	0.668768	0	0.005639
SLC1A3	0	0	0.6266	0	0.004503	0	0	0.699749	0	0.007517
THSD4	0	0	0.626564	0	0.003368	0	0	0.667458	0	0.005098
NOS1AP	0	0	0.626521	0	0.004615	0	0	0.66131	0	0.00531
ST14	0	0	0.626142	0	0.003541	0	0	0.722592	0	0.006012
TCEA3	0	0	0.625992	0	0.005096	0	0	0.620335	0	0.004885
C4orf29	0	0	0.625863	0	0.004747	0	0	0.624586	0	0.004932
PSIP1	0	0	0.625644	0	0.004156	0	0	0.629679	0	0.005093
ARL2BP	0	0	0.625506	0	0.004872	0	0	0.673846	0	0.005203
ZDHHC17	0	0	0.625186	0	0.003956	0	0	0.706299	0	0.006351
SLC7A2	0	0	0.625144	0	0.003724	0	0	0.723544	0	0.005219
STMN1	0	0	0.625014	0	0.008342	0	0	0.620193	0	0.005097
GAS2L1	0	0	0.624793	0	0.003716	0	0	0.708902	0	0.004757
SNRPD3	0	0	0.624756	0	0.003519	0	0	0.682633	0	0.005126
NID1	0	0	0.624722	0	0.004551	0	0	0.665368	0	0.005485
PTCH1	0	0	0.624713	0	0.005361	0	0	0.653369	0	0.006629
FAM120B	0	0	0.624598	0	0.004889	0	0	0.630648	0	0.004789
CDC42EP3	0	0	0.624578	0	0.004546	0	0	0.663043	0	0.005383
GP1BA	0	0	0.624463	0	0.005158	0	0	0.666703	0	0.004739
RASSF6	0	0	0.624261	0	0.003754	0	0	0.682508	0	0.006217
RFTN1	0	0	0.624212	0	0.004534	0	0	0.654525	0	0.005037
NOC3L	0	0	0.623847	0	0.00441	0	0	0.687169	0	0.006664
AARS2	0	0	0.623763	0	0.004407	0	0	0.663487	0	0.005437
ENG	0	0	0.623738	0	0.007263	0	0	0.61674	0	0.00481
DACT1	0	0	0.623633	0	0.004513	0	0	0.696732	0	0.007233
ZNF84	0	0	0.623632	0	0.004098	0	0	0.644642	0	0.005803
EGFL8	0	0	0.623582	0	0.004848	0	0	0.648635	0	0.00555
RIMKLA	0	0	0.623545	0	0.004095	0	0	0.631476	0	0.005171
CPT1B	0	0	0.623484	0	0.005131	0	0	0.57039	0	0.004943
CYTH1	0	0	0.623316	0	0.004612	0	0	0.60301	0	0.005871
EPB41	0	0	0.622876	0	0.00382	0	0	0.675595	0	0.005827
ETNK2	0	0	0.62287	0	0.006681	0	0	0.671712	0	0.006797
DNER	0	0	0.622804	0	0.006676	0	0	0.639003	0	0.005082
TIAF1	0	0	0.62265	0	0.004811	0	0	0.660215	0	0.006152
MLF1IP	0	0	0.622578	0	0.008063	0	0	0.612908	0	0.004792
SETD8	0	0	0.622545	0	0.004476	0	0	0.654931	0	0.005052
PLK1	0	0	0.622544	0	0.004925	0	0	0.627118	0	0.005039
DRG2	0	0	0.622177	0	0.003466	0	0	0.695024	0	0.005615
NAA50	0	0	0.622089	0	0.003495	0	0	0.68311	0	0.004992
SPOCD1	0	0	0.621817	0	0.003458	0	0	0.715804	0	0.006628
LYSMD4	0	0	0.621507	0	0.003452	0	0	0.693584	0	0.005555
SUCLG2	0	0	0.621454	0	0.007063	0	0	0.580012	0	0.004954
NDUFS1	0	0	0.621373	0	0.003857	0	0	0.677146	0	0.005072
PRTFDC1	0	0	0.621223	0	0.003933	0	0	0.644406	0	0.005306
FGF2	0	0	0.621162	0	0.003476	0	0	0.678671	0	0.004841
SLCO3A1	0	0	0.621012	0	0.004318	0	0	0.646378	0	0.004764
ZNF568	0	0	0.620978	0	0.003628	0	0	0.742573	0	0.005934
RPS6KA1	0	0	0.620931	0	0.003471	0	0	0.718828	0	0.006538
SLC35F2	0	0	0.620842	0	0.004073	0	0	0.745001	0	0.00979
ZNF611	0	0	0.620761	0	0.003437	0	0	0.686389	0	0.005267
PYGB	0	0	0.620674	0	0.007856	0	0	0.640864	0	0.006161
LIN52	0	0	0.620458	0	0.004725	0	0	0.642778	0	0.005282
C6orf141	0	0	0.620426	0	0.005597	0	0	0.60511	0	0.005235
MAP4K2	0	0	0.620408	0	0.004926	0	0	0.641283	0	0.005254
STX4	0	0	0.620375	0	0.004722	0	0	0.642059	0	0.005251
HOOK2	0	0	0.620106	0	0.004712	0	0	0.629704	0	0.004754
GOLGA1	0	0	0.619967	0	0.003414	0	0	0.702852	0	0.005218
DIO2	0	0	0.619656	0	0.006444	0	0	0.658844	0	0.006021
LIPE	0	0	0.619574	0	0.005604	0	0	0.687013	0	0.006427
NCAPD3	0	0	0.619528	0	0.005154	0	0	0.613257	0	0.004844
ADCYAP1R1	0	0	0.619292	0	0.00359	0	0	0.717796	0	0.00503
GALNT10	0	0	0.619257	0	0.004028	0	0	0.671086	0	0.005039
CSRNP3	0	0	0.619098	0	0.003877	0	0	0.639087	0	0.005079
TRIM62	0	0	0.618863	0	0.00399	0	0	0.591676	0	0.005605
NRARP	0	0	0.618252	0	0.005482	0	0	0.627427	0	0.006547
PLEC	0	0	0.618097	0	0.004328	0	0	0.696882	0	0.007244
ALDH8A1	0	0	0.617903	0	0.003373	0	0	0.690326	0	0.004797
ZNF501	0	0	0.617874	0	0.003846	0	0	0.645096	0	0.005337
WWC1	0	0	0.617762	0	0.003986	0	0	0.742531	0	0.009519
FRZB	0	0	0.617651	0	0.003554	0	0	0.736342	0	0.005683
BEX2	0	0	0.617625	0	0.005033	0	0	0.6343	0	0.00553
MDFI	0	0	0.617371	0	0.005436	0	0	0.612863	0	0.005636
TMEM189	0	0	0.617166	0	0.003752	0	0	0.688373	0	0.005511
APCDD1L	0	0	0.616706	0	0.003957	0	0	0.721201	0	0.007633
CD302	0	0	0.616701	0	0.005224	0	0	0.604462	0	0.004901
PLCB1	0	0	0.616692	0	0.003816	0	0	0.634086	0	0.00488
C17orf56	0	0	0.616606	0	0.005397	0	0	0.605639	0	0.005261
C10orf67	0	0	0.616513	0	0.003666	0	0	0.6646	0	0.005331
C2CD2	0	0	0.616013	0	0.004261	0	0	0.671353	0	0.005761
ERG	0	0	0.615863	0	0.004256	0	0	0.706921	0	0.008015
SNRNP200	0	0	0.615841	0	0.004827	0	0	0.583432	0	0.004813
HOXA1	0	0	0.615799	0	0.006044	0	0	0.651591	0	0.007974
SLC35F1	0	0	0.615445	0	0.003506	0	0	0.712722	0	0.004872
MCM6	0	0	0.615374	0	0.008635	0	0	0.6421	0	0.005487
RAB9B	0	0	0.615094	0	0.003499	0	0	0.726543	0	0.005322
SEPW1	0	0	0.614794	0	0.004223	0	0	0.703075	0	0.007703
ANKAR	0	0	0.614547	0	0.004115	0	0	0.637094	0	0.005049
CYP4F12	0	0	0.614486	0	0.006091	0	0	0.654372	0	0.005786
ITGAM	0	0	0.614377	0	0.005115	0	0	0.619964	0	0.005647
C17orf80	0	0	0.614344	0	0.004683	0	0	0.641108	0	0.005246
LIAS	0	0	0.614268	0	0.004336	0	0	0.641923	0	0.005728
ADAM32	0	0	0.614134	0	0.005104	0	0	0.601259	0	0.004767
PAPD4	0	0	0.614098	0	0.005037	0	0	0.715601	0	0.00667
PPARD	0	0	0.613815	0	0.00487	0	0	0.643947	0	0.006044
KYNU	0	0	0.61342	0	0.006023	0	0	0.638059	0	0.005043
SBDS	0	0	0.613035	0	0.004168	0	0	0.712449	0	0.008502
PPP2R1A	0	0	0.612729	0	0.003803	0	0	0.621186	0	0.004751
ABHD12	0	0	0.612644	0	0.005973	0	0	0.649914	0	0.005566
WDR91	0	0	0.61264	0	0.004059	0	0	0.656115	0	0.005938
JPH1	0	0	0.612526	0	0.004676	0	0	0.577454	0	0.005309
FCRL6	0	0	0.611927	0	0.004372	0	0	0.682227	0	0.005546
ZNF362	0	0	0.611561	0	0.006824	0	0	0.599444	0	0.004854
DENND2D	0	0	0.611412	0	0.00492	0	0	0.696542	0	0.00572
OSBPL3	0	0	0.611215	0	0.005472	0	0	0.600504	0	0.005001
PHLDA1	0	0	0.611044	0	0.004619	0	0	0.569829	0	0.004915
TBRG1	0	0	0.610947	0	0.004105	0	0	0.661173	0	0.005304
CLDN14	0	0	0.610653	0	0.004949	0	0	0.637382	0	0.00674
OTUD3	0	0	0.61033	0	0.00359	0	0	0.689377	0	0.005553
MAPK11	0	0	0.610172	0	0.005087	0	0	0.612493	0	0.005616
CENPE	0	0	0.610147	0	0.003991	0	0	0.666037	0	0.005551
FGF11	0	0	0.609739	0	0.003387	0	0	0.723857	0	0.00523
SIN3A	0	0	0.609492	0	0.004332	0	0	0.638185	0	0.005086
FOSL1	0	0	0.609423	0	0.003638	0	0	0.631372	0	0.004777
MBNL2	0	0	0.609392	0	0.003969	0	0	0.69831	0	0.00741
SLC46A1	0	0	0.609308	0	0.004326	0	0	0.638008	0	0.005079
SUSD5	0	0	0.609293	0	0.003566	0	0	0.67258	0	0.004909
VMA21	0	0	0.60905	0	0.00396	0	0	0.67862	0	0.006172
FDX1	0	0	0.60895	0	0.003371	0	0	0.708521	0	0.004746
LMAN1L	0	0	0.608939	0	0.003754	0	0	0.749943	0	0.010375
UNK	0	0	0.608705	0	0.004039	0	0	0.665315	0	0.005482
TTLL4	0	0	0.608586	0	0.004035	0	0	0.655682	0	0.005082
GALE	0	0	0.608498	0	0.008653	0	0	0.576115	0	0.004771
AVPR2	0	0	0.608328	0	0.004294	0	0	0.633085	0	0.004882
DHX37	0	0	0.608212	0	0.004402	0	0	0.625878	0	0.005117
SLC16A2	0	0	0.608158	0	0.005849	0	0	0.585236	0	0.005787
FRAT1	0	0	0.608127	0	0.004841	0	0	0.623951	0	0.005869
NACC1	0	0	0.608031	0	0.004138	0	0	0.627703	0	0.005061
TMEM63B	0	0	0.608008	0	0.008552	0	0	0.595389	0	0.004946
PDGFA	0	0	0.607928	0	0.004446	0	0	0.640556	0	0.005222
PITX1	0	0	0.607774	0	0.00568	0	0	0.675023	0	0.007024
SLC30A9	0	0	0.607742	0	0.003803	0	0	0.705208	0	0.004935
CLDND1	0	0	0.607656	0	0.005673	0	0	0.657157	0	0.005931
METTL7A	0	0	0.607372	0	0.00359	0	0	0.636054	0	0.004957
MERTK	0	0	0.607112	0	0.003584	0	0	0.640899	0	0.005155
C3orf14	0	0	0.60694	0	0.003901	0	0	0.684378	0	0.006496
PCDH7	0	0	0.606897	0	0.003897	0	0	0.629373	0	0.004748
SLC25A30	0	0	0.606826	0	0.003985	0	0	0.710928	0	0.008363
SHMT1	0	0	0.60649	0	0.003442	0	0	0.649768	0	0.004763
TMEM161B	0	0	0.606483	0	0.005957	0	0	0.630415	0	0.005406
PDK3	0	0	0.606102	0	0.005299	0	0	0.62296	0	0.005875
TIRAP	0	0	0.606075	0	0.004454	0	0	0.590597	0	0.005149
KIAA1543	0	0	0.606052	0	0.003963	0	0	0.64958	0	0.004852
TRNT1	0	0	0.605965	0	0.003875	0	0	0.659908	0	0.005284
SYVN1	0	0	0.605772	0	0.005457	0	0	0.609729	0	0.005153
SLC37A4	0	0	0.605729	0	0.004551	0	0	0.644072	0	0.006052
NR2C2AP	0	0	0.605666	0	0.003952	0	0	0.65149	0	0.004922
C3orf58	0	0	0.605496	0	0.003862	0	0	0.685031	0	0.006535
ZBTB42	0	0	0.605422	0	0.003945	0	0	0.651279	0	0.004914
C8orf40	0	0	0.605141	0	0.004529	0	0	0.618077	0	0.004813
CPD	0	0	0.605084	0	0.004189	0	0	0.654827	0	0.005859
HOMER2	0	0	0.605082	0	0.006461	0	0	0.643925	0	0.00635
PNPLA7	0	0	0.604931	0	0.004145	0	0	0.676497	0	0.005308
SYTL3	0	0	0.604707	0	0.004138	0	0	0.692082	0	0.005998
SEMA4B	0	0	0.604547	0	0.004507	0	0	0.624325	0	0.00507
CMAH	0	0	0.604439	0	0.00469	0	0	0.606757	0	0.005001
APLP2	0	0	0.60442	0	0.006411	0	0	0.618959	0	0.005043
FBXW2	0	0	0.604173	0	0.004625	0	0	0.677531	0	0.004973
MAFK	0	0	0.603757	0	0.003385	0	0	0.666923	0	0.00543
HFE	0	0	0.603667	0	0.004144	0	0	0.644983	0	0.005381
C3orf37	0	0	0.603385	0	0.006335	0	0	0.61249	0	0.004776
SNAP91	0	0	0.603225	0	0.007964	0	0	0.601789	0	0.005249
KDR	0	0	0.603213	0	0.007158	0	0	0.550535	0	0.004986
PACSIN2	0	0	0.602885	0	0.00412	0	0	0.635805	0	0.004989
CLMN	0	0	0.602778	0	0.004117	0	0	0.633409	0	0.004895
TMEM25	0	0	0.602217	0	0.004062	0	0	0.663711	0	0.004832
C1orf229	0	0	0.602125	0	0.004248	0	0	0.66522	0	0.006502
NT5M	0	0	0.602067	0	0.004286	0	0	0.729238	0	0.007859
STARD7	0	0	0.601867	0	0.004052	0	0	0.678617	0	0.005394
NDUFA12	0	0	0.60171	0	0.005214	0	0	0.678721	0	0.00478
APP	0	0	0.601512	0	0.0078	0	0	0.577995	0	0.004856
PCGF3	0	0	0.601322	0	0.004516	0	0	0.704661	0	0.006095
AP3S2	0	0	0.601041	0	0.005135	0	0	0.661683	0	0.006106
BARD1	0	0	0.600819	0	0.003739	0	0	0.655579	0	0.005109
DNAJC27	0	0	0.600812	0	0.004244	0	0	0.690944	0	0.005658
CD2	0	0	0.600561	0	0.005413	0	0	0.569752	0	0.004925
KCTD20	0	0	0.600508	0	0.005284	0	0	0.634653	0	0.004908
ALG1	0	0	0.599987	0	0.007634	0	0	0.584705	0	0.005181
FERMT1	0	0	0.599891	0	0.004514	0	0	0.606207	0	0.004977
EIF4A2	0	0	0.59985	0	0.003606	0	0	0.745655	0	0.006557
XKR4	0	0	0.599842	0	0.004126	0	0	0.655142	0	0.006714
CHCHD6	0	0	0.599661	0	0.003788	0	0	0.676076	0	0.005995
NR5A2	0	0	0.599579	0	0.005147	0	0	0.596347	0	0.00522
ZNF518B	0	0	0.599561	0	0.003489	0	0	0.632229	0	0.005204
NRP1	0	0	0.599434	0	0.003782	0	0	0.698067	0	0.007328
SLAIN2	0	0	0.599336	0	0.003411	0	0	0.659054	0	0.006024
C10orf35	0	0	0.599204	0	0.004775	0	0	0.615654	0	0.005266
C6orf89	0	0	0.598779	0	0.004077	0	0	0.633575	0	0.005323
FAM46C	0	0	0.598322	0	0.004456	0	0	0.602548	0	0.00482
SH3BP4	0	0	0.598307	0	0.0035	0	0	0.71608	0	0.007275
FAM60A	0	0	0.597915	0	0.003742	0	0	0.681304	0	0.006273
RBMS1	0	0	0.597906	0	0.003663	0	0	0.639051	0	0.00513
TMEM192	0	0	0.597728	0	0.004385	0	0	0.709695	0	0.006349
GPAT2	0	0	0.597606	0	0.003927	0	0	0.67175	0	0.005123
SNX24	0	0	0.597452	0	0.004098	0	0	0.655304	0	0.005931
MAP2K4	0	0	0.597338	0	0.00442	0	0	0.620918	0	0.005699
ID4	0	0	0.596955	0	0.003642	0	0	0.648539	0	0.004842
UQCRB	0	0	0.596837	0	0.00498	0	0	0.68067	0	0.004843
PAM	0	0	0.596819	0	0.004261	0	0	0.613794	0	0.004866
ATXN7L2	0	0	0.596712	0	0.007296	0	0	0.584922	0	0.005193
SH3TC2	0	0	0.596564	0	0.007282	0	0	0.580357	0	0.004967
USP6NL	0	0	0.596057	0	0.005064	0	0	0.64347	0	0.005271
ANKRD57	0	0	0.595591	0	0.00387	0	0	0.697527	0	0.006275
ENOPH1	0	0	0.595574	0	0.003608	0	0	0.698231	0	0.007405
NFAM1	0	0	0.595557	0	0.004807	0	0	0.626871	0	0.006109
AUP1	0	0	0.595452	0	0.003436	0	0	0.666705	0	0.004882
FAM53C	0	0	0.59534	0	0.003396	0	0	0.62631	0	0.004953
C15orf37	0	0	0.595186	0	0.004611	0	0	0.618432	0	0.005401
ENOSF1	0	0	0.594838	0	0.003664	0	0	0.684369	0	0.006446
CKS2	0	0	0.594581	0	0.005744	0	0	0.629244	0	0.005523
N4BP3	0	0	0.594318	0	0.006286	0	0	0.602313	0	0.006055
CCNI	0	0	0.59429	0	0.004433	0	0	0.613719	0	0.005684
SLITRK6	0	0	0.594134	0	0.004973	0	0	0.654278	0	0.005781
GTF2H1	0	0	0.593993	0	0.00347	0	0	0.725712	0	0.005665
SERINC2	0	0	0.593891	0	0.006453	0	0	0.541978	0	0.005043
SHANK2	0	0	0.59378	0	0.0034	0	0	0.71062	0	0.006923
EFNA5	0	0	0.59342	0	0.004716	0	0	0.627542	0	0.006151
TADA1	0	0	0.593349	0	0.003555	0	0	0.681835	0	0.00635
NR1H2	0	0	0.592838	0	0.008986	0	0	0.597354	0	0.005717
RNF2	0	0	0.592807	0	0.004017	0	0	0.58251	0	0.004773
ATR	0	0	0.592724	0	0.003611	0	0	0.653962	0	0.005015
PPP1R3B	0	0	0.592693	0	0.003539	0	0	0.667032	0	0.005596
MDH1	0	0	0.59265	0	0.004793	0	0	0.733977	0	0.007301
ZC3H18	0	0	0.591947	0	0.004796	0	0	0.587623	0	0.004813
DCN	0	0	0.591122	0	0.003572	0	0	0.65969	0	0.005242
PCCB	0	0	0.590926	0	0.00472	0	0	0.681379	0	0.004867
FAM69B	0	0	0.590684	0	0.003896	0	0	0.657074	0	0.006026
SNRNP48	0	0	0.58989	0	0.003906	0	0	0.692257	0	0.005715
DENND4A	0	0	0.589385	0	0.003915	0	0	0.586767	0	0.004965
ACOT11	0	0	0.588947	0	0.003691	0	0	0.701279	0	0.006478
RABEPK	0	0	0.588865	0	0.004597	0	0	0.645943	0	0.005326
TSPAN14	0	0	0.588812	0	0.003517	0	0	0.653043	0	0.00498
SNX13	0	0	0.588264	0	0.004067	0	0	0.693763	0	0.0056
MAP3K14	0	0	0.588248	0	0.003859	0	0	0.679762	0	0.005201
ARID4B	0	0	0.588016	0	0.003875	0	0	0.584611	0	0.004866
NOL8	0	0	0.587707	0	0.00405	0	0	0.688169	0	0.00537
CD3E	0	0	0.58768	0	0.004787	0	0	0.568504	0	0.004865
KIAA2013	0	0	0.587659	0	0.003852	0	0	0.571381	0	0.004992
C5orf56	0	0	0.587225	0	0.004076	0	0	0.612144	0	0.005249
WSB2	0	0	0.586938	0	0.004657	0	0	0.636633	0	0.004986
DCUN1D2	0	0	0.586806	0	0.003828	0	0	0.572685	0	0.005057
PSMC5	0	0	0.586571	0	0.003659	0	0	0.631059	0	0.004804
LIFR	0	0	0.586416	0	0.004872	0	0	0.584535	0	0.005177
SNPH	0	0	0.586278	0	0.003652	0	0	0.635151	0	0.004963
SLA	0	0	0.585903	0	0.004418	0	0	0.604604	0	0.004951
EIF2B5	0	0	0.585634	0	0.006327	0	0	0.584372	0	0.005164
L2HGDH	0	0	0.585518	0	0.0037	0	0	0.627407	0	0.005051
SRCIN1	0	0	0.585408	0	0.004247	0	0	0.616316	0	0.005298
ARHGAP24	0	0	0.58513	0	0.003873	0	0	0.626636	0	0.005171
SASH1	0	0	0.585015	0	0.004578	0	0	0.638339	0	0.005055
ZNF559	0	0	0.584856	0	0.004002	0	0	0.61992	0	0.005644
DQX1	0	0	0.584806	0	0.004377	0	0	0.615959	0	0.005491
CHFR	0	0	0.58478	0	0.005641	0	0	0.601122	0	0.005978
GLOD4	0	0	0.584525	0	0.003418	0	0	0.69967	0	0.007445
AGAP8	0	0	0.58435	0	0.004551	0	0	0.635968	0	0.004959
SH2B3	0	0	0.584254	0	0.004357	0	0	0.616118	0	0.0055
SLC7A5	0	0	0.584035	0	0.003566	0	0	0.711182	0	0.00707
E2F6	0	0	0.583982	0	0.00374	0	0	0.731004	0	0.007995
CYP39A1	0	0	0.583961	0	0.004346	0	0	0.600557	0	0.004779
RIMS4	0	0	0.58373	0	0.004189	0	0	0.619498	0	0.005454
GRSF1	0	0	0.583729	0	0.0034	0	0	0.667921	0	0.0056
RHBDF2	0	0	0.58338	0	0.004446	0	0	0.591149	0	0.004971
CPPED1	0	0	0.583211	0	0.004506	0	0	0.636467	0	0.004979
RBMS3	0	0	0.583121	0	0.003386	0	0	0.669743	0	0.005684
NOB1	0	0	0.583043	0	0.004075	0	0	0.651	0	0.004806
MTF2	0	0	0.582908	0	0.003903	0	0	0.718278	0	0.006824
BMI1	0	0	0.582799	0	0.003536	0	0	0.670659	0	0.005082
LPIN1	0	0	0.58272	0	0.004708	0	0	0.58322	0	0.005111
RSPO1	0	0	0.58241	0	0.004474	0	0	0.639715	0	0.005111
SPRR2A	0	0	0.582353	0	0.003793	0	0	0.653709	0	0.006652
ITGB7	0	0	0.582169	0	0.003881	0	0	0.681375	0	0.005111
RSBN1	0	0	0.581908	0	0.004011	0	0	0.631754	0	0.006867
ARAF	0	0	0.581732	0	0.01778	0	0	0.582784	0	0.005838
DAP	0	0	0.581701	0	0.003537	0	0	0.638662	0	0.005106
EPHX2	0	0	0.581373	0	0.006627	0	0	0.607238	0	0.005103
NUDCD1	0	0	0.581222	0	0.004305	0	0	0.654171	0	0.005712
DACH2	0	0	0.581183	0	0.0036	0	0	0.628484	0	0.005233
GBAS	0	0	0.581002	0	0.003847	0	0	0.72062	0	0.006964
HMOX2	0	0	0.580543	0	0.003669	0	0	0.583754	0	0.004828
C9orf169	0	0	0.580362	0	0.003505	0	0	0.651992	0	0.005714
PPP1CB	0	0	0.580267	0	0.004392	0	0	0.660486	0	0.006112
ZNRF1	0	0	0.580239	0	0.003502	0	0	0.657243	0	0.005988
CACNA1D	0	0	0.580229	0	0.004269	0	0	0.636328	0	0.004926
UTP14C	0	0	0.57978	0	0.003491	0	0	0.66249	0	0.006283
GNG7	0	0	0.579697	0	0.013797	0	0	0.541395	0	0.005184
GAS7	0	0	0.579695	0	0.004937	0	0	0.604862	0	0.005459
CNKSR2	0	0	0.579424	0	0.004298	0	0	0.587051	0	0.004788
TFEC	0	0	0.578997	0	0.00417	0	0	0.629959	0	0.006305
MTERFD3	0	0	0.578833	0	0.003822	0	0	0.610826	0	0.005186
CUL3	0	0	0.578287	0	0.004145	0	0	0.62656	0	0.00609
CCDC103	0	0	0.577754	0	0.004298	0	0	0.632834	0	0.004838
C15orf48	0	0	0.577686	0	0.004296	0	0	0.63747	0	0.005019
PEA15	0	0	0.577367	0	0.00562	0	0	0.58716	0	0.005904
DUSP14	0	0	0.577349	0	0.004485	0	0	0.599482	0	0.006047
APH1B	0	0	0.576799	0	0.005183	0	0	0.58538	0	0.005091
CDK19	0	0	0.576741	0	0.004795	0	0	0.61485	0	0.004871
PRR11	0	0	0.576694	0	0.004827	0	0	0.634306	0	0.004962
RFC3	0	0	0.576403	0	0.006309	0	0	0.608862	0	0.005267
REPIN1	0	0	0.576283	0	0.004707	0	0	0.639833	0	0.005212
ZNF282	0	0	0.57621	0	0.00444	0	0	0.629618	0	0.005368
TRIOBP	0	0	0.576181	0	0.00351	0	0	0.652139	0	0.005766
RSPRY1	0	0	0.575827	0	0.004787	0	0	0.632587	0	0.004894
TPRG1	0	0	0.575709	0	0.004224	0	0	0.664791	0	0.00636
BTG2	0	0	0.575709	0	0.005633	0	0	0.578927	0	0.004899
INSR	0	0	0.575701	0	0.003369	0	0	0.697579	0	0.006277
SCAND2	0	0	0.575618	0	0.003731	0	0	0.609107	0	0.005107
DCP1A	0	0	0.574605	0	0.004702	0	0	0.593768	0	0.004919
PDE1C	0	0	0.574419	0	0.005537	0	0	0.596495	0	0.004997
GRB10	0	0	0.574294	0	0.005052	0	0	0.58353	0	0.005001
TMED10	0	0	0.573823	0	0.004665	0	0	0.681061	0	0.009774
AKNA	0	0	0.573823	0	0.005104	0	0	0.562595	0	0.005708
LMO4	0	0	0.573814	0	0.003647	0	0	0.681391	0	0.005112
ZNF619	0	0	0.573291	0	0.004028	0	0	0.64318	0	0.005109
OGDHL	0	0	0.573211	0	0.003549	0	0	0.619269	0	0.00486
TUBB	0	0	0.572788	0	0.007355	0	0	0.596238	0	0.004877
VAX2	0	0	0.57255	0	0.003422	0	0	0.652187	0	0.005768
CLCNKB	0	0	0.572336	0	0.003527	0	0	0.623094	0	0.005018
SPRR2E	0	0	0.57213	0	0.003522	0	0	0.643475	0	0.006017
C11orf57	0	0	0.572086	0	0.00372	0	0	0.616222	0	0.005827
C18orf22	0	0	0.57203	0	0.003718	0	0	0.605201	0	0.005239
SLC30A5	0	0	0.571768	0	0.003448	0	0	0.588548	0	0.005049
ARSG	0	0	0.571761	0	0.005881	0	0	0.627109	0	0.006175
RALGAPA2	0	0	0.571751	0	0.003981	0	0	0.631705	0	0.004751
MAP9	0	0	0.571739	0	0.004376	0	0	0.599986	0	0.006288
PMEPA1	0	0	0.571544	0	0.005866	0	0	0.643697	0	0.007397
SEMA4F	0	0	0.571461	0	0.00586	0	0	0.620587	0	0.005785
SLC22A15	0	0	0.57139	0	0.00397	0	0	0.650978	0	0.005556
GPRC5A	0	0	0.570901	0	0.005328	0	0	0.591964	0	0.004796
PHACTR4	0	0	0.570504	0	0.004045	0	0	0.636178	0	0.004968
FZD9	0	0	0.570259	0	0.003934	0	0	0.64961	0	0.005492
DUSP15	0	0	0.570254	0	0.003369	0	0	0.651093	0	0.005713
PTAFR	0	0	0.570012	0	0.003831	0	0	0.612052	0	0.005571
GIN1	0	0	0.569922	0	0.00395	0	0	0.704677	0	0.005752
TMEM229B	0	0	0.569477	0	0.004938	0	0	0.647098	0	0.005734
CNNM2	0	0	0.569304	0	0.003739	0	0	0.622349	0	0.005602
ATP6V0C	0	0	0.569134	0	0.004799	0	0	0.589462	0	0.005299
PAICS	0	0	0.568438	0	0.004201	0	0	0.650447	0	0.005286
LRPAP1	0	0	0.567899	0	0.003699	0	0	0.623405	0	0.005658
VAV2	0	0	0.567668	0	0.004408	0	0	0.648497	0	0.006652
IGSF8	0	0	0.567278	0	0.005581	0	0	0.624803	0	0.006032
RBP1	0	0	0.567163	0	0.004106	0	0	0.622386	0	0.007976
POLD3	0	0	0.567074	0	0.004031	0	0	0.663378	0	0.004768
KBTBD11	0	0	0.566887	0	0.003671	0	0	0.624377	0	0.00571
SLU7	0	0	0.566469	0	0.004082	0	0	0.588417	0	0.005382
SLC17A5	0	0	0.566351	0	0.003381	0	0	0.634978	0	0.005564
ENKUR	0	0	0.565855	0	0.003709	0	0	0.613818	0	0.005668
ZC4H2	0	0	0.56564	0	0.00338	0	0	0.611407	0	0.004769
SHOC2	0	0	0.565392	0	0.003432	0	0	0.694212	0	0.005619
CCDC50	0	0	0.565345	0	0.003739	0	0	0.606155	0	0.00502
TBC1D15	0	0	0.565044	0	0.003682	0	0	0.59499	0	0.004958
PTGR2	0	0	0.564932	0	0.003796	0	0	0.713378	0	0.00615
EFS	0	0	0.564799	0	0.004295	0	0	0.622703	0	0.00521
PRKAR1A	0	0	0.564793	0	0.003444	0	0	0.583757	0	0.00492
CCDC150	0	0	0.564762	0	0.005004	0	0	0.581677	0	0.00503
EXOSC3	0	0	0.564347	0	0.003406	0	0	0.687995	0	0.005363
LAMA5	0	0	0.564213	0	0.00391	0	0	0.58149	0	0.005557
ST6GALNAC6	0	0	0.563643	0	0.004661	0	0	0.656751	0	0.006265
PNMAL2	0	0	0.563424	0	0.004183	0	0	0.601095	0	0.004925
TRIL	0	0	0.563098	0	0.004172	0	0	0.598845	0	0.004829
APBB1IP	0	0	0.562122	0	0.003382	0	0	0.621818	0	0.005748
IVNS1ABP	0	0	0.562035	0	0.005261	0	0	0.608988	0	0.005185
QRICH1	0	0	0.561505	0	0.004175	0	0	0.61241	0	0.005886
MCL1	0	0	0.561325	0	0.003579	0	0	0.602135	0	0.005299
IRAK1BP1	0	0	0.561297	0	0.00391	0	0	0.620684	0	0.00497
PI4K2A	0	0	0.560586	0	0.004082	0	0	0.603281	0	0.005023
HACE1	0	0	0.559629	0	0.003707	0	0	0.635795	0	0.004952
COL4A1	0	0	0.558952	0	0.005657	0	0	0.564399	0	0.005711
C14orf1	0	0	0.558734	0	0.004097	0	0	0.634968	0	0.004988
ATP5C1	0	0	0.558184	0	0.004077	0	0	0.672928	0	0.007012
MSR1	0	0	0.557668	0	0.003527	0	0	0.663673	0	0.009428
NPTN	0	0	0.557504	0	0.00403	0	0	0.652372	0	0.006927
TFCP2L1	0	0	0.557423	0	0.004027	0	0	0.634299	0	0.005786
CD84	0	0	0.557244	0	0.003515	0	0	0.628921	0	0.006238
HELZ	0	0	0.556766	0	0.003542	0	0	0.642535	0	0.005178
SIRT5	0	0	0.556738	0	0.003563	0	0	0.717321	0	0.006346
BCOR	0	0	0.556602	0	0.004001	0	0	0.605701	0	0.005504
FSIP1	0	0	0.555856	0	0.003554	0	0	0.665221	0	0.00953
CHIC1	0	0	0.555736	0	0.00423	0	0	0.581487	0	0.004905
CSNK1D	0	0	0.555634	0	0.00432	0	0	0.62513	0	0.004767
STAU2	0	0	0.555421	0	0.003913	0	0	0.632339	0	0.004904
GLB1	0	0	0.555358	0	0.003586	0	0	0.648117	0	0.005481
APOE	0	0	0.555123	0	0.00346	0	0	0.617372	0	0.005565
IQCE	0	0	0.554709	0	0.00345	0	0	0.606254	0	0.005024
KLHL32	0	0	0.554333	0	0.003775	0	0	0.593017	0	0.005821
PPP2R2A	0	0	0.554297	0	0.003921	0	0	0.611713	0	0.004745
RAC1	0	0	0.554296	0	0.004175	0	0	0.580397	0	0.004855
BTK	0	0	0.554134	0	0.003435	0	0	0.622306	0	0.005837
PTPRN2	0	0	0.553895	0	0.003762	0	0	0.608923	0	0.006989
C18orf18	0	0	0.553668	0	0.007566	0	0	0.562941	0	0.004936
CX3CR1	0	0	0.553499	0	0.003419	0	0	0.629517	0	0.006276
NONO	0	0	0.553459	0	0.003849	0	0	0.63671	0	0.00508
RSF1	0	0	0.553241	0	0.00446	0	0	0.575912	0	0.004762
TRIM9	0	0	0.553234	0	0.003836	0	0	0.59948	0	0.004856
CTSO	0	0	0.553021	0	0.004218	0	0	0.626835	0	0.004832
hsa-mir-3129	0	0	0.552574	0	0.003574	0	0	0.643876	0	0.004809
SPRR1B	0	0	0.552207	0	0.003634	0	0	0.578995	0	0.004906
ABCC5	0	0	0.551938	0	0.004776	0	0	0.616417	0	0.005658
HOOK3	0	0	0.551801	0	0.00349	0	0	0.644152	0	0.005301
C5orf62	0	0	0.550597	0	0.005135	0	0	0.565987	0	0.005818
PRSS21	0	0	0.550484	0	0.00577	0	0	0.528347	0	0.005048
MTHFR	0	0	0.55018	0	0.003741	0	0	0.603741	0	0.005044
ARGLU1	0	0	0.549817	0	0.003438	0	0	0.652931	0	0.005713
FAM122B	0	0	0.54976	0	0.007047	0	0	0.573753	0	0.00476
AK2	0	0	0.549321	0	0.003762	0	0	0.63061	0	0.005592
POC1A	0	0	0.549176	0	0.006984	0	0	0.595966	0	0.005961
TMED7	0	0	0.54838	0	0.003733	0	0	0.634826	0	0.005815
TNC	0	0	0.548373	0	0.003485	0	0	0.61198	0	0.00592
NPC1	0	0	0.548372	0	0.003733	0	0	0.642365	0	0.006253
SPIN3	0	0	0.548311	0	0.004289	0	0	0.583452	0	0.005077
C18orf25	0	0	0.547997	0	0.003391	0	0	0.689706	0	0.008208
ATXN1	0	0	0.547834	0	0.008565	0	0	0.546807	0	0.005795
TMX1	0	0	0.547312	0	0.00372	0	0	0.636943	0	0.005068
PLGLB2	0	0	0.546931	0	0.004201	0	0	0.593654	0	0.005675
TRIM26	0	0	0.546927	0	0.006275	0	0	0.53578	0	0.005601
ERCC8	0	0	0.546557	0	0.003478	0	0	0.650756	0	0.006549
SP140L	0	0	0.546037	0	0.003662	0	0	0.631805	0	0.005654
NELF	0	0	0.546011	0	0.003661	0	0	0.622692	0	0.005209
MGAT2	0	0	0.545442	0	0.003397	0	0	0.668634	0	0.004951
TMEM132E	0	0	0.544756	0	0.006862	0	0	0.540041	0	0.005104
FTSJ3	0	0	0.54461	0	0.004737	0	0	0.630188	0	0.004886
ELFN2	0	0	0.544564	0	0.003911	0	0	0.651841	0	0.005985
PIAS2	0	0	0.544504	0	0.003373	0	0	0.668535	0	0.004947
HN1L	0	0	0.544166	0	0.003626	0	0	0.650724	0	0.005694
SCAMP4	0	0	0.54416	0	0.003897	0	0	0.646814	0	0.005719
XYLT2	0	0	0.54411	0	0.003757	0	0	0.557001	0	0.004914
MYBPH	0	0	0.543728	0	0.003403	0	0	0.648182	0	0.006383
EDN3	0	0	0.543036	0	0.006686	0	0	0.546726	0	0.005519
LEMD2	0	0	0.542888	0	0.004565	0	0	0.594201	0	0.00484
CLN5	0	0	0.542425	0	0.003839	0	0	0.6463	0	0.005693
TOMM70A	0	0	0.541919	0	0.00379	0	0	0.561286	0	0.005622
TGFB1	0	0	0.541541	0	0.004607	0	0	0.601362	0	0.005964
hsa-mir-3173	0	0	0.541501	0	0.004084	0	0	0.591474	0	0.005371
AMZ2	0	0	0.540368	0	0.0037	0	0	0.594481	0	0.005574
PRODH	0	0	0.539845	0	0.003938	0	0	0.579429	0	0.004923
NRSN2	0	0	0.539725	0	0.006908	0	0	0.545113	0	0.005189
S100A12	0	0	0.538661	0	0.005826	0	0	0.568697	0	0.004844
SMARCD1	0	0	0.537605	0	0.003389	0	0	0.628074	0	0.004741
CIRBP	0	0	0.537274	0	0.006651	0	0	0.552498	0	0.005657
THUMPD1	0	0	0.537085	0	0.007981	0	0	0.54871	0	0.006375
ZNF263	0	0	0.536456	0	0.0057	0	0	0.570464	0	0.005409
IGFBP3	0	0	0.536454	0	0.003976	0	0	0.637997	0	0.006041
SSPN	0	0	0.535999	0	0.005625	0	0	0.57418	0	0.005115
ZXDA	0	0	0.535541	0	0.006477	0	0	0.574435	0	0.005332
ASPH	0	0	0.535467	0	0.003367	0	0	0.649974	0	0.006754
WFDC5	0	0	0.535436	0	0.005585	0	0	0.579887	0	0.005425
HMGXB3	0	0	0.535363	0	0.003615	0	0	0.661513	0	0.006559
MCOLN2	0	0	0.534459	0	0.005373	0	0	0.550604	0	0.004898
TSTD2	0	0	0.534292	0	0.003883	0	0	0.589301	0	0.006102
UBQLNL	0	0	0.534085	0	0.003577	0	0	0.649228	0	0.005844
ADAM17	0	0	0.533793	0	0.006093	0	0	0.572457	0	0.00621
SLC24A6	0	0	0.533695	0	0.003731	0	0	0.578919	0	0.004899
KIF15	0	0	0.533484	0	0.0067	0	0	0.539096	0	0.005274
PLB1	0	0	0.533011	0	0.003934	0	0	0.628605	0	0.00627
VAC14	0	0	0.532705	0	0.003724	0	0	0.580349	0	0.004927
DOK4	0	0	0.532317	0	0.003462	0	0	0.585994	0	0.005121
RCBTB2	0	0	0.532213	0	0.003522	0	0	0.633945	0	0.00512
PINK1	0	0	0.532103	0	0.004646	0	0	0.60179	0	0.007077
CIB2	0	0	0.531933	0	0.006145	0	0	0.566699	0	0.006793
NDUFA5	0	0	0.531786	0	0.003928	0	0	0.616033	0	0.005652
TNFRSF21	0	0	0.530747	0	0.00544	0	0	0.592062	0	0.006865
hsa-mir-301a	0	0	0.53043	0	0.003925	0	0	0.566714	0	0.004884
PLEKHM2	0	0	0.530321	0	0.004558	0	0	0.592328	0	0.006305
FAM190B	0	0	0.530064	0	0.005303	0	0	0.556061	0	0.005888
hsa-mir-412	0	0	0.529703	0	0.004888	0	0	0.574725	0	0.005381
PPIF	0	0	0.529513	0	0.005184	0	0	0.575447	0	0.005181
hsa-mir-3655	0	0	0.529496	0	0.003423	0	0	0.567284	0	0.004832
DNAJC9	0	0	0.529096	0	0.005834	0	0	0.523487	0	0.005541
TMED5	0	0	0.528727	0	0.003816	0	0	0.604912	0	0.00508
CD59	0	0	0.528711	0	0.005794	0	0	0.510088	0	0.004781
FILIP1L	0	0	0.528229	0	0.005184	0	0	0.547861	0	0.005337
SUPT3H	0	0	0.5277	0	0.00579	0	0	0.539369	0	0.004867
SLC38A6	0	0	0.527283	0	0.003735	0	0	0.608383	0	0.005157
CCNB1	0	0	0.527255	0	0.006101	0	0	0.547581	0	0.005852
TRAIP	0	0	0.526565	0	0.005129	0	0	0.589678	0	0.005573
ITIH5	0	0	0.526512	0	0.00608	0	0	0.558456	0	0.005023
[truncated: 295 more rows]

## Sheet: KICH
NodeName	SpanningTree_T_O	SpanningTree_T_M	Closeness_T	Betweenness_T	Degree_T	SpanningTree_N_O	SpanningTree_N_M	Closeness_N	Betweenness_N	Degree_N
hsa-mir-1266	1	1	0.880226	1	0.353012	1	1	0.899744	1	0.341788
hsa-mir-378	1	1	0.866708	0.339892	1	1	1	0.855679	0.413793	1
ZDHHC3	1	1	0.788	0.902736	0.052171	1	1	0.825307	0.903179	0.063955
hsa-mir-132	1	1	0.615935	0.480594	0.491335	1	1	0.634528	0.251758	0.308241
hsa-mir-935	1	1	0.604574	0.194558	0.535622	1	1	0.632785	0.227673	0.450101
hsa-mir-181d	1	1	0.479859	0.140992	0.167162	1	1	0.526292	0.164133	0.194138
hsa-mir-204	1	0.999986	0.878575	0.259063	0.749185	1	0.999985	0.888614	0.334933	0.627993
hsa-mir-940	1	0.999934	1	0.9973	0.729204	1	0.999891	1	0.887026	0.623266
hsa-mir-377	1	0.999851	0.902762	0.325369	0.530569	1	0.999591	0.874825	0.261237	0.413902
hsa-mir-497	1	0.999808	0.843213	0.113602	0.332562	1	0.999767	0.860873	0.108004	0.322532
hsa-mir-1976	1	0.999772	0.907639	0.412541	0.870219	1	0.999496	0.923887	0.471693	0.70173
hsa-mir-203	1	0.999517	0.90981	0.491184	0.593415	1	0.999768	0.945255	0.5662	0.657051
hsa-mir-182	1	0.999111	0.856058	0.310421	0.664085	1	0.999642	0.881435	0.304718	0.685712
hsa-mir-424	1	0.990334	0.724977	0.080368	0.421584	1	0.980464	0.72842	0.072268	0.325974
hsa-mir-26b	1	0.951605	0.799862	0.053849	0.109484	1	0.924832	0.822321	0.038571	0.09146
hsa-mir-98	1	0.943656	0.795746	0.138783	0.338216	1	0.963923	0.789289	0.158828	0.309014
hsa-mir-141	1	0.943655	0.766363	0.100611	0.36889	1	0.947187	0.823224	0.114536	0.38408
hsa-mir-1226	1	0.941667	0.813968	0.051224	0.244426	1	0.918620	0.815844	0.047045	0.229423
hsa-mir-195	1	0.939491	0.725281	0.014784	0.11254	1	0.944648	0.753107	0.025349	0.118316
hsa-mir-656	1	0.938880	0.735479	0.054273	0.165222	1	0.938411	0.667986	0.019709	0.118992
RAD1	1	0.932978	0.858046	0.215447	0.169837	1	0.969457	0.865121	0.344657	0.161023
hsa-mir-10a	1	0.915928	0.77548	0.08396	0.328225	1	0.938272	0.756854	0.107297	0.357602
hsa-mir-1251	1	0.915699	0.732754	0.076025	0.352493	1	0.919699	0.736001	0.064195	0.265736
hsa-mir-193a	1	0.914701	0.593386	0.046762	0.172798	1	0.899413	0.632491	0.184944	0.163699
hsa-mir-96	1	0.914527	0.653064	0.107675	0.11773	1	0.901782	0.658391	0.049143	0.120017
hsa-mir-629	1	0.911751	0.714	0.830481	0.208808	1	0.930102	0.762064	0.840807	0.213517
hsa-mir-873	1	0.907104	0.70343	0.058861	0.323861	1	0.883917	0.665706	0.073972	0.213311
hsa-mir-221	1	0.906799	0.618431	0.053038	0.109699	1	0.908374	0.686753	0.111567	0.103424
hsa-mir-378c	1	0.900289	0.754977	0.006009	0.112019	1	0.924621	0.774244	0.009308	0.135387
hsa-mir-31	1	0.893928	0.572419	0.123731	0.563946	1	0.951138	0.633439	0.169349	0.524368
ANP32E	1	0.888965	0.747866	0.023738	0.121336	1	0.851576	0.692031	0.014747	0.093127
hsa-mir-186	1	0.886674	0.799797	0.132685	0.277117	1	0.867401	0.738366	0.107148	0.252081
hsa-mir-323	1	0.882193	0.855003	0.119477	0.174049	1	0.851560	0.780685	0.062499	0.112035
AMPH	1	0.877786	0.827379	0.064439	0.204263	1	0.768486	0.709641	0.014196	0.077663
MYO5B	1	0.876604	0.709618	0.036432	0.140526	1	0.913328	0.69412	0.037246	0.161055
hsa-mir-211	1	0.850778	0.685251	0.006529	0.114745	1	0.881047	0.688857	0.007507	0.101829
hsa-mir-145	1	0.846613	0.634349	0.062156	0.273978	1	0.838033	0.591199	0.058072	0.249939
hsa-mir-136	1	0.843419	0.794058	0.047669	0.231033	1	0.828662	0.692905	0.03049	0.156446
hsa-mir-23a	1	0.828393	0.606029	0.096766	0.455216	1	0.859168	0.624541	0.100496	0.418865
SKA2	1	0.820857	0.809417	0.074478	0.13637	1	0.776625	0.776395	0.057796	0.098513
MUC15	1	0.810100	0.692348	0.051982	0.11332	1	0.810052	0.603592	0.01715	0.076383
hsa-mir-345	1	0.803134	0.666856	0.049164	0.205039	1	0.807299	0.683534	0.04956	0.207945
hsa-mir-197	1	0.758124	0.771774	0.077587	0.302574	1	0.741424	0.765812	0.073614	0.270035
hsa-mir-95	1	0.740322	0.775057	0.018792	0.10816	1	0.759440	0.825057	0.021622	0.103448
hsa-mir-17	1	0.740106	0.537976	0.03081	0.164755	1	0.690321	0.516391	0.02997	0.113903
hsa-mir-874	1	0.737739	0.515403	0.040872	0.073045	1	0.761579	0.498	0.017827	0.084122
hsa-mir-3653	1	0.726396	0.408547	0.018212	0.094847	1	0.727658	0.427897	0.018221	0.094262
hsa-mir-592	1	0.723284	0.607563	0.086548	0.287603	1	0.719575	0.60501	0.081018	0.295652
hsa-mir-708	1	0.716419	0.783528	0.035339	0.157378	1	0.714605	0.763888	0.026674	0.134345
hsa-mir-326	1	0.709804	0.530427	0.107713	0.429204	1	0.753057	0.531304	0.107364	0.41533
DNM3	1	0.703727	0.785691	0.023768	0.101431	1	0.727626	0.778284	0.028176	0.101804
hsa-mir-335	1	0.701862	0.645578	0.129956	0.41519	1	0.733679	0.691564	0.1508	0.391623
hsa-mir-653	1	0.695529	0.776451	0.035339	0.134865	1	0.703698	0.79287	0.040669	0.148935
hsa-mir-214	1	0.691032	0.680255	0.015758	0.108947	1	0.755724	0.676458	0.016711	0.097338
hsa-mir-765	1	0.673067	0.803921	0.047386	0.193716	1	0.648810	0.796504	0.046532	0.203461
hsa-mir-877	1	0.672990	0.773917	0.051997	0.087489	1	0.650891	0.798601	0.04889	0.076657
hsa-mir-454	1	0.641507	0.726794	0.04784	0.133461	1	0.696885	0.7507	0.047864	0.140543
hsa-mir-222	1	0.633527	0.517988	0.083484	0.303594	1	0.637460	0.552278	0.083711	0.333003
hsa-mir-200a	1	0.598591	0.59564	0.036187	0.112402	1	0.618454	0.628223	0.036197	0.121563
TOLLIP	1	0.592088	0.539836	0.034209	0.051311	1	0.589730	0.603696	0.087349	0.059677
hsa-mir-421	1	0.570242	0.725068	0.015193	0.093015	1	0.627738	0.741539	0.016562	0.096692
TRIM52	1	0.558654	0.754455	0.029814	0.090704	1	0.660003	0.738704	0.039441	0.094714
hsa-mir-1271	1	0.551978	0.49347	0.089359	0.386605	1	0.499911	0.503262	0.089395	0.336123
hsa-mir-1262	1	0.546870	0.716321	0.142122	0.188956	1	0.523012	0.783623	0.159944	0.180872
hsa-mir-181c	1	0.526129	0.405646	0.089359	0.386198	1	0.502482	0.447036	0.089395	0.379215
hsa-mir-412	1	0.524997	0.74112	0.021075	0.078678	1	0.516368	0.64157	0.01686	0.057552
PLEKHH1	1	0.520591	0.543142	0.061248	0.089718	1	0.640365	0.589894	0.172704	0.10569
hsa-mir-642a	1	0.508299	0.663327	0.035949	0.16061	1	0.509516	0.673727	0.035966	0.164164
hsa-mir-744	1	0.492832	0.673176	0.036611	0.134167	1	0.536431	0.695716	0.036502	0.135738
hsa-mir-598	1	0.488109	0.655668	0.01201	0.057205	1	0.485645	0.669814	0.012016	0.059978
KLHL14	1	0.485086	0.732427	0.006752	0.061081	1	0.476298	0.749224	0.007306	0.0598
KIAA0247	1	0.473372	0.711068	0.008002	0.053883	1	0.492873	0.740621	0.023392	0.061722
TRDMT1	1	0.468991	0.609873	0.022243	0.071197	1	0.497169	0.623915	0.036777	0.058042
hsa-mir-183	1	0.458348	0.472058	0.018004	0.073453	1	0.432312	0.541179	0.018013	0.081052
hsa-mir-337	1	0.456878	0.719045	0.012003	0.046646	1	0.540535	0.660336	0.012009	0.038879
PTTG1IP	1	0.451198	0.672918	0.059419	0.036895	1	0.521922	0.682502	0.059448	0.044667
hsa-mir-1307	1	0.438115	0.798408	0.027538	0.134796	1	0.388509	0.79473	0.024002	0.114259
hsa-mir-589	1	0.435782	0.665629	0.112405	0.187362	1	0.430904	0.718104	0.11246	0.195882
CBX2	1	0.431921	0.911453	0.230574	0.110055	1	0.391145	0.885016	0.242234	0.093796
hsa-mir-30e	1	0.429074	0.705047	0.023983	0.089413	1	0.428953	0.759958	0.023995	0.106107
hsa-mir-192	1	0.408431	0.578821	0.053767	0.131701	1	0.462660	0.611964	0.053793	0.156149
CIDEB	1	0.390314	0.65052	0.100127	0.054602	1	0.369862	0.672623	0.100176	0.039352
hsa-mir-889	1	0.367609	0.681898	0.012122	0.100145	1	0.384984	0.658337	0.014523	0.075061
hsa-mir-625	1	0.365091	0.584143	0.09504	0.205183	1	0.347645	0.594077	0.095087	0.19903
hsa-mir-154	1	0.364620	0.86587	0.027605	0.101095	1	0.313210	0.804526	0.018154	0.062346
hsa-mir-411	1	0.349694	0.770499	0.018711	0.07472	1	0.365023	0.746978	0.011354	0.059462
hsa-mir-146a	1	0.349352	0.790571	0.031903	0.118423	1	0.362193	0.741251	0.013772	0.074667
METTL8	1	0.349178	0.58029	0.023946	0.105257	1	0.330893	0.575342	0.023958	0.079113
BNIP3L	1	0.346665	0.50151	0.012003	0.072528	1	0.290933	0.461156	0.012009	0.039111
hsa-mir-513c	1	0.321383	0.478164	0.035941	0.130731	1	0.386530	0.520813	0.035959	0.134976
hsa-mir-496	1	0.292553	0.636823	0.012003	0.037014	1	0.324080	0.642044	0.012009	0.038536
ZNF334	1	0.276027	0.711028	0.012003	0.035448	1	0.202671	0.689438	0.012009	0.038437
hsa-mir-891a	1	0.271229	0.50503	0.018004	0.076975	1	0.240276	0.520292	0.018013	0.082205
hsa-mir-223	1	0.270346	0.610288	0.006009	0.050547	1	0.175062	0.602119	0.006012	0.038077
GRIN3A	1	0.251308	0.752982	0.006009	0.053891	1	0.290384	0.778731	0.006012	0.057078
EPB41L4A	1	0.247608	0.591632	0.065279	0.04231	1	0.252243	0.619182	0.065311	0.03998
APCDD1L	1	0.226321	0.583571	0.017878	0.118071	1	0.191469	0.56635	0.006012	0.057828
ACTN4	1	0.224918	0.611624	0.006009	0.035761	1	0.275964	0.582448	0.006012	0.041976
hsa-mir-766	1	0.223907	0.522205	0.059679	0.130998	1	0.227344	0.554901	0.059708	0.138788
OGFOD1	1	0.202367	0.534297	0.012003	0.044895	1	0.199057	0.563327	0.012009	0.042456
hsa-mir-590	1	0.199985	0.78196	0.006009	0.045455	1	0.197219	0.747654	0.006012	0.040425
hsa-mir-655	1	0.186074	0.604325	0.006009	0.054802	1	0.100800	0.596602	0.006012	0.036675
hsa-mir-130a	1	0.180430	0.557179	0.006009	0.046481	1	0.247688	0.545133	0.006012	0.035796
CTNNBIP1	1	0.178581	0.511636	0.041824	0.059878	1	0.152876	0.533992	0.041844	0.062806
ZNF784	1	0.164843	0.618866	0.012003	0.040634	1	0.162991	0.652702	0.012009	0.038772
hsa-mir-19a	1	0.154237	0.474966	0.006009	0.071697	1	0.143185	0.422912	0.006012	0.04178
RHPN2	1	0.153069	0.554207	0.006009	0.039736	1	0.166149	0.559754	0.006012	0.037288
WDFY2	1	0.138282	0.593072	0.006009	0.041814	1	0.095981	0.664707	0.006012	0.041208
BRWD1	1	0.138155	0.505941	0.017982	0.034239	1	0.138701	0.543917	0.017991	0.039394
hsa-mir-376b	1	0.118565	0.722011	0.006009	0.048243	1	0.083274	0.723558	0.006012	0.036699
hsa-mir-675	1	0.110838	0.457618	0.023991	0.126487	1	0.087927	0.479352	0.024002	0.099997
hsa-mir-506	1	0.103611	0.472889	0.01201	0.052676	1	0.132199	0.520787	0.012016	0.058364
hsa-mir-503	1	0.098918	0.445534	0.01201	0.058123	1	0.091720	0.486541	0.012016	0.056515
CPSF4	1	0.086692	0.467997	0.023946	0.036288	1	0.093308	0.500866	0.023958	0.045393
hsa-mir-200b	1	0.086527	0.482226	0.006009	0.038335	1	0.097770	0.503764	0.006012	0.038958
hsa-mir-301a	1	0.071004	0.550769	0.006009	0.038994	1	0.080995	0.567223	0.006012	0.035822
hsa-mir-891b	1	0.066494	0.415777	0.018004	0.070574	1	0.065651	0.461262	0.018013	0.08148
MBNL1	1	0.046254	0.526173	0.006009	0.034137	1	0.058352	0.547224	0.006012	0.046452
TMUB2	1	0.036573	0.765285	0.006009	0.044153	1	0.036605	0.764936	0.006012	0.036931
MLPH	1	0.031409	0.784956	0.006009	0.045089	1	0.038813	0.764803	0.006012	0.038025
hsa-mir-92b	1	0.024537	0.465311	0.006009	0.046569	1	0.020069	0.484643	0.006012	0.040228
LGI2	0.967366	0.967366	0.914714	0.224133	0.214291	0.955564	0.955564	0.895958	0.131188	0.126037
hsa-mir-484	0.903198	0.903198	0.657177	0.023299	0.080148	0.908697	0.908697	0.705089	0.043131	0.077763
CUX1	0.883557	0.883557	0.946002	0.433825	0.140643	0.882983	0.882983	0.962878	0.609406	0.128186
ASCC1	0.875270	0.875270	0.762921	0.08863	0.095751	0.859913	0.859913	0.781574	0.086851	0.081087
SEC61A2	0.854618	0.854618	0.815288	0.069615	0.137214	0.859923	0.859923	0.825403	0.139498	0.132451
PDLIM2	0.843063	0.843063	0.644923	0.79599	0.163885	0.820395	0.820395	0.708342	0.672158	0.11019
ALDH3B1	0.828319	0.828319	0.580112	0.046672	0.063618	0.729984	0.729984	0.554817	0.02363	0.03796
XYLB	0.807138	0.807138	0.62715	0.05869	0.070264	0.777314	0.777314	0.689087	0.193314	0.067815
PREPL	0.801692	0.801692	0.860596	0.067279	0.079708	0.820410	0.820410	0.897635	0.16702	0.083316
TMEM180	0.765726	0.765726	0.889322	0.088191	0.075261	0.765256	0.765256	0.838768	0.11092	0.068517
ATP1B1	0.744207	0.744207	0.590583	0.028155	0.045896	0.722012	0.722012	0.617504	0.04235	0.040384
FHDC1	0.736835	0.736835	0.532882	0.144807	0.036277	0.785997	0.785997	0.573419	0.167943	0.04785
HTR1F	0.730723	0.730723	0.790397	0.056325	0.099757	0.652361	0.652361	0.714907	0.004881	0.058254
RHOBTB2	0.721250	0.721250	0.425035	0.000922	0.033981	0.726933	0.726933	0.473474	0.023988	0.037484
C9orf3	0.713596	0.713596	0.454255	0.023195	0.033021	0.757087	0.757087	0.459402	0.000141	0.042452
ZFP36L1	0.693633	0.693633	0.737736	0.112509	0.045524	0.622794	0.622794	0.760047	0.051375	0.040461
STIM1	0.690533	0.690533	0.689354	0.069458	0.037688	0.703091	0.703091	0.640629	0.045497	0.037859
MME	0.678901	0.678901	0.583622	0.035651	0.127332	0.618064	0.618064	0.581066	0.003571	0.076954
GALNT10	0.676619	0.676619	0.752621	0.126245	0.035854	0.729008	0.729008	0.790546	0.151328	0.041391
MPZL1	0.651731	0.651731	0.569487	0.07775	0.041051	0.659236	0.659236	0.5854	0.024851	0.04636
CASP10	0.630417	0.630417	0.854014	0.104344	0.109245	0.601458	0.601458	0.863346	0.066189	0.087356
SLFN13	0.620538	0.620538	0.754978	0.04314	0.085918	0.584542	0.584542	0.77302	0.047618	0.070037
STEAP2	0.603355	0.603355	0.643648	0.009593	0.037877	0.611222	0.611222	0.694965	0.021793	0.039072
TBC1D1	0.601471	0.601471	0.917774	0.223657	0.100753	0.619190	0.619190	0.913565	0.105801	0.096478
CA12	0.595361	0.595361	0.732324	0.055492	0.034545	0.675422	0.675422	0.790736	0.116709	0.04803
DDX52	0.585626	0.585626	0.681654	0.032364	0.036169	0.584833	0.584833	0.696507	0.020178	0.036307
HECTD2	0.585388	0.585388	0.761144	0.041132	0.077663	0.640010	0.640010	0.797481	0.081814	0.079873
MYLK3	0.569911	0.569911	0.85786	0.320468	0.044456	0.547067	0.547067	0.884744	0.361934	0.039702
CNP	0.561559	0.561559	0.932221	0.210056	0.102769	0.542285	0.542285	0.892646	0.005149	0.059582
KIAA0907	0.559235	0.559235	0.814264	0.025753	0.066596	0.502624	0.502624	0.733962	0.021413	0.036591
IRX5	0.558416	0.558416	0.789626	0.008522	0.096303	0.528708	0.528708	0.709068	0.013586	0.059065
ABCC6	0.554895	0.554895	0.796266	0.095539	0.039422	0.530850	0.530850	0.842719	0.103152	0.042475
EID2B	0.548559	0.548559	0.787907	0.016495	0.056654	0.555847	0.555847	0.825089	0.012663	0.058161
RAB11FIP3	0.541875	0.541875	0.727354	0.051127	0.037716	0.587409	0.587409	0.783132	0.078146	0.048418
CCDC51	0.535752	0.535752	0.434771	0.094237	0.045608	0.463253	0.463253	0.478052	0	0.041076
FAM57A	0.521857	0.521857	0.573937	0.002856	0.041211	0.515919	0.515919	0.628381	0.002775	0.043495
KCTD15	0.520309	0.520309	0.927795	0.648068	0.040645	0.542864	0.542864	0.924333	0.606586	0.039019
RPS6KL1	0.518507	0.518507	0.763584	0.041697	0.047244	0.468861	0.468861	0.758894	0	0.038839
RASSF4	0.517268	0.517268	0.54911	0.011616	0.059482	0.556187	0.556187	0.568765	0.01366	0.057446
STK19	0.515876	0.515876	0.531423	0.094237	0.048248	0.492014	0.492014	0.558361	0	0.038159
TK1	0.491796	0.491796	0.628662	0.013602	0.054145	0.478132	0.478132	0.59949	0.028749	0.036859
hsa-mir-376c	0.489527	0.489527	0.859744	0.06197	0.100029	0.374832	0.374832	0.771257	0.014925	0.037586
PPP3R1	0.484124	0.484124	0.541815	0	0.043086	0.507986	0.507986	0.562908	0.094284	0.039447
CLDN16	0.482673	0.482673	0.583141	0.106716	0.069355	0.382837	0.382837	0.561846	0	0.041186
STK40	0.481493	0.481493	0.73921	0	0.04398	0.531139	0.531139	0.76441	0.041718	0.044106
MEGF8	0.476322	0.476322	0.67616	0.010426	0.035283	0.510322	0.510322	0.689185	0.008995	0.036756
INSR	0.464514	0.464514	0.806359	0.033294	0.070533	0.429551	0.429551	0.795244	0.020915	0.057102
SLC9A3R1	0.464248	0.464248	0.435829	0	0.038905	0.536747	0.536747	0.483506	0.094284	0.047567
TRIT1	0.460531	0.460531	0.827472	0.06017	0.07271	0.364799	0.364799	0.737414	0	0.038003
hsa-mir-21	0.451995	0.451995	0.639412	0.000297	0.035444	0.516403	0.516403	0.670808	0.012805	0.045932
hsa-mir-32	0.450301	0.450301	0.756464	0.000238	0.039957	0.494987	0.494987	0.748252	0.000402	0.041303
ITGB8	0.442582	0.442582	0.740022	0.014427	0.037185	0.412091	0.412091	0.787195	0	0.038708
DOCK11	0.440873	0.440873	0.733077	0.004365	0.046499	0.397478	0.397478	0.718669	0.00439	0.036825
CDCA7L	0.440346	0.440346	0.719906	0.010344	0.054433	0.397271	0.397271	0.694131	0.000409	0.040007
TFAP2E	0.433135	0.433135	0.711782	0.030014	0.043266	0.394484	0.394484	0.727959	0.010625	0.036578
SLC43A3	0.424682	0.424682	0.670231	0.00142	0.034457	0.483244	0.483244	0.68414	0.023206	0.040214
TMEM97	0.411924	0.411924	0.762989	0.01091	0.05217	0.363122	0.363122	0.736597	0.006384	0.038673
UBTD1	0.405896	0.405896	0.90106	0.040485	0.067898	0.411517	0.411517	0.870617	0.046041	0.060569
ST7	0.405623	0.405623	0.705204	0.000178	0.045628	0.398126	0.398126	0.686653	0.000119	0.040666
ST3GAL1	0.405485	0.405485	0.793043	0	0.063721	0.451940	0.451940	0.819992	0	0.062647
MFSD11	0.405048	0.405048	0.739454	0.002194	0.047286	0.379421	0.379421	0.740601	0	0.036304
VDR	0.404599	0.404599	0.777711	0.023254	0.041059	0.401601	0.401601	0.780861	0.021257	0.037941
CDC14A	0.376391	0.376391	0.762348	0.017551	0.055907	0.435875	0.435875	0.809032	0.054441	0.063231
ESPL1	0.365970	0.365970	0.651462	0	0.04838	0.347397	0.347397	0.663569	0	0.042252
ENO2	0.350616	0.350616	0.763987	0.003495	0.055079	0.323328	0.323328	0.737052	0	0.042699
ZYG11A	0.347830	0.347830	0.519279	0.000937	0.055503	0.343878	0.343878	0.561051	0.030401	0.04009
PPP1R9A	0.346132	0.346132	0.533353	0.003815	0.038205	0.330856	0.330856	0.555074	0	0.035955
PIK3R3	0.346105	0.346105	0.795467	0.044508	0.050777	0.341320	0.341320	0.783605	0.025863	0.042576
ZNF69	0.345793	0.345793	0.75842	0.008389	0.038332	0.361199	0.361199	0.73472	0.012522	0.037448
WDR52	0.344811	0.344811	0.830379	0.015305	0.055697	0.370634	0.370634	0.870301	0.012671	0.058245
hsa-mir-541	0.342225	0.342225	0.661344	0.000461	0.041094	0.337138	0.337138	0.60996	0	0.036639
PPT2	0.334466	0.334466	0.740463	0.011006	0.057564	0.246098	0.246098	0.738902	0	0.039101
RB1	0.334313	0.334313	0.806552	0.027501	0.042321	0.350672	0.350672	0.854433	0.02715	0.043711
CCDC77	0.331998	0.331998	0.646409	0.005005	0.044695	0.283469	0.283469	0.632672	0	0.035517
SLC35E2	0.322371	0.322371	0.770561	0.011497	0.040507	0.297589	0.297589	0.751747	0.004576	0.036823
GART	0.319961	0.319961	0.6647	0.003257	0.045421	0.291824	0.291824	0.666482	0.001942	0.039111
HOXD11	0.296255	0.296255	0.766635	0.011267	0.053731	0.267116	0.267116	0.762162	0.00962	0.04319
ICA1L	0.295831	0.295831	0.752974	0.01169	0.036941	0.351347	0.351347	0.790191	0.027871	0.043277
SLC4A7	0.295817	0.295817	0.673258	0.002871	0.036789	0.354440	0.354440	0.666901	0.009137	0.040043
ZFYVE1	0.288961	0.288961	0.711993	0.003711	0.034915	0.318850	0.318850	0.745618	0.006205	0.039135
PFKFB4	0.283140	0.283140	0.758959	0.045081	0.054843	0.278255	0.278255	0.749901	0.070995	0.043646
CLIC4	0.276411	0.276411	0.544722	0	0.045188	0.341875	0.341875	0.565958	0.001786	0.04004
C10orf55	0.261299	0.261299	0.729078	0.002647	0.038603	0.292227	0.292227	0.759155	0.00593	0.041665
C5orf62	0.252122	0.252122	0.841664	0.068328	0.065596	0.220227	0.220227	0.789463	0.022574	0.039936
C11orf45	0.251008	0.251008	0.764906	0	0.046285	0.243271	0.243271	0.748944	0	0.039307
PDE4DIP	0.245043	0.245043	0.798025	0	0.03505	0.302384	0.302384	0.848115	0	0.042642
TSPAN9	0.244230	0.244230	0.747019	0.007295	0.037455	0.245754	0.245754	0.755294	0.00378	0.037512
RAD18	0.232386	0.232386	0.738092	0	0.044982	0.265406	0.265406	0.742921	0	0.041494
LOC100130691	0.232314	0.232314	0.561128	0	0.048406	0.287380	0.287380	0.572606	0.005565	0.041974
GDPD1	0.231632	0.231632	0.718777	0	0.037252	0.224000	0.224000	0.743694	0	0.036996
C5orf28	0.226414	0.226414	0.799735	0.00615	0.040902	0.224406	0.224406	0.817593	0	0.039049
C21orf67	0.224802	0.224802	0.707258	0	0.037066	0.237971	0.237971	0.758602	0	0.041502
NRXN3	0.224259	0.224259	0.798395	0	0.040504	0.245830	0.245830	0.829432	0.024486	0.042757
NT5E	0.211617	0.211617	0.559185	0.006091	0.057348	0.188285	0.188285	0.564862	0	0.039853
SYTL4	0.203891	0.203891	0.723754	0	0.036407	0.235912	0.235912	0.728562	0	0.037692
HSPA12A	0.187050	0.187050	0.730628	0	0.038406	0.183457	0.183457	0.74246	0	0.044938
TCL6	0.181371	0.181371	0.718157	0	0.037041	0.203629	0.203629	0.749832	0	0.049815
EIF4G3	0.180179	0.180179	0.727545	0	0.037054	0.185221	0.185221	0.739396	0	0.045308
ODF2L	0.174960	0.174960	0.73932	0	0.04773	0.170393	0.170393	0.750411	0	0.040142
SPDYE1	0.169592	0.169592	0.717003	0	0.034753	0.165020	0.165020	0.725256	0	0.040396
PRDM4	0.168032	0.168032	0.774885	0.007288	0.046151	0.152499	0.152499	0.782666	0.008705	0.037456
SLC5A6	0.164560	0.164560	0.726009	0	0.046955	0.170200	0.170200	0.76596	0	0.040671
KIAA0513	0.164475	0.164475	0.891068	0.119232	0.054964	0.139440	0.139440	0.874701	0	0.039966
ORAI2	0.163698	0.163698	0.80276	0.03966	0.043806	0.162623	0.162623	0.795723	0	0.039701
PRAF2	0.162677	0.162677	0.797292	0	0.041766	0.193457	0.193457	0.814184	0.107252	0.047025
NUDT3	0.145350	0.145350	0.813808	0	0.047332	0.150552	0.150552	0.819342	0	0.042563
ARRB1	0.136852	0.136852	0.807445	0	0.052363	0.121597	0.121597	0.809066	0	0.040233
TRIM45	0.134038	0.134038	0.855898	0	0.042271	0.158480	0.158480	0.886995	0.071643	0.04029
RNF24	0.130250	0.130250	0.849003	0	0.037836	0.147107	0.147107	0.8669	0	0.039166
CLIP2	0.126583	0.126583	0.883748	0	0.050132	0.110384	0.110384	0.855515	0	0.038426
MYEF2	0.115040	0.115040	0.543982	0	0.038847	0.181218	0.181218	0.569355	0	0.039561
PPME1	0.094073	0.094073	0.81905	0	0.036984	0.116248	0.116248	0.860129	0	0.040873
DAGLA	0	0	0.865008	0	0.028488	0	0	0.822666	0	0.01935
PEG10	0	0	0.851608	0	0.025514	0	0	0.83645	0	0.021332
CNTD2	0	0	0.847141	0	0.024639	0	0	0.818895	0	0.01886
KCNJ12	0	0	0.844621	0	0.024167	0	0	0.811329	0	0.017936
YAF2	0	0	0.838626	0	0.023104	0	0	0.816687	0	0.018583
USP24	0	0	0.835903	0	0.022647	0	0	0.81527	0	0.018408
HN1L	0	0	0.83408	0	0.022349	0	0	0.819679	0	0.01896
DNAH17	0	0	0.831376	0	0.021919	0	0	0.820461	0	0.019061
PADI2	0	0	0.83125	0	0.0219	0	0	0.81993	0	0.018992
FBF1	0	0	0.831078	0	0.021873	0	0	0.812795	0	0.018109
ZDHHC8	0	0	0.829128	0	0.021573	0	0	0.811373	0	0.017941
TMEM45B	0	0	0.823099	0	0.039287	0	0	0.76607	0	0.018706
CASC3	0	0	0.822917	0	0.02066	0	0	0.824325	0	0.019572
PARVB	0	0	0.819481	0	0.020182	0	0	0.839514	0	0.021819
LDLRAP1	0	0	0.815756	0	0.019684	0	0	0.816576	0	0.018569
WNK4	0	0	0.81307	0	0.019337	0	0	0.812521	0	0.018077
KRT19	0	0	0.80671	0	0.043846	0	0	0.741646	0	0.018704
FAM65C	0	0	0.805293	0	0.03316	0	0	0.755259	0	0.023049
LPIN2	0	0	0.80392	0	0.042061	0	0	0.740999	0	0.018605
IL10RB	0	0	0.802512	0	0.030803	0	0	0.759143	0	0.017757
C3orf35	0	0	0.800824	0	0.03153	0	0	0.751073	0	0.022146
MYO3B	0	0	0.798707	0	0.029586	0	0	0.763782	0	0.018383
PHACTR1	0	0	0.797408	0	0.02919	0	0	0.774884	0	0.02004
RPA2	0	0	0.789447	0	0.026953	0	0	0.767643	0	0.018933
TRPC6	0	0	0.788498	0	0.02629	0	0	0.815547	0	0.02479
CELSR2	0	0	0.787528	0	0.016478	0	0	0.811756	0	0.017986
SLC6A12	0	0	0.787471	0	0.016473	0	0	0.816809	0	0.018598
PROM2	0	0	0.787354	0	0.016461	0	0	0.828036	0	0.020084
NUP43	0	0	0.787322	0	0.026405	0	0	0.763095	0	0.018288
POPDC3	0	0	0.786442	0	0.027135	0	0	0.742099	0	0.020402
SHISA4	0	0	0.785938	0	0.026059	0	0	0.763343	0	0.018323
ACRC	0	0	0.784549	0	0.025719	0	0	0.769986	0	0.01928
PAK1	0	0	0.784244	0	0.025263	0	0	0.799527	0	0.021631
ERBB3	0	0	0.783925	0	0.025189	0	0	0.810191	0	0.02365
SCYL3	0	0	0.781875	0	0.025087	0	0	0.782772	0	0.021376
DGKZ	0	0	0.781857	0	0.024716	0	0	0.798027	0	0.021371
ZFP37	0	0	0.78118	0	0.025787	0	0	0.731954	0	0.018694
GRB10	0	0	0.780738	0	0.024826	0	0	0.778326	0	0.020605
NUDT16	0	0	0.77856	0	0.024339	0	0	0.764047	0	0.01842
TRIB3	0	0	0.776013	0	0.029554	0	0	0.755044	0	0.020952
SGK3	0	0	0.775783	0	0.023413	0	0	0.816861	0	0.025084
HOXB9	0	0	0.775297	0	0.023639	0	0	0.769537	0	0.019212
SNRK	0	0	0.772609	0	0.028479	0	0	0.756385	0	0.021202
hsa-mir-134	0	0	0.772463	0	0.05174	0	0	0.610784	0	0.018288
SPAG17	0	0	0.772343	0	0.028398	0	0	0.740101	0	0.018471
ST7L	0	0	0.770071	0	0.027721	0	0	0.756336	0	0.021192
CCL28	0	0	0.769478	0	0.022474	0	0	0.791401	0	0.023019
VWA5A	0	0	0.769187	0	0.027466	0	0	0.75517	0	0.020975
ADH6	0	0	0.766653	0	0.021662	0	0	0.815259	0	0.024726
SNRNP27	0	0	0.765899	0	0.021527	0	0	0.77997	0	0.018605
KCTD17	0	0	0.765583	0	0.029171	0	0	0.726149	0	0.020008
FBXO21	0	0	0.765465	0	0.02145	0	0	0.795577	0	0.020956
NSF	0	0	0.764053	0	0.026059	0	0	0.754406	0	0.020834
STX3	0	0	0.763329	0	0.025553	0	0	0.766203	0	0.021532
PDLIM5	0	0	0.763067	0	0.021298	0	0	0.762699	0	0.018234
TOP3A	0	0	0.762985	0	0.028344	0	0	0.723624	0	0.019557
NRM	0	0	0.761453	0	0.027876	0	0	0.72422	0	0.019662
RASA4	0	0	0.760775	0	0.024924	0	0	0.76066	0	0.020525
IL32	0	0	0.760643	0	0.024892	0	0	0.757853	0	0.020044
TSLP	0	0	0.757745	0	0.020399	0	0	0.759423	0	0.017794
MSI1	0	0	0.757423	0	0.024136	0	0	0.758956	0	0.020231
TUBD1	0	0	0.755668	0	0.020065	0	0	0.764388	0	0.018468
RHOBTB1	0	0	0.755416	0	0.019791	0	0	0.8204	0	0.025906
FCHSD1	0	0	0.754673	0	0.025956	0	0	0.741767	0	0.023241
RAB27A	0	0	0.753123	0	0.019668	0	0	0.77143	0	0.019499
GLB1L2	0	0	0.752902	0	0.019634	0	0	0.772032	0	0.019591
MCM3	0	0	0.752839	0	0.025475	0	0	0.728261	0	0.020399
ZCCHC4	0	0	0.752724	0	0.020135	0	0	0.737769	0	0.019642
AGPAT6	0	0	0.74988	0	0.018965	0	0	0.782418	0	0.018944
PDK1	0	0	0.749358	0	0.019104	0	0	0.775925	0	0.020208
LYSMD1	0	0	0.747884	0	0.019381	0	0	0.728376	0	0.018148
PRR3	0	0	0.747607	0	0.024187	0	0	0.714922	0	0.018128
TSEN2	0	0	0.746425	0	0.018479	0	0	0.774191	0	0.017844
C6orf134	0	0	0.746259	0	0.025867	0	0	0.757988	0	0.022574
ADM2	0	0	0.745442	0	0.021643	0	0	0.764448	0	0.021204
MASP1	0	0	0.74539	0	0.021633	0	0	0.757713	0	0.020021
FOXQ1	0	0	0.744767	0	0.023534	0	0	0.727673	0	0.020289
PLEKHA8	0	0	0.744425	0	0.018206	0	0	0.800655	0	0.021831
NFATC4	0	0	0.742735	0	0.023085	0	0	0.74882	0	0.02501
EFHC1	0	0	0.741349	0	0.024597	0	0	0.758299	0	0.022641
C19orf12	0	0	0.73959	0	0.020785	0	0	0.755485	0	0.021033
RUFY1	0	0	0.739514	0	0.017565	0	0	0.77936	0	0.018522
GK	0	0	0.738572	0	0.023925	0	0	0.739305	0	0.019124
DCAF17	0	0	0.738313	0	0.023864	0	0	0.752846	0	0.021525
PLEKHG2	0	0	0.738126	0	0.022119	0	0	0.713644	0	0.017932
FAM161A	0	0	0.738059	0	0.017382	0	0	0.791691	0	0.020326
RHOD	0	0	0.737961	0	0.020499	0	0	0.73639	0	0.01793
SPTBN4	0	0	0.73746	0	0.017486	0	0	0.785094	0	0.021798
DMC1	0	0	0.73703	0	0.0219	0	0	0.723567	0	0.019547
C9orf140	0	0	0.736108	0	0.017317	0	0	0.763	0	0.018275
BMS1P5	0	0	0.735711	0	0.020115	0	0	0.746714	0	0.019504
RNF152	0	0	0.735543	0	0.017072	0	0	0.80036	0	0.021778
PSMD5	0	0	0.734935	0	0.019795	0	0	0.757552	0	0.019994
MORN3	0	0	0.734095	0	0.022907	0	0	0.749433	0	0.020873
RIOK1	0	0	0.73385	0	0.019806	0	0	0.759776	0	0.021857
SLC35F3	0	0	0.732463	0	0.016872	0	0	0.786868	0	0.02213
DNAJC10	0	0	0.732207	0	0.0225	0	0	0.75294	0	0.021543
IL11RA	0	0	0.731783	0	0.016626	0	0	0.806667	0	0.022949
UNK	0	0	0.731581	0	0.022531	0	0	0.663722	0	0.018478
ARL17A	0	0	0.73092	0	0.017071	0	0	0.738743	0	0.019809
IBTK	0	0	0.730419	0	0.016469	0	0	0.813296	0	0.0243
MPP3	0	0	0.730282	0	0.020626	0	0	0.724361	0	0.019687
SETDB2	0	0	0.730138	0	0.016437	0	0	0.817262	0	0.025175
DUSP4	0	0	0.729893	0	0.020557	0	0	0.716754	0	0.018414
SLC2A1	0	0	0.729674	0	0.020518	0	0	0.745298	0	0.024098
WHSC1	0	0	0.72967	0	0.020517	0	0	0.721098	0	0.019123
AGMAT	0	0	0.728632	0	0.016267	0	0	0.80443	0	0.022522
STK32A	0	0	0.728561	0	0.021748	0	0	0.730777	0	0.017833
SAMD3	0	0	0.728436	0	0.016245	0	0	0.793968	0	0.020691
FAM20A	0	0	0.727409	0	0.020121	0	0	0.720508	0	0.019024
C3orf55	0	0	0.725955	0	0.016479	0	0	0.72848	0	0.018164
PHLDB1	0	0	0.725939	0	0.019871	0	0	0.723299	0	0.0195
NDNL2	0	0	0.7258	0	0.016461	0	0	0.727973	0	0.018088
ZNF300	0	0	0.725375	0	0.018494	0	0	0.769318	0	0.023902
PGGT1B	0	0	0.725227	0	0.018473	0	0	0.748757	0	0.019843
UBE2E3	0	0	0.725149	0	0.016386	0	0	0.737929	0	0.019669
TMEM169	0	0	0.724052	0	0.020875	0	0	0.765777	0	0.024342
PANX2	0	0	0.723647	0	0.018086	0	0	0.759136	0	0.020261
RFWD3	0	0	0.723509	0	0.018066	0	0	0.744933	0	0.018058
ANKRD23	0	0	0.723233	0	0.019423	0	0	0.71291	0	0.017822
MATR3	0	0	0.723061	0	0.018004	0	0	0.747704	0	0.018456
H3F3B	0	0	0.722841	0	0.01936	0	0	0.71912	0	0.018795
CHST6	0	0	0.721507	0	0.020408	0	0	0.735426	0	0.018518
TTL	0	0	0.720291	0	0.020191	0	0	0.739119	0	0.019094
KIAA1841	0	0	0.720072	0	0.020153	0	0	0.760385	0	0.023094
GALNTL4	0	0	0.719463	0	0.033366	0	0	0.674036	0	0.019253
CSRNP3	0	0	0.718909	0	0.01995	0	0	0.750906	0	0.02115
ASB8	0	0	0.71778	0	0.018571	0	0	0.729388	0	0.020613
UBQLN4	0	0	0.717317	0	0.018502	0	0	0.714991	0	0.018138
RNF144B	0	0	0.716916	0	0.019609	0	0	0.746449	0	0.02033
MDM4	0	0	0.716817	0	0.017309	0	0	0.742364	0	0.018814
MAK16	0	0	0.71542	0	0.018221	0	0	0.725843	0	0.019953
DNASE1L2	0	0	0.715183	0	0.020941	0	0	0.731413	0	0.020286
TMEM79	0	0	0.714683	0	0.019239	0	0	0.735305	0	0.018499
TTLL6	0	0	0.713996	0	0.016809	0	0	0.766663	0	0.02162
C8orf31	0	0	0.71378	0	0.017985	0	0	0.718565	0	0.018704
PRF1	0	0	0.71172	0	0.016529	0	0	0.765511	0	0.021402
C17orf47	0	0	0.711673	0	0.030496	0	0	0.601428	0	0.019001
IPO9	0	0	0.711006	0	0.017596	0	0	0.715015	0	0.018142
TBCK	0	0	0.710295	0	0.018546	0	0	0.733459	0	0.018223
GLO1	0	0	0.710262	0	0.024784	0	0	0.684577	0	0.017747
CCDC85C	0	0	0.71018	0	0.016473	0	0	0.746486	0	0.019467
ACSS2	0	0	0.710118	0	0.017474	0	0	0.749803	0	0.025276
RTTN	0	0	0.709531	0	0.019897	0	0	0.720225	0	0.018387
EIF4EBP2	0	0	0.7087	0	0.017283	0	0	0.760176	0	0.028409
PKN3	0	0	0.707506	0	0.017124	0	0	0.741294	0	0.02313
DHRS13	0	0	0.707049	0	0.028687	0	0	0.604739	0	0.019823
ST3GAL2	0	0	0.705846	0	0.016908	0	0	0.720289	0	0.018988
RGL2	0	0	0.705369	0	0.027611	0	0	0.686699	0	0.022036
CENPO	0	0	0.705166	0	0.02902	0	0	0.640421	0	0.019637
S100A6	0	0	0.705019	0	0.016801	0	0	0.729746	0	0.020682
GPATCH2	0	0	0.704624	0	0.017709	0	0	0.75996	0	0.023
PHTF1	0	0	0.703258	0	0.017516	0	0	0.739403	0	0.019139
ATXN7L3	0	0	0.702453	0	0.016479	0	0	0.738466	0	0.022486
LPHN2	0	0	0.70064	0	0.018422	0	0	0.738933	0	0.021759
ABCG4	0	0	0.70061	0	0.026053	0	0	0.677604	0	0.019974
PPIL1	0	0	0.700356	0	0.018378	0	0	0.726746	0	0.019456
CCDC74B	0	0	0.699742	0	0.032014	0	0	0.696961	0	0.018724
DYNC1LI2	0	0	0.699088	0	0.01695	0	0	0.733104	0	0.01817
FAM83A	0	0	0.69845	0	0.024802	0	0	0.67294	0	0.018316
ALDH18A1	0	0	0.697937	0	0.016799	0	0	0.750568	0	0.021086
PFKFB3	0	0	0.697022	0	0.01668	0	0	0.762193	0	0.0235
DSN1	0	0	0.696323	0	0.031666	0	0	0.657793	0	0.019451
C12orf24	0	0	0.695564	0	0.031316	0	0	0.652814	0	0.018454
ATPIF1	0	0	0.695152	0	0.02362	0	0	0.629598	0	0.017827
DSG2	0	0	0.694675	0	0.016382	0	0	0.754859	0	0.021925
IER5L	0	0	0.69386	0	0.016281	0	0	0.73777	0	0.01888
PPT1	0	0	0.693377	0	0.017348	0	0	0.720571	0	0.018441
FUT8	0	0	0.693236	0	0.026745	0	0	0.649475	0	0.018087
GSTM2	0	0	0.692485	0	0.020628	0	0	0.70764	0	0.022255
AGPAT4	0	0	0.692017	0	0.023602	0	0	0.667209	0	0.017993
NFATC3	0	0	0.689914	0	0.020125	0	0	0.688657	0	0.018425
SIKE1	0	0	0.689004	0	0.022112	0	0	0.643468	0	0.020883
PTK6	0	0	0.687467	0	0.021996	0	0	0.688646	0	0.021518
GLOD5	0	0	0.686362	0	0.020867	0	0	0.704856	0	0.025551
BCL2	0	0	0.686291	0	0.021728	0	0	0.677795	0	0.019214
RAD51C	0	0	0.683918	0	0.021636	0	0	0.680547	0	0.020603
NSL1	0	0	0.68363	0	0.020925	0	0	0.632258	0	0.018351
KIAA1257	0	0	0.683001	0	0.044721	0	0	0.635493	0	0.01941
FGF13	0	0	0.682311	0	0.027658	0	0	0.719655	0	0.023859
CLSPN	0	0	0.681916	0	0.043696	0	0	0.630071	0	0.01826
CRIPT	0	0	0.679299	0	0.018254	0	0	0.690585	0	0.018761
RHOT1	0	0	0.678886	0	0.019965	0	0	0.63367	0	0.01864
MED31	0	0	0.677858	0	0.024765	0	0	0.657524	0	0.019395
TTC23L	0	0	0.677728	0	0.020567	0	0	0.607566	0	0.020576
THAP3	0	0	0.677466	0	0.020513	0	0	0.598336	0	0.018286
DSP	0	0	0.677068	0	0.019616	0	0	0.635829	0	0.019097
ARHGAP29	0	0	0.67628	0	0.01946	0	0	0.693642	0	0.018489
PCDHGA9	0	0	0.676047	0	0.017738	0	0	0.685105	0	0.017832
BMPR1A	0	0	0.675834	0	0.019939	0	0	0.666149	0	0.017809
TEX264	0	0	0.675787	0	0.01885	0	0	0.676787	0	0.018781
FZD9	0	0	0.675368	0	0.023258	0	0	0.643774	0	0.017972
EIF2C3	0	0	0.674396	0	0.019661	0	0	0.681973	0	0.020921
NT5M	0	0	0.674265	0	0.017465	0	0	0.700964	0	0.020763
TIMELESS	0	0	0.673954	0	0.021425	0	0	0.652557	0	0.018676
SLC25A3	0	0	0.673778	0	0.018504	0	0	0.68276	0	0.019942
PHF17	0	0	0.672148	0	0.018723	0	0	0.634602	0	0.018835
TNPO2	0	0	0.672146	0	0.01715	0	0	0.687599	0	0.018245
SLCO3A1	0	0	0.67164	0	0.018147	0	0	0.674654	0	0.018394
ITGA10	0	0	0.671106	0	0.021046	0	0	0.648444	0	0.020383
STK32C	0	0	0.670922	0	0.040004	0	0	0.633682	0	0.020322
COASY	0	0	0.670202	0	0.01957	0	0	0.632141	0	0.017912
IMP3	0	0	0.668873	0	0.017702	0	0	0.677236	0	0.018864
GRIP2	0	0	0.668355	0	0.021343	0	0	0.698314	0	0.024423
RAB11B	0	0	0.667863	0	0.017999	0	0	0.637942	0	0.019564
C1orf27	0	0	0.667277	0	0.021529	0	0	0.673369	0	0.017911
COIL	0	0	0.667068	0	0.01787	0	0	0.630521	0	0.018006
C19orf77	0	0	0.666736	0	0.017371	0	0	0.705505	0	0.025757
RSAD1	0	0	0.666239	0	0.022671	0	0	0.693002	0	0.018273
TTLL5	0	0	0.665144	0	0.032049	0	0	0.630967	0	0.018441
THBS4	0	0	0.66503	0	0.017546	0	0	0.649469	0	0.0225
hsa-mir-148b	0	0	0.664943	0	0.019335	0	0	0.65749	0	0.019545
hsa-mir-193b	0	0	0.664819	0	0.022514	0	0	0.652067	0	0.018432
EXOSC1	0	0	0.66476	0	0.021314	0	0	0.661139	0	0.020175
HAUS5	0	0	0.664019	0	0.019355	0	0	0.658525	0	0.019914
UCHL5	0	0	0.662015	0	0.017085	0	0	0.647336	0	0.021901
PRR5	0	0	0.661487	0	0.016599	0	0	0.674188	0	0.018312
SEPT8	0	0	0.660468	0	0.019798	0	0	0.660541	0	0.021651
UBAC2	0	0	0.660373	0	0.016981	0	0	0.674006	0	0.018507
SLC24A6	0	0	0.659988	0	0.019702	0	0	0.672235	0	0.025079
AMIGO3	0	0	0.659757	0	0.029443	0	0	0.631294	0	0.018509
ZRANB2	0	0	0.659388	0	0.020131	0	0	0.651509	0	0.018207
STYK1	0	0	0.659166	0	0.032283	0	0	0.638683	0	0.021624
ATAD2	0	0	0.658958	0	0.023035	0	0	0.667312	0	0.020153
TCTE3	0	0	0.658887	0	0.020222	0	0	0.65206	0	0.021404
PDE4D	0	0	0.658774	0	0.019461	0	0	0.647811	0	0.018754
C19orf57	0	0	0.658707	0	0.046062	0	0	0.596086	0	0.023774
TMEM63C	0	0	0.657009	0	0.01912	0	0	0.674311	0	0.025789
HOXD10	0	0	0.656609	0	0.019044	0	0	0.666745	0	0.023359
PNMA3	0	0	0.656466	0	0.019017	0	0	0.645564	0	0.018312
GGT6	0	0	0.656302	0	0.018986	0	0	0.644348	0	0.01808
VRK3	0	0	0.656209	0	0.018968	0	0	0.64694	0	0.018581
hsa-mir-380	0	0	0.655937	0	0.023724	0	0	0.597089	0	0.018153
NFS1	0	0	0.655425	0	0.018822	0	0	0.654505	0	0.020188
ALG6	0	0	0.655244	0	0.042526	0	0	0.583966	0	0.019837
GDAP2	0	0	0.654641	0	0.016413	0	0	0.682276	0	0.020989
PKIB	0	0	0.653778	0	0.019785	0	0	0.698888	0	0.0193
SLC26A4	0	0	0.653742	0	0.018514	0	0	0.656351	0	0.020616
TNS1	0	0	0.653735	0	0.019003	0	0	0.649786	0	0.017889
TEX14	0	0	0.652608	0	0.02575	0	0	0.584082	0	0.019395
HSPA4L	0	0	0.651725	0	0.018156	0	0	0.66537	0	0.02296
FAHD1	0	0	0.651656	0	0.019356	0	0	0.690859	0	0.017921
GPR180	0	0	0.65165	0	0.028644	0	0	0.627371	0	0.018863
SMYD5	0	0	0.651558	0	0.019336	0	0	0.707788	0	0.021053
PPIL6	0	0	0.650781	0	0.019184	0	0	0.69883	0	0.01929
ABT1	0	0	0.64954	0	0.018233	0	0	0.658337	0	0.019566
LOC158696	0	0	0.648949	0	0.030675	0	0	0.664465	0	0.018226
PPP1R3F	0	0	0.64887	0	0.017556	0	0	0.672938	0	0.018556
APCDD1	0	0	0.648383	0	0.036835	0	0	0.576658	0	0.017981
DNAH6	0	0	0.647864	0	0.028047	0	0	0.621132	0	0.018302
TRIM46	0	0	0.646114	0	0.016379	0	0	0.649957	0	0.018177
L3MBTL4	0	0	0.646052	0	0.018296	0	0	0.696145	0	0.01881
PLK1S1	0	0	0.646051	0	0.018295	0	0	0.721646	0	0.024394
PAX8	0	0	0.645509	0	0.017017	0	0	0.694851	0	0.023444
YPEL1	0	0	0.645409	0	0.024072	0	0	0.639039	0	0.020232
TDRKH	0	0	0.64442	0	0.018005	0	0	0.720496	0	0.024082
PIGC	0	0	0.643851	0	0.017269	0	0	0.653239	0	0.018535
IFT81	0	0	0.643762	0	0.01789	0	0	0.699823	0	0.019473
UNC5D	0	0	0.643364	0	0.016789	0	0	0.645331	0	0.018267
PKDREJ	0	0	0.643155	0	0.017785	0	0	0.695601	0	0.018715
FAM154B	0	0	0.642735	0	0.016593	0	0	0.679369	0	0.019795
IRX3	0	0	0.642424	0	0.025082	0	0	0.623991	0	0.018154
SENP3	0	0	0.642289	0	0.01702	0	0	0.650489	0	0.018017
KIF3B	0	0	0.640106	0	0.016681	0	0	0.655289	0	0.018938
RNASEH2B	0	0	0.639793	0	0.016633	0	0	0.674017	0	0.023454
TTC38	0	0	0.639137	0	0.0271	0	0	0.664957	0	0.021766
RUNDC1	0	0	0.638183	0	0.016963	0	0	0.698308	0	0.019195
TBL1XR1	0	0	0.637756	0	0.023567	0	0	0.629578	0	0.019352
ZNF326	0	0	0.637578	0	0.030279	0	0	0.580389	0	0.018889
CEP97	0	0	0.637109	0	0.030042	0	0	0.579977	0	0.018785
ELMOD3	0	0	0.636792	0	0.016745	0	0	0.706274	0	0.020736
hsa-mir-539	0	0	0.636363	0	0.018075	0	0	0.63218	0	0.018286
METAP2	0	0	0.635264	0	0.022823	0	0	0.623664	0	0.018088
PRPSAP1	0	0	0.635094	0	0.016484	0	0	0.7038	0	0.020236
SCN11A	0	0	0.633841	0	0.039985	0	0	0.578598	0	0.019925
C15orf62	0	0	0.631504	0	0.020318	0	0	0.632292	0	0.018716
hsa-mir-379	0	0	0.631218	0	0.031783	0	0	0.538105	0	0.020687
SLC2A13	0	0	0.629872	0	0.021329	0	0	0.633407	0	0.018118
hsa-mir-2355	0	0	0.629313	0	0.017035	0	0	0.661534	0	0.018334
SFRS11	0	0	0.628912	0	0.020761	0	0	0.648308	0	0.019825
RUFY2	0	0	0.627908	0	0.020849	0	0	0.62899	0	0.01922
HAT1	0	0	0.627771	0	0.020485	0	0	0.644315	0	0.018964
C8orf34	0	0	0.627592	0	0.019441	0	0	0.654003	0	0.024485
C18orf56	0	0	0.626911	0	0.02285	0	0	0.664033	0	0.021531
ZNF620	0	0	0.624044	0	0.018701	0	0	0.633908	0	0.019061
hsa-mir-374b	0	0	0.622789	0	0.018497	0	0	0.648256	0	0.020064
CDH15	0	0	0.622636	0	0.021633	0	0	0.659027	0	0.02033
GLB1L3	0	0	0.621064	0	0.020763	0	0	0.667695	0	0.018825
KLHL3	0	0	0.620961	0	0.019241	0	0	0.622928	0	0.017941
TJP1	0	0	0.620293	0	0.016915	0	0	0.565796	0	0.019981
CNIH3	0	0	0.62	0	0.031118	0	0	0.598324	0	0.021606
TMTC2	0	0	0.619912	0	0.028904	0	0	0.604423	0	0.020568
STX12	0	0	0.616506	0	0.018062	0	0	0.65181	0	0.020638
MAPK4	0	0	0.615032	0	0.019337	0	0	0.665058	0	0.018334
DARS	0	0	0.614923	0	0.017761	0	0	0.644253	0	0.018951
MATN1	0	0	0.614589	0	0.016944	0	0	0.632939	0	0.018853
ZDHHC16	0	0	0.613625	0	0.017761	0	0	0.62748	0	0.018887
SNX2	0	0	0.612139	0	0.017251	0	0	0.640544	0	0.018207
PTPN9	0	0	0.610841	0	0.020324	0	0	0.672632	0	0.024416
GREB1L	0	0	0.608855	0	0.016862	0	0	0.653094	0	0.020512
MGAT5B	0	0	0.606853	0	0.017978	0	0	0.646357	0	0.017756
SGIP1	0	0	0.606596	0	0.016505	0	0	0.634208	0	0.018276
CREB3L4	0	0	0.604508	0	0.016173	0	0	0.629583	0	0.019353
ZNF738	0	0	0.604313	0	0.017182	0	0	0.680003	0	0.021449
hsa-mir-199b	0	0	0.603532	0	0.017948	0	0	0.599948	0	0.018445
SSU72	0	0	0.603396	0	0.023743	0	0	0.585809	0	0.018234
C9orf93	0	0	0.602402	0	0.01684	0	0	0.665447	0	0.018405
SLC12A6	0	0	0.602328	0	0.017121	0	0	0.648992	0	0.018244
ZSCAN2	0	0	0.60192	0	0.016756	0	0	0.696897	0	0.026264
CCND3	0	0	0.601309	0	0.025041	0	0	0.607645	0	0.020021
PPARGC1B	0	0	0.600566	0	0.016806	0	0	0.652394	0	0.018908
hsa-mir-130b	0	0	0.599017	0	0.0169	0	0	0.63184	0	0.017943
ZNF311	0	0	0.596082	0	0.017365	0	0	0.577107	0	0.018086
ELOVL5	0	0	0.595491	0	0.025125	0	0	0.616891	0	0.018256
hsa-mir-495	0	0	0.595385	0	0.016443	0	0	0.614448	0	0.022328
hsa-mir-432	0	0	0.594345	0	0.016266	0	0	0.610686	0	0.021191
ATMIN	0	0	0.591556	0	0.016536	0	0	0.584971	0	0.020119
HDDC2	0	0	0.591036	0	0.031102	0	0	0.59758	0	0.018341
TSPAN8	0	0	0.590857	0	0.016219	0	0	0.655655	0	0.019926
CLUL1	0	0	0.589807	0	0.030353	0	0	0.599393	0	0.018758
ALDOC	0	0	0.589372	0	0.022551	0	0	0.590526	0	0.018102
SUCLA2	0	0	0.587032	0	0.028778	0	0	0.595316	0	0.017841
CXorf57	0	0	0.586772	0	0.0187	0	0	0.571448	0	0.018059
TNFSF12	0	0	0.584458	0	0.019716	0	0	0.603031	0	0.01888
HCN3	0	0	0.582175	0	0.021156	0	0	0.589242	0	0.019599
ECE2	0	0	0.581591	0	0.031089	0	0	0.525948	0	0.019876
RTKN	0	0	0.580741	0	0.020737	0	0	0.593304	0	0.020731
C9orf96	0	0	0.580052	0	0.025407	0	0	0.60365	0	0.019806
PNPLA3	0	0	0.579849	0	0.044001	0	0	0.556223	0	0.0188
SSBP2	0	0	0.578785	0	0.019483	0	0	0.594565	0	0.019053
ATP1A1	0	0	0.578212	0	0.019574	0	0	0.615095	0	0.017885
ZER1	0	0	0.577567	0	0.018079	0	0	0.606664	0	0.019769
TTC7A	0	0	0.575273	0	0.019266	0	0	0.584878	0	0.018499
SEMA6D	0	0	0.575257	0	0.020854	0	0	0.584139	0	0.019048
KAT5	0	0	0.574758	0	0.021311	0	0	0.582321	0	0.021022
CHERP	0	0	0.574592	0	0.017443	0	0	0.607422	0	0.019963
PRCD	0	0	0.574446	0	0.017413	0	0	0.600695	0	0.018345
PLOD2	0	0	0.574336	0	0.026989	0	0	0.520078	0	0.018032
PRPF3	0	0	0.573048	0	0.018111	0	0	0.590476	0	0.018091
ACSS3	0	0	0.572219	0	0.017926	0	0	0.598034	0	0.019942
MUS81	0	0	0.57125	0	0.017714	0	0	0.596664	0	0.019582
TRIM14	0	0	0.570941	0	0.018225	0	0	0.58863	0	0.019438
SEMA3B	0	0	0.570588	0	0.018144	0	0	0.599033	0	0.022537
GATAD1	0	0	0.570409	0	0.017727	0	0	0.626759	0	0.020552
PEG3	0	0	0.569812	0	0.017598	0	0	0.623064	0	0.019636
CLINT1	0	0	0.569809	0	0.021584	0	0	0.594881	0	0.017748
MFNG	0	0	0.569133	0	0.017266	0	0	0.595715	0	0.01934
AIF1L	0	0	0.568878	0	0.021287	0	0	0.602789	0	0.019586
SNX30	0	0	0.56867	0	0.017171	0	0	0.596739	0	0.019602
ENTPD7	0	0	0.568021	0	0.019392	0	0	0.575945	0	0.019184
TSSK6	0	0	0.56775	0	0.018824	0	0	0.591111	0	0.020983
GCNT2	0	0	0.567267	0	0.020791	0	0	0.604954	0	0.020148
ATXN7L1	0	0	0.566963	0	0.017005	0	0	0.619431	0	0.018803
PRLR	0	0	0.566899	0	0.016814	0	0	0.592041	0	0.018449
SLC30A7	0	0	0.566404	0	0.029932	0	0	0.592176	0	0.017935
SNTA1	0	0	0.56629	0	0.01721	0	0	0.594725	0	0.021155
FADD	0	0	0.56572	0	0.016756	0	0	0.624492	0	0.019981
SHF	0	0	0.564538	0	0.019994	0	0	0.611012	0	0.02188
C1orf95	0	0	0.563813	0	0.016387	0	0	0.634274	0	0.022662
C17orf86	0	0	0.563354	0	0.036943	0	0	0.524983	0	0.018241
PRPSAP2	0	0	0.562307	0	0.019381	0	0	0.602584	0	0.019534
FLOT1	0	0	0.562146	0	0.021957	0	0	0.526526	0	0.020076
PFN4	0	0	0.562078	0	0.021934	0	0	0.523198	0	0.018972
GABRA2	0	0	0.561943	0	0.033272	0	0	0.532106	0	0.018418
CDNF	0	0	0.561479	0	0.031212	0	0	0.532391	0	0.019175
IDS	0	0	0.561124	0	0.021611	0	0	0.53146	0	0.021938
PNRC2	0	0	0.560863	0	0.019002	0	0	0.598128	0	0.018465
OSBPL6	0	0	0.558324	0	0.032447	0	0	0.563915	0	0.021611
RUNX1	0	0	0.558235	0	0.017092	0	0	0.576125	0	0.019232
C11orf95	0	0	0.557837	0	0.018247	0	0	0.608126	0	0.021023
TAF1D	0	0	0.557437	0	0.030908	0	0	0.548572	0	0.01881
FOXO1	0	0	0.557129	0	0.020347	0	0	0.532863	0	0.022524
MNT	0	0	0.556687	0	0.017974	0	0	0.602785	0	0.019585
NUDT4	0	0	0.556331	0	0.017891	0	0	0.600058	0	0.018915
ZNF776	0	0	0.556295	0	0.020099	0	0	0.530311	0	0.021477
DOHH	0	0	0.555846	0	0.017779	0	0	0.602193	0	0.019436
LOX	0	0	0.555676	0	0.030544	0	0	0.557289	0	0.019483
CIAO1	0	0	0.555287	0	0.017651	0	0	0.595799	0	0.017946
CPNE1	0	0	0.554145	0	0.024558	0	0	0.554339	0	0.018296
hsa-mir-34b	0	0	0.553298	0	0.047418	0	0	0.506863	0	0.020128
GEMIN6	0	0	0.551858	0	0.027447	0	0	0.558721	0	0.022113
IL1RAP	0	0	0.551281	0	0.027804	0	0	0.560005	0	0.020309
PNMA2	0	0	0.551154	0	0.027731	0	0	0.557308	0	0.019489
CAMK2G	0	0	0.551141	0	0.027054	0	0	0.550317	0	0.019314
MET	0	0	0.55051	0	0.01662	0	0	0.599574	0	0.018801
PDHA1	0	0	0.5502	0	0.016557	0	0	0.603317	0	0.019721
CAMKK2	0	0	0.549731	0	0.016461	0	0	0.613776	0	0.02276
AIDA	0	0	0.549575	0	0.021944	0	0	0.609618	0	0.022639
WDR78	0	0	0.549052	0	0.025346	0	0	0.534111	0	0.019011
MYO5C	0	0	0.5479	0	0.025395	0	0	0.546829	0	0.01833
C21orf59	0	0	0.547565	0	0.017794	0	0	0.527414	0	0.02039
VASH2	0	0	0.547368	0	0.025718	0	0	0.555596	0	0.018998
SLC35D2	0	0	0.547043	0	0.024987	0	0	0.558012	0	0.021849
GALK1	0	0	0.545762	0	0.024399	0	0	0.554562	0	0.020644
KCTD21	0	0	0.545713	0	0.02128	0	0	0.556366	0	0.018839
SLC5A10	0	0	0.545674	0	0.024359	0	0	0.558664	0	0.022091
DTNA	0	0	0.545484	0	0.017311	0	0	0.546119	0	0.029873
KCNAB2	0	0	0.544637	0	0.029473	0	0	0.555306	0	0.01898
PDSS1	0	0	0.543642	0	0.023478	0	0	0.564473	0	0.024479
ADAP2	0	0	0.542381	0	0.02344	0	0	0.552179	0	0.018081
PTPRJ	0	0	0.541862	0	0.020031	0	0	0.558696	0	0.019499
SMAD2	0	0	0.541498	0	0.023075	0	0	0.563138	0	0.021341
IFT88	0	0	0.540304	0	0.021698	0	0	0.53144	0	0.018229
RRAS2	0	0	0.539865	0	0.022424	0	0	0.563283	0	0.021391
C6orf115	0	0	0.538231	0	0.021389	0	0	0.558121	0	0.021889
AKAP13	0	0	0.537649	0	0.020772	0	0	0.549838	0	0.025149
hsa-mir-135b	0	0	0.537003	0	0.025253	0	0	0.580612	0	0.019142
PAX6	0	0	0.536912	0	0.018605	0	0	0.552403	0	0.017802
PDXP	0	0	0.535666	0	0.028697	0	0	0.528831	0	0.020084
GOT2	0	0	0.534991	0	0.019912	0	0	0.549229	0	0.024847
TRIM63	0	0	0.533121	0	0.019701	0	0	0.559637	0	0.022462
SORT1	0	0	0.531749	0	0.019626	0	0	0.574037	0	0.02579
MRVI1	0	0	0.530191	0	0.018509	0	0	0.557831	0	0.029837
BHLHB9	0	0	0.529867	0	0.018421	0	0	0.531355	0	0.018205
MINPP1	0	0	0.529811	0	0.018729	0	0	0.544539	0	0.017731
hsa-mir-758	0	0	0.529795	0	0.017605	0	0	0.523143	0	0.02143
PPP1R13B	0	0	0.529081	0	0.018525	0	0	0.557625	0	0.021708
IYD	0	0	0.527894	0	0.030172	0	0	0.559823	0	0.020092
C2orf71	0	0	0.52774	0	0.030059	0	0	0.554272	0	0.018498
OMA1	0	0	0.527642	0	0.017833	0	0	0.540154	0	0.021017
MTHFD1	0	0	0.527197	0	0.024043	0	0	0.529568	0	0.020342
GMPPA	0	0	0.527145	0	0.018005	0	0	0.54681	0	0.018325
CSDE1	0	0	0.527113	0	0.016251	0	0	0.55476	0	0.018406
FOXP1	0	0	0.527021	0	0.017674	0	0	0.534656	0	0.019177
XPR1	0	0	0.526997	0	0.029526	0	0	0.555496	0	0.01883
EEF1E1	0	0	0.526711	0	0.017596	0	0	0.533671	0	0.018878
SHMT2	0	0	0.526678	0	0.018173	0	0	0.556509	0	0.019257
CDKL2	0	0	0.523875	0	0.017449	0	0	0.567544	0	0.02296
DAB2	0	0	0.523252	0	0.017294	0	0	0.562404	0	0.021091
TMEM176A	0	0	0.521765	0	0.016683	0	0	0.551381	0	0.019633
ARHGEF5	0	0	0.521625	0	0.016651	0	0	0.559699	0	0.022485
MBP	0	0	0.521426	0	0.016855	0	0	0.555818	0	0.01906
DIDO1	0	0	0.521023	0	0.016514	0	0	0.559472	0	0.022398
CCBE1	0	0	0.520981	0	0.016253	0	0	0.536146	0	0.019647
POFUT2	0	0	0.52071	0	0.023059	0	0	0.542254	0	0.019855
STX16	0	0	0.519854	0	0.018165	0	0	0.557725	0	0.02073
PIP4K2A	0	0	0.51826	0	0.024352	0	0	0.5525	0	0.018035
FBXO28	0	0	0.517897	0	0.024173	0	0	0.555399	0	0.018803
FTCD	0	0	0.517253	0	0.020082	0	0	0.521608	0	0.017835
RASGRF1	0	0	0.517178	0	0.023825	0	0	0.555241	0	0.01876
CAMK2A	0	0	0.517098	0	0.017881	0	0	0.557616	0	0.019647
ALDH1B1	0	0	0.516518	0	0.017287	0	0	0.553651	0	0.019454
CECR2	0	0	0.515706	0	0.023141	0	0	0.561215	0	0.02053
ACSF2	0	0	0.515703	0	0.019569	0	0	0.52587	0	0.019104
HNF4G	0	0	0.515234	0	0.022929	0	0	0.558711	0	0.019754
PDGFC	0	0	0.514887	0	0.022775	0	0	0.567973	0	0.022922
SLC8A1	0	0	0.514119	0	0.022442	0	0	0.565041	0	0.021826
ASS1	0	0	0.513928	0	0.019008	0	0	0.522737	0	0.018157
CEP72	0	0	0.513925	0	0.016655	0	0	0.553005	0	0.019265
SAMD12	0	0	0.511895	0	0.016571	0	0	0.563778	0	0.021645
COL4A4	0	0	0.511712	0	0.016528	0	0	0.551213	0	0.017891
DHCR24	0	0	0.509476	0	0.018906	0	0	0.553687	0	0.024251
ATP6V1B2	0	0	0.508533	0	0.017467	0	0	0.532459	0	0.021412
IGF2BP1	0	0	0.508351	0	0.017419	0	0	0.529513	0	0.020322
DPP10	0	0	0.507944	0	0.018442	0	0	0.548421	0	0.02203
FGFR4	0	0	0.507633	0	0.01994	0	0	0.569182	0	0.023403
TMEM220	0	0	0.506622	0	0.018057	0	0	0.55341	0	0.024124
SETD4	0	0	0.504665	0	0.017513	0	0	0.546995	0	0.02149
SORD	0	0	0.504487	0	0.016448	0	0	0.527866	0	0.019755
PACSIN1	0	0	0.504051	0	0.018762	0	0	0.552568	0	0.018052
CCDC6	0	0	0.501853	0	0.018099	0	0	0.567219	0	0.022631
PDZD7	0	0	0.500951	0	0.03236	0	0	0.468087	0	0.020872
ARHGAP32	0	0	0.499533	0	0.017442	0	0	0.560419	0	0.020277
SLC39A14	0	0	0.499348	0	0.017391	0	0	0.561611	0	0.020658
SPOPL	0	0	0.499181	0	0.017345	0	0	0.56044	0	0.020284
LOC100130581	0	0	0.498268	0	0.0171	0	0	0.564161	0	0.021516
HES2	0	0	0.498037	0	0.036261	0	0	0.475769	0	0.018985
FXR1	0	0	0.496897	0	0.016744	0	0	0.567421	0	0.022708
TSPAN3	0	0	0.496549	0	0.016655	0	0	0.555777	0	0.018908
hsa-mir-1228	0	0	0.495486	0	0.02079	0	0	0.498831	0	0.019117
SLC30A8	0	0	0.494655	0	0.016188	0	0	0.552438	0	0.018019
PARN	0	0	0.489386	0	0.017882	0	0	0.483489	0	0.017834
C20orf72	0	0	0.487833	0	0.027008	0	0	0.472449	0	0.017789
DOCK8	0	0	0.480692	0	0.016796	0	0	0.500679	0	0.017801
CLEC16A	0	0	0.479471	0	0.022189	0	0	0.474138	0	0.01838
EYA2	0	0	0.478214	0	0.021598	0	0	0.476535	0	0.019282
GTF2H1	0	0	0.477943	0	0.021475	0	0	0.487697	0	0.024784
SPSB2	0	0	0.477315	0	0.021193	0	0	0.475354	0	0.018828
ABCA3	0	0	0.473981	0	0.019802	0	0	0.489854	0	0.02619
TPMT	0	0	0.473246	0	0.019517	0	0	0.474314	0	0.018444
CNPY3	0	0	0.473142	0	0.024296	0	0	0.504708	0	0.02444
OLR1	0	0	0.472368	0	0.019186	0	0	0.473972	0	0.01832
SPG7	0	0	0.471611	0	0.018909	0	0	0.473977	0	0.018322
DHX30	0	0	0.46994	0	0.020875	0	0	0.49662	0	0.019722
TUBA1A	0	0	0.469921	0	0.022513	0	0	0.493048	0	0.019176
CCDC150	0	0	0.469821	0	0.043585	0	0	0.454649	0	0.019632
ZNF490	0	0	0.46961	0	0.018209	0	0	0.479528	0	0.020524
SLC15A2	0	0	0.469223	0	0.018079	0	0	0.47369	0	0.01822
MAN2A2	0	0	0.469126	0	0.018047	0	0	0.479552	0	0.020535
RMND1	0	0	0.469067	0	0.016281	0	0	0.462772	0	0.018589
TYW1	0	0	0.468534	0	0.017852	0	0	0.47745	0	0.019647
TMPPE	0	0	0.467264	0	0.017445	0	0	0.482204	0	0.021763
MYL3	0	0	0.466323	0	0.017154	0	0	0.47372	0	0.018231
ITPR2	0	0	0.465662	0	0.01912	0	0	0.493887	0	0.018735
SLCO2B1	0	0	0.464865	0	0.035654	0	0	0.45048	0	0.017915
RASSF2	0	0	0.464691	0	0.020079	0	0	0.488945	0	0.017784
RTKN2	0	0	0.464676	0	0.020072	0	0	0.494743	0	0.019808
CNPY4	0	0	0.464435	0	0.019971	0	0	0.498447	0	0.02133
UBN2	0	0	0.464221	0	0.016535	0	0	0.473171	0	0.018038
UBE2G1	0	0	0.463836	0	0.016426	0	0	0.473846	0	0.018276
CDS2	0	0	0.463241	0	0.020349	0	0	0.455048	0	0.022006
IQSEC2	0	0	0.462273	0	0.017907	0	0	0.493055	0	0.018452
hsa-mir-375	0	0	0.461585	0	0.016718	0	0	0.497055	0	0.022614
CTSB	0	0	0.461549	0	0.031722	0	0	0.450193	0	0.017807
GFER	0	0	0.461361	0	0.018762	0	0	0.491241	0	0.01854
TMEM159	0	0	0.461206	0	0.017554	0	0	0.494181	0	0.018837
ESYT1	0	0	0.460987	0	0.018624	0	0	0.495616	0	0.020149
CYR61	0	0	0.460486	0	0.018442	0	0	0.488925	0	0.017778
CEACAM21	0	0	0.460177	0	0.018331	0	0	0.489093	0	0.017831
DNMT3B	0	0	0.457852	0	0.017533	0	0	0.498653	0	0.021421
NOL3	0	0	0.457458	0	0.016403	0	0	0.497495	0	0.020058
SPATS2L	0	0	0.456403	0	0.021073	0	0	0.469776	0	0.020181
SCG5	0	0	0.456339	0	0.017046	0	0	0.498211	0	0.021227
ACACB	0	0	0.45597	0	0.020868	0	0	0.468137	0	0.019479
RAD54L	0	0	0.454516	0	0.01649	0	0	0.512246	0	0.029476
ZSWIM4	0	0	0.453602	0	0.016224	0	0	0.495314	0	0.02003
LEPREL2	0	0	0.453531	0	0.016203	0	0	0.496091	0	0.020339
BIN1	0	0	0.451851	0	0.016291	0	0	0.449082	0	0.019069
TMEM150A	0	0	0.451649	0	0.023693	0	0	0.453987	0	0.01934
ETV5	0	0	0.451558	0	0.023637	0	0	0.452169	0	0.018577
SH3KBP1	0	0	0.448603	0	0.01785	0	0	0.469437	0	0.020032
ERLIN1	0	0	0.445477	0	0.031899	0	0	0.389498	0	0.020562
APLP2	0	0	0.443588	0	0.01951	0	0	0.453911	0	0.019307
DLG3	0	0	0.443443	0	0.019447	0	0	0.456403	0	0.020445
ILDR1	0	0	0.442016	0	0.018846	0	0	0.459489	0	0.022035
SNX19	0	0	0.439978	0	0.018045	0	0	0.458355	0	0.021425
SCRN1	0	0	0.439174	0	0.017745	0	0	0.456539	0	0.020511
TMPRSS2	0	0	0.438353	0	0.017448	0	0	0.450243	0	0.017826
SPRY3	0	0	0.438009	0	0.017326	0	0	0.450977	0	0.018105
GRHL2	0	0	0.436793	0	0.016908	0	0	0.456855	0	0.020665
E2F3	0	0	0.435651	0	0.01653	0	0	0.450587	0	0.017956
PSD4	0	0	0.435019	0	0.021434	0	0	0.464082	0	0.01777
SYNE2	0	0	0.434789	0	0.016255	0	0	0.466236	0	0.026432
CERKL	0	0	0.432929	0	0.01968	0	0	0.479129	0	0.022301
ROBO3	0	0	0.432228	0	0.020002	0	0	0.473166	0	0.021573
NUP93	0	0	0.431957	0	0.022606	0	0	0.480823	0	0.017982
FAM40B	0	0	0.431449	0	0.019013	0	0	0.4696	0	0.018184
GAS7	0	0	0.431042	0	0.019446	0	0	0.464656	0	0.017974
DNAJC12	0	0	0.430193	0	0.018479	0	0	0.482681	0	0.024296
TAF1C	0	0	0.429494	0	0.018759	0	0	0.471262	0	0.02066
PCGF6	0	0	0.428069	0	0.023778	0	0	0.43669	0	0.018409
CR1	0	0	0.42789	0	0.029283	0	0	0.431491	0	0.018025
UBE4A	0	0	0.427021	0	0.019572	0	0	0.471884	0	0.020961
MAFB	0	0	0.426979	0	0.028352	0	0	0.436688	0	0.020465
RNF146	0	0	0.426851	0	0.017179	0	0	0.46978	0	0.018248
DHRS1	0	0	0.426448	0	0.016391	0	0	0.453919	0	0.019135
VSIG10	0	0	0.425572	0	0.017202	0	0	0.467202	0	0.018931
MXRA8	0	0	0.425374	0	0.026839	0	0	0.434065	0	0.019164
C2orf43	0	0	0.424854	0	0.016478	0	0	0.478871	0	0.022167
C12orf74	0	0	0.423241	0	0.016382	0	0	0.469305	0	0.019793
PKD2	0	0	0.422452	0	0.017872	0	0	0.480681	0	0.017934
OSBPL3	0	0	0.420653	0	0.01693	0	0	0.467237	0	0.018953
EMID1	0	0	0.42033	0	0.022934	0	0	0.44101	0	0.022997
TRIM5	0	0	0.418454	0	0.016383	0	0	0.493753	0	0.0235
YTHDC1	0	0	0.408373	0	0.021767	0	0	0.440785	0	0.01955
NPC2	0	0	0.405107	0	0.019848	0	0	0.436805	0	0.017823
UGT1A6	0	0	0.383283	0	0.03091	0	0	0.409869	0	0.020562
DEPDC1B	0	0	0.38293	0	0.030401	0	0	0.415756	0	0.024783
LMO4	0	0	0.382889	0	0.027104	0	0	0.391359	0	0.019116
KL	0	0	0.380764	0	0.027597	0	0	0.417953	0	0.026795
CARD6	0	0	0.380502	0	0.019939	0	0	0.420245	0	0.019711
UGT1A9	0	0	0.380113	0	0.026848	0	0	0.412652	0	0.022377
TRPM3	0	0	0.37869	0	0.025336	0	0	0.415779	0	0.024802
GABRG1	0	0	0.377914	0	0.024576	0	0	0.406673	0	0.018786
CACNB4	0	0	0.377492	0	0.024181	0	0	0.416322	0	0.025274
KIAA1522	0	0	0.376861	0	0.0179	0	0	0.416636	0	0.017962
ZNF217	0	0	0.375619	0	0.02256	0	0	0.408067	0	0.019525
ZDBF2	0	0	0.373411	0	0.016292	0	0	0.420138	0	0.019655
SUCLG2	0	0	0.372068	0	0.019984	0	0	0.413077	0	0.02268
C6orf211	0	0	0.371378	0	0.019544	0	0	0.416179	0	0.025148
GDI1	0	0	0.371276	0	0.019482	0	0	0.406338	0	0.018616
C1orf115	0	0	0.369057	0	0.016974	0	0	0.392178	0	0.019595
ATPAF2	0	0	0.368994	0	0.018156	0	0	0.406784	0	0.018843
HMGCL	0	0	0.368954	0	0.018134	0	0	0.414415	0	0.023687
PXMP2	0	0	0.368239	0	0.017753	0	0	0.412	0	0.021926
FAM136A	0	0	0.367558	0	0.016287	0	0	0.389455	0	0.018081
SLC3A1	0	0	0.365395	0	0.016371	0	0	0.411519	0	0.021604

## Sheet: LIHC
NodeName	SpanningTree_T_O	SpanningTree_T_M	Closeness_T	Betweenness_T	Degree_T	SpanningTree_N_O	SpanningTree_N_M	Closeness_N	Betweenness_N	Degree_N
hsa-mir-186	1	1	1	1	0.78753	1	1	1	0.891088	0.839713
hsa-mir-140	1	0.999984	0.946256	0.959705	0.851203	1	0.999984	0.971566	1	0.904135
hsa-mir-17	1	0.99995	0.758326	0.321995	0.446982	1	0.999948	0.763417	0.31774	0.376119
hsa-mir-151	1	0.999949	0.951638	0.635871	0.483755	1	0.999938	0.977533	0.696165	0.471925
hsa-mir-589	1	0.999467	0.899251	0.530511	0.338997	1	0.999396	0.946916	0.648176	0.38379
hsa-mir-34a	1	0.999326	0.771022	0.605314	1	1	0.999269	0.805454	0.599245	1
hsa-mir-148b	1	0.998252	0.808158	0.43722	0.264492	1	0.997288	0.845026	0.463946	0.260837
hsa-mir-590	1	0.996809	0.915393	0.608236	0.318759	1	0.996861	0.875483	0.45542	0.301104
hsa-mir-217	1	0.995925	0.844691	0.27093	0.314656	1	0.996268	0.892798	0.199167	0.332435
hsa-mir-323	1	0.995569	0.717785	0.210163	0.175493	1	0.991857	0.736322	0.167543	0.124894
hsa-mir-221	1	0.993695	0.806543	0.327284	0.35447	1	0.995625	0.849847	0.416268	0.38394
hsa-mir-411	1	0.992851	0.687965	0.082672	0.201236	1	0.994966	0.688057	0.08016	0.19878
hsa-mir-197	1	0.992429	0.796463	0.188281	0.141917	1	0.9834	0.810389	0.124199	0.095584
hsa-mir-216b	1	0.98856	0.796308	0.106549	0.182919	1	0.993657	0.883317	0.142053	0.22552
NKD1	1	0.984827	0.740224	0.148845	0.127185	1	0.974144	0.759843	0.108793	0.096797
hsa-mir-20a	1	0.980717	0.699744	0.107349	0.1959	1	0.982816	0.655879	0.058129	0.163515
hsa-mir-21	1	0.976591	0.583621	0.089272	0.134155	1	0.973139	0.606366	0.095007	0.126603
hsa-mir-942	1	0.975755	0.855623	0.213585	0.308732	1	0.9766	0.84845	0.261343	0.30122
hsa-mir-421	1	0.974166	0.759761	0.257945	0.441879	1	0.96472	0.804076	0.259915	0.415565
hsa-mir-130b	1	0.972529	0.69875	0.143341	0.133765	1	0.961511	0.721976	0.113245	0.12535
hsa-mir-452	1	0.971461	0.80696	0.135111	0.168198	1	0.976852	0.851746	0.156709	0.183089
hsa-mir-379	1	0.970715	0.65321	0.052283	0.139014	1	0.979919	0.664866	0.066239	0.142609
CYP2U1	1	0.968527	0.780471	0.264284	0.100994	1	0.949542	0.763762	0.125807	0.085063
hsa-mir-651	1	0.965986	0.74049	0.276457	0.457378	1	0.933558	0.779102	0.30748	0.426148
hsa-mir-889	1	0.951055	0.59275	0.018848	0.079407	1	0.950201	0.622411	0.024581	0.085487
hsa-mir-22	1	0.948149	0.870011	0.194122	0.247028	1	0.920299	0.827899	0.113906	0.18282
hsa-mir-370	1	0.944847	0.713911	0.058552	0.123464	1	0.918702	0.700726	0.036161	0.088286
hsa-mir-210	1	0.940341	0.636486	0.095182	0.191532	1	0.893716	0.672672	0.062644	0.134658
hsa-mir-183	1	0.938586	0.783144	0.206069	0.140406	1	0.955622	0.782801	0.180601	0.156953
hsa-mir-539	1	0.937503	0.689032	0.142871	0.191955	1	0.933255	0.701686	0.098173	0.178416
hsa-mir-940	1	0.93562	0.623747	0.26422	0.465502	1	0.929138	0.641499	0.260022	0.414555
hsa-mir-141	1	0.934328	0.653293	0.09825	0.073734	1	0.955287	0.713319	0.113477	0.097776
hsa-mir-98	1	0.931682	0.739213	0.095362	0.218789	1	0.954156	0.735991	0.125299	0.227508
hsa-mir-410	1	0.923259	0.760221	0.079384	0.099317	1	0.914171	0.79763	0.129486	0.106624
hsa-mir-664	1	0.909614	0.72182	0.227289	0.408238	1	0.917495	0.796978	0.215363	0.414458
hsa-mir-380	1	0.904433	0.697843	0.042974	0.125861	1	0.886154	0.750268	0.048502	0.123018
hsa-mir-548q	1	0.894979	0.626373	0.157527	0.198476	1	0.896276	0.650308	0.156658	0.207293
hsa-mir-132	1	0.890952	0.594092	0.040527	0.107733	1	0.831957	0.576194	0.022939	0.082072
hsa-mir-1287	1	0.887566	0.636665	0.069316	0.065033	1	0.91953	0.667856	0.08016	0.080142
hsa-mir-25	1	0.883176	0.813618	0.301216	0.28018	1	0.87181	0.798939	0.27312	0.271316
hsa-mir-496	1	0.882535	0.718557	0.062849	0.110106	1	0.890201	0.753863	0.061216	0.112047
hsa-mir-200a	1	0.879565	0.744458	0.126024	0.084174	1	0.907606	0.792035	0.159428	0.108836
hsa-mir-1266	1	0.87008	0.742874	0.053988	0.077443	1	0.881332	0.764404	0.051702	0.09482
hsa-mir-130a	1	0.865653	0.596328	0.031317	0.065161	1	0.862671	0.604706	0.036894	0.071345
hsa-mir-494	1	0.862842	0.598699	0.013519	0.068183	1	0.872408	0.604428	0.012054	0.067767
hsa-mir-203	1	0.859459	0.667216	0.144623	0.36024	1	0.799792	0.697142	0.137319	0.318845
hsa-mir-337	1	0.855756	0.681122	0.042267	0.098813	1	0.859102	0.668392	0.029942	0.080674
hsa-mir-1301	1	0.854996	0.692672	0.053222	0.127378	1	0.852984	0.726488	0.057012	0.143075
hsa-let-7c	1	0.853601	0.623772	0.079651	0.139993	1	0.851097	0.619061	0.067175	0.109056
hsa-mir-107	1	0.833806	0.754404	0.09234	0.23846	1	0.769892	0.822157	0.122432	0.239237
hsa-mir-500a	1	0.830582	0.706953	0.217842	0.191149	1	0.838034	0.718548	0.212598	0.196411
MEST	1	0.8102	0.616423	0.04033	0.170381	1	0.617877	0.592885	0.014503	0.041208
PFN2	1	0.809662	0.593803	0.051714	0.080179	1	0.8327	0.645517	0.107834	0.058893
hsa-mir-93	1	0.798624	0.796254	0.173435	0.161866	1	0.802907	0.76849	0.079376	0.134363
MR1	1	0.792859	0.564224	0.052057	0.029571	1	0.766836	0.607713	0.050652	0.024676
hsa-mir-191	1	0.790961	0.750374	0.02205	0.08611	1	0.814614	0.770216	0.024841	0.092978
hsa-mir-495	1	0.770252	0.616145	0.048762	0.079997	1	0.769752	0.647552	0.054755	0.084949
hsa-mir-204	1	0.75213	0.637148	0.083357	0.115077	1	0.720821	0.658801	0.077581	0.080556
hsa-mir-96	1	0.746839	0.666962	0.045033	0.050481	1	0.726976	0.693346	0.031313	0.051556
BTNL9	1	0.74254	0.691643	0.060414	0.061931	1	0.806737	0.72656	0.106863	0.072242
hsa-mir-30e	1	0.735969	0.529266	0.012272	0.046285	1	0.728024	0.541051	0.012539	0.041954
hsa-mir-376c	1	0.728321	0.735444	0.062356	0.118443	1	0.670832	0.712114	0.033678	0.079677
hsa-mir-222	1	0.715388	0.625416	0.040202	0.063805	1	0.699644	0.682982	0.039084	0.075337
hsa-mir-1228	1	0.698461	0.557304	0.067298	0.074853	1	0.750161	0.557363	0.065889	0.084583
hsa-mir-340	1	0.694738	0.632867	0.088565	0.179528	1	0.746195	0.648068	0.08332	0.178435
hsa-mir-618	1	0.691837	0.686399	0.050102	0.086748	1	0.634038	0.679333	0.034711	0.081596
hsa-mir-1307	1	0.690619	0.511768	0.045712	0.131008	1	0.677957	0.529609	0.044479	0.106755
hsa-mir-1229	1	0.662674	0.645022	0.01309	0.036443	1	0.567387	0.672578	0.012736	0.042407
hsa-mir-181c	1	0.658934	0.628837	0.060448	0.120969	1	0.633051	0.650682	0.037126	0.068152
hsa-mir-134	1	0.651149	0.639701	0.011669	0.061244	1	0.670918	0.673637	0.009548	0.05459
hsa-mir-378	1	0.650447	0.658033	0.035812	0.113358	1	0.60582	0.67769	0.03282	0.081613
hsa-mir-1976	1	0.638464	0.732348	0.163326	0.17783	1	0.60754	0.766596	0.134983	0.183552
hsa-mir-505	1	0.637394	0.615041	0.047127	0.103906	1	0.670244	0.647827	0.046115	0.111605
hsa-mir-29a	1	0.631378	0.633908	0.19585	0.391289	1	0.64723	0.619826	0.182322	0.326221
hsa-mir-193b	1	0.62039	0.643149	0.045439	0.064293	1	0.586759	0.641371	0.041014	0.0597
hsa-mir-377	1	0.60265	0.589975	0.019626	0.065849	1	0.599854	0.625229	0.019096	0.052867
hsa-mir-148a	1	0.600334	0.707933	0.110417	0.193242	1	0.526852	0.672466	0.074015	0.130867
hsa-mir-99a	1	0.597254	0.632528	0.041757	0.083739	1	0.557868	0.630835	0.03058	0.079442
hsa-mir-193a	1	0.59676	0.712022	0.018379	0.050436	1	0.615734	0.728027	0.011557	0.041827
hsa-mir-19a	1	0.588721	0.615969	0.040695	0.115891	1	0.590182	0.613203	0.039631	0.108758
IGF2	1	0.587739	0.67296	0.072279	0.048179	1	0.57651	0.685278	0.066961	0.046723
hsa-mir-106b	1	0.584017	0.687665	0.043438	0.092861	1	0.6028	0.659907	0.031398	0.084032
ZFPM2	1	0.56134	0.795593	0.074182	0.03686	1	0.602024	0.806031	0.13606	0.045893
hsa-mir-624	1	0.557842	0.734021	0.104896	0.215482	1	0.478853	0.718856	0.102083	0.216319
NFASC	1	0.557766	0.502776	0.039112	0.024478	1	0.523998	0.534286	0.038057	0.02667
RPS6KA3	1	0.555376	0.680138	0.114071	0.048174	1	0.660313	0.720303	0.166736	0.061935
hsa-mir-629	1	0.550609	0.702751	0.032686	0.097662	1	0.600581	0.702669	0.032566	0.099631
TMEM47	1	0.529879	0.625203	0.025193	0.054386	1	0.552754	0.62151	0.027166	0.057026
hsa-mir-526b	1	0.523815	0.570242	0.091076	0.120837	1	0.620768	0.6147	0.088619	0.137176
ATOX1	1	0.504769	0.684667	0.135065	0.024099	1	0.493018	0.685908	0.131422	0.026429
hsa-mir-301a	1	0.504754	0.666127	0.056685	0.04834	1	0.635639	0.720178	0.119357	0.061699
hsa-mir-3928	1	0.501346	0.703866	0.006553	0.035447	1	0.460433	0.77234	0.006377	0.04029
hsa-mir-214	1	0.486289	0.578434	0.129585	0.159297	1	0.47272	0.589074	0.126089	0.158415
hsa-mir-122	1	0.479431	0.568721	0.026156	0.061474	1	0.454167	0.60307	0.02545	0.071512
hsa-mir-216a	1	0.466502	0.607992	0.019631	0.06104	1	0.355089	0.69135	0.019096	0.068589
MDFIC	1	0.466078	0.509412	0.006548	0.02204	1	0.466512	0.559655	0.006371	0.033093
hsa-mir-939	1	0.46386	0.450412	0.03268	0.079113	1	0.434823	0.476007	0.031799	0.077272
hsa-mir-200c	1	0.45666	0.561356	0.007795	0.040684	1	0.451297	0.658156	0.006371	0.0483
UCHL5	1	0.444762	0.626899	0.103371	0.032591	1	0.463879	0.616223	0.100582	0.02696
FAM125B	1	0.439597	0.549692	0.058511	0.03888	1	0.411456	0.577484	0.056933	0.030088
hsa-mir-182	1	0.430767	0.595184	0.026156	0.097807	1	0.485167	0.626169	0.02782	0.085869
hsa-mir-200b	1	0.415002	0.643463	0.013977	0.037366	1	0.480885	0.72037	0.036708	0.054887
hsa-mir-660	1	0.410998	0.560009	0.097345	0.093732	1	0.434801	0.545985	0.094719	0.099325
PRKCZ	1	0.398241	0.671776	0.014742	0.054556	1	0.432579	0.682785	0.014909	0.046435
INTS7	1	0.3978	0.723334	0.013084	0.058996	1	0.427997	0.717644	0.041031	0.057229
hsa-mir-493	1	0.39537	0.645967	0.019997	0.053511	1	0.373659	0.604556	0.014587	0.043664
hsa-mir-758	1	0.390433	0.635233	0.006548	0.063706	1	0.459325	0.602443	0.007353	0.040615
hsa-mir-92b	1	0.387944	0.556836	0.01309	0.053174	1	0.54552	0.562614	0.012736	0.038483
ARL15	1	0.369339	0.655425	0.015334	0.040347	1	0.461577	0.714386	0.02229	0.048681
hsa-mir-27b	1	0.365683	0.515195	0.052219	0.149572	1	0.367874	0.516499	0.05081	0.138396
NCBP1	1	0.3578	0.71768	0.009563	0.041063	1	0.33873	0.696786	0.017646	0.039044
LDLRAP1	1	0.35734	0.486782	0.019608	0.02763	1	0.313735	0.498454	0.019079	0.026581
hsa-mir-1276	1	0.353176	0.549444	0.01309	0.042102	1	0.362703	0.546224	0.012736	0.039732
hsa-mir-652	1	0.343053	0.65389	0.006548	0.029285	1	0.283878	0.689666	0.006371	0.027435
RAPGEFL1	1	0.340353	0.641983	0.006548	0.038645	1	0.286134	0.604758	0.006371	0.025975
hsa-mir-199b	1	0.330764	0.678076	0.018756	0.06617	1	0.254938	0.687632	0.012736	0.05653
EIF4B	1	0.327301	0.696988	0.048484	0.039203	1	0.304335	0.73818	0.051815	0.042687
HN1L	1	0.294184	0.647335	0.006548	0.029957	1	0.22535	0.67772	0.006371	0.031266
ARL2BP	1	0.288812	0.550268	0.013084	0.029394	1	0.281989	0.567737	0.012731	0.026864
HCLS1	1	0.27736	0.731098	0.04559	0.024719	1	0.273157	0.806675	0.04436	0.028665
EIF1AX	1	0.274738	0.686274	0.04559	0.025124	1	0.256113	0.712243	0.04436	0.026136
ASCC3	1	0.257795	0.625924	0.058511	0.024633	1	0.214775	0.666571	0.056933	0.026167
hsa-mir-429	1	0.247706	0.575827	0.039112	0.024285	1	0.224721	0.610988	0.038057	0.027636
SYAP1	1	0.245421	0.49329	0.058511	0.02415	1	0.260147	0.488163	0.056933	0.027522
hsa-mir-765	1	0.244428	0.44424	0.01309	0.049813	1	0.214156	0.444021	0.012736	0.03881
hsa-mir-548v	1	0.237869	0.541283	0.052161	0.094887	1	0.19329	0.573815	0.050754	0.068271
hsa-mir-30d	1	0.235928	0.621312	0.039199	0.085155	1	0.237989	0.673855	0.038142	0.095619
SP100	1	0.233789	0.53893	0.013084	0.022783	1	0.221302	0.614001	0.012731	0.03179
SLC2A4RG	1	0.229536	0.623156	0.013084	0.042427	1	0.218645	0.610793	0.012731	0.031105
SLC17A4	1	0.228947	0.537736	0.013084	0.022856	1	0.224115	0.591394	0.012731	0.026651
CENPN	1	0.227144	0.614605	0.006548	0.03409	1	0.302686	0.575124	0.006371	0.026176
hsa-mir-192	1	0.220988	0.435948	0.052201	0.091982	1	0.231982	0.441155	0.050793	0.099824
MGLL	1	0.218391	0.532994	0.058627	0.04877	1	0.208371	0.530238	0.057046	0.045692
WRNIP1	1	0.215061	0.508009	0.032622	0.028218	1	0.189006	0.543013	0.031742	0.032257
HEYL	1	0.191194	0.808267	0.013084	0.042173	1	0.160065	0.830707	0.012731	0.039706
hsa-mir-1180	1	0.188162	0.581159	0.006548	0.025517	1	0.143923	0.644486	0.006371	0.029237
ATP8B3	1	0.187574	0.554567	0.006548	0.023132	1	0.181646	0.532098	0.006371	0.026221
hsa-mir-3653	1	0.180532	0.622534	0.006548	0.025371	1	0.209726	0.62884	0.006371	0.030242
hsa-mir-32	1	0.178364	0.459753	0.026156	0.087517	1	0.146392	0.496625	0.02545	0.077836
GPATCH1	1	0.168846	0.645001	0.006548	0.036302	1	0.16857	0.606229	0.006371	0.025522
IPO7	1	0.161758	0.499777	0.026144	0.040706	1	0.174792	0.53536	0.025439	0.039859
RILPL2	1	0.151866	0.716352	0.019608	0.027601	1	0.122963	0.787675	0.019079	0.029046
ZNF48	1	0.136005	0.584473	0.032622	0.046108	1	0.117431	0.556723	0.031742	0.025087
hsa-mir-154	1	0.129028	0.488332	0.006548	0.024326	1	0.139214	0.500884	0.006371	0.025498
hsa-mir-3684	1	0.120717	0.466201	0.006548	0.022157	1	0.114323	0.538905	0.006371	0.027663
SHROOM4	1	0.119953	0.877522	0.039112	0.044778	1	0.136148	0.911694	0.202039	0.051043
GPR146	1	0.119817	0.537248	0.039112	0.030656	1	0.13442	0.543422	0.038057	0.026178
CNOT6L	1	0.118724	0.557461	0.026121	0.034658	1	0.101117	0.5625	0.025416	0.028324
hsa-mir-331	1	0.113099	0.466815	0.006548	0.021698	1	0.117792	0.52103	0.006371	0.028014
hsa-mir-345	1	0.108368	0.529923	0.026156	0.086208	1	0.094647	0.490238	0.02545	0.06387
XPR1	1	0.103609	0.510666	0.026121	0.039422	1	0.0961	0.514706	0.025416	0.031077
TAGLN	1	0.102098	0.741581	0.013084	0.030304	1	0.106407	0.720177	0.012731	0.027046
hsa-mir-15b	1	0.097816	0.759438	0.03268	0.094188	1	0.106515	0.797384	0.031799	0.088047
hsa-mir-224	1	0.097425	0.632425	0.01309	0.046626	1	0.080451	0.678822	0.012736	0.043044
hsa-mir-145	1	0.092479	0.48194	0.026156	0.07144	1	0.096214	0.483501	0.02545	0.07456
hsa-mir-185	1	0.091825	0.677455	0.006548	0.024983	1	0.083416	0.690037	0.006371	0.025826
hsa-mir-29c	1	0.091521	0.495859	0.03268	0.083942	1	0.112254	0.48228	0.031799	0.078332
hsa-mir-744	1	0.089581	0.509899	0.019626	0.075255	1	0.074393	0.503565	0.019096	0.054997
hsa-mir-2355	1	0.084814	0.449344	0.019626	0.063761	1	0.068299	0.469056	0.019096	0.055284
ALDH18A1	1	0.08314	0.68722	0.013084	0.033937	1	0.125151	0.644641	0.012731	0.02914
hsa-mir-656	1	0.081658	0.572709	0.006548	0.034063	1	0.102455	0.542088	0.006371	0.027523
hsa-mir-149	1	0.079565	0.470925	0.019626	0.060607	1	0.06271	0.472993	0.019096	0.051053
MKL2	1	0.078754	0.652617	0.019608	0.028118	1	0.076184	0.660393	0.019079	0.026519
SVEP1	1	0.077076	0.671364	0.013084	0.027899	1	0.062252	0.718384	0.012731	0.027241
PLD2	1	0.068642	0.777875	0.019608	0.024221	1	0.054449	0.804296	0.019079	0.027162
TAB3	1	0.066866	0.609259	0.01309	0.045093	1	0.053126	0.616419	0.012736	0.03904
hsa-mir-1277	1	0.060684	0.552256	0.01309	0.048465	1	0.052871	0.574665	0.012736	0.043827
ADRBK2	1	0.059912	0.659582	0.006548	0.044471	1	0.06094	0.600896	0.006371	0.029804
hsa-mir-3188	1	0.053569	0.635043	0.01309	0.048768	1	0.036836	0.677614	0.012736	0.040293
CBX7	1	0.049802	0.392814	0.013084	0.024169	1	0.055391	0.405751	0.012731	0.029275
hsa-mir-3173	1	0.046596	0.630637	0.006548	0.024053	1	0.053434	0.613818	0.006371	0.025338
hsa-mir-152	1	0.046154	0.577689	0.006548	0.025273	1	0.058808	0.576628	0.006371	0.03129
hsa-mir-642a	1	0.042668	0.451256	0.006548	0.028877	1	0.04097	0.480607	0.006371	0.027141
hsa-mir-1258	1	0.038998	0.591825	0.006548	0.031366	1	0.030267	0.616361	0.006371	0.025636
ROD1	1	0.037026	0.490892	0.006548	0.02349	1	0.049148	0.541165	0.006371	0.029179
hsa-mir-520b	1	0.035791	0.449333	0.006548	0.025938	1	0.046857	0.47619	0.006371	0.027806
LDB2	1	0.026627	0.808166	0.006548	0.026816	1	0.02307	0.808148	0.006371	0.025031
hsa-mir-541	1	0.024546	0.35626	0.006548	0.023417	1	0.026762	0.372855	0.006371	0.027005
TTC9	1	0.02292	0.514477	0.006548	0.028292	1	0.021863	0.527065	0.006371	0.028376
BMX	1	0.020986	0.68582	0.006548	0.026233	1	0.029161	0.688231	0.006371	0.032653
AKAP2	1	0.020062	0.534477	0.006548	0.0243	1	0.023459	0.564293	0.006371	0.026989
KIAA0247	1	0.019362	0.799185	0.006548	0.029706	1	0.019046	0.80436	0.006371	0.028279
FAM169A	0.962045	0.962045	0.727257	0.115225	0.075407	0.976644	0.976644	0.757667	0.109041	0.086424
SEPHS1	0.931122	0.931122	0.705974	0.085903	0.064493	0.908435	0.908435	0.72164	0.068626	0.057288
SOX12	0.924324	0.924324	0.756042	0.098847	0.094465	0.835291	0.835291	0.7462	0.067457	0.06007
IL1RAP	0.904769	0.904769	0.73762	0.101712	0.057202	0.906427	0.906427	0.776076	0.112156	0.056135
SCO1	0.903056	0.903056	0.642135	0.031462	0.049336	0.954736	0.954736	0.731312	0.07854	0.084228
hsa-mir-15a	0.902431	0.902431	0.698911	0.063516	0.052632	0.936163	0.936163	0.721596	0.113601	0.062374
PGAP2	0.865112	0.865112	0.688461	0.096017	0.089603	0.833329	0.833329	0.689773	0.061137	0.074685
RAPGEF3	0.858551	0.858551	0.89236	0.443507	0.083451	0.856514	0.856514	0.872434	0.294106	0.0754
CPXM2	0.855874	0.855874	0.753022	0.124939	0.044644	0.874322	0.874322	0.752519	0.141263	0.043909
LAMP2	0.853727	0.853727	0.646791	0.083606	0.047078	0.88394	0.88394	0.63207	0.039045	0.047157
POU6F1	0.844166	0.844166	0.814851	0.262289	0.049858	0.786859	0.786859	0.814521	0.258747	0.039618
ANKFY1	0.824266	0.824266	0.816593	0.066944	0.045663	0.813749	0.813749	0.840232	0.045607	0.042396
IDS	0.788215	0.788215	0.677257	0.034107	0.052181	0.864515	0.864515	0.697153	0.019452	0.051919
AKT2	0.785352	0.785352	0.687163	0.044691	0.088849	0.588116	0.588116	0.649259	0.010107	0.040521
AHSG	0.775961	0.775961	0.654455	0.021383	0.05264	0.876816	0.876816	0.658057	0.028735	0.06348
AHCYL1	0.765851	0.765851	0.605736	0.054121	0.042671	0.724264	0.724264	0.58849	0.049185	0.027969
MTDH	0.765175	0.765175	0.560087	0.015496	0.033323	0.732398	0.732398	0.581376	0.012296	0.028967
GNG12	0.74688	0.74688	0.637928	0.043398	0.044086	0.739094	0.739094	0.648615	0.037747	0.041668
RNF7	0.741974	0.741974	0.576025	0.039512	0.03185	0.726782	0.726782	0.577453	0.042143	0.028412
FABP4	0.731221	0.731221	0.539103	0.007389	0.030135	0.745195	0.745195	0.557225	0.010852	0.030442
HDX	0.731132	0.731132	0.74816	0.112638	0.052983	0.764764	0.764764	0.777094	0.132099	0.052477
TMEM170B	0.719739	0.719739	0.732796	0.07863	0.043419	0.716806	0.716806	0.731308	0.051854	0.041709
hsa-mir-454	0.702947	0.702947	0.751813	0.00094	0.045809	0.681818	0.681818	0.750497	0.00053	0.04288
CTNNBIP1	0.696293	0.696293	0.731238	0.080451	0.053946	0.706021	0.706021	0.761539	0.020552	0.057112
UBE2W	0.685316	0.685316	0.752386	0.09027	0.023787	0.724606	0.724606	0.734179	0.084697	0.02827
RIT1	0.681248	0.681248	0.61228	0.049139	0.046885	0.631946	0.631946	0.60498	0.013431	0.026831
CHST10	0.676633	0.676633	0.682043	0.162839	0.036684	0.662979	0.662979	0.706027	0.176905	0.02947
BTG1	0.671916	0.671916	0.633398	0.032582	0.030857	0.643698	0.643698	0.658738	0.022623	0.029351
F8	0.666003	0.666003	0.688127	0.100529	0.045075	0.622913	0.622913	0.727367	0.068405	0.040766
FEM1C	0.665473	0.665473	0.824993	0.090084	0.046175	0.72527	0.72527	0.857798	0.10464	0.054477
PIGU	0.661008	0.661008	0.668709	0.010938	0.063857	0.448302	0.448302	0.603016	0.001129	0.02628
RNF180	0.655843	0.655843	0.964607	0.638243	0.073721	0.560709	0.560709	0.933594	0.260948	0.052572
FANCA	0.653771	0.653771	0.665532	0.052126	0.042946	0.55994	0.55994	0.669857	0.0487	0.031437
KIF21B	0.64865	0.64865	0.706015	0.019695	0.038883	0.620445	0.620445	0.800036	0.006111	0.048257
CAST	0.645322	0.645322	0.666082	0.024457	0.049215	0.581913	0.581913	0.673842	0.018244	0.039895
hsa-mir-299	0.633729	0.633729	0.648271	0.004814	0.038021	0.625239	0.625239	0.676207	0.003239	0.040965
ITPKB	0.630521	0.630521	0.644375	0.014992	0.035677	0.589409	0.589409	0.6319	0.007139	0.025537
ENTPD1	0.627357	0.627357	0.915351	0.202345	0.067337	0.690551	0.690551	0.961799	0.454782	0.088071
AP1G1	0.621671	0.621671	0.630384	0.007957	0.030678	0.601466	0.601466	0.641608	0.00088	0.026391
C16orf58	0.618062	0.618062	0.66449	0.02738	0.030166	0.629824	0.629824	0.672395	0.025608	0.029224
MAPK6	0.614371	0.614371	0.640194	0.01966	0.030225	0.585543	0.585543	0.634248	0.020197	0.025837
IRF2BP2	0.614206	0.614206	0.662559	0.025953	0.026361	0.657774	0.657774	0.690989	0.035128	0.030735
TIMP3	0.613014	0.613014	0.758363	0.021296	0.033941	0.607655	0.607655	0.706857	0.012595	0.030685
hsa-mir-382	0.604113	0.604113	0.702072	0.016581	0.046092	0.623857	0.623857	0.678055	0.023475	0.04523
UGT1A1	0.596229	0.596229	0.75923	0.122851	0.044724	0.614571	0.614571	0.803526	0.170145	0.053444
SEPT6	0.590514	0.590514	0.602682	0.039675	0.028894	0.595822	0.595822	0.63865	0.047594	0.0325
PDLIM2	0.585474	0.585474	0.602468	0.051691	0.029101	0.597539	0.597539	0.612309	0.046318	0.028614
SRPK1	0.571137	0.571137	0.687832	0.027704	0.050699	0.55741	0.55741	0.690715	0.029265	0.047723
FGFR1OP	0.566549	0.566549	0.582544	0.019295	0.028654	0.564667	0.564667	0.606858	0.024863	0.029311
FTO	0.560463	0.560463	0.724567	0.237421	0.031287	0.563648	0.563648	0.72424	0.240683	0.028063
PECAM1	0.557136	0.557136	0.800252	0.074883	0.042856	0.573017	0.573017	0.771387	0.043773	0.040142
SMCHD1	0.551879	0.551879	0.629866	0.054487	0.032421	0.520825	0.520825	0.617992	0.013978	0.026075
ADRA1B	0.53108	0.53108	0.758266	0.156494	0.064274	0.402938	0.402938	0.711883	0	0.03912
SNTB2	0.530812	0.530812	0.766761	0.005208	0.025024	0.493312	0.493312	0.826555	0.003499	0.028788
TAL1	0.530264	0.530264	0.79193	0.017781	0.027873	0.54996	0.54996	0.796268	0.02619	0.026687
KPTN	0.529117	0.529117	0.67799	0.037506	0.028928	0.529823	0.529823	0.71526	0.02786	0.026185
FAM198B	0.522334	0.522334	0.82043	0.007864	0.024993	0.570353	0.570353	0.87169	0.009221	0.034629
ZKSCAN3	0.512921	0.512921	0.64088	0.092073	0.029933	0.514645	0.514645	0.664842	0.090679	0.029768
PGAM1	0.504832	0.504832	0.574832	0.004292	0.030111	0.369093	0.369093	0.620465	0	0.027359
NUB1	0.502698	0.502698	0.606234	0.031729	0.022471	0.611775	0.611775	0.676431	0.048807	0.038222
MIF4GD	0.500856	0.500856	0.60764	0.013055	0.028881	0.522879	0.522879	0.651141	0.031076	0.031266
PTPRB	0.495054	0.495054	0.818361	0.01951	0.035661	0.379783	0.379783	0.798879	0.008019	0.02762
E2F1	0.482422	0.482422	0.750264	0.085265	0.037686	0.395343	0.395343	0.724987	0.038841	0.025425
CAP2	0.476318	0.476318	0.580763	0.002378	0.025121	0.470386	0.470386	0.607586	0.002173	0.028516
SIX5	0.474687	0.474687	0.817773	0.117771	0.043063	0.393275	0.393275	0.757672	0.050133	0.02886
MPZL2	0.473101	0.473101	0.631325	0.018431	0.027572	0.460576	0.460576	0.594677	0.006727	0.026386
THBS2	0.46309	0.46309	0.709711	0.085439	0.027707	0.509713	0.509713	0.757044	0.102778	0.031073
UGT1A9	0.457382	0.457382	0.725994	0.071439	0.031394	0.366185	0.366185	0.735311	0.0559	0.027527
SCML4	0.456976	0.456976	0.767293	0.118571	0.033368	0.571616	0.571616	0.843079	0.173079	0.04918
GPD1L	0.454151	0.454151	0.684406	0.040086	0.024244	0.501601	0.501601	0.743033	0.049891	0.026735
TYMS	0.448859	0.448859	0.731648	0.038619	0.041227	0.366345	0.366345	0.713066	0.024406	0.02875
TRAF5	0.447952	0.447952	0.665956	0.006403	0.027045	0.499222	0.499222	0.782904	0.021195	0.035802
APOL6	0.444745	0.444745	0.704814	0.028447	0.033229	0.46594	0.46594	0.744053	0.036697	0.034014
PLCB1	0.441829	0.441829	0.685338	0.075997	0.03217	0.39558	0.39558	0.668264	0.058005	0.027224
SYNGR3	0.440499	0.440499	0.824184	0.05596	0.030316	0.414858	0.414858	0.877498	0.066803	0.035188
MMGT1	0.434986	0.434986	0.631631	0.002993	0.034872	0.522883	0.522883	0.647375	0.005079	0.042876
STK3	0.433867	0.433867	0.554775	0.002737	0.043202	0.392658	0.392658	0.533385	0	0.026621
NRAS	0.422713	0.422713	0.685102	0.019637	0.023901	0.525417	0.525417	0.698215	0.032668	0.028789
PIK3R3	0.420446	0.420446	0.892063	0.402371	0.042713	0.414459	0.414459	0.931024	0.42357	0.044343
ENG	0.41649	0.41649	0.761834	0.001612	0.040472	0.345042	0.345042	0.734018	0.001095	0.030922
SIDT1	0.415616	0.415616	0.766302	0.032564	0.029498	0.462541	0.462541	0.85605	0.088405	0.039101
TFEC	0.41044	0.41044	0.670563	0.009581	0.023219	0.398388	0.398388	0.720215	0.005389	0.026719
ACAD11	0.409272	0.409272	0.68706	0.068748	0.034557	0.337465	0.337465	0.689274	0	0.024577
STBD1	0.408743	0.408743	0.580637	4.6e-05	0.031674	0.366112	0.366112	0.60074	4.5e-05	0.027447
PGGT1B	0.40541	0.40541	0.803262	0.191245	0.038074	0.513634	0.513634	0.818391	0.268143	0.053599
PRKX	0.391738	0.391738	0.833001	0.082817	0.040939	0.397822	0.397822	0.881829	0.082186	0.047873
CABIN1	0.388399	0.388399	0.683992	0.077847	0.02356	0.462175	0.462175	0.73423	0.078789	0.031106
RGL2	0.373525	0.373525	0.802314	0.144628	0.026859	0.370423	0.370423	0.843005	0.11715	0.027823
FBXW7	0.365803	0.365803	0.687637	0.00236	0.022214	0.412172	0.412172	0.710937	0.002545	0.027131
CALD1	0.362384	0.362384	0.645246	0.004843	0.026635	0.357665	0.357665	0.677897	0.005598	0.02788
ARHGEF10	0.36174	0.36174	0.661604	0	0.034667	0.366223	0.366223	0.698243	0.039225	0.026672
SYNCRIP	0.360588	0.360588	0.663621	0	0.026012	0.391945	0.391945	0.664499	0	0.027032
AMPD3	0.360246	0.360246	0.747775	0.108579	0.028279	0.341338	0.341338	0.792217	0.05287	0.031089
IL18R1	0.351517	0.351517	0.627782	0	0.033972	0.398013	0.398013	0.662826	0	0.037915
TPCN1	0.349596	0.349596	0.674595	0.009813	0.036774	0.285084	0.285084	0.679093	0.003042	0.026296
ZDHHC21	0.338988	0.338988	0.778308	0.130072	0.028842	0.384088	0.384088	0.849565	0.225966	0.031364
SLC2A12	0.327825	0.327825	0.709298	0.002853	0.027673	0.378407	0.378407	0.745133	0.017398	0.034495
hsa-let-7d	0.325636	0.325636	0.737087	0.036125	0.036553	0.2854	0.2854	0.714986	0	0.027255
XYLT1	0.323758	0.323758	0.79452	0.006611	0.022877	0.407236	0.407236	0.843086	0.020535	0.030927
OBFC1	0.321665	0.321665	0.844343	0.233935	0.030592	0.326633	0.326633	0.87877	0.299563	0.032623
LZTS1	0.321382	0.321382	0.89529	0.168836	0.046582	0.291488	0.291488	0.890707	0.024186	0.040743
ZBTB8A	0.31867	0.31867	0.601375	0.003404	0.022527	0.362998	0.362998	0.626567	0.002325	0.029024
ZSCAN2	0.31823	0.31823	0.672097	0.015183	0.031988	0.275607	0.275607	0.696445	0.018865	0.02887
PDLIM5	0.317097	0.317097	0.661108	0.011889	0.029132	0.299916	0.299916	0.652125	0.021258	0.027774
LRRFIP1	0.316495	0.316495	0.530375	0.000232	0.022555	0.349519	0.349519	0.55976	0.000237	0.02563
NFIB	0.314895	0.314895	0.763322	0.038468	0.026365	0.348654	0.348654	0.743635	0.016867	0.026685
C4orf33	0.314133	0.314133	0.694738	0.021638	0.027028	0.350164	0.350164	0.7323	0.032154	0.033301
C8orf42	0.311493	0.311493	0.664221	0	0.027155	0.290305	0.290305	0.728414	0	0.027832
LIMD2	0.311012	0.311012	0.748902	0.099317	0.033662	0.278396	0.278396	0.800136	0.086249	0.030318
EIF4G3	0.309634	0.309634	0.675403	0	0.031101	0.37914	0.37914	0.705348	0.041883	0.032411
ZNF25	0.303026	0.303026	0.718872	0.01313	0.023776	0.326584	0.326584	0.775172	0.053722	0.027529
PODXL	0.29199	0.29199	0.890663	0	0.043186	0.299939	0.299939	0.907711	0.088912	0.043332
CAV2	0.287607	0.287607	0.623122	0.002848	0.025488	0.275645	0.275645	0.66191	0	0.028124
MAP9	0.280816	0.280816	0.735238	0.026759	0.022698	0.303741	0.303741	0.793842	0.031099	0.02718
INSR	0.271893	0.271893	0.627023	0.002192	0.028904	0.258941	0.258941	0.610492	0	0.026993
B2M	0.266304	0.266304	0.784749	0	0.023842	0.325502	0.325502	0.842952	0.004182	0.029559
STAM2	0.265607	0.265607	0.61779	0	0.023787	0.284138	0.284138	0.666885	0.005767	0.028947
LARGE	0.248204	0.248204	0.636766	0.01012	0.027683	0.305644	0.305644	0.659829	0.020439	0.033579
RHOJ	0.244744	0.244744	0.816964	0.057989	0.026756	0.257645	0.257645	0.797912	0.107664	0.026673
FOXJ2	0.242384	0.242384	0.827445	0.046599	0.024619	0.256491	0.256491	0.876107	0.062446	0.027897
ABI2	0.237335	0.237335	0.808844	0.165797	0.024334	0.2522	0.2522	0.834132	0.215493	0.025485
TANC2	0.231875	0.231875	0.919197	0.181653	0.038261	0.256962	0.256962	0.984089	0.43814	0.045632
BMPR2	0.231005	0.231005	0.761004	0.047892	0.024295	0.254975	0.254975	0.740624	0.030021	0.028939
PPP3CA	0.230778	0.230778	0.55868	0	0.022017	0.267005	0.267005	0.5946	0	0.027051
PPP1R16B	0.228861	0.228861	0.773767	0.016233	0.028847	0.21761	0.21761	0.821019	0	0.03034
EFNB2	0.222082	0.222082	0.846944	0.085746	0.028107	0.233472	0.233472	0.860285	0.059123	0.030124
ANTXR1	0.218343	0.218343	0.86066	0.085589	0.031315	0.178411	0.178411	0.841633	0	0.027911
MFSD10	0.211022	0.211022	0.825631	0.393353	0.028545	0.214276	0.214276	0.860861	0.42405	0.033701
TMOD2	0.196105	0.196105	0.850241	0	0.028332	0.192491	0.192491	0.871595	0	0.030639
PRKCI	0.192921	0.192921	0.703764	0	0.027072	0.224035	0.224035	0.705069	0	0.026332
PLXNA1	0.190953	0.190953	0.724277	0.010457	0.029309	0.160263	0.160263	0.773133	0	0.028851
SLCO3A1	0.183946	0.183946	0.81376	0	0.025218	0.202927	0.202927	0.863638	0	0.032292
OBSCN	0.176139	0.176139	0.795424	0	0.023802	0.209023	0.209023	0.883791	0	0.035434
ARPC5	0.157743	0.157743	0.69703	0	0.024229	0.149312	0.149312	0.769023	0	0.027059
WASF3	0.149802	0.149802	0.652503	0	0.024609	0.175014	0.175014	0.654621	0	0.02551
FMNL3	0.147899	0.147899	0.766347	0	0.022487	0.187456	0.187456	0.852764	0.052853	0.032213
SLC44A2	0.140733	0.140733	0.922855	0.290417	0.03767	0.118505	0.118505	0.924868	0	0.032298
GBAS	0.123047	0.123047	0.904314	0	0.032727	0.118408	0.118408	0.923714	0	0.032334
FBN1	0.116636	0.116636	0.871192	0	0.027204	0.115904	0.115904	0.890506	0	0.028153
GIMAP1	0.114961	0.114961	0.851094	0	0.028495	0.113402	0.113402	0.870109	0	0.029075
AFAP1	0.112577	0.112577	0.892916	0	0.029936	0.104649	0.104649	0.909267	0	0.028642
MFSD6	0.108113	0.108113	0.878524	0	0.032447	0.098919	0.098919	0.898961	0	0.027047
LMO2	0	0	0.872038	0	0.021177	0	0	0.835049	0	0.015391
CD34	0	0	0.864838	0	0.019883	0	0	0.830364	0	0.014882
CXCL16	0	0	0.8616	0	0.019345	0	0	0.810798	0	0.013029
SSU72	0	0	0.85925	0	0.01897	0	0	0.810163	0	0.012975
C10orf28	0	0	0.855271	0	0.018363	0	0	0.82406	0	0.01424
PDGFRB	0	0	0.852024	0	0.017892	0	0	0.804435	0	0.012506
ACVRL1	0	0	0.849856	0	0.017589	0	0	0.840772	0	0.016054
CYYR1	0	0	0.849846	0	0.017588	0	0	0.862829	0	0.019124
ZBTB4	0	0	0.848448	0	0.017397	0	0	0.829506	0	0.014792
NGFR	0	0	0.834177	0	0.015632	0	0	0.805197	0	0.012567
CD93	0	0	0.83414	0	0.015628	0	0	0.828356	0	0.014673
NCEH1	0	0	0.832536	0	0.021527	0	0	0.787156	0	0.012609
LAMA2	0	0	0.828742	0	0.015037	0	0	0.833154	0	0.015182
CACNA1C	0	0	0.827233	0	0.014879	0	0	0.804158	0	0.012484
ANO5	0	0	0.824236	0	0.019132	0	0	0.811492	0	0.014525
DLG3	0	0	0.823321	0	0.019693	0	0	0.78559	0	0.012478
DMKN	0	0	0.822947	0	0.019624	0	0	0.801553	0	0.013927
RALB	0	0	0.821314	0	0.014283	0	0	0.827682	0	0.014603
NHLRC3	0	0	0.821042	0	0.018591	0	0	0.787513	0	0.012317
CXorf36	0	0	0.820355	0	0.01419	0	0	0.819652	0	0.013818
STON1	0	0	0.820042	0	0.01416	0	0	0.827451	0	0.01458
RAP1GAP2	0	0	0.819346	0	0.018984	0	0	0.82088	0	0.016092
MARK2	0	0	0.819334	0	0.018982	0	0	0.782652	0	0.012238
MYO10	0	0	0.816414	0	0.013819	0	0	0.81231	0	0.013158
SECISBP2L	0	0	0.816336	0	0.017842	0	0	0.802978	0	0.013672
FOXA2	0	0	0.814267	0	0.013623	0	0	0.85142	0	0.017422
PFKP	0	0	0.814239	0	0.018136	0	0	0.785607	0	0.012479
LPAR2	0	0	0.811537	0	0.017713	0	0	0.786429	0	0.012548
FHOD1	0	0	0.811291	0	0.013359	0	0	0.823113	0	0.014148
ARHGAP31	0	0	0.80878	0	0.013143	0	0	0.863882	0	0.019296
VASH1	0	0	0.806559	0	0.012957	0	0	0.818566	0	0.013717
PRDM15	0	0	0.80655	0	0.016976	0	0	0.810143	0	0.014825
FCHO2	0	0	0.803532	0	0.016044	0	0	0.806146	0	0.013979
FAM117B	0	0	0.803119	0	0.016498	0	0	0.817401	0	0.015662
VPS13C	0	0	0.798869	0	0.015464	0	0	0.829419	0	0.016643
ANKRD13A	0	0	0.798666	0	0.012327	0	0	0.865137	0	0.019504
PITPNA	0	0	0.798053	0	0.015366	0	0	0.791775	0	0.012668
GPR155	0	0	0.797285	0	0.015275	0	0	0.7877	0	0.012332
MECP2	0	0	0.796463	0	0.015635	0	0	0.846675	0	0.020025
SETDB2	0	0	0.796009	0	0.012126	0	0	0.833829	0	0.015256
BCAP29	0	0	0.794939	0	0.015002	0	0	0.788043	0	0.01236
SLC45A4	0	0	0.794773	0	0.015427	0	0	0.847289	0	0.020139
MEF2C	0	0	0.794601	0	0.012021	0	0	0.869195	0	0.020203
PCNXL2	0	0	0.794484	0	0.015392	0	0	0.846861	0	0.02006
CTBP2	0	0	0.794232	0	0.015362	0	0	0.814686	0	0.01534
CACNB3	0	0	0.793989	0	0.015333	0	0	0.840554	0	0.018952
EDNRA	0	0	0.793861	0	0.011967	0	0	0.801157	0	0.01225
RABL2A	0	0	0.793854	0	0.015317	0	0	0.808244	0	0.014618
AGBL5	0	0	0.793344	0	0.01849	0	0	0.726991	0	0.013032
SEPT8	0	0	0.793263	0	0.011923	0	0	0.816922	0	0.013566
EMCN	0	0	0.793086	0	0.027873	0	0	0.710894	0	0.015293
PXDN	0	0	0.792637	0	0.011878	0	0	0.838052	0	0.015733
COX19	0	0	0.791553	0	0.015045	0	0	0.809157	0	0.014717
KIF3A	0	0	0.791395	0	0.014605	0	0	0.79769	0	0.013182
JAG2	0	0	0.789669	0	0.014829	0	0	0.848886	0	0.02044
SETD4	0	0	0.789586	0	0.014819	0	0	0.793305	0	0.013146
ZNF514	0	0	0.789315	0	0.014789	0	0	0.795135	0	0.013313
PEAR1	0	0	0.789064	0	0.011624	0	0	0.801503	0	0.012277
IRAK1	0	0	0.788381	0	0.017656	0	0	0.720199	0	0.012345
RAB22A	0	0	0.786983	0	0.014134	0	0	0.805959	0	0.013961
GOLGB1	0	0	0.786519	0	0.014086	0	0	0.788956	0	0.012434
LSM4	0	0	0.786284	0	0.014062	0	0	0.804168	0	0.013786
SGSM2	0	0	0.786173	0	0.014441	0	0	0.788614	0	0.012733
SYT11	0	0	0.785893	0	0.011406	0	0	0.865971	0	0.019644
MADD	0	0	0.785792	0	0.014399	0	0	0.799944	0	0.013768
HEG1	0	0	0.78552	0	0.011381	0	0	0.8491	0	0.017108
MRVI1	0	0	0.784277	0	0.011297	0	0	0.802531	0	0.012356
PIGS	0	0	0.783373	0	0.014142	0	0	0.834096	0	0.017923
COL3A1	0	0	0.780628	0	0.011058	0	0	0.801573	0	0.012282
RNF32	0	0	0.780511	0	0.01646	0	0	0.723063	0	0.012627
MTMR9	0	0	0.780433	0	0.01348	0	0	0.808322	0	0.014197
PTEN	0	0	0.780115	0	0.016404	0	0	0.739795	0	0.014512
POMGNT1	0	0	0.779659	0	0.016339	0	0	0.733495	0	0.01375
THBS3	0	0	0.778976	0	0.013693	0	0	0.798085	0	0.013589
FAM188B	0	0	0.778058	0	0.013602	0	0	0.793381	0	0.013152
RHOU	0	0	0.776554	0	0.01591	0	0	0.728249	0	0.013166
VPS41	0	0	0.776552	0	0.010799	0	0	0.809367	0	0.012908
ZNF521	0	0	0.776487	0	0.010795	0	0	0.822299	0	0.014069
ATP1A3	0	0	0.776037	0	0.013406	0	0	0.862712	0	0.023411
AKT3	0	0	0.775504	0	0.01302	0	0	0.819496	0	0.015411
MRPS26	0	0	0.774954	0	0.01297	0	0	0.836078	0	0.017566
WDR91	0	0	0.774752	0	0.013283	0	0	0.789834	0	0.012838
MMRN2	0	0	0.772826	0	0.021499	0	0	0.697733	0	0.013492
GIMAP6	0	0	0.77264	0	0.017053	0	0	0.799326	0	0.015592
BMP8A	0	0	0.772608	0	0.013083	0	0	0.798746	0	0.013652
CLINT1	0	0	0.772444	0	0.015371	0	0	0.723736	0	0.012695
CSNK1A1	0	0	0.771653	0	0.015271	0	0	0.757603	0	0.017107
PTAR1	0	0	0.771492	0	0.012664	0	0	0.791182	0	0.012618
MLLT3	0	0	0.77148	0	0.012979	0	0	0.788152	0	0.012693
ARNT2	0	0	0.771395	0	0.012972	0	0	0.806039	0	0.014384
ADCY4	0	0	0.771095	0	0.021075	0	0	0.699168	0	0.013671
ZZEF1	0	0	0.770764	0	0.012914	0	0	0.793362	0	0.013151
PAFAH1B1	0	0	0.770191	0	0.02086	0	0	0.698233	0	0.013554
HECA	0	0	0.769841	0	0.012522	0	0	0.795348	0	0.012975
GRK5	0	0	0.76937	0	0.020668	0	0	0.717971	0	0.01644
ZHX1	0	0	0.768209	0	0.014847	0	0	0.722039	0	0.012525
CHST14	0	0	0.763212	0	0.01226	0	0	0.800158	0	0.013789
HDGFRP3	0	0	0.762951	0	0.012239	0	0	0.804928	0	0.014269
OSBPL5	0	0	0.762829	0	0.012229	0	0	0.822448	0	0.016292
EXOC8	0	0	0.76203	0	0.011885	0	0	0.804648	0	0.013833
NDUFC2	0	0	0.761985	0	0.011881	0	0	0.80104	0	0.013489
NR3C1	0	0	0.76139	0	0.014063	0	0	0.746832	0	0.015452
SRGAP1	0	0	0.760283	0	0.011749	0	0	0.786856	0	0.012265
FLT1	0	0	0.760064	0	0.013919	0	0	0.732893	0	0.013681
CD58	0	0	0.758127	0	0.011849	0	0	0.821166	0	0.016128
PLAA	0	0	0.757525	0	0.01154	0	0	0.804247	0	0.013794
SCRN1	0	0	0.7565	0	0.011723	0	0	0.789871	0	0.012841
SSBP2	0	0	0.754784	0	0.011591	0	0	0.820323	0	0.016022
DGKQ	0	0	0.754332	0	0.011557	0	0	0.785837	0	0.012498
PARP8	0	0	0.751977	0	0.011381	0	0	0.822754	0	0.016332
NSMAF	0	0	0.751375	0	0.021135	0	0	0.737104	0	0.012851
HNF1A	0	0	0.751081	0	0.011074	0	0	0.798706	0	0.013274
ZNF469	0	0	0.750671	0	0.011286	0	0	0.819702	0	0.015944
ESAM	0	0	0.749024	0	0.018682	0	0	0.711479	0	0.013399
SRC	0	0	0.748118	0	0.020334	0	0	0.772164	0	0.017375
ORAI2	0	0	0.745742	0	0.010936	0	0	0.863519	0	0.023608
FAM65C	0	0	0.745615	0	0.010927	0	0	0.806809	0	0.014465
ZWINT	0	0	0.744757	0	0.035648	0	0	0.677111	0	0.012518
ITPRIP	0	0	0.74451	0	0.016038	0	0	0.696996	0	0.013402
CDH5	0	0	0.744355	0	0.016015	0	0	0.693713	0	0.013013
MYO1C	0	0	0.743968	0	0.017716	0	0	0.713956	0	0.013694
GPR68	0	0	0.743497	0	0.013339	0	0	0.824925	0	0.019468
ZNF337	0	0	0.743489	0	0.010782	0	0	0.812273	0	0.015063
STK10	0	0	0.743096	0	0.013298	0	0	0.817306	0	0.018154
PODN	0	0	0.742728	0	0.017492	0	0	0.720822	0	0.014569
PTPN18	0	0	0.742486	0	0.010714	0	0	0.81309	0	0.015156
RAB40C	0	0	0.742361	0	0.015722	0	0	0.706248	0	0.014613
ADCY3	0	0	0.741054	0	0.01309	0	0	0.793298	0	0.014867
RCSD1	0	0	0.740694	0	0.013054	0	0	0.807165	0	0.016628
SFMBT2	0	0	0.740353	0	0.01302	0	0	0.786834	0	0.014151
ARIH1	0	0	0.738796	0	0.0119	0	0	0.719629	0	0.01229
P2RY13	0	0	0.73568	0	0.012568	0	0	0.781625	0	0.013614
FAM49B	0	0	0.733641	0	0.017341	0	0	0.762272	0	0.015852
FBLN5	0	0	0.733568	0	0.01598	0	0	0.720081	0	0.01447
FOXP1	0	0	0.732605	0	0.011401	0	0	0.722009	0	0.012522
TMOD3	0	0	0.731598	0	0.011323	0	0	0.734257	0	0.013839
DCN	0	0	0.728213	0	0.015196	0	0	0.718443	0	0.014255
KCTD11	0	0	0.727348	0	0.011823	0	0	0.770855	0	0.012605
LRRC32	0	0	0.727265	0	0.015065	0	0	0.736324	0	0.01694
CASD1	0	0	0.727169	0	0.021267	0	0	0.684433	0	0.014519
PDZD4	0	0	0.725242	0	0.014789	0	0	0.722181	0	0.014754
TMCO4	0	0	0.723938	0	0.021965	0	0	0.714396	0	0.013628
NCAPH2	0	0	0.723356	0	0.021421	0	0	0.701728	0	0.012581
DBNDD2	0	0	0.723263	0	0.015634	0	0	0.752369	0	0.014543
TNFSF13	0	0	0.721437	0	0.011338	0	0	0.788734	0	0.014355
NMUR1	0	0	0.721152	0	0.011315	0	0	0.796589	0	0.015256
SIRPB2	0	0	0.720102	0	0.011232	0	0	0.775503	0	0.013025
KLRD1	0	0	0.717885	0	0.011061	0	0	0.774628	0	0.012944
CLEC16A	0	0	0.71674	0	0.020003	0	0	0.703905	0	0.012462
VOPP1	0	0	0.716333	0	0.014648	0	0	0.756313	0	0.015042
CAND1	0	0	0.716068	0	0.018559	0	0	0.66962	0	0.012578
SDC2	0	0	0.713819	0	0.019294	0	0	0.713401	0	0.013509
TRIB2	0	0	0.712615	0	0.014162	0	0	0.733028	0	0.012454
SMOC2	0	0	0.712416	0	0.013227	0	0	0.714838	0	0.013801
PRELP	0	0	0.710889	0	0.013059	0	0	0.736521	0	0.016974
UBXN2A	0	0	0.710523	0	0.020507	0	0	0.647011	0	0.012444
XPO4	0	0	0.709105	0	0.033949	0	0	0.657571	0	0.01442
PPP3CB	0	0	0.708106	0	0.019866	0	0	0.740662	0	0.013943
C12orf32	0	0	0.707973	0	0.026903	0	0	0.699068	0	0.016091
ZNF526	0	0	0.706444	0	0.017442	0	0	0.731234	0	0.01651
TSPAN18	0	0	0.706442	0	0.012591	0	0	0.730143	0	0.01592
CHD3	0	0	0.705409	0	0.025759	0	0	0.70461	0	0.01711
JDP2	0	0	0.700646	0	0.018133	0	0	0.647959	0	0.012561
BECN1	0	0	0.700616	0	0.01652	0	0	0.737707	0	0.016752
VAMP2	0	0	0.700569	0	0.015668	0	0	0.694478	0	0.016149
CHD9	0	0	0.700078	0	0.011138	0	0	0.702775	0	0.014138
ARHGEF2	0	0	0.699577	0	0.012654	0	0	0.746314	0	0.01383
SRPK2	0	0	0.699244	0	0.015457	0	0	0.667708	0	0.012359
WASL	0	0	0.698701	0	0.015372	0	0	0.682762	0	0.014275
IKBKE	0	0	0.698635	0	0.023124	0	0	0.698631	0	0.016016
DENND4B	0	0	0.698476	0	0.012539	0	0	0.735655	0	0.012707
MFRP	0	0	0.697604	0	0.011738	0	0	0.714526	0	0.013763
DSN1	0	0	0.696725	0	0.022468	0	0	0.682154	0	0.013548
MANEA	0	0	0.696239	0	0.011614	0	0	0.705204	0	0.012699
MYO5A	0	0	0.695436	0	0.015687	0	0	0.753515	0	0.020211
GRHL1	0	0	0.695396	0	0.014872	0	0	0.670998	0	0.012739
SLC25A36	0	0	0.695351	0	0.012222	0	0	0.742473	0	0.013407
ADCY7	0	0	0.694627	0	0.01215	0	0	0.763721	0	0.016061
LSM14B	0	0	0.694612	0	0.038877	0	0	0.608578	0	0.012726
PDGFB	0	0	0.694375	0	0.01145	0	0	0.7397	0	0.017546
ZSCAN22	0	0	0.694215	0	0.0153	0	0	0.711437	0	0.013682
FEZ2	0	0	0.694138	0	0.015288	0	0	0.708581	0	0.013342
SLC4A5	0	0	0.694112	0	0.012099	0	0	0.731735	0	0.012332
EPB41L4A	0	0	0.692896	0	0.015097	0	0	0.721683	0	0.015032
CD97	0	0	0.692208	0	0.011916	0	0	0.763073	0	0.015967
TBC1D13	0	0	0.691509	0	0.02392	0	0	0.687417	0	0.014405
TXLNA	0	0	0.690221	0	0.014142	0	0	0.666959	0	0.012275
TRAFD1	0	0	0.689374	0	0.020229	0	0	0.677628	0	0.012982
GPC6	0	0	0.688306	0	0.023164	0	0	0.661028	0	0.014985
CRK	0	0	0.688074	0	0.015738	0	0	0.662779	0	0.014649
CD40	0	0	0.687882	0	0.014529	0	0	0.724472	0	0.01493
PDE7A	0	0	0.687475	0	0.019715	0	0	0.682878	0	0.013643
TRIM41	0	0	0.68727	0	0.015603	0	0	0.653007	0	0.013212
SALL1	0	0	0.686964	0	0.019581	0	0	0.685922	0	0.014052
CNRIP1	0	0	0.685526	0	0.013531	0	0	0.67724	0	0.013517
TIMM17A	0	0	0.685381	0	0.017061	0	0	0.669266	0	0.014029
BTBD3	0	0	0.684877	0	0.015215	0	0	0.651142	0	0.012965
ARFIP1	0	0	0.684781	0	0.013939	0	0	0.722458	0	0.015144
PLEKHG1	0	0	0.684268	0	0.013985	0	0	0.72051	0	0.014217
MAPK13	0	0	0.684254	0	0.018894	0	0	0.695617	0	0.015509
hsa-mir-3170	0	0	0.683343	0	0.013748	0	0	0.673099	0	0.012246
PRDM2	0	0	0.682498	0	0.01379	0	0	0.714552	0	0.013646
RBM14	0	0	0.681508	0	0.020561	0	0	0.688401	0	0.014549
PQLC3	0	0	0.681318	0	0.013636	0	0	0.71719	0	0.013969
IFNGR2	0	0	0.6813	0	0.014659	0	0	0.75327	0	0.015556
CALHM2	0	0	0.681235	0	0.010939	0	0	0.747727	0	0.013991
PTPRM	0	0	0.681166	0	0.01347	0	0	0.715077	0	0.014138
TMEM231	0	0	0.680703	0	0.013519	0	0	0.718255	0	0.013933
DHX58	0	0	0.680569	0	0.016146	0	0	0.660369	0	0.012837
SCARF1	0	0	0.680479	0	0.020338	0	0	0.66828	0	0.012549
BRP44	0	0	0.680304	0	0.013506	0	0	0.703313	0	0.012402
TGFB1	0	0	0.68014	0	0.01793	0	0	0.696109	0	0.01559
DOK1	0	0	0.679437	0	0.010792	0	0	0.742746	0	0.013436
C14orf28	0	0	0.679421	0	0.0128	0	0	0.672135	0	0.012875
ABHD13	0	0	0.678729	0	0.020094	0	0	0.669637	0	0.016573
ABT1	0	0	0.678449	0	0.013238	0	0	0.709241	0	0.012888
TRIM33	0	0	0.678384	0	0.012683	0	0	0.676562	0	0.013429
EXOC6	0	0	0.678225	0	0.019952	0	0	0.657898	0	0.014471
DPH3	0	0	0.678188	0	0.019942	0	0	0.643551	0	0.012462
PTK7	0	0	0.678049	0	0.017473	0	0	0.702963	0	0.016796
SLC16A1	0	0	0.67778	0	0.017416	0	0	0.672161	0	0.012349
DNASE2	0	0	0.677568	0	0.012592	0	0	0.699301	0	0.017048
ZNF408	0	0	0.677448	0	0.013016	0	0	0.704183	0	0.012845
hsa-mir-3662	0	0	0.676967	0	0.013756	0	0	0.685431	0	0.014094
MAVS	0	0	0.676867	0	0.019278	0	0	0.702008	0	0.016814
TCF4	0	0	0.676394	0	0.01299	0	0	0.707113	0	0.012661
ZNF740	0	0	0.675093	0	0.018825	0	0	0.698399	0	0.016156
SULT1E1	0	0	0.674912	0	0.01285	0	0	0.711255	0	0.01326
EHBP1L1	0	0	0.674844	0	0.016811	0	0	0.694766	0	0.015371
UBA6	0	0	0.674617	0	0.019821	0	0	0.695047	0	0.013668
R3HDM1	0	0	0.674514	0	0.018965	0	0	0.641756	0	0.012243
ZNF681	0	0	0.673996	0	0.023324	0	0	0.662554	0	0.013466
GMIP	0	0	0.673263	0	0.0165	0	0	0.691003	0	0.014785
TMEM184B	0	0	0.673126	0	0.016474	0	0	0.699965	0	0.016249
AAK1	0	0	0.672463	0	0.013436	0	0	0.748569	0	0.014919
ERG	0	0	0.67205	0	0.020007	0	0	0.668112	0	0.015323
PRR5L	0	0	0.671354	0	0.040375	0	0	0.581983	0	0.01315
CCDC93	0	0	0.670889	0	0.017822	0	0	0.676027	0	0.012907
ANKRD44	0	0	0.670751	0	0.018797	0	0	0.695055	0	0.013669
EMG1	0	0	0.670578	0	0.01224	0	0	0.709376	0	0.013435
ARHGDIB	0	0	0.669999	0	0.01589	0	0	0.680133	0	0.01329
TEX261	0	0	0.669835	0	0.017586	0	0	0.683085	0	0.013802
POLD1	0	0	0.669763	0	0.015847	0	0	0.686131	0	0.014081
WNK3	0	0	0.669178	0	0.021593	0	0	0.677136	0	0.01573
MARVELD1	0	0	0.668751	0	0.015667	0	0	0.674749	0	0.012642
CSF2RA	0	0	0.668624	0	0.015644	0	0	0.70068	0	0.016377
CEP152	0	0	0.667719	0	0.021113	0	0	0.6566	0	0.012696
FRS2	0	0	0.667241	0	0.011525	0	0	0.66866	0	0.012467
MAPK14	0	0	0.666838	0	0.011963	0	0	0.712401	0	0.013392
WDR47	0	0	0.666496	0	0.011928	0	0	0.709718	0	0.013086
FGD3	0	0	0.666438	0	0.015267	0	0	0.688179	0	0.01437
GALNTL4	0	0	0.666405	0	0.015262	0	0	0.674157	0	0.012574
DGKD	0	0	0.666136	0	0.016798	0	0	0.695225	0	0.015614
HTT	0	0	0.66574	0	0.028532	0	0	0.629149	0	0.013142
DMGDH	0	0	0.665436	0	0.0151	0	0	0.675959	0	0.012783
CXCR3	0	0	0.665085	0	0.015042	0	0	0.693689	0	0.015199
TPM3	0	0	0.664656	0	0.012493	0	0	0.742789	0	0.014195
SEMA4D	0	0	0.664167	0	0.017254	0	0	0.702407	0	0.014662
SH2D3C	0	0	0.664062	0	0.016431	0	0	0.674434	0	0.013298
STXBP6	0	0	0.663674	0	0.011535	0	0	0.72107	0	0.014945
UBE2K	0	0	0.663508	0	0.011175	0	0	0.700436	0	0.017272
PDLIM7	0	0	0.663467	0	0.014779	0	0	0.683542	0	0.01373
TMEM136	0	0	0.663445	0	0.014776	0	0	0.692272	0	0.014978
FKBP4	0	0	0.663351	0	0.013476	0	0	0.66998	0	0.014133
ZNF706	0	0	0.663255	0	0.01976	0	0	0.664624	0	0.013752
GPSM3	0	0	0.663119	0	0.014724	0	0	0.677616	0	0.01298
LIN52	0	0	0.662927	0	0.019667	0	0	0.668892	0	0.014376
AAGAB	0	0	0.662693	0	0.014657	0	0	0.681176	0	0.013422
MAN2B1	0	0	0.662583	0	0.014639	0	0	0.712424	0	0.018753
FMNL1	0	0	0.662582	0	0.016916	0	0	0.691996	0	0.013289
MAZ	0	0	0.661148	0	0.015829	0	0	0.700108	0	0.016462
IRGQ	0	0	0.660938	0	0.01579	0	0	0.692419	0	0.01516
ZNF423	0	0	0.660596	0	0.015772	0	0	0.674218	0	0.013271
DNAJC22	0	0	0.659932	0	0.011978	0	0	0.656941	0	0.01376
RPL8	0	0	0.659739	0	0.011163	0	0	0.736082	0	0.017359
EIF4E3	0	0	0.659729	0	0.011262	0	0	0.722749	0	0.014693
GLI1	0	0	0.659454	0	0.014162	0	0	0.723682	0	0.021672
PARP3	0	0	0.659368	0	0.016265	0	0	0.707055	0	0.015355
IVD	0	0	0.658768	0	0.015592	0	0	0.647942	0	0.013024
FERMT3	0	0	0.658579	0	0.014033	0	0	0.685499	0	0.013994
SIT1	0	0	0.658279	0	0.013989	0	0	0.675802	0	0.012764
GPR55	0	0	0.658023	0	0.013952	0	0	0.687426	0	0.014263
BCL11B	0	0	0.65752	0	0.01388	0	0	0.683403	0	0.013712
GPC3	0	0	0.657396	0	0.013862	0	0	0.672045	0	0.012336
GAS1	0	0	0.656956	0	0.010982	0	0	0.708385	0	0.012796
TRAPPC10	0	0	0.656884	0	0.018079	0	0	0.6856	0	0.017369
ARHGAP30	0	0	0.656748	0	0.01377	0	0	0.689833	0	0.014611
ADAMTS2	0	0	0.656573	0	0.010948	0	0	0.721689	0	0.01437
HMGCL	0	0	0.656447	0	0.015184	0	0	0.652183	0	0.013609
GPRC5B	0	0	0.655913	0	0.010914	0	0	0.729387	0	0.015645
SLMO1	0	0	0.655777	0	0.013633	0	0	0.673826	0	0.012536
CD3E	0	0	0.655769	0	0.013632	0	0	0.689846	0	0.014613
FBXL19	0	0	0.655728	0	0.013627	0	0	0.699322	0	0.016136
TRIM62	0	0	0.655691	0	0.010894	0	0	0.752752	0	0.020032
TREX1	0	0	0.655495	0	0.010876	0	0	0.723652	0	0.014817
UBE2J1	0	0	0.655474	0	0.015018	0	0	0.648816	0	0.013141
AGTPBP1	0	0	0.655379	0	0.010866	0	0	0.722864	0	0.014709
SUV39H2	0	0	0.655306	0	0.032065	0	0	0.571079	0	0.013429
COL5A1	0	0	0.654907	0	0.013513	0	0	0.689421	0	0.01455
PRKCQ	0	0	0.654627	0	0.013475	0	0	0.691547	0	0.014867
MFAP3L	0	0	0.654588	0	0.019157	0	0	0.646969	0	0.012605
UNC119B	0	0	0.654541	0	0.014686	0	0	0.690022	0	0.01479
ISOC1	0	0	0.65432	0	0.014651	0	0	0.687977	0	0.014487
COL4A4	0	0	0.653687	0	0.010718	0	0	0.739065	0	0.017238
ATP13A1	0	0	0.653462	0	0.013318	0	0	0.698477	0	0.015989
CLIP4	0	0	0.653198	0	0.01513	0	0	0.692384	0	0.013336
EIF2C1	0	0	0.653193	0	0.014471	0	0	0.676502	0	0.012964
NBEAL2	0	0	0.653087	0	0.011284	0	0	0.779435	0	0.02015
UBASH3B	0	0	0.65302	0	0.013259	0	0	0.696592	0	0.01567
GREM2	0	0	0.652879	0	0.01324	0	0	0.675857	0	0.012771
ENPEP	0	0	0.652335	0	0.017248	0	0	0.624712	0	0.012562
ARAP3	0	0	0.652202	0	0.011199	0	0	0.726095	0	0.012403
USP33	0	0	0.651767	0	0.016904	0	0	0.667285	0	0.014136
C15orf52	0	0	0.650695	0	0.012956	0	0	0.708648	0	0.017926
CMBL	0	0	0.650154	0	0.018001	0	0	0.66215	0	0.014776
PTGFR	0	0	0.649673	0	0.014542	0	0	0.687748	0	0.01279
NT5C3	0	0	0.64947	0	0.014509	0	0	0.708344	0	0.015557
PTPN22	0	0	0.649392	0	0.012792	0	0	0.692778	0	0.015057
ANKRD13D	0	0	0.649034	0	0.012747	0	0	0.698889	0	0.01606
PPM1M	0	0	0.648602	0	0.01987	0	0	0.683214	0	0.014552
ZNF772	0	0	0.648387	0	0.013745	0	0	0.671339	0	0.012364
OSBPL3	0	0	0.648101	0	0.010821	0	0	0.775107	0	0.019237
ARIH2	0	0	0.647844	0	0.013666	0	0	0.671211	0	0.01235
VPS53	0	0	0.647785	0	0.022312	0	0	0.630616	0	0.014329
ZFAND1	0	0	0.647672	0	0.01258	0	0	0.685978	0	0.01406
DNAJC5	0	0	0.647489	0	0.013616	0	0	0.686711	0	0.014304
C19orf46	0	0	0.647479	0	0.016213	0	0	0.634345	0	0.013965
CHST11	0	0	0.646492	0	0.012438	0	0	0.671645	0	0.012292
CPNE2	0	0	0.646406	0	0.016828	0	0	0.613002	0	0.012657
DISC1	0	0	0.64576	0	0.022849	0	0	0.584366	0	0.013561
TRIM5	0	0	0.645759	0	0.011439	0	0	0.69352	0	0.018487
EIF4EBP2	0	0	0.645681	0	0.013363	0	0	0.675313	0	0.012821
PIK3IP1	0	0	0.645566	0	0.013379	0	0	0.698376	0	0.017101
TSPAN32	0	0	0.645207	0	0.012287	0	0	0.700859	0	0.016409
CYP2B6	0	0	0.645174	0	0.013293	0	0	0.689334	0	0.014687
AK2	0	0	0.645102	0	0.01502	0	0	0.671863	0	0.013463
CPXM1	0	0	0.645044	0	0.012268	0	0	0.71453	0	0.019244
LOC100130581	0	0	0.645007	0	0.013413	0	0	0.643722	0	0.012483
LRTOMT	0	0	0.644877	0	0.013395	0	0	0.643396	0	0.012442
APOLD1	0	0	0.644421	0	0.013191	0	0	0.685358	0	0.014113
ZNF516	0	0	0.644339	0	0.01318	0	0	0.686563	0	0.014283
SYNJ2	0	0	0.643786	0	0.013245	0	0	0.64238	0	0.012319
SV2A	0	0	0.643686	0	0.012111	0	0	0.696487	0	0.015652
SPTLC3	0	0	0.642525	0	0.016018	0	0	0.614472	0	0.012866
PAK6	0	0	0.642451	0	0.011972	0	0	0.686506	0	0.014134
YKT6	0	0	0.642095	0	0.011932	0	0	0.688126	0	0.014362
FTSJD2	0	0	0.641518	0	0.011023	0	0	0.689761	0	0.017644
RHEBL1	0	0	0.641307	0	0.017866	0	0	0.672567	0	0.013099
KIAA1598	0	0	0.641059	0	0.014835	0	0	0.6778	0	0.015849
CACNB1	0	0	0.640897	0	0.017764	0	0	0.672617	0	0.013105
APOBEC3D	0	0	0.640766	0	0.013218	0	0	0.731489	0	0.020167
hsa-mir-23a	0	0	0.640264	0	0.014733	0	0	0.645468	0	0.013037
JAK2	0	0	0.639787	0	0.013086	0	0	0.716037	0	0.016866
S1PR5	0	0	0.63966	0	0.015462	0	0	0.619555	0	0.013636
NUP93	0	0	0.639496	0	0.011649	0	0	0.7051	0	0.017206
DLC1	0	0	0.639246	0	0.012523	0	0	0.680253	0	0.013431
TTYH2	0	0	0.639021	0	0.013381	0	0	0.667879	0	0.015283
CLOCK	0	0	0.638834	0	0.01446	0	0	0.656187	0	0.012646
CAMKK2	0	0	0.638676	0	0.023408	0	0	0.632515	0	0.012253
PGD	0	0	0.638474	0	0.012911	0	0	0.711029	0	0.015993
GINS3	0	0	0.638364	0	0.014383	0	0	0.675238	0	0.015399
ZNF831	0	0	0.638334	0	0.011526	0	0	0.697058	0	0.015748
SELPLG	0	0	0.637806	0	0.011471	0	0	0.686542	0	0.014139
UCP2	0	0	0.636648	0	0.016766	0	0	0.669909	0	0.012775
MAD2L1	0	0	0.636577	0	0.014096	0	0	0.671224	0	0.014738
LRRC27	0	0	0.636205	0	0.015059	0	0	0.655395	0	0.013737
MOSC2	0	0	0.635896	0	0.011275	0	0	0.709967	0	0.018208
ZNF678	0	0	0.635625	0	0.013947	0	0	0.655421	0	0.012553
MFSD1	0	0	0.635098	0	0.011991	0	0	0.672375	0	0.013018
USP10	0	0	0.634675	0	0.013946	0	0	0.629072	0	0.013166
AKR7A2	0	0	0.633958	0	0.012012	0	0	0.663934	0	0.01549
GRB2	0	0	0.633656	0	0.016121	0	0	0.673413	0	0.013206
ATG7	0	0	0.63364	0	0.016118	0	0	0.68326	0	0.014559
DNAJC27	0	0	0.633612	0	0.011822	0	0	0.669422	0	0.012662
PEA15	0	0	0.633526	0	0.011039	0	0	0.691317	0	0.014832
DENND5B	0	0	0.632853	0	0.014268	0	0	0.614106	0	0.012813
ARHGEF18	0	0	0.632049	0	0.010897	0	0	0.708232	0	0.017839
NAV1	0	0	0.632042	0	0.012454	0	0	0.681645	0	0.018022
CHD8	0	0	0.632002	0	0.013405	0	0	0.674711	0	0.01531
USP32	0	0	0.631989	0	0.013539	0	0	0.630629	0	0.013393
IPO5	0	0	0.631702	0	0.011646	0	0	0.685903	0	0.014189
LY9	0	0	0.631079	0	0.010804	0	0	0.687256	0	0.014239
PDDC1	0	0	0.631056	0	0.011576	0	0	0.673893	0	0.012655
FAM105A	0	0	0.630906	0	0.015566	0	0	0.672225	0	0.013057
VPS37A	0	0	0.630011	0	0.015392	0	0	0.666686	0	0.012399
ZNFX1	0	0	0.629678	0	0.023204	0	0	0.576053	0	0.013783
ZNF766	0	0	0.629017	0	0.013853	0	0	0.656461	0	0.013892
CPSF1	0	0	0.628746	0	0.013074	0	0	0.633888	0	0.013892
TMEM41B	0	0	0.62851	0	0.017602	0	0	0.615976	0	0.013119
PGM3	0	0	0.628359	0	0.013564	0	0	0.621981	0	0.014032
LCP1	0	0	0.627978	0	0.011644	0	0	0.69202	0	0.013292
CCDC88A	0	0	0.627752	0	0.012813	0	0	0.667734	0	0.014202
ETNK1	0	0	0.626821	0	0.011232	0	0	0.653508	0	0.013801
BST2	0	0	0.626807	0	0.012466	0	0	0.685095	0	0.020076
B3GNT1	0	0	0.626252	0	0.011074	0	0	0.682817	0	0.013766
COTL1	0	0	0.626191	0	0.014688	0	0	0.673383	0	0.013202
HCK	0	0	0.626098	0	0.014671	0	0	0.671538	0	0.012972
BAG1	0	0	0.626081	0	0.01323	0	0	0.629867	0	0.015469
C6orf108	0	0	0.625968	0	0.012577	0	0	0.654758	0	0.012473
SPATS2L	0	0	0.625464	0	0.016862	0	0	0.616099	0	0.013138
TMEM88	0	0	0.625298	0	0.01763	0	0	0.617372	0	0.015463
TRIM4	0	0	0.625279	0	0.010946	0	0	0.67063	0	0.012806
SCARA3	0	0	0.625225	0	0.019953	0	0	0.626152	0	0.013784
ZIK1	0	0	0.625041	0	0.012458	0	0	0.673657	0	0.015133
ARHGAP11A	0	0	0.625005	0	0.012453	0	0	0.666069	0	0.013958
CDK4	0	0	0.624972	0	0.012566	0	0	0.630694	0	0.013403
SLC31A1	0	0	0.62497	0	0.012566	0	0	0.624444	0	0.012527
PDE6G	0	0	0.624889	0	0.01446	0	0	0.680892	0	0.014212
GSK3B	0	0	0.624877	0	0.013059	0	0	0.611475	0	0.012446
PTPN6	0	0	0.624873	0	0.014457	0	0	0.687176	0	0.015164
EIF2C3	0	0	0.624618	0	0.01252	0	0	0.649066	0	0.016709
RGS7BP	0	0	0.624229	0	0.012355	0	0	0.67527	0	0.015405
FILIP1L	0	0	0.624137	0	0.010886	0	0	0.669266	0	0.012664
NUP205	0	0	0.623731	0	0.012292	0	0	0.679105	0	0.016087
COG2	0	0	0.623627	0	0.013054	0	0	0.651717	0	0.013222
GPAA1	0	0	0.623123	0	0.01233	0	0	0.644538	0	0.015771
RALGAPB	0	0	0.622962	0	0.010845	0	0	0.659338	0	0.014704
PLXNB1	0	0	0.62264	0	0.02008	0	0	0.599881	0	0.012571
E2F3	0	0	0.621993	0	0.017395	0	0	0.566925	0	0.012709
MTL5	0	0	0.621961	0	0.012822	0	0	0.669593	0	0.016089
LIN54	0	0	0.621942	0	0.012657	0	0	0.613511	0	0.012728
CD207	0	0	0.620943	0	0.010907	0	0	0.712989	0	0.016325
DMXL1	0	0	0.620262	0	0.011871	0	0	0.662672	0	0.013482
GPR132	0	0	0.620149	0	0.013681	0	0	0.685019	0	0.014826
PRKCD	0	0	0.619988	0	0.013656	0	0	0.682302	0	0.014417
LPPR2	0	0	0.619025	0	0.011417	0	0	0.716621	0	0.022883
MEN1	0	0	0.6182	0	0.020795	0	0	0.575666	0	0.012616
MEGF8	0	0	0.6181	0	0.018913	0	0	0.588047	0	0.0123
DDOST	0	0	0.617081	0	0.016406	0	0	0.629605	0	0.014962
hsa-mir-127	0	0	0.61705	0	0.023537	0	0	0.600545	0	0.015159
RPL35A	0	0	0.616504	0	0.011541	0	0	0.631828	0	0.013573
DDX20	0	0	0.61644	0	0.011434	0	0	0.668581	0	0.014329
PRMT2	0	0	0.616408	0	0.013116	0	0	0.667246	0	0.012463
ZNF468	0	0	0.616117	0	0.011399	0	0	0.654181	0	0.012405
DAG1	0	0	0.616104	0	0.011397	0	0	0.662286	0	0.013429
PDCD6IP	0	0	0.615872	0	0.011372	0	0	0.665201	0	0.013834
KIAA1644	0	0	0.615535	0	0.029616	0	0	0.580716	0	0.012338
C9orf7	0	0	0.615213	0	0.011397	0	0	0.634393	0	0.013972
CYTH4	0	0	0.615207	0	0.012943	0	0	0.679659	0	0.014038
GABARAP	0	0	0.615068	0	0.011794	0	0	0.623378	0	0.01427
ST6GALNAC6	0	0	0.614977	0	0.015775	0	0	0.572292	0	0.013653
GAL3ST1	0	0	0.614833	0	0.013767	0	0	0.610385	0	0.014394
TIMM50	0	0	0.614413	0	0.017858	0	0	0.595675	0	0.013489
SNX4	0	0	0.6135	0	0.011611	0	0	0.628115	0	0.015129
SPTBN2	0	0	0.613408	0	0.011737	0	0	0.652363	0	0.01331
ID4	0	0	0.612783	0	0.02334	0	0	0.597702	0	0.01274
ITSN1	0	0	0.612424	0	0.011488	0	0	0.614369	0	0.012851
ITSN2	0	0	0.611976	0	0.011437	0	0	0.620195	0	0.013739
SENP3	0	0	0.611508	0	0.011385	0	0	0.626008	0	0.014736
SLA	0	0	0.611325	0	0.01241	0	0	0.679094	0	0.013959
DOCK10	0	0	0.611263	0	0.012402	0	0	0.665334	0	0.012246
SLC17A5	0	0	0.611124	0	0.014995	0	0	0.565976	0	0.012554
KLF11	0	0	0.611097	0	0.011231	0	0	0.617181	0	0.014076
ZNF563	0	0	0.61092	0	0.011449	0	0	0.655072	0	0.01369
POMT2	0	0	0.610813	0	0.015082	0	0	0.622508	0	0.013737
TM6SF1	0	0	0.610316	0	0.012277	0	0	0.683053	0	0.014528
ELFN2	0	0	0.610257	0	0.011375	0	0	0.669689	0	0.016107
hsa-mir-187	0	0	0.610254	0	0.012669	0	0	0.596495	0	0.0126
MTCH1	0	0	0.610213	0	0.012576	0	0	0.63723	0	0.012522
PLA2G5	0	0	0.610154	0	0.01439	0	0	0.612654	0	0.01454
GATA6	0	0	0.609782	0	0.012517	0	0	0.652451	0	0.014746
SIKE1	0	0	0.609133	0	0.011125	0	0	0.618057	0	0.013401
CCR5	0	0	0.608235	0	0.012011	0	0	0.697675	0	0.017024
ALG13	0	0	0.608146	0	0.014703	0	0	0.637756	0	0.01293
ETV4	0	0	0.607984	0	0.011126	0	0	0.673477	0	0.016857
RAB14	0	0	0.607617	0	0.013325	0	0	0.588434	0	0.014317
DYRK1B	0	0	0.607329	0	0.015916	0	0	0.603295	0	0.013081
PPP1R12B	0	0	0.607259	0	0.013887	0	0	0.606119	0	0.013412
TRIM38	0	0	0.607226	0	0.015296	0	0	0.663782	0	0.023381
SIGLEC10	0	0	0.607162	0	0.011878	0	0	0.672864	0	0.013136
TIFAB	0	0	0.60689	0	0.011844	0	0	0.709931	0	0.019762
MEGF9	0	0	0.606311	0	0.013235	0	0	0.63386	0	0.016351
CYB5D2	0	0	0.605818	0	0.014025	0	0	0.567511	0	0.012806
MNS1	0	0	0.605663	0	0.013028	0	0	0.608103	0	0.019317
BET1L	0	0	0.605471	0	0.011955	0	0	0.650102	0	0.01436
EGLN1	0	0	0.604032	0	0.015385	0	0	0.596077	0	0.013557
TMEM135	0	0	0.603667	0	0.01284	0	0	0.641501	0	0.018189
SNX18	0	0	0.603397	0	0.015087	0	0	0.619251	0	0.016026
GM2A	0	0	0.603144	0	0.0114	0	0	0.688145	0	0.015321
TMED2	0	0	0.602713	0	0.012702	0	0	0.619311	0	0.013634
GPR124	0	0	0.600992	0	0.018816	0	0	0.602723	0	0.01353
EPHA4	0	0	0.600973	0	0.014813	0	0	0.567402	0	0.012306
hsa-mir-181d	0	0	0.600956	0	0.074424	0	0	0.521013	0	0.013067
NCAPD2	0	0	0.60063	0	0.013292	0	0	0.612705	0	0.012308
NETO2	0	0	0.600378	0	0.018624	0	0	0.600479	0	0.013167
CERKL	0	0	0.600271	0	0.011077	0	0	0.673457	0	0.013211
FBXO28	0	0	0.599533	0	0.014494	0	0	0.588273	0	0.012333
ZSCAN20	0	0	0.599258	0	0.031837	0	0	0.584246	0	0.013513
EIF2AK4	0	0	0.599214	0	0.013175	0	0	0.641802	0	0.013497
ITGAX	0	0	0.598123	0	0.010846	0	0	0.680951	0	0.014221
USP7	0	0	0.598008	0	0.01443	0	0	0.590689	0	0.013763
PNPLA6	0	0	0.597904	0	0.012874	0	0	0.62237	0	0.013715
PHKG2	0	0	0.597509	0	0.011994	0	0	0.62248	0	0.014156
TRANK1	0	0	0.597456	0	0.013506	0	0	0.627082	0	0.013934
LATS2	0	0	0.597372	0	0.011007	0	0	0.644408	0	0.013494
KCNK6	0	0	0.597344	0	0.011972	0	0	0.630907	0	0.015727
CD69	0	0	0.596847	0	0.014043	0	0	0.587297	0	0.016228
BTN3A3	0	0	0.59493	0	0.013101	0	0	0.661766	0	0.022584
GPR143	0	0	0.59418	0	0.019028	0	0	0.600239	0	0.015968
TARBP2	0	0	0.593994	0	0.013513	0	0	0.60898	0	0.01611
SLAIN2	0	0	0.593758	0	0.013344	0	0	0.600991	0	0.012733
DNAJC16	0	0	0.593667	0	0.011512	0	0	0.613485	0	0.012757
TMEM26	0	0	0.593552	0	0.011769	0	0	0.658734	0	0.013616
ATP10A	0	0	0.593414	0	0.011399	0	0	0.608277	0	0.019375
MOSPD1	0	0	0.59263	0	0.016474	0	0	0.596099	0	0.012504
SYNPO2	0	0	0.59161	0	0.011624	0	0	0.607881	0	0.013701
TMEM64	0	0	0.591427	0	0.025611	0	0	0.567094	0	0.012386
PDCL	0	0	0.591409	0	0.025949	0	0	0.584665	0	0.013587
RAD23B	0	0	0.591272	0	0.013258	0	0	0.587972	0	0.013292
LBH	0	0	0.59081	0	0.016032	0	0	0.594537	0	0.012282
C21orf91	0	0	0.590428	0	0.014194	0	0	0.595271	0	0.013474
hsa-mir-877	0	0	0.590179	0	0.018423	0	0	0.631317	0	0.016507
BMF	0	0	0.590001	0	0.02647	0	0	0.540495	0	0.012839
CNDP2	0	0	0.589927	0	0.026422	0	0	0.538036	0	0.012397
N4BP3	0	0	0.589911	0	0.015822	0	0	0.598173	0	0.012811
ARPC1A	0	0	0.588365	0	0.012629	0	0	0.595493	0	0.013458
PHACTR4	0	0	0.588287	0	0.010891	0	0	0.618579	0	0.013518
COL4A1	0	0	0.587624	0	0.015307	0	0	0.596672	0	0.012588
AFF4	0	0	0.587408	0	0.012376	0	0	0.607692	0	0.013793
SLC25A20	0	0	0.587221	0	0.017897	0	0	0.593474	0	0.012937
hsa-mir-3074	0	0	0.5872	0	0.012689	0	0	0.615023	0	0.017579
hsa-mir-376b	0	0	0.586336	0	0.020032	0	0	0.531695	0	0.013148
ARHGAP39	0	0	0.586119	0	0.023641	0	0	0.585775	0	0.01314
DHFR	0	0	0.585875	0	0.010947	0	0	0.599421	0	0.012403
GIMAP2	0	0	0.584745	0	0.014873	0	0	0.631819	0	0.015657
BCKDHB	0	0	0.584665	0	0.014684	0	0	0.597945	0	0.012776
ZFP3	0	0	0.583747	0	0.0145	0	0	0.596155	0	0.012512
GTF2IRD2	0	0	0.583614	0	0.010928	0	0	0.573601	0	0.013902
PPP1CB	0	0	0.583193	0	0.011031	0	0	0.650169	0	0.014816
TAPBP	0	0	0.583061	0	0.01145	0	0	0.636405	0	0.015604
B4GALT2	0	0	0.582917	0	0.020406	0	0	0.584504	0	0.013431
ZAK	0	0	0.582483	0	0.011705	0	0	0.608044	0	0.013853
HSDL2	0	0	0.582228	0	0.014204	0	0	0.60209	0	0.013426
LDHD	0	0	0.582192	0	0.02714	0	0	0.539587	0	0.012779
ADAL	0	0	0.582091	0	0.010905	0	0	0.638236	0	0.012995
EFR3A	0	0	0.581899	0	0.011877	0	0	0.586049	0	0.012976
GUCY1B3	0	0	0.58186	0	0.014134	0	0	0.608521	0	0.014554
SCAP	0	0	0.581814	0	0.010803	0	0	0.638759	0	0.016849
TGFBR3	0	0	0.581613	0	0.011593	0	0	0.598228	0	0.012336
hsa-mir-381	0	0	0.580631	0	0.01888	0	0	0.527602	0	0.012573
TNFSF4	0	0	0.580407	0	0.024577	0	0	0.563868	0	0.012897
ZNF286B	0	0	0.580103	0	0.021238	0	0	0.541011	0	0.012936
NALCN	0	0	0.579909	0	0.013771	0	0	0.598177	0	0.012811
GLS	0	0	0.579619	0	0.013719	0	0	0.605039	0	0.013924
ZDHHC18	0	0	0.579482	0	0.021472	0	0	0.577165	0	0.020625
PRR3	0	0	0.579433	0	0.020952	0	0	0.542462	0	0.013214
TRPM8	0	0	0.579366	0	0.012367	0	0	0.589267	0	0.012524
C6orf72	0	0	0.578777	0	0.013603	0	0	0.59266	0	0.012408
TCF7L1	0	0	0.578777	0	0.019631	0	0	0.579523	0	0.014642
PIGZ	0	0	0.578591	0	0.020164	0	0	0.531988	0	0.01383
hsa-mir-3615	0	0	0.577971	0	0.014515	0	0	0.525162	0	0.012668
APOBEC3H	0	0	0.577607	0	0.011215	0	0	0.58377	0	0.015384
NLN	0	0	0.577215	0	0.020056	0	0	0.546315	0	0.014005
EPHA3	0	0	0.576867	0	0.013238	0	0	0.61506	0	0.015882
STRN4	0	0	0.576561	0	0.020137	0	0	0.562332	0	0.012923
BDH1	0	0	0.576491	0	0.023633	0	0	0.538557	0	0.012591
RAP1GDS1	0	0	0.576337	0	0.011999	0	0	0.596982	0	0.013459
CPT2	0	0	0.575878	0	0.019549	0	0	0.548876	0	0.014579
P2RX4	0	0	0.575514	0	0.019414	0	0	0.539857	0	0.012722
MYO1D	0	0	0.574906	0	0.014142	0	0	0.586909	0	0.013321
AMFR	0	0	0.574365	0	0.022544	0	0	0.555349	0	0.012573
THAP8	0	0	0.573456	0	0.014595	0	0	0.580797	0	0.013965
PCSK1N	0	0	0.573195	0	0.013815	0	0	0.587477	0	0.013418
UCP3	0	0	0.572885	0	0.018493	0	0	0.541132	0	0.012959
C3orf58	0	0	0.571938	0	0.012446	0	0	0.601059	0	0.013259
LACTB2	0	0	0.571683	0	0.018375	0	0	0.559115	0	0.012385
MGAT4A	0	0	0.571395	0	0.021146	0	0	0.545554	0	0.013969
THAP5	0	0	0.571108	0	0.01412	0	0	0.578576	0	0.013554
VAMP7	0	0	0.571044	0	0.017103	0	0	0.572794	0	0.01334
PATZ1	0	0	0.570174	0	0.017886	0	0	0.563099	0	0.013058
VCAN	0	0	0.569823	0	0.012131	0	0	0.599959	0	0.013085
ZNF431	0	0	0.568356	0	0.017079	0	0	0.537781	0	0.012352
DCDC2	0	0	0.568107	0	0.011885	0	0	0.605271	0	0.013964
hsa-mir-592	0	0	0.56772	0	0.014344	0	0	0.585778	0	0.013128
LOC84989	0	0	0.567465	0	0.014985	0	0	0.560072	0	0.013433
SSC5D	0	0	0.56681	0	0.011704	0	0	0.60801	0	0.014458
STXBP5	0	0	0.56537	0	0.015724	0	0	0.582077	0	0.01314
ANKRD37	0	0	0.565326	0	0.011504	0	0	0.594884	0	0.01233
SUSD1	0	0	0.565197	0	0.015681	0	0	0.577837	0	0.012461
RPP21	0	0	0.564483	0	0.018462	0	0	0.555298	0	0.012564
RCBTB1	0	0	0.564439	0	0.016294	0	0	0.568192	0	0.017396
SH3BGRL2	0	0	0.564225	0	0.011359	0	0	0.594532	0	0.012281
AMICA1	0	0	0.564169	0	0.015935	0	0	0.537635	0	0.012327
FMOD	0	0	0.564141	0	0.011348	0	0	0.603437	0	0.013649
SSNA1	0	0	0.563545	0	0.018144	0	0	0.55476	0	0.012474
TMEM223	0	0	0.563226	0	0.018038	0	0	0.553789	0	0.012314
OSBP	0	0	0.563195	0	0.018028	0	0	0.558404	0	0.013107
PRPF3	0	0	0.562815	0	0.015594	0	0	0.543513	0	0.013422
PRRG4	0	0	0.562587	0	0.015831	0	0	0.598803	0	0.015444
LILRB5	0	0	0.562036	0	0.011177	0	0	0.612579	0	0.012466
CCBP2	0	0	0.561787	0	0.017574	0	0	0.567109	0	0.014869
NEDD8	0	0	0.560982	0	0.012346	0	0	0.576313	0	0.013156
ATP6V0E2	0	0	0.560163	0	0.014963	0	0	0.548882	0	0.01458
C18orf21	0	0	0.559778	0	0.016961	0	0	0.57265	0	0.016222
PCMT1	0	0	0.559197	0	0.015691	0	0	0.568432	0	0.013672
SMAP1	0	0	0.559175	0	0.018845	0	0	0.540695	0	0.013903
CPEB4	0	0	0.55894	0	0.016717	0	0	0.562313	0	0.01385
FKBP11	0	0	0.558589	0	0.014418	0	0	0.59133	0	0.014119
FAM195B	0	0	0.558324	0	0.016541	0	0	0.559867	0	0.013376
ZFP14	0	0	0.557934	0	0.015868	0	0	0.560608	0	0.012357
CYLD	0	0	0.556784	0	0.016116	0	0	0.554157	0	0.012374
LYRM4	0	0	0.556592	0	0.016065	0	0	0.561153	0	0.013622
TNRC6A	0	0	0.556126	0	0.012539	0	0	0.581681	0	0.013086
OAF	0	0	0.556077	0	0.013678	0	0	0.592124	0	0.015034
KLHL24	0	0	0.555239	0	0.012396	0	0	0.576393	0	0.012254
GRHPR	0	0	0.555128	0	0.017465	0	0	0.543076	0	0.014438
LGSN	0	0	0.555074	0	0.025595	0	0	0.553782	0	0.014564
KALRN	0	0	0.554966	0	0.01408	0	0	0.584043	0	0.012718
RPP30	0	0	0.55452	0	0.013919	0	0	0.558505	0	0.012287
CAPN10	0	0	0.553178	0	0.013651	0	0	0.56135	0	0.012755
FNIP1	0	0	0.553043	0	0.015161	0	0	0.562655	0	0.013918
ATPAF1	0	0	0.551894	0	0.013256	0	0	0.545925	0	0.013921
SERBP1	0	0	0.551747	0	0.012854	0	0	0.5856	0	0.014456
DNAJA3	0	0	0.551706	0	0.013221	0	0	0.562888	0	0.01863
HLF	0	0	0.551331	0	0.013298	0	0	0.565689	0	0.01353
RPS20	0	0	0.551005	0	0.013285	0	0	0.552447	0	0.013517
NDFIP2	0	0	0.550361	0	0.013118	0	0	0.577087	0	0.016019
MTMR2	0	0	0.549611	0	0.012843	0	0	0.541878	0	0.013101
ARL3	0	0	0.549395	0	0.014322	0	0	0.572218	0	0.016109
FAS	0	0	0.549097	0	0.010698	0	0	0.617236	0	0.013932
RPL35	0	0	0.548558	0	0.014141	0	0	0.55529	0	0.012563
SSTR2	0	0	0.548511	0	0.012652	0	0	0.545164	0	0.01376
SIM2	0	0	0.548297	0	0.021628	0	0	0.550105	0	0.013768
CASC4	0	0	0.548086	0	0.01149	0	0	0.614614	0	0.012728
ZNF160	0	0	0.547691	0	0.012513	0	0	0.549304	0	0.014679
DHODH	0	0	0.547664	0	0.013543	0	0	0.582292	0	0.016926
ZNF839	0	0	0.546944	0	0.013403	0	0	0.572854	0	0.014623
RPS23	0	0	0.546475	0	0.013707	0	0	0.574675	0	0.016773
NDN	0	0	0.546442	0	0.012307	0	0	0.545376	0	0.013805
ZNF318	0	0	0.546341	0	0.013287	0	0	0.562108	0	0.012601
hsa-mir-518f	0	0	0.54588	0	0.016306	0	0	0.539433	0	0.013132
SEC14L5	0	0	0.544747	0	0.022082	0	0	0.547447	0	0.013379
BCORL1	0	0	0.544575	0	0.012958	0	0	0.582906	0	0.017099
CDKN2AIPNL	0	0	0.544426	0	0.013303	0	0	0.571443	0	0.015909
C20orf11	0	0	0.54429	0	0.013277	0	0	0.56419	0	0.014233
PDZK1IP1	0	0	0.543965	0	0.010961	0	0	0.563369	0	0.014084
MORF4L1	0	0	0.543695	0	0.011872	0	0	0.54206	0	0.013136
EFCAB1	0	0	0.54341	0	0.014499	0	0	0.562546	0	0.012992
hsa-mir-504	0	0	0.54337	0	0.014568	0	0	0.509891	0	0.013668
APLNR	0	0	0.542692	0	0.012977	0	0	0.553568	0	0.012279
LOC253039	0	0	0.542405	0	0.012573	0	0	0.570712	0	0.014176
TRPC4AP	0	0	0.541588	0	0.017643	0	0	0.531482	0	0.013389
OTUD1	0	0	0.541547	0	0.012123	0	0	0.565109	0	0.013064
hsa-mir-518c	0	0	0.541519	0	0.015135	0	0	0.537524	0	0.012769
KIF5B	0	0	0.541269	0	0.012717	0	0	0.551536	0	0.015373
KIAA0513	0	0	0.541232	0	0.013049	0	0	0.586948	0	0.013837
SUCLG2	0	0	0.541129	0	0.0116	0	0	0.565911	0	0.013572
LPHN2	0	0	0.541054	0	0.013824	0	0	0.534543	0	0.01267
RNASEH2C	0	0	0.54088	0	0.012651	0	0	0.554003	0	0.012349
SYNM	0	0	0.540485	0	0.011396	0	0	0.542076	0	0.013139
CLDN23	0	0	0.540383	0	0.013834	0	0	0.558314	0	0.012285
LMBR1	0	0	0.54036	0	0.011054	0	0	0.569039	0	0.012698
GLUD1	0	0	0.540329	0	0.019953	0	0	0.548807	0	0.013651
NAP1L1	0	0	0.54005	0	0.011334	0	0	0.541744	0	0.013075
ABCC5	0	0	0.539734	0	0.011033	0	0	0.576933	0	0.012324
DNM1L	0	0	0.539137	0	0.013431	0	0	0.542601	0	0.014328
NAA50	0	0	0.539078	0	0.011736	0	0	0.560975	0	0.012371
DNAJA1	0	0	0.538568	0	0.011232	0	0	0.567181	0	0.013816
ZKSCAN4	0	0	0.53803	0	0.011854	0	0	0.570894	0	0.014213
KLHL6	0	0	0.537909	0	0.012452	0	0	0.591915	0	0.0148
CANX	0	0	0.537828	0	0.010766	0	0	0.573423	0	0.01233
CELF2	0	0	0.537767	0	0.012428	0	0	0.589821	0	0.01438
BTN2A1	0	0	0.537603	0	0.010753	0	0	0.588491	0	0.014297
ST5	0	0	0.537528	0	0.011776	0	0	0.591013	0	0.019707
IMPAD1	0	0	0.537432	0	0.012068	0	0	0.55582	0	0.012652
CLPTM1	0	0	0.537132	0	0.013016	0	0	0.575615	0	0.015753
SEL1L	0	0	0.536932	0	0.011988	0	0	0.578337	0	0.017859
PHKB	0	0	0.536831	0	0.010993	0	0	0.562571	0	0.012965
PLXNC1	0	0	0.536781	0	0.01226	0	0	0.580961	0	0.012813
SERPINC1	0	0	0.536349	0	0.012894	0	0	0.544722	0	0.01483
SLC4A4	0	0	0.536328	0	0.010926	0	0	0.572271	0	0.014876
ZMAT5	0	0	0.535883	0	0.011821	0	0	0.563778	0	0.014148
PAM	0	0	0.535616	0	0.012889	0	0	0.567766	0	0.013968
ALDH1A1	0	0	0.5354	0	0.016563	0	0	0.543793	0	0.012567
C12orf68	0	0	0.535112	0	0.010978	0	0	0.535307	0	0.012724
ZNF844	0	0	0.534834	0	0.011372	0	0	0.564714	0	0.013044
HPRT1	0	0	0.534406	0	0.012666	0	0	0.558952	0	0.012387
HNRNPU	0	0	0.532988	0	0.011514	0	0	0.556982	0	0.014819
STXBP4	0	0	0.532795	0	0.011352	0	0	0.537244	0	0.012359
AZIN1	0	0	0.530365	0	0.01587	0	0	0.535807	0	0.012465
ZDHHC12	0	0	0.530237	0	0.010991	0	0	0.55613	0	0.012706
PIK3CD	0	0	0.52983	0	0.011182	0	0	0.593624	0	0.015159
MYO5B	0	0	0.529714	0	0.010919	0	0	0.563872	0	0.014167
TNFSF8	0	0	0.529002	0	0.011064	0	0	0.57778	0	0.012321
ZRANB3	0	0	0.528844	0	0.011598	0	0	0.569648	0	0.014396
MIB1	0	0	0.528378	0	0.011546	0	0	0.534037	0	0.012576
FTSJ3	0	0	0.523922	0	0.017276	0	0	0.535071	0	0.017745
CNTNAP1	0	0	0.522916	0	0.010848	0	0	0.569759	0	0.014375
FST	0	0	0.522073	0	0.010733	0	0	0.56776	0	0.013967
HK2	0	0	0.521998	0	0.011468	0	0	0.603354	0	0.014412
HEXDC	0	0	0.52199	0	0.016623	0	0	0.516857	0	0.012818
C9orf156	0	0	0.520004	0	0.012957	0	0	0.515537	0	0.014889
CDCA7	0	0	0.518888	0	0.011002	0	0	0.598816	0	0.013602
TTC27	0	0	0.518496	0	0.015549	0	0	0.519755	0	0.013429
ATG4A	0	0	0.517457	0	0.01467	0	0	0.564488	0	0.013827
ZNF207	0	0	0.51697	0	0.01073	0	0	0.596915	0	0.013286
EIF4A3	0	0	0.516244	0	0.014921	0	0	0.518434	0	0.013144
UCKL1	0	0	0.516092	0	0.01488	0	0	0.515368	0	0.012523
SUV39H1	0	0	0.515507	0	0.024073	0	0	0.520623	0	0.016832
PBXIP1	0	0	0.515182	0	0.011765	0	0	0.539438	0	0.015195
ESF1	0	0	0.514568	0	0.016378	0	0	0.535895	0	0.012709
ZNF35	0	0	0.513575	0	0.013297	0	0	0.529579	0	0.012715
ZADH2	0	0	0.51294	0	0.011399	0	0	0.533969	0	0.013878
NCALD	0	0	0.512665	0	0.011623	0	0	0.511759	0	0.013913
KIAA1804	0	0	0.512664	0	0.013103	0	0	0.529348	0	0.012671
PTPN2	0	0	0.512159	0	0.01403	0	0	0.515198	0	0.014703
FAM40A	0	0	0.511078	0	0.011239	0	0	0.558797	0	0.01579
RASGRF1	0	0	0.51084	0	0.011328	0	0	0.512221	0	0.014026
CLCN5	0	0	0.508292	0	0.011408	0	0	0.541415	0	0.012279
MAP3K7	0	0	0.504281	0	0.013547	0	0	0.537281	0	0.01297
DTNA	0	0	0.503194	0	0.013571	0	0	0.537442	0	0.015015
PLK1S1	0	0	0.502645	0	0.011921	0	0	0.518435	0	0.013144
SMYD2	0	0	0.501446	0	0.013173	0	0	0.538637	0	0.015328
C7	0	0	0.500923	0	0.010985	0	0	0.536466	0	0.014149
CENPL	0	0	0.500387	0	0.02058	0	0	0.504713	0	0.012742
WDR72	0	0	0.500116	0	0.010862	0	0	0.531951	0	0.013179
SLC2A13	0	0	0.499481	0	0.01436	0	0	0.487256	0	0.013772
FRY	0	0	0.49937	0	0.012118	0	0	0.480664	0	0.012897
LIG1	0	0	0.49934	0	0.026887	0	0	0.441184	0	0.013405
MYOM2	0	0	0.498799	0	0.014181	0	0	0.484156	0	0.012999
RPAP2	0	0	0.497302	0	0.012082	0	0	0.543145	0	0.014186
MTMR11	0	0	0.497256	0	0.01101	0	0	0.540042	0	0.019726
ARL1	0	0	0.496903	0	0.013702	0	0	0.492281	0	0.015216
KYNU	0	0	0.495751	0	0.012007	0	0	0.526159	0	0.012544
TNFRSF19	0	0	0.495656	0	0.010763	0	0	0.515604	0	0.012569
AGPS	0	0	0.495586	0	0.011763	0	0	0.550687	0	0.016078
ABCB4	0	0	0.494764	0	0.01296	0	0	0.582746	0	0.015463
GNAI3	0	0	0.494739	0	0.017879	0	0	0.511589	0	0.014343
HS2ST1	0	0	0.494372	0	0.013695	0	0	0.495493	0	0.012627
FAM122A	0	0	0.493756	0	0.015138	0	0	0.482782	0	0.012638
DBNDD1	0	0	0.492362	0	0.011395	0	0	0.53072	0	0.01345
METTL6	0	0	0.491834	0	0.011115	0	0	0.537994	0	0.013108
SENP5	0	0	0.490865	0	0.010958	0	0	0.547108	0	0.015127
SERAC1	0	0	0.49068	0	0.01631	0	0	0.509174	0	0.013742
KIAA1143	0	0	0.490361	0	0.010878	0	0	0.543718	0	0.014316
SFXN3	0	0	0.48955	0	0.012091	0	0	0.48713	0	0.013739
FAM71D	0	0	0.489026	0	0.013272	0	0	0.509173	0	0.013584
LNPEP	0	0	0.48777	0	0.012148	0	0	0.491185	0	0.012577
GDA	0	0	0.486115	0	0.011826	0	0	0.489964	0	0.012319
INTS10	0	0	0.485538	0	0.011783	0	0	0.495287	0	0.012583
NAT9	0	0	0.485386	0	0.011688	0	0	0.500201	0	0.014829
PDGFC	0	0	0.485325	0	0.012923	0	0	0.486127	0	0.013434
REXO4	0	0	0.482839	0	0.028272	0	0	0.448963	0	0.012589
SAR1A	0	0	0.482669	0	0.01086	0	0	0.493568	0	0.015631
hsa-mir-432	0	0	0.479302	0	0.010974	0	0	0.472171	0	0.012747
XAF1	0	0	0.478203	0	0.022656	0	0	0.473416	0	0.013566
MLPH	0	0	0.477975	0	0.020559	0	0	0.478557	0	0.019807
CPNE3	0	0	0.477597	0	0.015202	0	0	0.482298	0	0.013504
C6orf154	0	0	0.476505	0	0.019717	0	0	0.470187	0	0.015943
ZNF69	0	0	0.475131	0	0.01428	0	0	0.437244	0	0.012298
FGF2	0	0	0.474592	0	0.014125	0	0	0.441473	0	0.013494
TUBD1	0	0	0.474294	0	0.020127	0	0	0.475845	0	0.014251
ANKS6	0	0	0.474163	0	0.0185	0	0	0.468344	0	0.015273
hsa-mir-33a	0	0	0.472733	0	0.012716	0	0	0.49741	0	0.012759
PLS3	0	0	0.471923	0	0.013399	0	0	0.437179	0	0.012281
BSDC1	0	0	0.468868	0	0.017381	0	0	0.471274	0	0.013008
GLRX	0	0	0.465643	0	0.015044	0	0	0.468076	0	0.01518
C1orf210	0	0	0.463368	0	0.014314	0	0	0.458949	0	0.012523
PKNOX1	0	0	0.462401	0	0.014895	0	0	0.469211	0	0.012509
hsa-mir-625	0	0	0.461266	0	0.013859	0	0	0.469929	0	0.01318
LDLR	0	0	0.459494	0	0.014444	0	0	0.45221	0	0.013481
GBP4	0	0	0.458385	0	0.013655	0	0	0.470288	0	0.012765
EPAS1	0	0	0.458277	0	0.014066	0	0	0.455146	0	0.014392
RNF213	0	0	0.45792	0	0.013524	0	0	0.472216	0	0.013248
FAM73B	0	0	0.456823	0	0.012529	0	0	0.467286	0	0.014911
MAP3K4	0	0	0.454639	0	0.012019	0	0	0.458246	0	0.012353
AGPAT9	0	0	0.453376	0	0.011741	0	0	0.474515	0	0.017748
TBC1D24	0	0	0.451331	0	0.011876	0	0	0.478374	0	0.015034
MBLAC2	0	0	0.450403	0	0.015267	0	0	0.434025	0	0.013188
RFX3	0	0	0.446814	0	0.014037	0	0	0.432387	0	0.012707
CDK5RAP3	0	0	0.445588	0	0.018357	0	0	0.432588	0	0.01249
hsa-mir-655	0	0	0.444297	0	0.010801	0	0	0.5066	0	0.016247
C5orf33	0	0	0.442434	0	0.01276	0	0	0.438295	0	0.014611
PRPF38A	0	0	0.43838	0	0.015072	0	0	0.436926	0	0.01379
hsa-mir-518e	0	0	0.43768	0	0.012547	0	0	0.489081	0	0.01545
MLF1	0	0	0.436613	0	0.011355	0	0	0.432119	0	0.012632
UBTD2	0	0	0.435724	0	0.018114	0	0	0.425544	0	0.012897
POMZP3	0	0	0.433428	0	0.010697	0	0	0.430823	0	0.012277
RBM47	0	0	0.431801	0	0.02207	0	0	0.443681	0	0.012654
TNPO2	0	0	0.429641	0	0.015229	0	0	0.42352	0	0.012311
ITGA5	0	0	0.428627	0	0.019674	0	0	0.460142	0	0.019044
RNGTT	0	0	0.4285	0	0.010868	0	0	0.446828	0	0.012588
PDE2A	0	0	0.42846	0	0.014765	0	0	0.424525	0	0.012596
IGFBP2	0	0	0.426277	0	0.011469	0	0	0.434003	0	0.012889
VANGL1	0	0	0.425884	0	0.025348	0	0	0.420975	0	0.012486
RBMX	0	0	0.424274	0	0.011019	0	0	0.448491	0	0.018831
TBL1X	0	0	0.421987	0	0.015963	0	0	0.445074	0	0.013036
CPM	0	0	0.419471	0	0.014877	0	0	0.452678	0	0.015553
RGS14	0	0	0.416216	0	0.017036	0	0	0.425731	0	0.012255
IFIT5	0	0	0.413802	0	0.011441	0	0	0.483472	0	0.01429
ZNF473	0	0	0.412031	0	0.017659	0	0	0.40146	0	0.012734
DSEL	0	0	0.411361	0	0.014459	0	0	0.431636	0	0.012879
FAM168B	0	0	0.411169	0	0.010719	0	0	0.470419	0	0.014724
TBC1D10A	0	0	0.409777	0	0.016414	0	0	0.404346	0	0.013758
MID2	0	0	0.408824	0	0.013759	0	0	0.427959	0	0.01289
ZDHHC23	0	0	0.408607	0	0.014006	0	0	0.420818	0	0.012441
AIM1	0	0	0.405314	0	0.012579	0	0	0.425928	0	0.012309
C7orf49	0	0	0.405276	0	0.012841	0	0	0.426691	0	0.014363
USP16	0	0	0.402945	0	0.012128	0	0	0.433574	0	0.01473
MYO1E	0	0	0.402875	0	0.016502	0	0	0.40092	0	0.013365
PCDHGA12	0	0	0.401249	0	0.011423	0	0	0.425702	0	0.012247
ING5	0	0	0.400007	0	0.015077	0	0	0.409373	0	0.017276
GMPR	0	0	0.399554	0	0.010996	0	0	0.432592	0	0.01442
TRIM66	0	0	0.39541	0	0.013213	0	0	0.402648	0	0.014025
RAB2A	0	0	0.391446	0	0.011916	0	0	0.397898	0	0.012337
ZC3H10	0	0	0.389975	0	0.011491	0	0	0.402004	0	0.013772
STAT6	0	0	0.325079	0	0.011542	0	0	0.343049	0	0.013047

## Sheet: THCA
NodeName	SpanningTree_T_O	SpanningTree_T_M	Closeness_T	Betweenness_T	Degree_T	SpanningTree_N_O	SpanningTree_N_M	Closeness_N	Betweenness_N	Degree_N
hsa-mir-221	1	1	1	1	1	1	1	1	1	1
hsa-mir-21	1	1	0.984842	0.75002	0.567619	1	1	0.920362	0.561849	0.423126
hsa-mir-222	1	1	0.892584	0.15875	0.312021	1	1	0.839508	0.139923	0.33109
hsa-mir-337	1	1	0.494697	0.112203	0.125108	1	1	0.522089	0.109871	0.144313
hsa-mir-605	1	0.999993	0.890546	0.390819	0.346137	1	0.999998	0.80862	0.331111	0.357644
hsa-mir-495	1	0.999885	0.697851	0.410352	0.129691	1	0.999912	0.691243	0.360806	0.155381
hsa-mir-659	1	0.999847	0.767247	0.135133	0.150285	1	0.999734	0.797634	0.126559	0.18465
hsa-mir-204	1	0.999841	0.783016	0.132089	0.160178	1	0.999502	0.75152	0.073767	0.129112
hsa-mir-148a	1	0.999007	0.557326	0.093728	0.054855	1	0.998665	0.564353	0.114169	0.051365
hsa-mir-452	1	0.997352	0.729129	0.185817	0.105609	1	0.993553	0.683038	0.132524	0.108442
hsa-mir-642a	1	0.996237	0.565481	0.070973	0.056922	1	0.999345	0.614472	0.085348	0.079028
hsa-mir-629	1	0.987349	0.768985	0.146744	0.18761	1	0.997706	0.754829	0.147685	0.213923
hsa-mir-183	1	0.985573	0.520286	0.054829	0.068359	1	0.971597	0.510374	0.047097	0.072777
hsa-mir-625	1	0.974944	0.708547	0.136245	0.051477	1	0.973002	0.764954	0.131045	0.063129
hsa-mir-145	1	0.972406	0.651208	0.077474	0.028366	1	0.949702	0.576519	0.03858	0.025747
hsa-let-7c	1	0.96283	0.778884	0.09932	0.064813	1	0.985994	0.773328	0.155002	0.076026
hsa-mir-589	1	0.953596	0.519155	0.107588	0.15642	1	0.857502	0.570175	0.099635	0.135631
hsa-mir-627	1	0.942605	0.534273	0.06216	0.069353	1	0.932908	0.595344	0.113685	0.084947
hsa-mir-155	1	0.937286	0.694027	0.058504	0.033035	1	0.951238	0.801471	0.094294	0.042168
hsa-mir-299	1	0.935351	0.632834	0.028439	0.026488	1	0.916218	0.666362	0.021796	0.027827
hsa-mir-590	1	0.916429	0.542401	0.043026	0.051339	1	0.932675	0.546891	0.037376	0.062351
hsa-mir-1307	1	0.903879	0.563924	0.040923	0.039847	1	0.831776	0.617233	0.033191	0.043662
hsa-mir-1291	1	0.877999	0.541075	0.060752	0.016472	1	0.88903	0.480734	0.028447	0.017633
hsa-mir-150	1	0.794752	0.575341	0.024031	0.032371	1	0.84973	0.644064	0.028471	0.04818
hsa-mir-27b	1	0.794367	0.591975	0.027466	0.031861	1	0.696301	0.587932	0.015813	0.029101
hsa-mir-146a	1	0.793254	0.795553	0.047317	0.077386	1	0.787848	0.695285	0.044833	0.077071
SYT12	1	0.773124	0.445912	0.014597	0.011265	1	0.720567	0.413113	0.01405	0.00781
hsa-mir-132	1	0.770676	0.696623	0.09778	0.071676	1	0.849014	0.646899	0.095896	0.079804
hsa-mir-147b	1	0.744392	0.768357	0.041066	0.037648	1	0.797253	0.746618	0.064413	0.034147
hsa-mir-15a	1	0.716981	0.742814	0.112157	0.050122	1	0.738943	0.710554	0.110567	0.057196
hsa-mir-942	1	0.660129	0.713199	0.07046	0.058307	1	0.707097	0.742179	0.092431	0.077151
hsa-mir-2355	1	0.655557	0.550334	0.01994	0.025379	1	0.755525	0.589181	0.019141	0.036398
hsa-mir-944	1	0.639706	0.754248	0.02556	0.039166	1	0.72959	0.707725	0.025754	0.046125
hsa-mir-224	1	0.636013	0.527905	0.136134	0.091477	1	0.640437	0.526564	0.135093	0.098419
hsa-mir-766	1	0.631902	0.683198	0.007509	0.018747	1	0.717039	0.669268	0.007437	0.025954
hsa-mir-378	1	0.631471	0.506843	0.019091	0.023745	1	0.667593	0.580438	0.035949	0.027574
hsa-mir-184	1	0.619608	0.687985	0.052135	0.078817	1	0.561387	0.643488	0.049632	0.065394
hsa-mir-193b	1	0.580256	0.443186	0.034758	0.02534	1	0.601384	0.49581	0.036566	0.022803
hsa-mir-676	1	0.523237	0.415204	0.010969	0.02455	1	0.550162	0.362592	0.010558	0.016607
C11orf9	1	0.518164	0.500687	0.007313	0.005999	1	0.510801	0.502828	0.007039	0.011113
hsa-mir-378c	1	0.50395	0.50971	0.023895	0.024717	1	0.578725	0.586623	0.038254	0.040697
ARHGAP19	1	0.474674	0.544843	0.012488	0.014161	1	0.393663	0.545739	0.011951	0.01337
hsa-mir-1262	1	0.442838	0.364543	0.007317	0.014428	1	0.467362	0.405053	0.007042	0.016869
EPHA10	1	0.430921	0.503256	0.036975	0.013734	1	0.470313	0.494459	0.039791	0.012751
hsa-mir-616	1	0.414258	0.419003	0.007317	0.01451	1	0.45458	0.48423	0.007042	0.018126
hsa-mir-30a	1	0.411146	0.813758	0.054459	0.052272	1	0.385584	0.630928	0.052417	0.03598
EDA	1	0.385424	0.598459	0.04345	0.007812	1	0.391846	0.590874	0.041821	0.008998
hsa-mir-874	1	0.376592	0.451941	0.029181	0.045816	1	0.419976	0.424969	0.028087	0.037058
OXNAD1	1	0.372275	0.837279	0.01552	0.015702	1	0.387075	0.785074	0.020256	0.01569
GABRB2	1	0.359241	0.41241	0.018229	0.016001	1	0.332851	0.424844	0.017546	0.007762
hsa-mir-29c	1	0.352615	0.497717	0.040064	0.044997	1	0.357105	0.503391	0.038563	0.050001
hsa-mir-3194	1	0.332873	0.428109	0.007317	0.00882	1	0.260159	0.464664	0.007042	0.012241
DENND5B	1	0.332456	0.545947	0.03628	0.007067	1	0.313648	0.53363	0.03492	0.00846
CTDSPL	1	0.32781	0.885704	0.054024	0.020701	1	0.327118	0.890047	0.10668	0.020016
hsa-mir-96	1	0.30721	0.459811	0.032684	0.009925	1	0.280264	0.461621	0.031459	0.008509
MICAL2	1	0.293026	0.549897	0.010959	0.005848	1	0.294656	0.606859	0.010548	0.00894
hsa-mir-223	1	0.282303	0.725276	0.029181	0.03759	1	0.288836	0.709826	0.028087	0.03929
hsa-mir-126	1	0.280107	0.413623	0.00366	0.006841	1	0.231842	0.451578	0.003523	0.010788
PDGFD	1	0.266356	0.418891	0.029106	0.020701	1	0.250213	0.401337	0.028015	0.012432
hsa-mir-186	1	0.265114	0.386899	0.014619	0.031354	1	0.270433	0.370699	0.014071	0.020506
hsa-mir-143	1	0.221771	0.430532	0.007317	0.010756	1	0.189081	0.52339	0.007042	0.014096
FLNB	1	0.219081	0.460618	0.047025	0.008073	1	0.241446	0.455385	0.045262	0.008415
MPRIP	1	0.218928	0.679843	0.061251	0.007675	1	0.20432	0.658733	0.058955	0.009254
hsa-mir-203	1	0.207778	0.558092	0.058133	0.078478	1	0.191671	0.557358	0.055954	0.075519
hsa-mir-664	1	0.20222	0.39213	0.043675	0.0385	1	0.223592	0.397137	0.042038	0.046394
hsa-mir-182	1	0.169337	0.385303	0.021907	0.031713	1	0.187583	0.357905	0.021086	0.029517
HERC3	1	0.166169	0.591583	0.018229	0.009512	1	0.161428	0.57261	0.017546	0.008596
CYP2U1	1	0.158721	0.578175	0.007313	0.010728	1	0.085815	0.599429	0.007039	0.008122
L2HGDH	1	0.133208	0.564417	0.014597	0.010511	1	0.130549	0.579217	0.01405	0.012808
RBM15B	1	0.131797	0.782262	0.050592	0.007738	1	0.158795	0.734583	0.048696	0.009892
hsa-mir-381	1	0.126875	0.503123	0.014615	0.014684	1	0.130882	0.485048	0.014067	0.01736
hsa-mir-95	1	0.125772	0.577165	0.047281	0.05005	1	0.145158	0.620252	0.045509	0.046962
C20orf108	1	0.105539	0.67122	0.014597	0.010371	1	0.09433	0.539958	0.01405	0.0088
hsa-mir-487b	1	0.102077	0.4612	0.010969	0.014203	1	0.099513	0.484479	0.010558	0.016504
BRD8	1	0.10071	0.619349	0.007313	0.008596	1	0.056918	0.65539	0.007039	0.007808
MLLT6	1	0.100492	0.518539	0.014597	0.008184	1	0.142865	0.598459	0.01405	0.013815
hsa-mir-2276	1	0.082503	0.51901	0.00366	0.013955	1	0.043241	0.499519	0.003523	0.008033
hsa-mir-493	1	0.079345	0.415779	0.010969	0.013122	1	0.108108	0.498047	0.010558	0.016162
hsa-mir-30d	1	0.077627	0.575896	0.010969	0.02018	1	0.072676	0.455353	0.010558	0.016769
MAGEF1	1	0.073176	0.598054	0.007313	0.011981	1	0.058273	0.531921	0.007039	0.007835
FUCA1	1	0.070025	0.747007	0.010959	0.018084	1	0.083016	0.542697	0.010548	0.009593
OLFML2A	1	0.068976	0.600369	0.007317	0.010208	1	0.097146	0.653349	0.007042	0.014657
PTPRF	1	0.057058	0.790189	0.018243	0.015491	1	0.059743	0.657582	0.017559	0.012491
CPEB3	1	0.055215	0.566266	0.007317	0.010171	1	0.069158	0.568032	0.007042	0.013724
TRERF1	1	0.055038	0.81456	0.018229	0.01201	1	0.054898	0.749243	0.017546	0.009953
hsa-mir-584	1	0.048048	0.544226	0.00366	0.011337	1	0.028854	0.5342	0.003523	0.007792
FARP1	1	0.044891	0.697577	0.007313	0.009728	1	0.051426	0.521464	0.007039	0.008612
hsa-mir-873	1	0.042665	0.688316	0.014619	0.02595	1	0.042683	0.617337	0.014071	0.020835
hsa-mir-328	1	0.039488	0.608255	0.010959	0.008109	1	0.038517	0.539636	0.010548	0.00957
RORA	1	0.039095	0.413968	0.00366	0.007069	1	0.035606	0.457945	0.003523	0.008804
hsa-mir-500a	1	0.038131	0.643123	0.007317	0.013389	1	0.057973	0.467124	0.007042	0.014758
AHI1	1	0.035614	0.415447	0.00366	0.007156	1	0.034968	0.426053	0.003523	0.009459
PAPD5	1	0.030843	0.395903	0.00366	0.005552	1	0.039259	0.455472	0.003523	0.008989
hsa-mir-148b	1	0.030505	0.532393	0.00366	0.010987	1	0.029474	0.449595	0.003523	0.007817
ARMCX3	1	0.029856	0.397872	0.00366	0.007747	1	0.062412	0.43463	0.003523	0.008529
TRAF6	1	0.0287	0.330101	0.007313	0.005413	1	0.036429	0.353453	0.007039	0.008409
hsa-mir-3920	1	0.027714	0.544718	0.00366	0.008584	1	0.025424	0.45344	0.003523	0.009142
SLC43A3	1	0.026566	0.518473	0.007313	0.011081	1	0.023407	0.478297	0.007039	0.010301
ITM2A	1	0.025644	0.496257	0.010966	0.013884	1	0.035053	0.519239	0.010555	0.012673
VRK3	1	0.023421	0.702496	0.007313	0.009192	1	0.024386	0.742755	0.007039	0.009596
EPB41L1	1	0.020588	0.726471	0.010959	0.007255	1	0.016999	0.752977	0.010548	0.008289
hsa-mir-1258	1	0.01554	0.283619	0.00366	0.005804	1	0.018113	0.317452	0.003523	0.008244
hsa-mir-130a	1	0.015328	0.578959	0.007313	0.008779	1	0.011131	0.609658	0.007039	0.008457
TMEM68	1	0.011988	0.827842	0.00366	0.012513	1	0.011143	0.763371	0.003523	0.01018
hsa-mir-195	1	0.010778	0.607842	0.00366	0.011042	1	0.012562	0.60876	0.003523	0.009255
hsa-mir-1251	1	0.008575	0.468686	0.00366	0.009523	1	0.010648	0.421455	0.003523	0.008652
RIMS2	1	0.008305	0.502387	0.00366	0.010955	1	0.005326	0.511127	0.003523	0.008065
hsa-mir-382	1	0.006077	0.438944	0.00366	0.007887	1	0.012789	0.4483	0.003523	0.009217
ELFN2	0.886665	0.886665	0.468733	0.017876	0.012732	0.941071	0.941071	0.554171	0.075867	0.021343
PARVA	0.857286	0.857286	0.914837	0.202849	0.033628	0.8411	0.8411	0.80113	0.142959	0.030584
ITPKB	0.849718	0.849718	0.696402	0.031989	0.022833	0.838578	0.838578	0.671482	0.057247	0.01962
CELF4	0.79711	0.79711	0.590641	0.024515	0.011735	0.754757	0.754757	0.682705	0.048222	0.014022
ZNRF3	0.777888	0.777888	0.738083	0.097278	0.018548	0.705213	0.705213	0.801631	0.100328	0.012629
TMEM184A	0.714517	0.714517	0.488195	0.005802	0.010637	0.65205	0.65205	0.518369	0.021305	0.00906
RALGPS1	0.694207	0.694207	0.617741	0.116811	0.009459	0.627691	0.627691	0.591379	0.103463	0.008064
NGEF	0.688446	0.688446	0.598139	0.059758	0.013048	0.576685	0.576685	0.510952	0.022859	0.008604
PIK3C2B	0.673898	0.673898	0.815252	0.007872	0.014967	0.634699	0.634699	0.662202	0.010768	0.008658
PRKCH	0.659289	0.659289	0.810389	0.001454	0.012197	0.739634	0.739634	0.764796	0.014071	0.014688
MAMLD1	0.652637	0.652637	0.479685	0.026643	0.010221	0.577582	0.577582	0.451635	0.00602	0.009587
ASAP2	0.649049	0.649049	0.903695	0.057648	0.024561	0.441503	0.441503	0.749277	0	0.009197
SRCIN1	0.607107	0.607107	0.584526	0.01953	0.007577	0.662284	0.662284	0.65807	0.03692	0.009357
CCNI2	0.597842	0.597842	0.685948	0.044705	0.014381	0.643117	0.643117	0.670753	0.052215	0.015381
PTGFRN	0.584099	0.584099	0.711918	0.004166	0.016543	0.464065	0.464065	0.650828	0	0.013356
ZDHHC9	0.579398	0.579398	0.56879	0.085072	0.010994	0.605443	0.605443	0.642107	0.080936	0.013644
DGKE	0.576434	0.576434	0.525468	0.002316	0.007318	0.618003	0.618003	0.511288	0.005581	0.00821
MREG	0.565326	0.565326	0.485103	0.03283	0.006348	0.643623	0.643623	0.511776	0.049032	0.008411
LASP1	0.562929	0.562929	0.496663	0.007313	0.010598	0.453661	0.453661	0.517333	0.007577	0.008295
TRPC1	0.543504	0.543504	0.886036	0.100849	0.020166	0.471935	0.471935	0.828963	0.093062	0.013559
PTTG1IP	0.541837	0.541837	0.578359	0.000164	0.006974	0.604824	0.604824	0.653107	0.002	0.011928
GATAD1	0.538412	0.538412	0.553135	0.01516	0.008366	0.498491	0.498491	0.580322	0.007176	0.00818
MTMR10	0.525801	0.525801	0.435436	0.010948	0.007732	0.536633	0.536633	0.46203	0.010538	0.009672
IGF2BP3	0.521878	0.521878	0.763739	0.003493	0.007093	0.485593	0.485593	0.736394	0.001671	0.009133
WNT10A	0.518868	0.518868	0.478524	0.005634	0.006808	0.627555	0.627555	0.557361	0.021261	0.011513
CCND3	0.514841	0.514841	0.597163	0.017053	0.010407	0.579754	0.579754	0.66094	0.045876	0.015
THRB	0.513592	0.513592	0.814949	0.002202	0.009124	0.471681	0.471681	0.763718	0.001743	0.010211
FIGN	0.511317	0.511317	0.910016	0.219916	0.02068	0.418149	0.418149	0.768295	0.071606	0.012746
TM9SF4	0.509439	0.509439	0.59272	0.005271	0.009451	0.566114	0.566114	0.569238	0.00341	0.008948
KLK10	0.505294	0.505294	0.483438	0.009644	0.008511	0.407512	0.407512	0.481002	0	0.008971
hsa-mir-205	0.504141	0.504141	0.616785	0.004772	0.006207	0.638709	0.638709	0.576928	0.007914	0.008738
AMOT	0.502323	0.502323	0.662153	0.009729	0.011461	0.498318	0.498318	0.687353	0.00885	0.012649
hsa-mir-98	0.495024	0.495024	0.557056	4e-06	0.006497	0.515917	0.515917	0.629551	0.000154	0.009818
HDAC9	0.484114	0.484114	0.820042	0	0.01432	0.686451	0.686451	0.785995	0.071963	0.014845
RAB11FIP4	0.478188	0.478188	0.633324	0.021935	0.011643	0.304886	0.304886	0.558882	0	0.00831
RIMKLB	0.474199	0.474199	0.413382	0	0.00658	0.463367	0.463367	0.449687	0	0.00828
YIPF5	0.472662	0.472662	0.660419	0.024608	0.01061	0.454705	0.454705	0.70709	0.018211	0.012914
LRRC2	0.446332	0.446332	0.521088	0.016419	0.008277	0.46406	0.46406	0.563607	0.010702	0.008671
PTCD3	0.443664	0.443664	0.573173	0.050496	0.010157	0.39671	0.39671	0.573977	0.023415	0.008371
LRCH2	0.44181	0.44181	0.810552	0.019084	0.012057	0.497563	0.497563	0.83547	0.076096	0.014812
CYTH1	0.437701	0.437701	0.606049	0.024166	0.008381	0.457094	0.457094	0.682296	0.023514	0.009498
ST8SIA1	0.427322	0.427322	0.698921	0.00717	0.013229	0.480642	0.480642	0.669189	0.019717	0.012071
MON2	0.426779	0.426779	0.540031	0.007292	0.009813	0.483944	0.483944	0.579437	0.003849	0.012423
KRIT1	0.416334	0.416334	0.601136	0.009494	0.010878	0.322434	0.322434	0.579374	0.004868	0.00853
ZNF687	0.411819	0.411819	0.737973	0.073571	0.011045	0.339272	0.339272	0.662127	0.036292	0.0087
ACTR2	0.404791	0.404791	0.595329	0.018257	0.007138	0.442003	0.442003	0.586077	0.023346	0.008751
TSN	0.398986	0.398986	0.723109	0.054491	0.017521	0.257006	0.257006	0.615666	0.002857	0.007976
SYT11	0.398387	0.398387	0.595932	0.052908	0.007586	0.458333	0.458333	0.677214	0.102681	0.010531
STRA6	0.395727	0.395727	0.620748	0.06943	0.008671	0.364851	0.364851	0.60453	0.049937	0.008758
TSPO	0.39274	0.39274	0.461487	0.004106	0.008048	0.397717	0.397717	0.454172	0.002525	0.007843
CCDC148	0.363024	0.363024	0.862175	0.017106	0.01294	0.271846	0.271846	0.749903	0	0.007935
SATB1	0.355889	0.355889	0.835832	0.366909	0.008591	0.333556	0.333556	0.804984	0.31869	0.008169
HSD17B7	0.355477	0.355477	0.749213	0	0.010642	0.467019	0.467019	0.747342	0.001777	0.01518
CORO2A	0.352467	0.352467	0.61779	0.025392	0.00891	0.296622	0.296622	0.56328	0	0.008233
SCARB2	0.346569	0.346569	0.975209	0.418784	0.029272	0.274578	0.274578	0.861137	0.032855	0.01792
WWC2	0.333168	0.333168	0.752332	0.013485	0.006946	0.372999	0.372999	0.789697	0.015409	0.008491
NCAM1	0.324932	0.324932	0.503166	0.026055	0.014166	0.233215	0.233215	0.525253	0	0.008327
C17orf96	0.312032	0.312032	0.459407	0.001155	0.005556	0.41734	0.41734	0.540291	0.001914	0.010255
DCBLD1	0.309745	0.309745	0.595973	0.005264	0.008099	0.294653	0.294653	0.650157	0.002593	0.009381
IKBKE	0.297414	0.297414	0.594864	0.000706	0.005803	0.426244	0.426244	0.666997	0.01157	0.009958
ARHGAP32	0.293898	0.293898	0.883636	0.021974	0.015279	0.219466	0.219466	0.738965	0	0.00881
hsa-mir-3690	0.287684	0.287684	0.624379	0	0.005409	0.437188	0.437188	0.686257	3e-06	0.009404
TRIM14	0.277109	0.277109	0.457991	0	0.005724	0.293714	0.293714	0.536521	0	0.00881
MEF2C	0.267807	0.267807	0.889	0.036821	0.014586	0.298936	0.298936	0.768172	0.077163	0.009877
RETSAT	0.240581	0.240581	0.484129	0	0.009869	0.258238	0.258238	0.545359	0	0.009368
KLF12	0.239238	0.239238	0.565152	0	0.005973	0.319104	0.319104	0.572542	0.010884	0.008858
RASGRF1	0.233501	0.233501	0.484144	0	0.008568	0.270546	0.270546	0.555914	0.020424	0.010228
PLEKHA5	0.232822	0.232822	0.759292	0.004191	0.01017	0.221906	0.221906	0.694615	0.004168	0.00868
FAM115C	0.230907	0.230907	0.617235	0.004583	0.007207	0.280605	0.280605	0.655455	0.004792	0.00815
TMEM87A	0.225133	0.225133	0.779223	0.016721	0.012926	0.140796	0.140796	0.694588	0	0.008576
ABHD2	0.219256	0.219256	0.638419	0	0.005857	0.323815	0.323815	0.664787	0	0.008348
NRARP	0.210532	0.210532	0.624156	0.007744	0.006504	0.244671	0.244671	0.661809	0.00862	0.008656
GNG12	0.195993	0.195993	0.841549	0.019922	0.017653	0.218549	0.218549	0.895555	0.247265	0.020291
PTPRM	0.192257	0.192257	0.86019	0.086059	0.019571	0.138968	0.138968	0.819215	0	0.013802
ARRB1	0.16992	0.16992	0.665708	0.005838	0.009381	0.151934	0.151934	0.665027	0	0.009247
SSTR2	0.16777	0.16777	0.802377	0	0.012068	0.211969	0.211969	0.839074	0.153537	0.017017
BLMH	0.162829	0.162829	0.900632	0.065314	0.01729	0.114607	0.114607	0.783744	0	0.010913
ACTR1A	0.143384	0.143384	0.566126	0.100585	0.007909	0.134444	0.134444	0.582344	0	0.009343
PRKCB	0.139942	0.139942	0.739558	0	0.006136	0.211391	0.211391	0.824016	0.098726	0.009585
PIK3C2A	0.139486	0.139486	0.564886	0	0.007679	0.123531	0.123531	0.573201	0	0.008586
PLXDC1	0.138634	0.138634	0.638425	0	0.007479	0.156822	0.156822	0.667557	0	0.009325
SH3BGRL2	0.136276	0.136276	0.850428	0	0.009906	0.172566	0.172566	0.824688	0.099515	0.010964
RASSF2	0.128357	0.128357	0.756959	0	0.011237	0.146171	0.146171	0.809366	0	0.015135
PPARGC1B	0.127991	0.127991	0.620626	0	0.006713	0.161043	0.161043	0.6722	0.006048	0.009791
ZNF618	0.12616	0.12616	0.545712	0	0.007022	0.119925	0.119925	0.577415	0	0.008361
SRGAP1	0.125629	0.125629	0.566538	0	0.006951	0.143391	0.143391	0.59144	0.103507	0.00997
PLS3	0.123311	0.123311	0.910668	0.192688	0.017912	0.082765	0.082765	0.858765	0.165022	0.010978
DCBLD2	0.122134	0.122134	0.754223	0	0.011827	0.104765	0.104765	0.716657	0.007639	0.009227
SLC17A5	0.121269	0.121269	0.882618	0.139231	0.016213	0.080809	0.080809	0.778038	0	0.009741
CCDC141	0.119286	0.119286	0.823244	0	0.01032	0.113663	0.113663	0.780747	0	0.010769
VAMP1	0.110646	0.110646	0.733013	0.021668	0.01027	0.097432	0.097432	0.673953	0	0.008776
CBFA2T3	0.10667	0.10667	0.757031	0.005093	0.009463	0.12568	0.12568	0.739085	0.016276	0.012022
MARCKS	0.105784	0.105784	0.779439	0.051829	0.00941	0.085607	0.085607	0.80202	0	0.00906
MLLT4	0.103788	0.103788	0.901456	0	0.015667	0.072868	0.072868	0.816542	0	0.009521
IGF1R	0.099931	0.099931	0.725165	0	0.009223	0.09429	0.09429	0.670399	0	0.008498
HIPK2	0.099115	0.099115	0.863128	0	0.012974	0.133904	0.133904	0.879636	0	0.014176
PDE4B	0.098845	0.098845	0.87623	0	0.01606	0.068711	0.068711	0.786266	0	0.009769
SYT14	0.092705	0.092705	0.853159	0	0.012488	0.071082	0.071082	0.741328	0	0.008485
HGSNAT	0.091268	0.091268	0.890449	0	0.014396	0.107913	0.107913	0.758234	0	0.009302
GALNT12	0.087852	0.087852	0.875793	0	0.013325	0.079624	0.079624	0.782556	0	0.009738
NDFIP2	0.085515	0.085515	0.949994	0	0.016889	0.05154	0.05154	0.843372	0	0.009092
PBX1	0.080009	0.080009	0.771029	0	0.008448	0.095531	0.095531	0.821961	0	0.009575
ZCCHC14	0.079795	0.079795	0.846568	0	0.011498	0.072316	0.072316	0.812465	0	0.009484
BDNF	0.076812	0.076812	0.669848	0	0.007432	0.098417	0.098417	0.671788	0	0.008856
BMP6	0.075634	0.075634	0.74289	0	0.006707	0.09587	0.09587	0.858441	0	0.011076
ALCAM	0.073166	0.073166	0.691302	0	0.006836	0.087039	0.087039	0.653658	0	0.007833
FAM120C	0.071617	0.071617	0.657584	0	0.006829	0.111055	0.111055	0.676493	0.00884	0.010202
RNMT	0.070502	0.070502	0.801752	0	0.00806	0.091867	0.091867	0.804988	0	0.009042
NALCN	0.065394	0.065394	0.82111	0	0.009382	0.069533	0.069533	0.743999	0	0.008292
SRGN	0.06207	0.06207	0.671766	0	0.0055	0.102113	0.102113	0.818722	0.042751	0.010796
KIAA1430	0.060171	0.060171	0.792796	0	0.008643	0.073081	0.073081	0.823017	0	0.009543
YAP1	0.051755	0.051755	0.754704	0	0.007443	0.077881	0.077881	0.841701	0	0.010226
PRRG1	0.048758	0.048758	0.87779	0	0.01177	0.054241	0.054241	0.848718	0	0.009481
PLCL2	0.048223	0.048223	0.884308	0.053856	0.018619	0.027636	0.027636	0.803845	0	0.01091
DCDC2	0.039748	0.039748	0.862614	0	0.015335	0.022197	0.022197	0.770603	0	0.008621
ANXA3	0.037421	0.037421	0.86156	0	0.014491	0.021981	0.021981	0.786366	0	0.00859
ZAK	0.035906	0.035906	0.805202	0	0.007717	0.047289	0.047289	0.820921	0	0.008272
POLR2G	0.033984	0.033984	0.850095	0	0.013181	0.026512	0.026512	0.821531	0	0.010406
SMPD3	0.033307	0.033307	0.838209	0	0.01285	0.023085	0.023085	0.772091	0	0.009129
FBXO28	0.032436	0.032436	0.841262	0	0.01255	0.021807	0.021807	0.783707	0	0.008512
WDR4	0.031654	0.031654	0.835468	0	0.012227	0.034089	0.034089	0.849077	0	0.013235
HIST1H3H	0.030864	0.030864	0.824989	0	0.011924	0.021864	0.021864	0.765417	0	0.008523
MAPK12	0.03029	0.03029	0.830725	0	0.011715	0.039494	0.039494	0.870709	0.067744	0.015352
TOX	0.029217	0.029217	0.817351	0	0.011275	0.02295	0.02295	0.770635	0	0.009098
EXOC3L	0.02594	0.02594	0.811852	0	0.010087	0.026	0.026	0.826891	0	0.010353
SC5DL	0.024774	0.024774	0.805125	0	0.009644	0.02084	0.02084	0.770945	0	0.008105
WDR77	0.024708	0.024708	0.808008	0	0.009664	0.028402	0.028402	0.817202	0	0.011018
CDV3	0.024597	0.024597	0.786694	0	0.00954	0.024946	0.024946	0.801259	0	0.009691
NSMCE4A	0.024423	0.024423	0.786272	0	0.009439	0.02155	0.02155	0.771349	0	0.008361
PDCD6IP	0.024128	0.024128	0.806523	0	0.00947	0.026064	0.026064	0.819688	0	0.010242
IRF4	0.022189	0.022189	0.771688	0	0.00856	0.035558	0.035558	0.849836	0	0.013799
LSM10	0.02185	0.02185	0.780453	0	0.008477	0.030587	0.030587	0.839516	0	0.01194
RFX8	0.01963	0.01963	0.75933	0	0.007607	0.023919	0.023919	0.776723	0	0.00959
RGPD4	0.018948	0.018948	0.741824	0	0.00731	0.024859	0.024859	0.810144	0	0.009744
QARS	0.01865	0.01865	0.770572	0	0.007425	0.023699	0.023699	0.809345	0	0.009389
BFSP2	0.017048	0.017048	0.718098	0	0.00658	0.028659	0.028659	0.813422	0	0.011158
ALKBH3	0.015986	0.015986	0.713461	0	0.006177	0.022103	0.022103	0.782621	0	0.008601
ZNF615	0.015716	0.015716	0.736793	0	0.006246	0.030739	0.030739	0.829172	0	0.011926
SLAMF6	0.014981	0.014981	0.697068	0	0.005783	0.025553	0.025553	0.7929	0	0.00998
FFAR2	0.014977	0.014977	0.689738	0	0.005805	0.024756	0.024756	0.784986	0	0.009772
SNF8	0.014793	0.014793	0.702569	0	0.005736	0.026629	0.026629	0.824706	0	0.010491
VASH1	0.014343	0.014343	0.700769	0	0.005582	0.026305	0.026305	0.808741	0	0.010212
FCRLA	0.013801	0.013801	0.675362	0	0.005324	0.028537	0.028537	0.81075	0	0.011174
CAPN2	0	0	0.90429	0	0.014636	0	0	0.728354	0	0.004652
PTPRU	0	0	0.903245	0	0.014432	0	0	0.751532	0	0.005459
ANXA4	0	0	0.902152	0	0.014224	0	0	0.724155	0	0.004526
PRPSAP2	0	0	0.901558	0	0.014114	0	0	0.769635	0	0.006262
PDE5A	0	0	0.896161	0	0.011425	0	0	0.744537	0	0.003883
ANKS6	0	0	0.891605	0	0.010889	0	0	0.816279	0	0.00592
ERBB3	0	0	0.891161	0	0.01084	0	0	0.742695	0	0.003846
RASGRP3	0	0	0.887776	0	0.011924	0	0	0.791889	0	0.007559
APLP2	0	0	0.887743	0	0.010469	0	0	0.796274	0	0.005208
MRPS7	0	0	0.88689	0	0.01038	0	0	0.78601	0	0.004894
DUSP22	0	0	0.882574	0	0.00995	0	0	0.814532	0	0.005852
RBMS2	0	0	0.881029	0	0.009804	0	0	0.780166	0	0.004729
SGK3	0	0	0.879962	0	0.010939	0	0	0.738968	0	0.004996
IRAK1	0	0	0.879847	0	0.009694	0	0	0.846398	0	0.007342
CALD1	0	0	0.878433	0	0.010763	0	0	0.713802	0	0.004238
RNASE4	0	0	0.877883	0	0.010701	0	0	0.719512	0	0.004393
FMNL3	0	0	0.877475	0	0.010655	0	0	0.702685	0	0.003959
CGN	0	0	0.866348	0	0.009532	0	0	0.735347	0	0.004874
SLC26A2	0	0	0.866179	0	0.009517	0	0	0.70239	0	0.003952
KDM5B	0	0	0.86391	0	0.008404	0	0	0.759338	0	0.004204
PDP1	0	0	0.863078	0	0.008345	0	0	0.775062	0	0.004591
FMR1	0	0	0.860118	0	0.00814	0	0	0.752531	0	0.004052
UBE2D2	0	0	0.859104	0	0.008908	0	0	0.754217	0	0.005567
GPD2	0	0	0.857908	0	0.007993	0	0	0.766318	0	0.004369
PPP1CC	0	0	0.857179	0	0.008754	0	0	0.76487	0	0.006032
BANK1	0	0	0.856434	0	0.008696	0	0	0.79083	0	0.007487
GIMAP5	0	0	0.855492	0	0.008623	0	0	0.77343	0	0.006455
MTAP	0	0	0.854114	0	0.007751	0	0	0.778241	0	0.004676
HERPUD1	0	0	0.85345	0	0.008469	0	0	0.716746	0	0.004317
CETP	0	0	0.853	0	0.007682	0	0	0.780476	0	0.004737
NAPA	0	0	0.852867	0	0.007674	0	0	0.773987	0	0.004563
PTPN18	0	0	0.85198	0	0.00762	0	0	0.806292	0	0.005546
GMDS	0	0	0.850783	0	0.007548	0	0	0.843099	0	0.00716
RNASET2	0	0	0.849672	0	0.007483	0	0	0.793261	0	0.005112
DAG1	0	0	0.849222	0	0.008164	0	0	0.766084	0	0.006089
FZD6	0	0	0.848999	0	0.008148	0	0	0.753126	0	0.005522
IKZF4	0	0	0.843422	0	0.007131	0	0	0.778048	0	0.004671
TSFM	0	0	0.843297	0	0.007124	0	0	0.756246	0	0.004134
ATPAF2	0	0	0.842184	0	0.007065	0	0	0.807199	0	0.005578
NET1	0	0	0.841104	0	0.007008	0	0	0.744148	0	0.003875
NDUFB5	0	0	0.840538	0	0.006978	0	0	0.758905	0	0.004194
SPRED2	0	0	0.838013	0	0.006849	0	0	0.798629	0	0.005284
ERAL1	0	0	0.837546	0	0.006825	0	0	0.742487	0	0.003842
FCGRT	0	0	0.834283	0	0.006665	0	0	0.79095	0	0.005041
FAM84B	0	0	0.833659	0	0.006635	0	0	0.765733	0	0.004355
KAL1	0	0	0.830426	0	0.006483	0	0	0.745847	0	0.00391
ST6GAL1	0	0	0.829593	0	0.006967	0	0	0.742697	0	0.005126
BAZ2B	0	0	0.829405	0	0.006436	0	0	0.778002	0	0.004669
SLC25A39	0	0	0.829073	0	0.006421	0	0	0.752461	0	0.00405
TNFAIP8L1	0	0	0.828574	0	0.006399	0	0	0.759774	0	0.004214
KLHL32	0	0	0.825778	0	0.006769	0	0	0.739366	0	0.005009
CREM	0	0	0.824539	0	0.006221	0	0	0.759484	0	0.004207
SGCE	0	0	0.824103	0	0.006202	0	0	0.797382	0	0.005244
PWWP2A	0	0	0.82214	0	0.006119	0	0	0.778879	0	0.004693
KCNN3	0	0	0.82189	0	0.006109	0	0	0.872934	0	0.009154
C1orf115	0	0	0.821457	0	0.006091	0	0	0.75618	0	0.004132
VSNL1	0	0	0.819756	0	0.006474	0	0	0.699366	0	0.003881
AKT3	0	0	0.818809	0	0.005983	0	0	0.744996	0	0.003893
SESN2	0	0	0.816394	0	0.005886	0	0	0.831797	0	0.006589
ZBTB34	0	0	0.816386	0	0.005886	0	0	0.781258	0	0.004759
SOX17	0	0	0.814918	0	0.006253	0	0	0.714805	0	0.004264
KCNJ10	0	0	0.813953	0	0.00621	0	0	0.802643	0	0.008361
TMEM136	0	0	0.81339	0	0.006185	0	0	0.700852	0	0.003915
PGAM1	0	0	0.812719	0	0.005745	0	0	0.822444	0	0.006172
GPI	0	0	0.812156	0	0.005724	0	0	0.816252	0	0.005919
MSH2	0	0	0.811775	0	0.005709	0	0	0.748616	0	0.003968
SCUBE1	0	0	0.810283	0	0.005654	0	0	0.771367	0	0.004495
ATP6AP1	0	0	0.808305	0	0.005582	0	0	0.778514	0	0.004683
JMY	0	0	0.807697	0	0.00556	0	0	0.783637	0	0.004826
PLEKHA2	0	0	0.805608	0	0.00586	0	0	0.726355	0	0.004591
SLC25A11	0	0	0.803719	0	0.005421	0	0	0.825141	0	0.006288
FUK	0	0	0.802759	0	0.005388	0	0	0.757495	0	0.004162
RAPH1	0	0	0.802153	0	0.005725	0	0	0.728217	0	0.004648
MAPK1	0	0	0.801881	0	0.005358	0	0	0.779909	0	0.004721
ZNF395	0	0	0.801263	0	0.005337	0	0	0.770416	0	0.004471
MYO5B	0	0	0.800136	0	0.005648	0	0	0.724311	0	0.004531
INO80D	0	0	0.799355	0	0.005274	0	0	0.786872	0	0.004919
RPRD1A	0	0	0.798317	0	0.00558	0	0	0.726896	0	0.004607
KCNJ11	0	0	0.797366	0	0.005209	0	0	0.823195	0	0.006204
EHBP1	0	0	0.796772	0	0.00519	0	0	0.765991	0	0.004361
RICTOR	0	0	0.79549	0	0.005149	0	0	0.760983	0	0.004242
TRAF2	0	0	0.794489	0	0.005118	0	0	0.803206	0	0.005438
TPI1	0	0	0.794318	0	0.005113	0	0	0.820207	0	0.006078
NDUFA1	0	0	0.794264	0	0.005111	0	0	0.750771	0	0.004014
RUFY2	0	0	0.794084	0	0.005105	0	0	0.780449	0	0.004736
NSUN3	0	0	0.791962	0	0.00504	0	0	0.768279	0	0.004418
ZDHHC17	0	0	0.789209	0	0.004957	0	0	0.776247	0	0.004622
PBX3	0	0	0.788335	0	0.004931	0	0	0.747328	0	0.003941
BAHD1	0	0	0.787067	0	0.005189	0	0	0.711245	0	0.004171
IGFBP4	0	0	0.786603	0	0.00488	0	0	0.794076	0	0.005138
UBAP2L	0	0	0.785793	0	0.004856	0	0	0.754352	0	0.004092
CAPN5	0	0	0.78371	0	0.004797	0	0	0.782436	0	0.004792
C22orf29	0	0	0.782775	0	0.005051	0	0	0.701294	0	0.003926
VPS13D	0	0	0.781334	0	0.00473	0	0	0.783121	0	0.004811
FUT1	0	0	0.780159	0	0.004698	0	0	0.789011	0	0.004983
DISC1	0	0	0.779474	0	0.004949	0	0	0.727613	0	0.004629
SLC27A5	0	0	0.778303	0	0.004648	0	0	0.74596	0	0.003912
DPY19L4	0	0	0.777461	0	0.004625	0	0	0.804308	0	0.005476
PARP1	0	0	0.775817	0	0.007851	0	0	0.704038	0	0.005813
DOCK9	0	0	0.774519	0	0.00787	0	0	0.645976	0	0.004279
C5orf42	0	0	0.774398	0	0.004544	0	0	0.775857	0	0.004612
SGMS1	0	0	0.774221	0	0.007847	0	0	0.635584	0	0.003957
SIRT1	0	0	0.771834	0	0.004478	0	0	0.752343	0	0.004048
ZNF251	0	0	0.770575	0	0.004446	0	0	0.754358	0	0.004092
SLC25A21	0	0	0.770323	0	0.00444	0	0	0.787622	0	0.004941
CCNT2	0	0	0.769562	0	0.004421	0	0	0.79407	0	0.005138
GSK3B	0	0	0.769052	0	0.004408	0	0	0.770286	0	0.004468
FFAR3	0	0	0.767322	0	0.007238	0	0	0.709134	0	0.006084
BCL11B	0	0	0.767091	0	0.007223	0	0	0.677243	0	0.004669
CPE	0	0	0.766921	0	0.004356	0	0	0.811259	0	0.005727
DOCK7	0	0	0.766657	0	0.00435	0	0	0.766829	0	0.004382
TXNL4A	0	0	0.765468	0	0.004549	0	0	0.704099	0	0.003993
ABI2	0	0	0.764697	0	0.007066	0	0	0.682394	0	0.004858
LSM14A	0	0	0.763568	0	0.004275	0	0	0.793749	0	0.005128
DSG2	0	0	0.763117	0	0.00706	0	0	0.669551	0	0.005187
UTRN	0	0	0.761722	0	0.004451	0	0	0.70884	0	0.004109
ERLIN1	0	0	0.761276	0	0.006943	0	0	0.668746	0	0.005151
ESR1	0	0	0.758472	0	0.004157	0	0	0.759173	0	0.0042
RNF187	0	0	0.757778	0	0.004142	0	0	0.799816	0	0.005323
MAML1	0	0	0.757159	0	0.004128	0	0	0.752604	0	0.004053
C1orf9	0	0	0.755657	0	0.004299	0	0	0.716284	0	0.004304
ZYG11B	0	0	0.755597	0	0.004297	0	0	0.7199	0	0.004404
PMPCA	0	0	0.755535	0	0.004091	0	0	0.80807	0	0.00561
ATG16L1	0	0	0.755196	0	0.006578	0	0	0.658401	0	0.004722
RNF115	0	0	0.75427	0	0.006525	0	0	0.633536	0	0.003899
IGFBP3	0	0	0.751631	0	0.004202	0	0	0.751929	0	0.005474
C18orf22	0	0	0.751267	0	0.003999	0	0	0.77241	0	0.004522
SPET8	0	0	0.747905	0	0.003928	0	0	0.771643	0	0.004502
CAPRIN1	0	0	0.747903	0	0.003927	0	0	0.757757	0	0.004168
KCNK10	0	0	0.747708	0	0.004111	0	0	0.789539	0	0.007401
H1FX	0	0	0.747614	0	0.003921	0	0	0.785797	0	0.004888
PRKRIP1	0	0	0.746721	0	0.006121	0	0	0.633159	0	0.003888
CGGBP1	0	0	0.745806	0	0.003884	0	0	0.786601	0	0.004911
SHE	0	0	0.744992	0	0.00405	0	0	0.739178	0	0.005003
FSCN1	0	0	0.744274	0	0.005999	0	0	0.658457	0	0.004724
ARMC10	0	0	0.744181	0	0.004032	0	0	0.719545	0	0.004394
GNG2	0	0	0.744135	0	0.005923	0	0	0.708667	0	0.006058
LAMP2	0	0	0.743174	0	0.004009	0	0	0.705868	0	0.004036
DCUN1D5	0	0	0.74164	0	0.0038	0	0	0.799776	0	0.005322
RCSD1	0	0	0.741548	0	0.003798	0	0	0.774536	0	0.004577
INADL	0	0	0.741524	0	0.005866	0	0	0.648357	0	0.004359
IFT80	0	0	0.740152	0	0.003771	0	0	0.778108	0	0.004672
RAD1	0	0	0.739522	0	0.003759	0	0	0.745189	0	0.003897
PHKA2	0	0	0.736101	0	0.003693	0	0	0.782701	0	0.004799
SRFBP1	0	0	0.734642	0	0.005555	0	0	0.652644	0	0.004508
OTUD7B	0	0	0.734283	0	0.003821	0	0	0.704895	0	0.004012
NPTN	0	0	0.732945	0	0.003794	0	0	0.76656	0	0.006112
ZNF662	0	0	0.732479	0	0.003625	0	0	0.770866	0	0.004483
PDSS1	0	0	0.728003	0	0.005227	0	0	0.652301	0	0.003898
BCL7B	0	0	0.727717	0	0.003538	0	0	0.76925	0	0.004442
SERINC5	0	0	0.724165	0	0.005131	0	0	0.634904	0	0.003938
AHCYL1	0	0	0.723125	0	0.005092	0	0	0.656716	0	0.004658
KIAA1731	0	0	0.722732	0	0.003451	0	0	0.75406	0	0.004085
PPP1R14C	0	0	0.722392	0	0.003445	0	0	0.757321	0	0.004158
HMGCL	0	0	0.721369	0	0.003427	0	0	0.766863	0	0.004383
ZFP28	0	0	0.720153	0	0.003407	0	0	0.817755	0	0.005979
PAIP1	0	0	0.719907	0	0.003403	0	0	0.784649	0	0.004855
LAMP3	0	0	0.719547	0	0.011752	0	0	0.599115	0	0.003936
ZNF419	0	0	0.71889	0	0.003386	0	0	0.782054	0	0.004781
WDR89	0	0	0.717455	0	0.003362	0	0	0.765521	0	0.00435
PRIMA1	0	0	0.717074	0	0.011272	0	0	0.599593	0	0.003952
NFAT5	0	0	0.714758	0	0.003317	0	0	0.778972	0	0.004696
VPS24	0	0	0.71405	0	0.00477	0	0	0.6691	0	0.005167
TRPT1	0	0	0.713756	0	0.003301	0	0	0.79872	0	0.005287
IPO7	0	0	0.712438	0	0.00328	0	0	0.785135	0	0.004869
BAG5	0	0	0.71207	0	0.004704	0	0	0.669824	0	0.0052
RAD54L	0	0	0.71196	0	0.003272	0	0	0.795281	0	0.005176
CD79A	0	0	0.711835	0	0.00327	0	0	0.840952	0	0.007045
E2F2	0	0	0.71045	0	0.003248	0	0	0.802496	0	0.005414
ZNF670	0	0	0.708721	0	0.003346	0	0	0.731773	0	0.004758
ACVR2A	0	0	0.70861	0	0.003219	0	0	0.803838	0	0.00546
INTS6	0	0	0.708274	0	0.004581	0	0	0.634507	0	0.003926
ALS2CR4	0	0	0.707289	0	0.009682	0	0	0.598559	0	0.003918
CLDN12	0	0	0.70666	0	0.003189	0	0	0.820714	0	0.006099
RPS6KA2	0	0	0.706219	0	0.004517	0	0	0.642887	0	0.004179
PPFIBP1	0	0	0.705294	0	0.003168	0	0	0.763826	0	0.004309
VPS37A	0	0	0.705076	0	0.003165	0	0	0.743784	0	0.003868
RARS	0	0	0.704825	0	0.00697	0	0	0.521755	0	0.004018
HECTD2	0	0	0.703351	0	0.003139	0	0	0.793375	0	0.005116
NOVA1	0	0	0.702751	0	0.00313	0	0	0.754268	0	0.00409
DHX8	0	0	0.700612	0	0.004349	0	0	0.647529	0	0.004331
ZNF592	0	0	0.699412	0	0.004314	0	0	0.634629	0	0.00393
TMCC1	0	0	0.698841	0	0.003072	0	0	0.785512	0	0.00488
MEGF11	0	0	0.698412	0	0.003179	0	0	0.706026	0	0.004039
ACER2	0	0	0.698093	0	0.004276	0	0	0.646573	0	0.004299
ABHD4	0	0	0.697816	0	0.00317	0	0	0.719785	0	0.004401
EIF3A	0	0	0.696733	0	0.004238	0	0	0.634199	0	0.003917
TMEM66	0	0	0.696628	0	0.007416	0	0	0.573943	0	0.004382
IDH2	0	0	0.696512	0	0.004198	0	0	0.725993	0	0.007154
CTTNBP2NL	0	0	0.694908	0	0.004188	0	0	0.639107	0	0.004062
GRB2	0	0	0.694848	0	0.003014	0	0	0.829892	0	0.0065
LMAN1	0	0	0.694363	0	0.004173	0	0	0.64287	0	0.004179
hsa-mir-1179	0	0	0.693392	0	0.005652	0	0	0.615365	0	0.004229
ARCN1	0	0	0.690689	0	0.004074	0	0	0.639656	0	0.004079
H6PD	0	0	0.69059	0	0.004072	0	0	0.650414	0	0.004429
FAM98B	0	0	0.690403	0	0.004067	0	0	0.639388	0	0.004071
RGS14	0	0	0.690216	0	0.00771	0	0	0.604928	0	0.004132
KCNIP2	0	0	0.690138	0	0.003053	0	0	0.736536	0	0.004913
PWP2	0	0	0.689123	0	0.002935	0	0	0.780175	0	0.004729
LBR	0	0	0.68885	0	0.003995	0	0	0.690911	0	0.005201
C11orf2	0	0	0.688451	0	0.002925	0	0	0.752849	0	0.004059
C1orf127	0	0	0.687656	0	0.003996	0	0	0.660967	0	0.004823
TOMM7	0	0	0.685794	0	0.002889	0	0	0.809868	0	0.005675
SEC22A	0	0	0.685558	0	0.003913	0	0	0.669346	0	0.0044
HDAC10	0	0	0.685362	0	0.002884	0	0	0.817119	0	0.005953
POGZ	0	0	0.68512	0	0.00288	0	0	0.806907	0	0.005568
SAMD12	0	0	0.684992	0	0.002879	0	0	0.777544	0	0.004657
RRP12	0	0	0.684778	0	0.002876	0	0	0.84015	0	0.007003
ARAF	0	0	0.684416	0	0.002871	0	0	0.801331	0	0.005374
SVIL	0	0	0.68402	0	0.006459	0	0	0.564926	0	0.004015
ERMAP	0	0	0.683702	0	0.002862	0	0	0.777867	0	0.004666
PCDHGB4	0	0	0.682393	0	0.003865	0	0	0.637043	0	0.004
SYNJ2	0	0	0.681593	0	0.003846	0	0	0.633185	0	0.003889
TCF7L2	0	0	0.681412	0	0.002832	0	0	0.790024	0	0.005013
B4GALT1	0	0	0.681341	0	0.00384	0	0	0.64378	0	0.004208
LONP2	0	0	0.680104	0	0.00381	0	0	0.650425	0	0.00443
CSNK2A1	0	0	0.67968	0	0.0038	0	0	0.649583	0	0.004401
SLAMF7	0	0	0.679123	0	0.002802	0	0	0.846984	0	0.007375
MSX1	0	0	0.678845	0	0.002892	0	0	0.716136	0	0.0043
AKAP9	0	0	0.678342	0	0.002792	0	0	0.766916	0	0.004384
PCYT2	0	0	0.678073	0	0.002788	0	0	0.799547	0	0.005315
BAG1	0	0	0.677216	0	0.002778	0	0	0.758103	0	0.004176
PECR	0	0	0.676815	0	0.007475	0	0	0.624629	0	0.004825
PTPN14	0	0	0.676147	0	0.003718	0	0	0.674486	0	0.005418
TMEM140	0	0	0.6761	0	0.002763	0	0	0.800795	0	0.005356
CXCL11	0	0	0.676009	0	0.002762	0	0	0.812357	0	0.005768
SP140	0	0	0.675801	0	0.00276	0	0	0.803145	0	0.005436
WDR82	0	0	0.675677	0	0.002758	0	0	0.802926	0	0.005429
EVPLL	0	0	0.67495	0	0.003691	0	0	0.631294	0	0.003836
GATA5	0	0	0.67464	0	0.002745	0	0	0.853158	0	0.007741
MRPL16	0	0	0.674428	0	0.002833	0	0	0.759139	0	0.005774
DHX32	0	0	0.674016	0	0.005841	0	0	0.587721	0	0.005062
DOPEY1	0	0	0.673438	0	0.003631	0	0	0.649987	0	0.003836
ZNF621	0	0	0.672915	0	0.002724	0	0	0.802708	0	0.005421
CTTN	0	0	0.672902	0	0.005778	0	0	0.591282	0	0.005267
RAB18	0	0	0.672406	0	0.002717	0	0	0.813121	0	0.005797
C7orf44	0	0	0.67142	0	0.005697	0	0	0.563649	0	0.003967
EBF1	0	0	0.671077	0	0.002789	0	0	0.727873	0	0.004637
IL21R	0	0	0.670396	0	0.002693	0	0	0.828724	0	0.006447
SNX1	0	0	0.669969	0	0.003581	0	0	0.67463	0	0.005425
SLC12A2	0	0	0.668821	0	0.003556	0	0	0.65215	0	0.004491
BRD1	0	0	0.668532	0	0.002756	0	0	0.698803	0	0.003868
VKORC1L1	0	0	0.667805	0	0.003535	0	0	0.659382	0	0.00476
CCNY	0	0	0.667273	0	0.005976	0	0	0.601543	0	0.004016
KCNN2	0	0	0.667262	0	0.006714	0	0	0.604045	0	0.004215
CCDC120	0	0	0.667018	0	0.006659	0	0	0.604834	0	0.004056
GAS7	0	0	0.666617	0	0.005937	0	0	0.633977	0	0.005401
ATP13A2	0	0	0.665712	0	0.002636	0	0	0.742423	0	0.00384
CPD	0	0	0.665415	0	0.003485	0	0	0.667582	0	0.0051
EEPD1	0	0	0.66531	0	0.006629	0	0	0.641266	0	0.004358
LY9	0	0	0.664078	0	0.003434	0	0	0.714298	0	0.006381
APOE	0	0	0.664035	0	0.005962	0	0	0.659395	0	0.005963
HMGCLL1	0	0	0.663771	0	0.002695	0	0	0.755801	0	0.005632
SAV1	0	0	0.663744	0	0.003427	0	0	0.669244	0	0.004397
TRAF3IP3	0	0	0.663153	0	0.002606	0	0	0.795824	0	0.005193
GXYLT1	0	0	0.662944	0	0.003434	0	0	0.656825	0	0.004662
BAG4	0	0	0.66196	0	0.003414	0	0	0.641347	0	0.004131
RABGAP1L	0	0	0.660763	0	0.003368	0	0	0.705039	0	0.005865
QSER1	0	0	0.659584	0	0.002565	0	0	0.790836	0	0.005038
AMMECR1	0	0	0.659235	0	0.002561	0	0	0.761986	0	0.004266
TOR1AIP2	0	0	0.659035	0	0.003356	0	0	0.65623	0	0.00464
NDUFA2	0	0	0.659001	0	0.002558	0	0	0.782293	0	0.004788
PCDHGB5	0	0	0.658151	0	0.003339	0	0	0.677318	0	0.005558
LMO2	0	0	0.657877	0	0.00611	0	0	0.65776	0	0.004998
NTRK2	0	0	0.656949	0	0.002535	0	0	0.771117	0	0.004489
TJP1	0	0	0.656896	0	0.003315	0	0	0.641366	0	0.004132
MYBL2	0	0	0.656628	0	0.002532	0	0	0.794022	0	0.005136
ALG10	0	0	0.655843	0	0.003294	0	0	0.648621	0	0.004368
MARCH6	0	0	0.65583	0	0.003294	0	0	0.64877	0	0.004373
HEATR5B	0	0	0.655812	0	0.002522	0	0	0.779614	0	0.004713
FBXO21	0	0	0.655419	0	0.003286	0	0	0.691581	0	0.006366
THSD4	0	0	0.655241	0	0.005316	0	0	0.608994	0	0.004279
CTBP2	0	0	0.65523	0	0.005864	0	0	0.646507	0	0.006003
LRP12	0	0	0.655009	0	0.003279	0	0	0.663963	0	0.004945
GEN1	0	0	0.654431	0	0.002582	0	0	0.734772	0	0.004855
CAMK4	0	0	0.654406	0	0.003247	0	0	0.690824	0	0.005197
NSUN7	0	0	0.654129	0	0.007253	0	0	0.583858	0	0.004363
RHPN2	0	0	0.653638	0	0.005381	0	0	0.619536	0	0.004151
UBXN7	0	0	0.653605	0	0.003252	0	0	0.649668	0	0.004404
GFOD1	0	0	0.653036	0	0.002566	0	0	0.7507	0	0.005426
WDR20	0	0	0.652612	0	0.005709	0	0	0.613712	0	0.004374
AIG1	0	0	0.652257	0	0.003207	0	0	0.667339	0	0.004336
ZNF470	0	0	0.651966	0	0.005672	0	0	0.615862	0	0.004457
DYNC1I2	0	0	0.651748	0	0.004773	0	0	0.587384	0	0.005043
PTK7	0	0	0.651503	0	0.005645	0	0	0.608725	0	0.00419
CCDC71	0	0	0.650642	0	0.005597	0	0	0.608049	0	0.004166
KIAA0125	0	0	0.650298	0	0.003172	0	0	0.712461	0	0.006273
PCDHGB7	0	0	0.647974	0	0.003149	0	0	0.639031	0	0.00406
PLA2G3	0	0	0.64737	0	0.005076	0	0	0.629272	0	0.004501
PIGM	0	0	0.64525	0	0.003101	0	0	0.638449	0	0.004042
NIPAL3	0	0	0.642748	0	0.003058	0	0	0.637787	0	0.004022
RALY	0	0	0.642277	0	0.00305	0	0	0.638277	0	0.004037
PTPLB	0	0	0.641317	0	0.003034	0	0	0.641397	0	0.004133
C5orf20	0	0	0.640868	0	0.003008	0	0	0.668258	0	0.004365
APOL3	0	0	0.640676	0	0.003005	0	0	0.710907	0	0.006183
PRSS22	0	0	0.640279	0	0.004763	0	0	0.614165	0	0.003976
MARCH3	0	0	0.640178	0	0.00508	0	0	0.596765	0	0.003962
FAM120AOS	0	0	0.639648	0	0.005035	0	0	0.630728	0	0.005112
CALHM2	0	0	0.638815	0	0.002992	0	0	0.652297	0	0.004496
BTRC	0	0	0.638682	0	0.00499	0	0	0.604571	0	0.004047
RNF122	0	0	0.638588	0	0.005041	0	0	0.641141	0	0.004354
TBC1D7	0	0	0.637489	0	0.004935	0	0	0.618746	0	0.004573
DYSF	0	0	0.637159	0	0.004636	0	0	0.613898	0	0.003968
TSPYL5	0	0	0.636895	0	0.004909	0	0	0.598983	0	0.003865
C5orf32	0	0	0.636731	0	0.002958	0	0	0.637566	0	0.004016
PARD3B	0	0	0.636081	0	0.002947	0	0	0.646815	0	0.004307
UHMK1	0	0	0.635454	0	0.002937	0	0	0.636581	0	0.003987
PHF21B	0	0	0.634842	0	0.01088	0	0	0.533625	0	0.004164
PIP4K2B	0	0	0.634542	0	0.004805	0	0	0.609417	0	0.004215
PRKACB	0	0	0.634521	0	0.005292	0	0	0.585061	0	0.004498
SPIN1	0	0	0.634484	0	0.004802	0	0	0.614122	0	0.00439
TOR1AIP1	0	0	0.634261	0	0.002918	0	0	0.659902	0	0.004781
NT5C2	0	0	0.633736	0	0.00477	0	0	0.619817	0	0.004617
KANK2	0	0	0.632544	0	0.00477	0	0	0.626074	0	0.003878
PLAG1	0	0	0.632458	0	0.004354	0	0	0.615008	0	0.004511
EPN2	0	0	0.631166	0	0.00512	0	0	0.594979	0	0.004976
FAHD2B	0	0	0.630805	0	0.002847	0	0	0.679792	0	0.004761
SEMA4B	0	0	0.630581	0	0.002844	0	0	0.681049	0	0.004808
BTBD9	0	0	0.629645	0	0.002845	0	0	0.63983	0	0.004084
hsa-mir-1305	0	0	0.629491	0	0.003358	0	0	0.623804	0	0.004046
MVD	0	0	0.629264	0	0.002824	0	0	0.667617	0	0.004344
SERTAD2	0	0	0.628541	0	0.006032	0	0	0.552115	0	0.003838
HOXB3	0	0	0.628079	0	0.004538	0	0	0.609655	0	0.004224
STRBP	0	0	0.626169	0	0.003893	0	0	0.581733	0	0.004746
AMIGO2	0	0	0.625894	0	0.005852	0	0	0.561942	0	0.004223
PAFAH1B2	0	0	0.625192	0	0.002778	0	0	0.674678	0	0.005427
LILRB1	0	0	0.624201	0	0.002748	0	0	0.720784	0	0.006791
SLC29A1	0	0	0.623073	0	0.005854	0	0	0.574482	0	0.004014
SH2B3	0	0	0.623064	0	0.004362	0	0	0.595401	0	0.003917
LDOC1L	0	0	0.621458	0	0.004288	0	0	0.600013	0	0.003898
BEND7	0	0	0.619942	0	0.008298	0	0	0.526168	0	0.003845
HOPX	0	0	0.619682	0	0.003933	0	0	0.618985	0	0.004677
ARHGEF6	0	0	0.619235	0	0.004249	0	0	0.639173	0	0.004287
STK4	0	0	0.615444	0	0.002624	0	0	0.658627	0	0.004073
ANKRD29	0	0	0.615431	0	0.004117	0	0	0.634541	0	0.004135
NXPH3	0	0	0.6154	0	0.003806	0	0	0.61872	0	0.004665
RBPMS	0	0	0.613943	0	0.00331	0	0	0.534152	0	0.00464
DTX1	0	0	0.61393	0	0.004044	0	0	0.613755	0	0.004595
RAB11FIP3	0	0	0.613642	0	0.004672	0	0	0.575743	0	0.004043
PLXNC1	0	0	0.6129	0	0.00509	0	0	0.553138	0	0.003875
FADS2	0	0	0.612575	0	0.003798	0	0	0.646504	0	0.005253
SLC39A1	0	0	0.612021	0	0.005189	0	0	0.596675	0	0.004987
ZNF436	0	0	0.611865	0	0.003964	0	0	0.606755	0	0.004121
BACH2	0	0	0.611151	0	0.004565	0	0	0.580104	0	0.00421
PIN1	0	0	0.611016	0	0.003938	0	0	0.614323	0	0.004397
PPP1R16B	0	0	0.610852	0	0.003967	0	0	0.639923	0	0.004312
CD180	0	0	0.609676	0	0.002546	0	0	0.695296	0	0.005393
FXYD5	0	0	0.609373	0	0.003707	0	0	0.652635	0	0.005572
NCALD	0	0	0.608906	0	0.003625	0	0	0.599029	0	0.003934
DFNA5	0	0	0.608823	0	0.004885	0	0	0.570211	0	0.004599
KLRG1	0	0	0.607213	0	0.003854	0	0	0.657137	0	0.004971
SLC22A15	0	0	0.607016	0	0.003391	0	0	0.581264	0	0.004723
NTRK3	0	0	0.60565	0	0.00354	0	0	0.600303	0	0.003975
SMAD1	0	0	0.605447	0	0.004851	0	0	0.573193	0	0.003968
LRRC1	0	0	0.60533	0	0.003765	0	0	0.603272	0	0.004003
CXCL12	0	0	0.605063	0	0.003789	0	0	0.625153	0	0.003852
EYA2	0	0	0.603381	0	0.006496	0	0	0.532923	0	0.004133
ZNF626	0	0	0.601491	0	0.003656	0	0	0.598792	0	0.00386
REC8	0	0	0.599982	0	0.003458	0	0	0.614777	0	0.003995
TRIOBP	0	0	0.599594	0	0.003223	0	0	0.574171	0	0.004392
STEAP2	0	0	0.599336	0	0.003217	0	0	0.590924	0	0.005246
TCF7	0	0	0.597697	0	0.00405	0	0	0.61198	0	0.005878
FBXO34	0	0	0.597558	0	0.003549	0	0	0.608865	0	0.004195
PYGL	0	0	0.597394	0	0.005987	0	0	0.517029	0	0.00424
SH3KBP1	0	0	0.597108	0	0.003537	0	0	0.65188	0	0.006368
ATP8B3	0	0	0.596383	0	0.005911	0	0	0.508966	0	0.003863
LYSMD2	0	0	0.595661	0	0.003526	0	0	0.664679	0	0.005313
CCNE2	0	0	0.595657	0	0.005441	0	0	0.529639	0	0.003893
EFHD2	0	0	0.594613	0	0.003327	0	0	0.612595	0	0.003927
SAP30	0	0	0.594455	0	0.003467	0	0	0.608864	0	0.004195
FAM78B	0	0	0.594076	0	0.003485	0	0	0.64895	0	0.004639
CDC42EP3	0	0	0.593913	0	0.005333	0	0	0.552058	0	0.005017
TNFAIP8	0	0	0.592831	0	0.003452	0	0	0.649764	0	0.00467
SUGT1	0	0	0.592135	0	0.005175	0	0	0.561866	0	0.004
SDR42E1	0	0	0.591849	0	0.003401	0	0	0.61189	0	0.004305
TXLNB	0	0	0.591149	0	0.00341	0	0	0.653497	0	0.004818
GNG4	0	0	0.590935	0	0.003404	0	0	0.670805	0	0.005621
C20orf27	0	0	0.588583	0	0.003321	0	0	0.601972	0	0.003961
TSHZ1	0	0	0.588169	0	0.003311	0	0	0.608568	0	0.004185
SHROOM2	0	0	0.587607	0	0.003521	0	0	0.571957	0	0.003973
ENTPD1	0	0	0.587552	0	0.00507	0	0	0.6544	0	0.004752
TMEM30B	0	0	0.587481	0	0.003295	0	0	0.613483	0	0.004365
AGAP2	0	0	0.587287	0	0.003315	0	0	0.651837	0	0.004752
AP2A2	0	0	0.586747	0	0.003099	0	0	0.607744	0	0.004233
C10orf41	0	0	0.586695	0	0.005275	0	0	0.540275	0	0.004488
GAS1	0	0	0.586121	0	0.003263	0	0	0.614091	0	0.004388
FGD1	0	0	0.58563	0	0.004469	0	0	0.621482	0	0.004415
CD1D	0	0	0.585449	0	0.003271	0	0	0.667905	0	0.005472
ADAM12	0	0	0.584896	0	0.003258	0	0	0.635293	0	0.004159
SUV39H1	0	0	0.584714	0	0.003254	0	0	0.634553	0	0.004135
TMPRSS13	0	0	0.584336	0	0.003049	0	0	0.60212	0	0.004036
EEF1E1	0	0	0.583512	0	0.003203	0	0	0.604533	0	0.004045
GLG1	0	0	0.582886	0	0.00272	0	0	0.542227	0	0.005139
HECA	0	0	0.582424	0	0.003201	0	0	0.642387	0	0.004398
GPX8	0	0	0.582372	0	0.003913	0	0	0.597268	0	0.005019
KLHDC7B	0	0	0.581727	0	0.003163	0	0	0.620843	0	0.00466
UVRAG	0	0	0.581571	0	0.003159	0	0	0.630111	0	0.005081
ASPH	0	0	0.580799	0	0.003142	0	0	0.600679	0	0.003919
SMAD2	0	0	0.579731	0	0.003746	0	0	0.555024	0	0.003946
SLC11A2	0	0	0.578732	0	0.003714	0	0	0.561727	0	0.004214
ZNF853	0	0	0.578694	0	0.004062	0	0	0.593975	0	0.003963
CCNH	0	0	0.578332	0	0.004049	0	0	0.637741	0	0.006039
LIMCH1	0	0	0.577757	0	0.004445	0	0	0.562042	0	0.004007
FUT4	0	0	0.577678	0	0.003095	0	0	0.627711	0	0.003926
APH1A	0	0	0.576961	0	0.003735	0	0	0.58507	0	0.004435
FIBIN	0	0	0.576829	0	0.003656	0	0	0.55217	0	0.00384
PACSIN3	0	0	0.576668	0	0.004706	0	0	0.51048	0	0.003929
RERE	0	0	0.576517	0	0.00439	0	0	0.572468	0	0.004439
hsa-mir-526b	0	0	0.576456	0	0.002821	0	0	0.535937	0	0.00386
DLX3	0	0	0.575227	0	0.004646	0	0	0.526775	0	0.00387
PARD3	0	0	0.574776	0	0.002742	0	0	0.592662	0	0.00535
POPDC2	0	0	0.573911	0	0.002995	0	0	0.616108	0	0.004467
ANK1	0	0	0.573461	0	0.003006	0	0	0.66673	0	0.005413
PPM1M	0	0	0.572968	0	0.002996	0	0	0.638574	0	0.004267
TTLL10	0	0	0.571784	0	0.002691	0	0	0.582223	0	0.004771
SPATA6	0	0	0.570943	0	0.004156	0	0	0.570066	0	0.004333
SYNC	0	0	0.570707	0	0.003782	0	0	0.620146	0	0.005025
MSRB3	0	0	0.57068	0	0.003781	0	0	0.593442	0	0.003946
NOTCH1	0	0	0.570113	0	0.002776	0	0	0.598455	0	0.003915
ANXA11	0	0	0.569807	0	0.004111	0	0	0.560425	0	0.003946
C15orf26	0	0	0.569629	0	0.003514	0	0	0.578992	0	0.004185
GRIK3	0	0	0.568917	0	0.002794	0	0	0.632797	0	0.00464
TBC1D19	0	0	0.568701	0	0.002891	0	0	0.598548	0	0.003852
ANO5	0	0	0.568222	0	0.003409	0	0	0.554178	0	0.003914
ADRB1	0	0	0.568214	0	0.002742	0	0	0.608644	0	0.004266
AGMAT	0	0	0.567305	0	0.00303	0	0	0.606856	0	0.005673
GARNL3	0	0	0.566489	0	0.004247	0	0	0.535965	0	0.004274
RAVER2	0	0	0.565942	0	0.003348	0	0	0.574857	0	0.004836
ATF7IP2	0	0	0.565559	0	0.002993	0	0	0.591871	0	0.004817
SACS	0	0	0.565181	0	0.003965	0	0	0.533053	0	0.004036
SMO	0	0	0.565026	0	0.00282	0	0	0.622064	0	0.004712
RPAIN	0	0	0.564893	0	0.003596	0	0	0.608395	0	0.004497
TEAD1	0	0	0.564412	0	0.003673	0	0	0.607494	0	0.003932
FAM78A	0	0	0.563928	0	0.002817	0	0	0.636272	0	0.004191
WASF3	0	0	0.562306	0	0.003254	0	0	0.563903	0	0.004308
PTPRT	0	0	0.56226	0	0.003252	0	0	0.56017	0	0.004149
E2F7	0	0	0.561765	0	0.003842	0	0	0.535767	0	0.004155
ADAMTS14	0	0	0.560921	0	0.003812	0	0	0.54965	0	0.004872
RNF213	0	0	0.560539	0	0.003024	0	0	0.571458	0	0.00389
DYNLL1	0	0	0.56045	0	0.003768	0	0	0.573712	0	0.004496
POU3F1	0	0	0.560165	0	0.002748	0	0	0.659649	0	0.005081
SMYD2	0	0	0.560112	0	0.003843	0	0	0.640433	0	0.004247
RAPGEF2	0	0	0.559787	0	0.003746	0	0	0.561373	0	0.003981
FCHO1	0	0	0.558588	0	0.002982	0	0	0.602059	0	0.005254
DUS2L	0	0	0.558546	0	0.002718	0	0	0.652459	0	0.004776
RAC1	0	0	0.55775	0	0.003678	0	0	0.565039	0	0.004124
RANBP17	0	0	0.557669	0	0.003139	0	0	0.552159	0	0.00384
C14orf128	0	0	0.557652	0	0.003897	0	0	0.533933	0	0.004179
SLC37A3	0	0	0.557619	0	0.002686	0	0	0.64161	0	0.005699
CAMK1	0	0	0.556207	0	0.003345	0	0	0.614404	0	0.004755
SLC1A2	0	0	0.555934	0	0.002672	0	0	0.640031	0	0.004316
TNIP1	0	0	0.55574	0	0.002921	0	0	0.577852	0	0.004123
TJP3	0	0	0.554708	0	0.003791	0	0	0.543305	0	0.00465
TNS3	0	0	0.55405	0	0.003637	0	0	0.661148	0	0.005031
LASS5	0	0	0.553501	0	0.003542	0	0	0.563595	0	0.004067
CLIP1	0	0	0.553421	0	0.00354	0	0	0.564139	0	0.004088
KDSR	0	0	0.553391	0	0.00327	0	0	0.594224	0	0.003972
EIF1	0	0	0.553224	0	0.00261	0	0	0.628013	0	0.004981
HN1L	0	0	0.55226	0	0.003014	0	0	0.569395	0	0.00456
LRAT	0	0	0.551823	0	0.002587	0	0	0.604659	0	0.00405
USP19	0	0	0.55181	0	0.003691	0	0	0.54535	0	0.004764
CBFA2T2	0	0	0.550788	0	0.00346	0	0	0.565537	0	0.004144
PEX2	0	0	0.55001	0	0.00346	0	0	0.532257	0	0.004002
DSN1	0	0	0.549771	0	0.002685	0	0	0.570725	0	0.003928
BMPR1B	0	0	0.549659	0	0.003173	0	0	0.593816	0	0.003958
GRHL2	0	0	0.549084	0	0.0036	0	0	0.548958	0	0.004979
CXCR4	0	0	0.548683	0	0.00255	0	0	0.679167	0	0.006093
TMEM214	0	0	0.548633	0	0.002535	0	0	0.604208	0	0.004034
EIF2B5	0	0	0.546782	0	0.003171	0	0	0.609747	0	0.004004
F11R	0	0	0.546493	0	0.003511	0	0	0.515561	0	0.004167
ZNF248	0	0	0.545168	0	0.002712	0	0	0.571901	0	0.003905
ATP10A	0	0	0.543833	0	0.002833	0	0	0.564586	0	0.004338
ZNF578	0	0	0.541888	0	0.004557	0	0	0.42235	0	0.005871
ZBTB24	0	0	0.541648	0	0.002544	0	0	0.573811	0	0.004041
EIF4G3	0	0	0.541009	0	0.003187	0	0	0.567999	0	0.004245
CHCHD7	0	0	0.540249	0	0.002949	0	0	0.619817	0	0.005009
NBPF3	0	0	0.539838	0	0.003156	0	0	0.574236	0	0.00452
CD59	0	0	0.537612	0	0.002751	0	0	0.573321	0	0.003972
SLFN5	0	0	0.537558	0	0.003117	0	0	0.53025	0	0.003918
PI4KA	0	0	0.537524	0	0.003097	0	0	0.578982	0	0.00475
RTKN2	0	0	0.537463	0	0.003114	0	0	0.537435	0	0.004232
ANK3	0	0	0.536671	0	0.003076	0	0	0.57524	0	0.004567
CD99L2	0	0	0.535933	0	0.002547	0	0	0.576228	0	0.004061
ANTXR1	0	0	0.53568	0	0.002673	0	0	0.571658	0	0.004671
SLC26A7	0	0	0.533611	0	0.002634	0	0	0.566803	0	0.004438
NUMB	0	0	0.530586	0	0.002931	0	0	0.586293	0	0.005145
SAP30L	0	0	0.530392	0	0.002739	0	0	0.594758	0	0.00399
TAF4B	0	0	0.530097	0	0.002936	0	0	0.53362	0	0.00406
TULP3	0	0	0.530017	0	0.002785	0	0	0.611165	0	0.00405
C18orf1	0	0	0.52989	0	0.006689	0	0	0.494067	0	0.004123
PISD	0	0	0.529507	0	0.00256	0	0	0.557185	0	0.004029
EYA1	0	0	0.528705	0	0.002546	0	0	0.561272	0	0.004195
PCDHGA11	0	0	0.528541	0	0.002884	0	0	0.560923	0	0.003964
MED12L	0	0	0.527779	0	0.002566	0	0	0.577072	0	0.004111
SHFM1	0	0	0.527385	0	0.00268	0	0	0.610627	0	0.00459
TCEAL4	0	0	0.525439	0	0.002944	0	0	0.533935	0	0.004179
MEX3B	0	0	0.525102	0	0.002823	0	0	0.544275	0	0.004571
DNAJC7	0	0	0.524887	0	0.002632	0	0	0.602871	0	0.00428
SAE1	0	0	0.52475	0	0.005082	0	0	0.520249	0	0.004768
C17orf107	0	0	0.524715	0	0.002994	0	0	0.548015	0	0.00403
TRAK2	0	0	0.524036	0	0.002785	0	0	0.56672	0	0.004192
SMC1B	0	0	0.523692	0	0.002793	0	0	0.539279	0	0.004319
COG5	0	0	0.523262	0	0.002769	0	0	0.559879	0	0.003925
ADAT2	0	0	0.522747	0	0.00734	0	0	0.515795	0	0.004081
PDPK1	0	0	0.522368	0	0.00275	0	0	0.564458	0	0.0041
BMP1	0	0	0.521881	0	0.002622	0	0	0.614586	0	0.004166
FAM105B	0	0	0.520344	0	0.002722	0	0	0.533377	0	0.00405
LRRC8A	0	0	0.520142	0	0.00697	0	0	0.527451	0	0.004697
MBOAT2	0	0	0.517449	0	0.00254	0	0	0.606158	0	0.003891
LRCH4	0	0	0.51737	0	0.002538	0	0	0.612737	0	0.004103
ZNF780B	0	0	0.516957	0	0.00264	0	0	0.559683	0	0.003918
TTC17	0	0	0.516143	0	0.002624	0	0	0.564977	0	0.004121
FRS3	0	0	0.514937	0	0.00271	0	0	0.529396	0	0.003978
BCOR	0	0	0.514907	0	0.0026	0	0	0.559465	0	0.00391
C20orf4	0	0	0.514409	0	0.002604	0	0	0.550428	0	0.004918
ST5	0	0	0.513546	0	0.002738	0	0	0.543677	0	0.00386
AGPAT1	0	0	0.513164	0	0.002673	0	0	0.550875	0	0.0051
ODZ3	0	0	0.512849	0	0.006202	0	0	0.398258	0	0.004232
PRSS12	0	0	0.512674	0	0.002597	0	0	0.637896	0	0.004164
TCTA	0	0	0.511205	0	0.008055	0	0	0.486538	0	0.005102
CLSTN1	0	0	0.510946	0	0.00314	0	0	0.484577	0	0.004049
CALR	0	0	0.510777	0	0.007976	0	0	0.472544	0	0.004138
TMEM37	0	0	0.508205	0	0.007527	0	0	0.470236	0	0.004008
KIAA2022	0	0	0.508188	0	0.003416	0	0	0.542947	0	0.003906
RIMS4	0	0	0.507954	0	0.007591	0	0	0.473347	0	0.003911
N4BP2L2	0	0	0.505914	0	0.003339	0	0	0.542055	0	0.003872
PHF11	0	0	0.505592	0	0.005397	0	0	0.511389	0	0.003882
SLC24A3	0	0	0.50329	0	0.006872	0	0	0.475119	0	0.004004
RAB23	0	0	0.50194	0	0.005174	0	0	0.398581	0	0.00426
GABRB3	0	0	0.501339	0	0.006527	0	0	0.494477	0	0.00584
COL16A1	0	0	0.500119	0	0.004267	0	0	0.512808	0	0.005347
TDRKH	0	0	0.499224	0	0.004894	0	0	0.516931	0	0.004135
hsa-mir-3909	0	0	0.497336	0	0.003836	0	0	0.54017	0	0.004155
SLC6A16	0	0	0.495683	0	0.004648	0	0	0.519297	0	0.004251
FAM19A1	0	0	0.495297	0	0.005828	0	0	0.471252	0	0.004064
GPR98	0	0	0.494786	0	0.005837	0	0	0.474443	0	0.003968
ZFP36L1	0	0	0.494234	0	0.005718	0	0	0.471116	0	0.004057
TRIM13	0	0	0.490395	0	0.002734	0	0	0.409635	0	0.004435
PTCH1	0	0	0.486818	0	0.002793	0	0	0.550072	0	0.0042
PPIE	0	0	0.486268	0	0.004158	0	0	0.538348	0	0.00437
CPOX	0	0	0.484305	0	0.003985	0	0	0.511053	0	0.003868
LOC100131193	0	0	0.481353	0	0.004352	0	0	0.510245	0	0.003922
SUSD1	0	0	0.480629	0	0.005587	0	0	0.467785	0	0.004309
TBC1D22A	0	0	0.480559	0	0.004304	0	0	0.53008	0	0.005002
AMT	0	0	0.480256	0	0.005409	0	0	0.452637	0	0.00395
ARHGAP1	0	0	0.479471	0	0.005299	0	0	0.399974	0	0.00452
RPGRIP1	0	0	0.479196	0	0.00333	0	0	0.488688	0	0.003857
PRICKLE2	0	0	0.478779	0	0.004497	0	0	0.472437	0	0.003865
NGFR	0	0	0.478472	0	0.004117	0	0	0.522194	0	0.004633
NCAM2	0	0	0.47847	0	0.00444	0	0	0.48422	0	0.004917
STAT5A	0	0	0.47829	0	0.00417	0	0	0.511313	0	0.00397
RNF40	0	0	0.477271	0	0.007832	0	0	0.48369	0	0.004249
SCP2	0	0	0.474356	0	0.007277	0	0	0.491568	0	0.004751
EBF3	0	0	0.474102	0	0.007254	0	0	0.428985	0	0.004048
hsa-mir-940	0	0	0.473888	0	0.002978	0	0	0.533219	0	0.003864
TMTC4	0	0	0.473264	0	0.003531	0	0	0.554511	0	0.005314
SDC3	0	0	0.473245	0	0.005485	0	0	0.500049	0	0.004162
CD8B	0	0	0.472978	0	0.003115	0	0	0.491034	0	0.00397
YWHAB	0	0	0.472931	0	0.004888	0	0	0.475245	0	0.004834
WDR72	0	0	0.472652	0	0.005978	0	0	0.445481	0	0.003855
FAM43A	0	0	0.472089	0	0.003467	0	0	0.400482	0	0.004428
PARK2	0	0	0.471702	0	0.006832	0	0	0.476712	0	0.003875
SLC25A12	0	0	0.469931	0	0.005665	0	0	0.447339	0	0.003962
SLC4A4	0	0	0.469875	0	0.005659	0	0	0.457562	0	0.004652
MRO	0	0	0.469806	0	0.005651	0	0	0.459307	0	0.004791
IGFN1	0	0	0.469128	0	0.005093	0	0	0.49786	0	0.004051
GLB1L2	0	0	0.468282	0	0.006326	0	0	0.477065	0	0.003892
ANP32A	0	0	0.467848	0	0.006267	0	0	0.491634	0	0.004755
CCDC97	0	0	0.466606	0	0.003533	0	0	0.51073	0	0.004031
SERPINE2	0	0	0.465953	0	0.003201	0	0	0.517448	0	0.00416
LRRC57	0	0	0.464639	0	0.003494	0	0	0.528523	0	0.0049
TCF3	0	0	0.464434	0	0.005833	0	0	0.480566	0	0.004074
PI4K2A	0	0	0.464251	0	0.005707	0	0	0.452958	0	0.005365
CLK4	0	0	0.463289	0	0.003109	0	0	0.515853	0	0.004084
hsa-mir-431	0	0	0.46327	0	0.003372	0	0	0.493095	0	0.00498
HELQ	0	0	0.462996	0	0.003597	0	0	0.483931	0	0.004894
PKP2	0	0	0.462858	0	0.004178	0	0	0.474977	0	0.004813
PNPO	0	0	0.462549	0	0.003577	0	0	0.478659	0	0.004517
AIF1L	0	0	0.462108	0	0.004908	0	0	0.461005	0	0.004934
NFATC3	0	0	0.461394	0	0.00458	0	0	0.390437	0	0.003954
TRIM58	0	0	0.461273	0	0.004838	0	0	0.446586	0	0.003918
TMC6	0	0	0.461151	0	0.005464	0	0	0.48982	0	0.004631
C3orf37	0	0	0.460861	0	0.005434	0	0	0.491268	0	0.00473
CMTM4	0	0	0.460804	0	0.005428	0	0	0.480938	0	0.004094
DCTN1	0	0	0.460197	0	0.003006	0	0	0.522303	0	0.004407
ERMP1	0	0	0.459524	0	0.004696	0	0	0.446149	0	0.003893
PPP1R2	0	0	0.459153	0	0.00301	0	0	0.53924	0	0.004415
WDR70	0	0	0.459063	0	0.003229	0	0	0.515899	0	0.004285
ZNF780A	0	0	0.458771	0	0.003413	0	0	0.468946	0	0.003939
PML	0	0	0.458388	0	0.005101	0	0	0.437047	0	0.004053
SPOCK2	0	0	0.458261	0	0.0032	0	0	0.5296	0	0.005109
SIGLEC15	0	0	0.458141	0	0.005161	0	0	0.47896	0	0.003989
ACSL1	0	0	0.457787	0	0.003182	0	0	0.50744	0	0.003882
CD97	0	0	0.45767	0	0.005116	0	0	0.476877	0	0.003883
TNFRSF8	0	0	0.457484	0	0.003209	0	0	0.509332	0	0.003882
PDXDC1	0	0	0.457287	0	0.00508	0	0	0.492066	0	0.004786
DLG2	0	0	0.457276	0	0.003164	0	0	0.512059	0	0.004094
C12orf24	0	0	0.456133	0	0.004897	0	0	0.44663	0	0.004765
C10orf88	0	0	0.455856	0	0.003515	0	0	0.499493	0	0.004372
C1QC	0	0	0.455553	0	0.004847	0	0	0.437276	0	0.004068
SYTL1	0	0	0.455469	0	0.004915	0	0	0.483003	0	0.004209
MAPKAPK3	0	0	0.455082	0	0.004807	0	0	0.455718	0	0.00567
RNGTT	0	0	0.454793	0	0.003728	0	0	0.470579	0	0.004493
AGTR1	0	0	0.453918	0	0.003239	0	0	0.474315	0	0.003961
CAPZA1	0	0	0.453179	0	0.003953	0	0	0.503093	0	0.004326
SNX7	0	0	0.453062	0	0.002822	0	0	0.52871	0	0.003933
WDHD1	0	0	0.452928	0	0.003635	0	0	0.473109	0	0.004672
POLE3	0	0	0.452788	0	0.003628	0	0	0.473779	0	0.004722
PDE1C	0	0	0.452702	0	0.003174	0	0	0.469742	0	0.003982
HPN	0	0	0.452181	0	0.005551	0	0	0.501477	0	0.004912
SP100	0	0	0.451822	0	0.004612	0	0	0.478876	0	0.003985
hsa-mir-3074	0	0	0.451768	0	0.005936	0	0	0.434456	0	0.003859
TTBK1	0	0	0.451509	0	0.003859	0	0	0.493384	0	0.003838
MYO6	0	0	0.450676	0	0.002753	0	0	0.526835	0	0.003857
VAT1	0	0	0.450553	0	0.00445	0	0	0.440454	0	0.004284
PCSK2	0	0	0.450474	0	0.003093	0	0	0.478082	0	0.004479
DHX38	0	0	0.450265	0	0.003278	0	0	0.496005	0	0.004179
SLC39A11	0	0	0.450091	0	0.003079	0	0	0.475193	0	0.004295
SLC17A9	0	0	0.449233	0	0.004416	0	0	0.478529	0	0.003967
RAF1	0	0	0.448969	0	0.002916	0	0	0.537766	0	0.005565
AFG3L2	0	0	0.44893	0	0.003973	0	0	0.455565	0	0.004502
TMEM163	0	0	0.448468	0	0.00436	0	0	0.485241	0	0.00434
LRRC4	0	0	0.448404	0	0.003693	0	0	0.510954	0	0.004803
TPM3	0	0	0.448128	0	0.003679	0	0	0.501939	0	0.004263
hsa-mir-410	0	0	0.447961	0	0.002839	0	0	0.486463	0	0.004514
SEL1L3	0	0	0.44747	0	0.003646	0	0	0.494975	0	0.003912
PITRM1	0	0	0.447024	0	0.003863	0	0	0.450391	0	0.004148
CGNL1	0	0	0.446456	0	0.003831	0	0	0.457578	0	0.004654
RINL	0	0	0.446243	0	0.002633	0	0	0.579324	0	0.007679
ZNF652	0	0	0.444932	0	0.002905	0	0	0.467401	0	0.003859
IRF9	0	0	0.444662	0	0.00351	0	0	0.5052	0	0.004446
NECAP2	0	0	0.444071	0	0.004065	0	0	0.486626	0	0.004425
SYPL2	0	0	0.442222	0	0.002686	0	0	0.509632	0	0.00398
SLC35F4	0	0	0.441931	0	0.002678	0	0	0.51402	0	0.004189
WDR17	0	0	0.441601	0	0.005447	0	0	0.448437	0	0.004235
ZNF671	0	0	0.441534	0	0.005178	0	0	0.428584	0	0.003843
RBPMS2	0	0	0.441322	0	0.002792	0	0	0.471125	0	0.004057
NOM1	0	0	0.440956	0	0.002781	0	0	0.481273	0	0.004697
CTPS	0	0	0.43987	0	0.00501	0	0	0.437981	0	0.004491
PARP9	0	0	0.439582	0	0.003283	0	0	0.504646	0	0.004414
SHANK2	0	0	0.439562	0	0.003477	0	0	0.452323	0	0.004275
TIMELESS	0	0	0.439351	0	0.002884	0	0	0.50273	0	0.004565
ANKZF1	0	0	0.439292	0	0.00378	0	0	0.479109	0	0.003997
TMC8	0	0	0.439194	0	0.003775	0	0	0.479452	0	0.004015
PPFIA1	0	0	0.438785	0	0.003752	0	0	0.476123	0	0.003846
KHDRBS1	0	0	0.438426	0	0.002583	0	0	0.513978	0	0.004187
ARF6	0	0	0.437821	0	0.003006	0	0	0.466483	0	0.004227
LRRFIP1	0	0	0.437084	0	0.003618	0	0	0.449595	0	0.00503
ARHGEF9	0	0	0.436596	0	0.003342	0	0	0.453992	0	0.004389
STT3A	0	0	0.436436	0	0.003335	0	0	0.445989	0	0.003883
HNRNPD	0	0	0.435807	0	0.003594	0	0	0.485989	0	0.004386
NCF1	0	0	0.43508	0	0.002521	0	0	0.510259	0	0.003923
HOMER1	0	0	0.435058	0	0.004777	0	0	0.445406	0	0.004041
TPD52L2	0	0	0.43489	0	0.004762	0	0	0.443923	0	0.003951
CAPN7	0	0	0.434722	0	0.004747	0	0	0.449244	0	0.00429
PXDNL	0	0	0.434431	0	0.002889	0	0	0.462168	0	0.003975
OSBP	0	0	0.434249	0	0.00324	0	0	0.448064	0	0.004005
TRNAU1AP	0	0	0.433767	0	0.003491	0	0	0.483339	0	0.004229
GOLT1A	0	0	0.433752	0	0.003982	0	0	0.491861	0	0.004294
MCM7	0	0	0.43295	0	0.003452	0	0	0.490866	0	0.004702
TUBE1	0	0	0.432302	0	0.004066	0	0	0.420446	0	0.004206
CBX2	0	0	0.432041	0	0.002989	0	0	0.493981	0	0.003866
ZNF167	0	0	0.431829	0	0.004318	0	0	0.430441	0	0.003958
ENDOD1	0	0	0.430722	0	0.002624	0	0	0.508286	0	0.004933
ERC1	0	0	0.430646	0	0.003094	0	0	0.447451	0	0.003968
ZNF14	0	0	0.430207	0	0.004199	0	0	0.432396	0	0.004085
SLC35F3	0	0	0.429891	0	0.004344	0	0	0.453998	0	0.004638
ARL11	0	0	0.429604	0	0.002903	0	0	0.509207	0	0.004689
TADA2B	0	0	0.429556	0	0.003295	0	0	0.480148	0	0.004052
EML6	0	0	0.429324	0	0.004301	0	0	0.443505	0	0.003926
hsa-mir-496	0	0	0.42918	0	0.004203	0	0	0.444058	0	0.004086
RUFY3	0	0	0.429146	0	0.004288	0	0	0.442073	0	0.003843
TRAF3	0	0	0.428729	0	0.002708	0	0	0.471915	0	0.004586
NPC1	0	0	0.427958	0	0.002548	0	0	0.48976	0	0.003867
GPRASP1	0	0	0.427944	0	0.004199	0	0	0.446544	0	0.004112
LMLN	0	0	0.427423	0	0.004161	0	0	0.44221	0	0.003851
RAB35	0	0	0.427276	0	0.002824	0	0	0.502354	0	0.004285
CTNND1	0	0	0.427189	0	0.002964	0	0	0.445476	0	0.003854
BTBD3	0	0	0.427112	0	0.003489	0	0	0.502954	0	0.004699
GPR107	0	0	0.426653	0	0.002945	0	0	0.461872	0	0.005009
DRAM1	0	0	0.424801	0	0.002745	0	0	0.513715	0	0.004992
PDK3	0	0	0.424543	0	0.002587	0	0	0.471337	0	0.004546
DTX4	0	0	0.424354	0	0.009203	0	0	0.370694	0	0.003867
ZNF793	0	0	0.423999	0	0.003928	0	0	0.442353	0	0.003859
CMBL	0	0	0.422963	0	0.002817	0	0	0.4542	0	0.004404
ZNF304	0	0	0.422747	0	0.00281	0	0	0.457518	0	0.004649
MAP3K4	0	0	0.422673	0	0.002982	0	0	0.444651	0	0.004601
P4HA2	0	0	0.422532	0	0.002977	0	0	0.44579	0	0.004694
CCDC149	0	0	0.421761	0	0.003659	0	0	0.441902	0	0.00482
BUB1B	0	0	0.42104	0	0.00263	0	0	0.510062	0	0.004744
ELF2	0	0	0.420904	0	0.003611	0	0	0.429086	0	0.003873
RBM20	0	0	0.420729	0	0.003725	0	0	0.442463	0	0.003865
CYTH3	0	0	0.420337	0	0.003174	0	0	0.504006	0	0.004768
DCDC1	0	0	0.419427	0	0.003649	0	0	0.443883	0	0.003948
VANGL1	0	0	0.418686	0	0.003104	0	0	0.50392	0	0.004763
WBP2	0	0	0.417818	0	0.003149	0	0	0.485276	0	0.003944
SORT1	0	0	0.417369	0	0.002818	0	0	0.476522	0	0.003865
RAD52	0	0	0.417151	0	0.003523	0	0	0.44276	0	0.003883
APOL6	0	0	0.416903	0	0.002512	0	0	0.516244	0	0.005177
ZNF658	0	0	0.416543	0	0.003381	0	0	0.432569	0	0.004097
LRTOMT	0	0	0.41529	0	0.002748	0	0	0.48079	0	0.004086
ADIPOR2	0	0	0.415099	0	0.002961	0	0	0.518351	0	0.005934
ZNF268	0	0	0.414891	0	0.002566	0	0	0.450753	0	0.004172
RSBN1L	0	0	0.414755	0	0.003398	0	0	0.449033	0	0.004276
NPHP3	0	0	0.414412	0	0.00338	0	0	0.456202	0	0.004817
DDA1	0	0	0.413802	0	0.002677	0	0	0.435128	0	0.003932
MAPK8	0	0	0.412924	0	0.003049	0	0	0.421703	0	0.004302
EHMT2	0	0	0.412403	0	0.006241	0	0	0.371768	0	0.003957
PLEKHN1	0	0	0.412213	0	0.002923	0	0	0.502137	0	0.00496
GLT1D1	0	0	0.410926	0	0.005994	0	0	0.37672	0	0.004421
KIF1C	0	0	0.41073	0	0.002604	0	0	0.488614	0	0.004551
SFRS14	0	0	0.410151	0	0.004906	0	0	0.425127	0	0.004624
TCF4	0	0	0.410078	0	0.002563	0	0	0.445539	0	0.004673
ZMYND17	0	0	0.409965	0	0.002773	0	0	0.501807	0	0.004624
MTA3	0	0	0.409872	0	0.003074	0	0	0.43404	0	0.004198
XPNPEP3	0	0	0.409628	0	0.003154	0	0	0.44834	0	0.004229
RDH11	0	0	0.409505	0	0.002758	0	0	0.511707	0	0.005339
KIAA2013	0	0	0.40907	0	0.002533	0	0	0.447724	0	0.00486
RPS3	0	0	0.408378	0	0.002534	0	0	0.484967	0	0.004324
E2F1	0	0	0.407967	0	0.002995	0	0	0.4337	0	0.004174
C14orf148	0	0	0.407418	0	0.002973	0	0	0.429249	0	0.003883
CCPG1	0	0	0.40547	0	0.002976	0	0	0.444153	0	0.003964
CNTFR	0	0	0.404682	0	0.002944	0	0	0.443039	0	0.003899
ARHGEF4	0	0	0.402026	0	0.002768	0	0	0.433305	0	0.004147
PTPRN2	0	0	0.400367	0	0.004645	0	0	0.379576	0	0.004735
ERBB4	0	0	0.399087	0	0.002734	0	0	0.446434	0	0.004105
TSTD2	0	0	0.398523	0	0.002714	0	0	0.449102	0	0.00428
KIAA1377	0	0	0.397563	0	0.00268	0	0	0.447063	0	0.004145
GRM4	0	0	0.396068	0	0.004241	0	0	0.371082	0	0.003899
TRAF3IP1	0	0	0.395928	0	0.002625	0	0	0.446493	0	0.004109
hsa-mir-190	0	0	0.392597	0	0.00828	0	0	0.354486	0	0.004046
C6orf132	0	0	0.389972	0	0.003074	0	0	0.36883	0	0.003936
SLIT1	0	0	0.388486	0	0.003663	0	0	0.370497	0	0.003851
NUMBL	0	0	0.388213	0	0.005228	0	0	0.451383	0	0.004372
KCNE4	0	0	0.385089	0	0.007029	0	0	0.328807	0	0.004702
FIP1L1	0	0	0.383579	0	0.003017	0	0	0.416741	0	0.003971
BAIAP3	0	0	0.383323	0	0.003757	0	0	0.426977	0	0.004098
PCF11	0	0	0.38235	0	0.002961	0	0	0.416941	0	0.003985
ZNF362	0	0	0.379737	0	0.003147	0	0	0.37045	0	0.003848
ZNF319	0	0	0.374789	0	0.002906	0	0	0.377601	0	0.004514
KCTD11	0	0	0.373451	0	0.004916	0	0	0.322957	0	0.003937
TMOD2	0	0	0.37148	0	0.00467	0	0	0.323878	0	0.004042
IQSEC2	0	0	0.367612	0	0.003444	0	0	0.403657	0	0.004096
ZCCHC16	0	0	0.365983	0	0.003829	0	0	0.419905	0	0.004212
hsa-mir-411	0	0	0.365293	0	0.004006	0	0	0.380998	0	0.0048
NUP210L	0	0	0.364936	0	0.002865	0	0	0.399174	0	0.004854
RNFT1	0	0	0.364795	0	0.003938	0	0	0.431078	0	0.004272
KLK11	0	0	0.363118	0	0.003604	0	0	0.419458	0	0.004178
TGFBR1	0	0	0.362935	0	0.007757	0	0	0.32889	0	0.003885
PC	0	0	0.361924	0	0.007896	0	0	0.323265	0	0.00445
KCNQ3	0	0	0.361553	0	0.007306	0	0	0.329318	0	0.003931
hsa-mir-432	0	0	0.360776	0	0.003717	0	0	0.395262	0	0.003848
GAP43	0	0	0.360276	0	0.003698	0	0	0.402161	0	0.004897
KLHL13	0	0	0.360056	0	0.002912	0	0	0.455435	0	0.004674
MXRA5	0	0	0.359737	0	0.005765	0	0	0.349215	0	0.003856
TMEM47	0	0	0.357418	0	0.003371	0	0	0.424695	0	0.003842
RAP1GAP2	0	0	0.354954	0	0.004957	0	0	0.360868	0	0.005265
SH3BP2	0	0	0.354768	0	0.002742	0	0	0.402289	0	0.003993
SPINT1	0	0	0.353502	0	0.00567	0	0	0.318676	0	0.003874
RNF182	0	0	0.352239	0	0.003051	0	0	0.428904	0	0.004116
TRPC5	0	0	0.350265	0	0.004897	0	0	0.332995	0	0.004362
QTRTD1	0	0	0.341647	0	0.003513	0	0	0.349102	0	0.003846
HIF1AN	0	0	0.341293	0	0.003485	0	0	0.350165	0	0.003945
ITGA9	0	0	0.339065	0	0.003317	0	0	0.353393	0	0.004275
ANKS1A	0	0	0.337761	0	0.003225	0	0	0.351785	0	0.004104
hsa-mir-134	0	0	0.335873	0	0.002932	0	0	0.398469	0	0.004242
CORO2B	0	0	0.335027	0	0.005478	0	0	0.362193	0	0.004561
GNPDA1	0	0	0.334908	0	0.00339	0	0	0.319107	0	0.003922
SIGLEC6	0	0	0.333194	0	0.003178	0	0	0.333902	0	0.004482
TOB2	0	0	0.332237	0	0.00288	0	0	0.352883	0	0.004219
hsa-mir-545	0	0	0.330971	0	0.002606	0	0	0.377737	0	0.003845
AKAP7	0	0	0.329312	0	0.003	0	0	0.326968	0	0.00504
ZNF555	0	0	0.327919	0	0.002651	0	0	0.355228	0	0.004485
MIOS	0	0	0.32608	0	0.002808	0	0	0.318727	0	0.00388
HECW2	0	0	0.325706	0	0.002545	0	0	0.35169	0	0.004095
ABHD12	0	0	0.323323	0	0.002661	0	0	0.319748	0	0.003996
ARL17A	0	0	0.309841	0	0.002734	0	0	0.356635	0	0.003975
CLMN	0	0	0.253349	0	0.003143	0	0	0.287758	0	0.004099

## Sheet: UCEC
NodeName	SpanningTree_T_O	SpanningTree_T_M	Closeness_T	Betweenness_T	Degree_T	SpanningTree_N_O	SpanningTree_N_M	Closeness_N	Betweenness_N	Degree_N
hsa-mir-488	1	1	1	1	0.489243	1	1	1	1	0.507379
PHTF2	1	1	0.896504	0.519953	0.106059	1	1	0.908902	0.52185	0.088825
MAN1A1	1	1	0.871723	0.481047	0.06379	1	1	0.891647	0.482803	0.081971
hsa-mir-106b	1	1	0.84883	0.558676	0.753455	1	1	0.828775	0.560715	0.813849
hsa-mir-203	1	1	0.775005	0.48541	0.321983	1	1	0.805704	0.487182	0.346932
PTPN3	1	1	0.74317	0.296337	0.075549	1	1	0.734983	0.297418	0.091632
hsa-mir-598	1	1	0.668919	0.290519	0.251632	1	1	0.672353	0.291579	0.32111
CNDP2	1	1	0.594359	0.200891	0.067397	1	1	0.614582	0.201624	0.098161
hsa-mir-183	1	1	0.530819	0.190619	0.267094	1	1	0.564279	0.191315	0.296852
USP13	1	1	0.488662	0.096537	0.076608	1	1	0.510416	0.096889	0.081302
hsa-mir-182	1	1	0.441741	0.081629	0.167699	1	1	0.465834	0.081836	0.214428
hsa-mir-130b	1	0.997623	0.911847	0.428325	1	1	0.997144	0.899618	0.431165	1
hsa-mir-222	1	0.965364	0.779851	0.550405	0.426689	1	0.968405	0.788666	0.558434	0.430747
FYTTD1	1	0.933995	0.738566	0.39451	0.217448	1	0.90557	0.736899	0.471216	0.175289
hsa-mir-206	1	0.904651	0.931516	0.577493	0.240946	1	0.923775	0.920983	0.583523	0.253018
QKI	1	0.888403	0.996633	0.904463	0.261032	1	0.877055	0.996318	0.908038	0.256735
hsa-mir-570	1	0.84293	0.696369	0.412235	0.37461	1	0.820907	0.677704	0.412371	0.381435
hsa-mir-221	1	0.770425	0.687716	0.088174	0.337777	1	0.737902	0.650818	0.081927	0.250219
hsa-mir-579	1	0.765556	0.648817	0.064721	0.135622	1	0.793048	0.650058	0.064684	0.16844
hsa-mir-301b	1	0.689468	0.828662	0.081811	0.292285	1	0.728347	0.84454	0.082201	0.343557
hsa-mir-592	1	0.567003	0.671369	0.393873	0.325467	1	0.572807	0.666857	0.395311	0.335961
ST6GALNAC3	1	0.488365	0.908636	0.096537	0.105489	1	0.456529	0.851118	0.096889	0.084469
EIF5A2	1	0.436603	0.596508	0.309245	0.068436	1	0.44692	0.607773	0.310373	0.083731
hsa-mir-505	1	0.426165	0.76599	0.081265	0.128478	1	0.381192	0.734895	0.081562	0.122972
hsa-mir-766	1	0.415838	0.544795	0.307063	0.23459	1	0.426222	0.555678	0.308184	0.298373
DHX32	1	0.342372	0.611312	0.171984	0.072622	1	0.34368	0.606151	0.172612	0.085869
hsa-mir-186	1	0.309496	0.553098	0.158804	0.136809	1	0.310833	0.55246	0.159383	0.176603
GTF2IRD2	1	0.281272	0.565554	0.016544	0.072597	1	0.271697	0.583141	0.016604	0.090889
YIPF4	1	0.265151	0.642066	0.127261	0.115193	1	0.258737	0.606708	0.127726	0.087237
FAM126A	1	0.259996	0.69518	0.049268	0.166979	1	0.231702	0.646358	0.049448	0.129593
REPIN1	1	0.249973	0.494693	0.171984	0.066567	1	0.233025	0.512332	0.172612	0.08988
hsa-mir-130a	1	0.23285	0.446106	0.16044	0.304522	1	0.211257	0.471881	0.161025	0.289531
PAK2	1	0.229617	0.633152	0.032997	0.124293	1	0.292667	0.579536	0.033117	0.12399
LRRC16A	1	0.22773	0.490939	0.11199	0.067818	1	0.214712	0.502303	0.112399	0.083065
hsa-mir-1301	1	0.216379	0.596008	0.113717	0.246811	1	0.226284	0.550503	0.114132	0.266325
hsa-mir-26b	1	0.196543	0.44896	0.096537	0.0691	1	0.184269	0.460329	0.096889	0.080996
ZC3H7B	1	0.169826	0.407778	0.080902	0.073551	1	0.155564	0.422449	0.081197	0.079532
hsa-mir-191	1	0.134909	0.380745	0.065358	0.137001	1	0.12619	0.390668	0.065596	0.127281
LDLRAD3	1	0.098438	0.796019	0.032906	0.093923	1	0.099001	0.77178	0.033026	0.083818
ITSN1	1	0.080023	0.411527	0.065085	0.07312	1	0.08679	0.43392	0.065323	0.084471
hsa-mir-331	1	0.061286	0.621831	0.016544	0.078712	1	0.071619	0.578439	0.016604	0.083282
hsa-mir-551a	1	0.060713	0.378491	0.049359	0.143387	1	0.065228	0.401914	0.049539	0.171835
TMC4	1	0.055708	0.485215	0.049086	0.067682	1	0.063194	0.504248	0.049266	0.086499
ITPR3	1	0.055023	0.360513	0.032906	0.083124	1	0.062615	0.362965	0.033026	0.081444
ZDHHC1	1	0.053574	0.703287	0.016544	0.067516	1	0.054933	0.714074	0.016604	0.083732
hsa-mir-3154	1	0.040717	0.706939	0.016544	0.080858	1	0.048895	0.670159	0.016604	0.080579
hsa-mir-744	1	0.036106	0.440091	0.032997	0.099818	1	0.041064	0.462107	0.033117	0.125117
CIRBP	1	0.031265	0.519879	0.016544	0.067857	1	0.034561	0.502558	0.016604	0.093563
hsa-mir-484	1	0.027564	0.333016	0.016544	0.065662	1	0.032756	0.338861	0.016604	0.085742
PMM1	1	0.027066	0.541722	0.016544	0.076938	1	0.029688	0.504557	0.016604	0.089095
hsa-mir-210	0.921811	0.921811	0.735153	0.067358	0.115796	0.920913	0.920913	0.738673	0.068151	0.122951
CORO1C	0.793348	0.793348	0.692663	0.059722	0.077908	0.790778	0.790778	0.693084	0.059666	0.081609
CCDC50	0.76342	0.76342	0.842225	0.532679	0.068102	0.792785	0.792785	0.850724	0.534896	0.082297
CCNYL1	0.762068	0.762068	0.623941	0.02927	0.067525	0.791243	0.791243	0.617815	0.028556	0.081723
PHLDB2	0.57205	0.57205	0.720833	0.391964	0.105577	0.50514	0.50514	0.731568	0.393395	0.086868
CD2AP	0.508274	0.508274	0.405661	0.016453	0.070533	0.453434	0.453434	0.425792	0	0.080683
hsa-mir-96	0.498928	0.498928	0.371636	0	0.069089	0.510135	0.510135	0.403839	9.1e-05	0.0909
CELSR1	0.491726	0.491726	0.400676	0	0.068192	0.546566	0.546566	0.431803	0.016513	0.097304
BTBD10	0.452181	0.452181	0.807243	0.073266	0.078679	0.44571	0.44571	0.8027	0	0.082528
MTMR9	0.443922	0.443922	0.7949	0	0.076327	0.451635	0.451635	0.805934	0.074902	0.083729
KLHL29	0.42795	0.42795	0.693742	0	0.078971	0.49486	0.49486	0.724692	0	0.085198
FBXL7	0.424462	0.424462	0.926293	0	0.087069	0.438494	0.438494	0.921131	0	0.086357
LLGL2	0.376569	0.376569	0.891719	0	0.08358	0.397516	0.397516	0.896858	0	0.088535
DDX58	0.357681	0.357681	0.717469	0.076357	0.128422	0.321451	0.321451	0.687639	0	0.083857
GSTK1	0.341361	0.341361	0.789297	0.016362	0.086838	0.334553	0.334553	0.787582	0.016969	0.093646
CDS1	0.294049	0.294049	0.787263	0	0.075365	0.301016	0.301016	0.76568	0	0.084704
STK4	0.286403	0.286403	0.703967	0	0.102525	0.315684	0.315684	0.689331	0	0.082311
CCDC88A	0	0	0.851218	0	0.043417	0	0	0.834753	0	0.040927
HEG1	0	0	0.84736	0	0.042128	0	0	0.844282	0	0.043927
hsa-mir-1226	0	0	0.846019	0	0.042484	0	0	0.830483	0	0.040424
hsa-mir-27b	0	0	0.826863	0	0.036836	0	0	0.827114	0	0.039458
COL6A3	0	0	0.825573	0	0.066217	0	0	0.759115	0	0.039379
KIAA1586	0	0	0.824705	0	0.065488	0	0	0.767133	0	0.042203
TCEAL7	0	0	0.821663	0	0.052874	0	0	0.776902	0	0.040234
ADCY1	0	0	0.818238	0	0.034162	0	0	0.848754	0	0.045466
NAV1	0	0	0.817171	0	0.033919	0	0	0.83915	0	0.042267
CNTLN	0	0	0.812699	0	0.05672	0	0	0.761771	0	0.040278
ELK3	0	0	0.809512	0	0.03225	0	0	0.838757	0	0.042144
SYNGR2	0	0	0.805703	0	0.031469	0	0	0.828956	0	0.039265
TMEM55A	0	0	0.79835	0	0.048675	0	0	0.761885	0	0.040318
SMC3	0	0	0.792685	0	0.046032	0	0	0.759028	0	0.03935
TUBGCP3	0	0	0.790538	0	0.045094	0	0	0.764317	0	0.041173
PAFAH1B1	0	0	0.781646	0	0.036868	0	0	0.775924	0	0.039913
SH3PXD2A	0	0	0.770716	0	0.037789	0	0	0.768369	0	0.042669
GLI3	0	0	0.764907	0	0.032454	0	0	0.779049	0	0.040956
RAD1	0	0	0.76161	0	0.035079	0	0	0.761998	0	0.040356
RAB11FIP1	0	0	0.758978	0	0.034356	0	0	0.759537	0	0.03952
PRNP	0	0	0.758369	0	0.034192	0	0	0.759001	0	0.039341
CIB1	0	0	0.753505	0	0.032929	0	0	0.760073	0	0.039699
ZC3H12B	0	0	0.75344	0	0.032913	0	0	0.761882	0	0.040316
ZNF566	0	0	0.752356	0	0.050235	0	0	0.715306	0	0.042329
CENPL	0	0	0.751634	0	0.049814	0	0	0.708218	0	0.039445
MYNN	0	0	0.750811	0	0.049342	0	0	0.709116	0	0.039792
ERBB3	0	0	0.750707	0	0.032237	0	0	0.764516	0	0.041245
PWP1	0	0	0.7475	0	0.031473	0	0	0.768909	0	0.042876
PDS5B	0	0	0.746729	0	0.031294	0	0	0.761612	0	0.040223
DSTYK	0	0	0.745062	0	0.030912	0	0	0.759823	0	0.039615
ARHGEF5	0	0	0.744062	0	0.030687	0	0	0.759226	0	0.039416
RPP14	0	0	0.739368	0	0.04351	0	0	0.725143	0	0.046984
SCAMP4	0	0	0.737042	0	0.042471	0	0	0.712224	0	0.041032
KIAA0947	0	0	0.728115	0	0.038853	0	0	0.71985	0	0.044375
TCF7L1	0	0	0.723166	0	0.043107	0	0	0.730271	0	0.043728
KDELC1	0	0	0.722653	0	0.036893	0	0	0.719007	0	0.043982
CBX1	0	0	0.719787	0	0.03593	0	0	0.720125	0	0.044504
HMGCL	0	0	0.717704	0	0.035257	0	0	0.710008	0	0.040141
KLHL24	0	0	0.717037	0	0.035046	0	0	0.709173	0	0.039814
TBC1D8	0	0	0.715	0	0.039558	0	0	0.723065	0	0.040728
TMBIM6	0	0	0.714561	0	0.034281	0	0	0.710213	0	0.040222
SACS	0	0	0.714	0	0.034112	0	0	0.723033	0	0.045912
ACAP2	0	0	0.712936	0	0.033794	0	0	0.729952	0	0.049597
TNFSF13	0	0	0.71066	0	0.033131	0	0	0.71424	0	0.041872
MRE11A	0	0	0.709462	0	0.032791	0	0	0.715081	0	0.042232
SCAMP2	0	0	0.708926	0	0.032641	0	0	0.7226	0	0.045698
PRRG4	0	0	0.696359	0	0.033099	0	0	0.72387	0	0.041045
FYCO1	0	0	0.69573	0	0.051615	0	0	0.702159	0	0.044266
C9orf25	0	0	0.692314	0	0.03193	0	0	0.726304	0	0.042031
RBMS1	0	0	0.69135	0	0.046231	0	0	0.680371	0	0.040144
AMPD3	0	0	0.689412	0	0.031134	0	0	0.730621	0	0.043883
AP3D1	0	0	0.682564	0	0.041521	0	0	0.683271	0	0.041424
ARL8B	0	0	0.678506	0	0.041353	0	0	0.702539	0	0.044453
MACF1	0	0	0.671667	0	0.038227	0	0	0.702843	0	0.044603
ATP13A2	0	0	0.668455	0	0.035513	0	0	0.678584	0	0.039388
ETS1	0	0	0.665048	0	0.038298	0	0	0.639121	0	0.039732
HOXB5	0	0	0.661397	0	0.033044	0	0	0.693352	0	0.046481
PCDHGB7	0	0	0.660895	0	0.034063	0	0	0.706179	0	0.046317
FUK	0	0	0.658796	0	0.032207	0	0	0.69942	0	0.050076
TXK	0	0	0.657023	0	0.031656	0	0	0.68042	0	0.040165
HERC3	0	0	0.652644	0	0.031369	0	0	0.693314	0	0.040268
hsa-mir-3074	0	0	0.644827	0	0.067559	0	0	0.576837	0	0.043451
hsa-mir-3928	0	0	0.639978	0	0.036383	0	0	0.643424	0	0.041095
PRRG1	0	0	0.631498	0	0.058623	0	0	0.575065	0	0.040027
EXT2	0	0	0.621515	0	0.043878	0	0	0.599176	0	0.041894
NXPH3	0	0	0.618301	0	0.05936	0	0	0.588149	0	0.040372
UBE2V2	0	0	0.616849	0	0.040993	0	0	0.607716	0	0.047676
hsa-mir-652	0	0	0.614063	0	0.036731	0	0	0.628321	0	0.04239
CUL2	0	0	0.61281	0	0.038756	0	0	0.606757	0	0.046957
PARP11	0	0	0.609217	0	0.033445	0	0	0.589705	0	0.039797
GOLT1B	0	0	0.605007	0	0.034995	0	0	0.594868	0	0.03943
DCUN1D1	0	0	0.599334	0	0.03539	0	0	0.579565	0	0.042889
TXNDC9	0	0	0.597459	0	0.031921	0	0	0.595085	0	0.039548
TJP3	0	0	0.595963	0	0.041467	0	0	0.604189	0	0.048284
ADAM23	0	0	0.594323	0	0.039301	0	0	0.589585	0	0.041223
IL20RA	0	0	0.590631	0	0.038297	0	0	0.596466	0	0.042815
TTLL7	0	0	0.589745	0	0.036811	0	0	0.58977	0	0.041335
SORBS1	0	0	0.586706	0	0.035307	0	0	0.591318	0	0.042292
ZNF568	0	0	0.583054	0	0.03447	0	0	0.591285	0	0.039731
PARM1	0	0	0.578273	0	0.031647	0	0	0.589662	0	0.04127
KIAA1671	0	0	0.576641	0	0.031721	0	0	0.602215	0	0.046771
PRTFDC1	0	0	0.57425	0	0.030792	0	0	0.597156	0	0.043258
ZNF33B	0	0	0.568737	0	0.034969	0	0	0.57749	0	0.041912
hsa-mir-676	0	0	0.555068	0	0.034156	0	0	0.522219	0	0.04278
hsa-mir-1306	0	0	0.547968	0	0.030908	0	0	0.517663	0	0.039283
C16orf58	0	0	0.54697	0	0.034479	0	0	0.516632	0	0.039173
GLE1	0	0	0.538999	0	0.042762	0	0	0.502329	0	0.046507
KCMF1	0	0	0.529262	0	0.035864	0	0	0.495094	0	0.039852
NEIL1	0	0	0.527448	0	0.034796	0	0	0.496311	0	0.040847
hsa-mir-33a	0	0	0.510152	0	0.03952	0	0	0.528283	0	0.045497
CDC42	0	0	0.493005	0	0.034435	0	0	0.498954	0	0.041739
NT5C2	0	0	0.489905	0	0.03254	0	0	0.50579	0	0.048508
PPP2R3C	0	0	0.489502	0	0.047725	0	0	0.509228	0	0.042289
DNAJC24	0	0	0.484756	0	0.03338	0	0	0.501019	0	0.041267
NDFIP2	0	0	0.484137	0	0.041777	0	0	0.50969	0	0.042686
MST4	0	0	0.483221	0	0.032445	0	0	0.499306	0	0.039876
AP4S1	0	0	0.482891	0	0.03225	0	0	0.505799	0	0.045653
hsa-mir-1292	0	0	0.480558	0	0.0323	0	0	0.458458	0	0.040654
ZBTB45	0	0	0.480431	0	0.03086	0	0	0.500859	0	0.041133
RHPN2	0	0	0.475177	0	0.034401	0	0	0.505923	0	0.039635
KIF12	0	0	0.475069	0	0.034326	0	0	0.508083	0	0.041334
ATP9A	0	0	0.472345	0	0.032539	0	0	0.508831	0	0.041953
hsa-mir-616	0	0	0.470163	0	0.03731	0	0	0.462746	0	0.047326
BVES	0	0	0.427571	0	0.078098	0	0	0.430279	0	0.039541
TWSG1	0	0	0.421769	0	0.05867	0	0	0.431035	0	0.040344
TNK1	0	0	0.407489	0	0.035723	0	0	0.434937	0	0.04501
ARFIP2	0	0	0.403755	0	0.032275	0	0	0.430023	0	0.039277
THOP1	0	0	0.40161	0	0.030556	0	0	0.43116	0	0.04048
CCDC43	0	0	0.401013	0	0.033007	0	0	0.430678	0	0.046233
KLF5	0	0	0.399924	0	0.032061	0	0	0.425919	0	0.040272
NPEPL1	0	0	0.398915	0	0.032356	0	0	0.422249	0	0.039662
GPRC5C	0	0	0.398897	0	0.03234	0	0	0.423986	0	0.04164
FBXO7	0	0	0.357762	0	0.044977	0	0	0.365772	0	0.046501
ARSD	0	0	0.353395	0	0.040446	0	0	0.371355	0	0.03957
CYB5D2	0	0	0.350931	0	0.036573	0	0	0.373923	0	0.043499
SPPL2B	0	0	0.347108	0	0.031767	0	0	0.375385	0	0.046075
HOXA11	0	0	0.309256	0	0.032893	0	0	0.319317	0	0.044855

## Sheet: KIRP
NodeName	SpanningTree_T_O	SpanningTree_T_M	Closeness_T	Betweenness_T	Degree_T	SpanningTree_N_O	SpanningTree_N_M	Closeness_N	Betweenness_N	Degree_N
hsa-mir-589	1	1	1	0.941541	0.888616	1	1	1	0.923985	0.824246
hsa-mir-31	1	1	0.961599	0.879177	1	1	1	0.977316	0.891067	1
hsa-mir-200c	1	1	0.956942	0.585226	0.591353	1	1	0.937927	0.515963	0.51019
hsa-mir-625	1	1	0.946648	0.798404	0.843355	1	1	0.984647	0.986354	0.950618
hsa-mir-22	1	1	0.927811	0.486757	0.443708	1	1	0.893846	0.285568	0.375013
hsa-mir-200a	1	1	0.875757	0.097459	0.132585	1	1	0.821428	0.066768	0.131288
CD82	1	1	0.822777	0.008486	0.018076	1	1	0.886334	0.080129	0.020806
CASC5	1	1	0.8156	0.048821	0.027443	1	1	0.83103	0.071308	0.02672
USP46	1	1	0.810011	0.003207	0.013498	1	1	0.784271	0.002192	0.012978
hsa-mir-412	1	1	0.809208	0.136775	0.24224	1	1	0.771253	0.144443	0.230172
SPOCK2	1	1	0.773095	0.014579	0.024101	1	1	0.784448	0.023188	0.025456
SNX25	1	1	0.772361	0	0.010256	1	1	0.721747	0	0.008656
FAM105A	1	1	0.765584	0	0.012869	1	1	0.732474	0.007516	0.010054
SEPT6	1	1	0.748039	0	0.008559	1	1	0.807908	0	0.010442
GRINL1A	1	1	0.741046	0	0.007695	1	1	0.803842	0	0.009248
TMEM110	1	1	0.736991	0	0.011887	1	1	0.637467	0	0.008375
POLD2	1	1	0.721748	0	0.008043	1	1	0.7345	0	0.008336
HSPB2	1	1	0.719389	0.000434	0.014401	1	1	0.727821	0.004947	0.014863
TRAF3	1	1	0.714069	0.00129	0.00793	1	1	0.758421	0.002752	0.010841
PLXDC1	1	1	0.708155	0.004635	0.008465	1	1	0.716278	0.006195	0.008006
UNC5C	1	1	0.702665	0.002343	0.01052	1	1	0.64733	0.001178	0.00854
MAPKAP1	1	1	0.693653	0	0.010155	1	1	0.64815	0	0.009042
hsa-mir-375	1	1	0.681334	0.065211	0.081455	1	1	0.662808	0.052838	0.07692
CSNK1E	1	1	0.677612	0.002021	0.009676	1	1	0.655795	0.003239	0.00856
DTNB	1	1	0.66255	0.003033	0.007262	1	1	0.742956	0.005689	0.011465
RABEP2	1	1	0.627146	0.000906	0.008287	1	1	0.643928	0.002249	0.009308
TTC7A	1	1	0.625381	0	0.012546	1	1	0.634987	0	0.012894
EHD2	1	1	0.597137	0.004996	0.007523	1	1	0.635728	0.00607	0.008422
CD63	1	1	0.545024	0.000428	0.007035	1	1	0.590743	0.000743	0.00788
hsa-mir-1251	1	0.999997	0.827377	0.118598	0.21025	1	0.99999	0.8304	0.154133	0.203908
hsa-mir-581	1	0.999995	0.91519	0.595113	0.743881	1	0.999991	0.89974	0.567167	0.75923
hsa-mir-452	1	0.999977	0.874788	0.424795	0.36206	1	0.999971	0.80488	0.299002	0.331325
hsa-mir-664	1	0.999939	0.92107	0.450099	0.65543	1	0.99997	0.904215	0.376094	0.627559
hsa-mir-411	1	0.999901	0.689273	0.011937	0.065051	1	0.9999	0.723806	0.014646	0.06555
hsa-mir-432	1	0.999883	0.802104	0.054483	0.154818	1	0.999993	0.781037	0.047345	0.153326
hsa-mir-758	1	0.999879	0.829835	0.06925	0.141173	1	0.9997	0.805524	0.095276	0.144979
hsa-mir-940	1	0.999871	0.900323	0.584212	0.573113	1	0.999939	0.877339	0.488142	0.493901
hsa-mir-495	1	0.999841	0.791431	0.064942	0.188167	1	0.999662	0.741609	0.056057	0.186881
hsa-mir-93	1	0.99981	0.835027	0.070299	0.167999	1	0.999833	0.84623	0.058846	0.177489
hsa-mir-29c	1	0.999632	0.709335	0.055294	0.068772	1	0.999464	0.698725	0.056023	0.076055
hsa-mir-410	1	0.999308	0.827042	0.217859	0.296861	1	0.999675	0.771779	0.116107	0.269046
hsa-mir-381	1	0.999161	0.812112	0.066081	0.093343	1	0.9988	0.816391	0.093732	0.097597
hsa-mir-433	1	0.999009	0.779822	0.076108	0.092465	1	0.997592	0.749657	0.050071	0.09431
hsa-mir-107	1	0.998912	0.65944	0.004833	0.012003	1	0.999606	0.688488	0.004554	0.013056
hsa-mir-708	1	0.997766	0.707216	0.028613	0.054125	1	0.998759	0.709556	0.02608	0.046458
hsa-mir-20b	1	0.997379	0.775004	0.085537	0.19163	1	0.997715	0.780485	0.086459	0.160093
hsa-mir-376c	1	0.996189	0.785486	0.092699	0.151397	1	0.989007	0.747818	0.101462	0.143606
hsa-mir-378	1	0.996054	0.891885	0.407395	0.434638	1	0.991936	0.888631	0.445079	0.39587
hsa-mir-137	1	0.990057	0.75825	0.105411	0.165617	1	0.997561	0.803226	0.109862	0.164899
GRHL2	1	0.988561	0.707676	0.000675	0.010515	1	0.984872	0.689997	0.000591	0.008708
hsa-mir-224	1	0.987815	0.948795	0.649253	0.574034	1	0.981596	0.934528	0.584666	0.511657
hsa-mir-2276	1	0.970769	0.772128	0.043609	0.079374	1	0.963031	0.770186	0.026936	0.066138
CD59	1	0.964502	0.772627	0.019186	0.020495	1	0.980542	0.785791	0.023244	0.021847
hsa-mir-106b	1	0.959563	0.65173	0.0652	0.061971	1	0.947694	0.597321	0.061232	0.063133
hsa-mir-431	1	0.956586	0.746916	0.009423	0.059131	1	0.952828	0.757792	0.011025	0.057035
hsa-mir-543	1	0.933308	0.624942	0.009813	0.030564	1	0.930243	0.626221	0.009215	0.029846
hsa-mir-337	1	0.933131	0.791836	0.030023	0.112378	1	0.938045	0.785516	0.043764	0.117015
hsa-mir-545	1	0.90567	0.632287	0.007213	0.021594	1	0.868981	0.592108	0.006396	0.020887
hsa-mir-380	1	0.884224	0.676109	0.011657	0.052652	1	0.890409	0.635859	0.010923	0.051033
hsa-mir-765	1	0.851954	0.689911	0.094291	0.129732	1	0.878567	0.732103	0.101381	0.13566
hsa-mir-17	1	0.844424	0.971399	0.916434	0.938048	1	0.821511	0.968887	1	0.993044
hsa-mir-424	1	0.835333	0.827035	0.101107	0.177158	1	0.79484	0.859097	0.156409	0.188563
hsa-mir-3690	1	0.83134	0.799632	0.12919	0.16231	1	0.850402	0.804181	0.116958	0.171522
hsa-mir-197	1	0.805842	0.648862	0.052818	0.067988	1	0.731827	0.630933	0.045986	0.057052
hsa-mir-1296	1	0.79442	0.698566	0.043896	0.040098	1	0.825444	0.653804	0.040148	0.033838
hsa-mir-143	1	0.768958	0.893831	0.298085	0.220153	1	0.814916	0.835084	0.089709	0.167909
PRRG1	1	0.758741	0.896476	0.089048	0.03872	1	0.75238	0.874025	0.033586	0.031838
FAM189A1	1	0.756837	0.65643	0.0048	0.016691	1	0.761306	0.670794	0.005193	0.019276
hsa-mir-892b	1	0.7292	0.574691	0.014397	0.014449	1	0.724954	0.61541	0.013658	0.01614
WDR65	1	0.691097	0.662512	0.003467	0.011972	1	0.634833	0.677194	0.008789	0.014092
hsa-mir-150	1	0.684927	0.778161	0.097043	0.159461	1	0.667386	0.751679	0.131817	0.172068
hsa-mir-454	1	0.678321	0.696194	0.022017	0.039806	1	0.546481	0.721851	0.021956	0.043881
hsa-mir-500a	1	0.67509	0.982283	1	0.907655	1	0.572246	0.943683	0.777085	0.812618
hsa-mir-98	1	0.673035	0.767416	0.06612	0.133662	1	0.613198	0.769943	0.071174	0.137947
hsa-mir-130a	1	0.672896	0.748676	0.027466	0.047047	1	0.711249	0.715392	0.02346	0.042172
CPT1A	1	0.670642	0.808157	0.0048	0.018564	1	0.722266	0.684491	0.004554	0.012631
ESRP2	1	0.659092	0.766811	0.025699	0.02113	1	0.697432	0.665092	0.018201	0.012214
CELSR1	1	0.655325	0.6359	0.010243	0.013619	1	0.612186	0.694496	0.010079	0.013222
SLC13A3	1	0.636079	0.799394	0.005864	0.015134	1	0.580735	0.812752	0	0.014271
hsa-mir-151	1	0.63535	0.816719	0.103319	0.206889	1	0.638679	0.776861	0.090189	0.164885
hsa-mir-199b	1	0.631925	0.793704	0.034497	0.054583	1	0.596922	0.713574	0.025436	0.045484
hsa-mir-377	1	0.630017	0.707551	0.010756	0.061138	1	0.568391	0.712508	0.015494	0.065878
hsa-mir-323	1	0.615928	0.707341	0.015923	0.05188	1	0.59722	0.695303	0.018238	0.054385
hsa-mir-338	1	0.61086	0.607168	0.031285	0.047909	1	0.634551	0.598267	0.028629	0.051824
hsa-mir-363	1	0.596545	0.636276	0.01477	0.028457	1	0.442994	0.658636	0.013832	0.024318
hsa-mir-551b	1	0.573471	0.623637	0.009605	0.017411	1	0.550869	0.647683	0.011062	0.020035
SAMD12	1	0.570431	0.705091	0	0.019854	1	0.554205	0.692032	0.001229	0.021658
hsa-mir-141	1	0.557742	0.965825	0.490654	0.5611	1	0.654471	0.940915	0.483834	0.539433
hsa-mir-874	1	0.553768	0.800225	0.044188	0.094054	1	0.536811	0.710784	0.024304	0.06584
hsa-mir-1271	1	0.547219	0.700595	0.022092	0.033466	1	0.574911	0.724454	0.02011	0.037478
hsa-mir-1291	1	0.535859	0.559643	0.009736	0.020466	1	0.528766	0.619491	0.009418	0.020314
hsa-mir-33b	1	0.533084	0.627473	0.019186	0.013625	1	0.479742	0.637233	0.018201	0.013611
AMOTL1	1	0.531296	0.688101	0.006157	0.018476	1	0.538995	0.715765	0.017759	0.020204
ACP5	1	0.530147	0.797073	0.010426	0.017964	1	0.528712	0.707625	0.002438	0.00928
hsa-mir-132	1	0.528714	0.602052	0.067704	0.069047	1	0.521537	0.665177	0.065672	0.07766
hsa-mir-183	1	0.517208	0.926764	0.172707	0.186053	1	0.497167	0.855162	0.085873	0.175469
hsa-mir-618	1	0.511509	0.748131	0.02816	0.051481	1	0.511133	0.654693	0.023838	0.037053
hsa-let-7b	1	0.502704	0.615544	0.014397	0.020664	1	0.526085	0.53605	0.013658	0.016669
hsa-mir-1307	1	0.500638	0.751761	0.053717	0.094693	1	0.497301	0.712606	0.0279	0.069762
hsa-mir-23b	1	0.500073	0.638953	0.023989	0.032975	1	0.547407	0.653357	0.022758	0.031462
hsa-mir-1295	1	0.474727	0.742897	0.036288	0.064375	1	0.447013	0.764287	0.037736	0.069003
hsa-mir-744	1	0.470993	0.678765	0.036318	0.054507	1	0.495555	0.676366	0.034185	0.055824
hsa-mir-873	1	0.469948	0.646638	0.020364	0.041499	1	0.455796	0.690494	0.019454	0.045038
hsa-mir-484	1	0.457664	0.59796	0.009812	0.015628	1	0.409304	0.663367	0.009482	0.018076
hsa-mir-935	1	0.451148	0.545685	0.028783	0.039972	1	0.483936	0.611357	0.027435	0.033849
ACSL4	1	0.447939	0.565993	0.028763	0.01046	1	0.465928	0.515767	0.027287	0.009454
hsa-mir-145	1	0.443942	0.638312	0.024864	0.031956	1	0.424762	0.662061	0.027308	0.036193
hsa-mir-135b	1	0.437757	0.684768	0.008865	0.027526	1	0.424016	0.717641	0.00898	0.025389
hsa-mir-605	1	0.437215	0.722514	0.073733	0.090104	1	0.396014	0.719956	0.066756	0.082838
hsa-mir-374b	1	0.436158	0.522011	0.043454	0.054333	1	0.408383	0.513813	0.040998	0.045057
hsa-mir-592	1	0.43463	0.460333	0.019533	0.023629	1	0.424661	0.479354	0.018659	0.024835
hsa-mir-487b	1	0.431925	0.654735	0.011978	0.027849	1	0.406793	0.617156	0.010422	0.025178
hsa-mir-181d	1	0.428539	0.720522	0.025381	0.049812	1	0.458952	0.744469	0.030638	0.050717
TPD52	1	0.417231	0.620293	0.014393	0.010802	1	0.346992	0.584798	0.013654	0.009359
hsa-mir-223	1	0.404662	0.587074	0.024921	0.049182	1	0.336996	0.614322	0.026625	0.055577
hsa-mir-1468	1	0.400609	0.639726	0.016261	0.022593	1	0.401384	0.672841	0.014834	0.021002
EGLN3	1	0.397704	0.536012	0.014393	0.013632	1	0.344889	0.541679	0.013654	0.009986
hsa-mir-23a	1	0.377236	0.456636	0.023988	0.023503	1	0.398506	0.430643	0.022757	0.026699
hsa-mir-1180	1	0.371907	0.652123	0.018321	0.031969	1	0.38822	0.641967	0.016081	0.02979
FAM83D	1	0.365578	0.828266	0.011019	0.020862	1	0.310603	0.750859	0.006866	0.017635
hsa-mir-3934	1	0.36515	0.599815	0.014398	0.021249	1	0.357661	0.66091	0.013658	0.022171
hsa-mir-937	1	0.36138	0.624237	0.009761	0.028965	1	0.442075	0.633263	0.006317	0.024271
hsa-mir-32	1	0.354758	0.641971	0.015858	0.036278	1	0.312635	0.665015	0.015281	0.030809
hsa-mir-18a	1	0.343361	0.754443	0.023298	0.057304	1	0.359794	0.675824	0.019077	0.050755
hsa-mir-372	1	0.341756	0.725435	0.016789	0.041026	1	0.347434	0.719722	0.018675	0.035469
hsa-mir-3682	1	0.33311	0.592224	0.005546	0.019418	1	0.314515	0.647235	0.007257	0.023373
hsa-mir-1247	1	0.328595	0.680456	0.016769	0.037412	1	0.398642	0.699369	0.015226	0.03503
hsa-mir-186	1	0.328431	0.763759	0.023588	0.05179	1	0.269962	0.692272	0.021578	0.043552
hsa-mir-216a	1	0.310012	0.796845	0.046922	0.113196	1	0.330708	0.812828	0.048879	0.111382
hsa-mir-451	1	0.309193	0.700884	0.053503	0.070513	1	0.305815	0.690679	0.050418	0.067113
hsa-mir-577	1	0.305823	0.637973	0.004863	0.018627	1	0.430809	0.622146	0.004568	0.015908
hsa-mir-130b	1	0.293792	0.66301	0.017786	0.035795	1	0.238552	0.639507	0.017143	0.036014
hsa-mir-942	1	0.284692	0.713104	0.020722	0.029077	1	0.286436	0.601693	0.018482	0.024838
hsa-mir-629	1	0.284587	0.839201	0.099633	0.169726	1	0.259126	0.813675	0.086441	0.160066
hsa-mir-539	1	0.278042	0.789047	0.026284	0.093372	1	0.354115	0.761512	0.013875	0.078381
NFKBIL2	1	0.276813	0.617579	0.005754	0.011368	1	0.230261	0.614328	0.001303	0.008154
hsa-mir-195	1	0.271507	0.57153	0.014679	0.02563	1	0.257444	0.627754	0.015833	0.02907
hsa-mir-1301	1	0.262536	0.548288	0.0048	0.010444	1	0.342661	0.547461	0.004554	0.008715
hsa-mir-1248	1	0.255723	0.669039	0.048243	0.079846	1	0.227249	0.676184	0.059199	0.092188
hsa-mir-449a	1	0.255132	0.537604	0.009599	0.01632	1	0.220095	0.491269	0.009106	0.012457
MED17	1	0.246679	0.597828	0.014393	0.007941	1	0.292116	0.608211	0.013654	0.009104
hsa-mir-200b	1	0.241302	0.837761	0.100429	0.175405	1	0.204154	0.854238	0.104188	0.166223
hsa-mir-548v	1	0.237803	0.724598	0.038778	0.080608	1	0.279489	0.726854	0.040704	0.082214
hsa-mir-944	1	0.23639	0.759312	0.078626	0.134298	1	0.158663	0.652259	0.068731	0.086117
hsa-mir-500b	1	0.23452	0.807216	0.056094	0.133826	1	0.1898	0.71155	0.043819	0.122105
hsa-mir-205	1	0.232809	0.759637	0.030145	0.037494	1	0.212609	0.708956	0.021221	0.040505
hsa-mir-598	1	0.230354	0.860069	0.1671	0.229781	1	0.270013	0.842906	0.136112	0.200388
hsa-mir-675	1	0.214374	0.627384	0.019295	0.038311	1	0.20086	0.713968	0.018325	0.037039
hsa-mir-489	1	0.21371	0.484069	0.009599	0.016975	1	0.228234	0.46162	0.009106	0.013694
hsa-mir-493	1	0.208242	0.737233	0.022294	0.085007	1	0.319411	0.727816	0.040516	0.094686
hsa-mir-889	1	0.205262	0.827983	0.078223	0.138417	1	0.197071	0.785934	0.034966	0.12234
hsa-mir-96	1	0.195018	0.870816	0.144124	0.279025	1	0.219398	0.927689	0.195888	0.323594
LGALS8	1	0.194606	0.582243	0.009598	0.010319	1	0.211354	0.530966	0.009105	0.008661
hsa-mir-892a	1	0.181318	0.788875	0.025023	0.078313	1	0.149033	0.735739	0.021317	0.065075
SAR1B	1	0.17867	0.796223	0	0.011973	1	0.165499	0.724411	0	0.008889
hsa-let-7d	1	0.178614	0.767938	0.052176	0.073469	1	0.204131	0.748752	0.04274	0.071064
hsa-mir-184	1	0.175775	0.811834	0.062309	0.12606	1	0.181836	0.784261	0.053834	0.111667
hsa-mir-222	1	0.173682	0.82537	0.181492	0.300713	1	0.143001	0.796044	0.162521	0.246641
hsa-mir-106a	1	0.173648	0.703589	0.01396	0.067234	1	0.120557	0.709547	0.015863	0.066091
SYT12	1	0.171992	0.675439	0.008734	0.013438	1	0.179157	0.698103	0.014689	0.015483
hsa-mir-30a	1	0.170265	0.660742	0.05004	0.076165	1	0.193629	0.666017	0.050184	0.070903
hsa-mir-656	1	0.1572	0.484299	0.009599	0.011053	1	0.190921	0.502244	0.009106	0.012341
hsa-mir-653	1	0.154402	0.909046	0.315049	0.459005	1	0.14935	0.913772	0.290233	0.438352
hsa-mir-1245	1	0.154309	0.678667	0.060067	0.09291	1	0.167048	0.752669	0.062616	0.109533
hsa-mir-331	1	0.149095	0.638732	0.029903	0.053104	1	0.202167	0.626445	0.028464	0.052041
hsa-mir-187	1	0.147345	0.60268	0.015112	0.029208	1	0.173486	0.592555	0.015253	0.029612
hsa-mir-651	1	0.143703	0.873691	0.183162	0.258475	1	0.116489	0.880979	0.165596	0.259187
hsa-mir-506	1	0.142806	0.687073	0.014441	0.038483	1	0.19095	0.662538	0.013371	0.038755
hsa-mir-136	1	0.142625	0.770638	0.03103	0.081129	1	0.136463	0.741713	0.025871	0.074729
hsa-mir-496	1	0.137828	0.690001	0.008752	0.037925	1	0.168169	0.701523	0.008477	0.03823
hsa-mir-1229	1	0.137297	0.821188	0.106449	0.143595	1	0.144243	0.751058	0.057032	0.113174
hsa-mir-345	1	0.133437	0.736203	0.026171	0.057164	1	0.130305	0.720858	0.019139	0.059336
hsa-mir-146a	1	0.124501	0.694986	0.021511	0.022457	1	0.119668	0.692839	0.029709	0.033453
hsa-mir-34a	1	0.123847	0.885548	0.281899	0.402073	1	0.125784	0.833977	0.202355	0.323767
hsa-mir-140	1	0.121723	0.788091	0.185711	0.250718	1	0.123011	0.763222	0.167397	0.230144
hsa-mir-1976	1	0.12127	0.818335	0.193284	0.269406	1	0.103752	0.843316	0.162868	0.243984
hsa-mir-483	1	0.119693	0.84763	0.02407	0.053276	1	0.195551	0.733674	0.016651	0.037498
FAM110B	1	0.116746	0.604329	0.021574	0.017956	1	0.109536	0.64776	0.026107	0.016777
hsa-mir-1305	1	0.114245	0.603457	0.010329	0.025432	1	0.114275	0.566548	0.009256	0.021458
hsa-mir-891a	1	0.103932	0.867997	0.202881	0.196135	1	0.068433	0.818967	0.117295	0.171277
LPPR2	1	0.101652	0.764751	0	0.008573	1	0.09773	0.793371	0.021152	0.010599
hsa-mir-181c	1	0.099219	0.586084	0.014867	0.019197	1	0.084841	0.608303	0.014397	0.020629
hsa-mir-148b	1	0.099166	0.77462	0.068013	0.087611	1	0.105097	0.736647	0.059568	0.081042
hsa-mir-888	1	0.09612	0.925686	0.280306	0.30137	1	0.073808	0.838467	0.142778	0.244894
hsa-mir-660	1	0.092453	0.867607	0.291521	0.453139	1	0.089172	0.791996	0.199747	0.349281
NUDT19	1	0.092362	0.665926	0.033548	0.006798	1	0.111713	0.750802	0.031826	0.00974
MYO1D	1	0.090393	0.631087	0.010471	0.017115	1	0.09209	0.614272	0.013867	0.0183
BMPR2	1	0.088816	0.825814	0.13584	0.018184	1	0.105976	0.718459	0	0.012278
hsa-mir-425	1	0.087593	0.489294	0.0048	0.008768	1	0.103666	0.451408	0.004554	0.008773
hsa-mir-15a	1	0.086223	0.819077	0.084672	0.169257	1	0.100843	0.782572	0.072154	0.147125
hsa-mir-766	1	0.084403	0.727531	0.168474	0.244329	1	0.084679	0.752413	0.15675	0.227199
hsa-mir-19a	1	0.084031	0.739961	0.068123	0.127617	1	0.078118	0.788814	0.069071	0.139872
hsa-mir-505	1	0.082969	0.770492	0.062567	0.087005	1	0.094833	0.69537	0.055281	0.087383
hsa-mir-30d	1	0.081704	0.538707	0.014397	0.025972	1	0.084733	0.517739	0.013658	0.016884
hsa-mir-144	1	0.081249	0.510616	0.028782	0.028546	1	0.095265	0.595004	0.027305	0.028821
DOK4	1	0.079285	0.757991	0.005587	0.022192	1	0.073802	0.738328	0.013495	0.020703
LRP11	1	0.077203	0.916552	0.162132	0.049578	1	0.062497	0.84132	0.010638	0.031113
hsa-mir-134	1	0.077035	0.790637	0.034597	0.149256	1	0.067524	0.82707	0.195694	0.163063
ADCY9	1	0.075374	0.528992	0.0048	0.007659	1	0.099222	0.528072	0.004554	0.008037
hsa-mir-934	1	0.070832	0.87479	0.096778	0.177637	1	0.056254	0.785122	0.075636	0.152116
hsa-mir-155	1	0.070795	0.724942	0.032889	0.056547	1	0.089094	0.697759	0.03331	0.059572
ABCC6	1	0.06982	0.812948	0	0.011125	1	0.055203	0.819656	0	0.010077
hsa-mir-212	1	0.069735	0.624031	0.005092	0.018482	1	0.059363	0.651123	0.004679	0.01789
hsa-mir-504	1	0.068572	0.677045	0.097536	0.081478	1	0.055241	0.657186	0.091961	0.091217
hsa-mir-126	1	0.066927	0.672893	0.04091	0.060249	1	0.059938	0.664453	0.039319	0.056543
TLE4	1	0.065518	0.617349	0.023976	0.019344	1	0.048753	0.580857	0.022745	0.007898
hsa-let-7i	1	0.06489	0.760889	0.156921	0.184731	1	0.064092	0.732924	0.161124	0.181958
GLYAT	1	0.060112	0.798978	0.012796	0.014006	1	0.054371	0.833512	0.02292	0.016185
hsa-mir-877	1	0.059058	0.81902	0.142287	0.175193	1	0.084502	0.794599	0.077125	0.131221
ARHGAP28	1	0.058142	0.645502	0	0.00732	1	0.053982	0.706628	0.001048	0.009097
hsa-mir-34b	1	0.057894	0.651066	0.011956	0.019948	1	0.064944	0.66866	0.013936	0.02134
hsa-mir-25	1	0.056141	0.903045	0.261496	0.367584	1	0.06501	0.918259	0.291086	0.377019
PWWP2A	1	0.052489	0.703177	0	0.007739	1	0.07184	0.817627	0	0.011737
hsa-mir-204	1	0.052039	0.842812	0.274989	0.327615	1	0.063852	0.816529	0.211449	0.276502
hsa-mir-1226	1	0.050977	0.857776	0.256131	0.305321	1	0.043854	0.8495	0.230324	0.276125
PI4KB	1	0.050694	0.671575	0.009598	0.010217	1	0.045431	0.619419	0.009105	0.008466
hsa-mir-382	1	0.050397	0.793304	0.039932	0.101017	1	0.035542	0.758458	0.041657	0.101105
hsa-mir-301a	1	0.048815	0.516359	0.0048	0.009713	1	0.045269	0.500026	0.004554	0.007846
hsa-mir-206	1	0.048453	0.578834	0.019193	0.055943	1	0.040525	0.474316	0.018208	0.022698
DOCK11	1	0.04843	0.721766	0	0.00964	1	0.035371	0.708472	0	0.010378
hsa-mir-203	1	0.04536	0.947102	0.768793	0.82142	1	0.057017	0.898353	0.67645	0.655206
hsa-mir-328	1	0.044209	0.781862	0.102482	0.128959	1	0.062222	0.761419	0.091632	0.130367
hsa-mir-182	1	0.041916	0.897444	0.16331	0.210245	1	0.040018	0.979953	0.574969	0.268306
WDR45L	1	0.041115	0.742944	0.022464	0.016537	1	0.031958	0.702977	0.023539	0.014201
hsa-mir-217	1	0.04075	0.856318	0.214558	0.29238	1	0.033552	0.866599	0.179327	0.293424
C4orf46	1	0.039942	0.643992	0.001991	0.008005	1	0.040316	0.645815	0.00522	0.00971
hsa-mir-214	1	0.039369	0.752058	0.073435	0.094872	1	0.039541	0.708805	0.060672	0.098013
hsa-mir-370	1	0.038115	0.876584	0.182467	0.241596	1	0.038889	0.874008	0.173951	0.230322
ASPHD2	1	0.036019	0.840176	0.018182	0.022309	1	0.029983	0.809791	0.033936	0.020202
hsa-mir-299	1	0.034961	0.7542	0.008207	0.047815	1	0.035114	0.704408	0.009364	0.050863
SORBS2	1	0.032412	0.77443	0.014393	0.013658	1	0.021747	0.70151	0.013654	0.008196
PLXND1	1	0.030105	0.676983	0.014393	0.008074	1	0.024061	0.72208	0.013654	0.007885
hsa-mir-10a	1	0.029813	0.767667	0.149029	0.173158	1	0.027537	0.784025	0.137632	0.168898
GALNT10	1	0.029423	0.677799	0.019186	0.007003	1	0.032667	0.741924	0.018201	0.00935
hsa-mir-3676	1	0.029336	0.573345	0.004801	0.01135	1	0.028098	0.582527	0.004615	0.012422
hsa-mir-185	1	0.028112	0.556268	0.054562	0.06289	1	0.035581	0.55993	0.0526	0.060744
ZNF19	1	0.027661	0.835192	0.080081	0.015725	1	0.026055	0.750336	0	0.009471
hsa-mir-20a	1	0.027073	0.822669	0.04281	0.213056	1	0.025104	0.815169	0.042727	0.219563
hsa-mir-627	1	0.024831	0.740331	0.010181	0.023595	1	0.033229	0.612988	0.009407	0.020413
hsa-mir-92b	1	0.023827	0.785486	0.051397	0.084222	1	0.018442	0.773885	0.060843	0.094065
hsa-mir-27b	1	0.022631	0.522027	0.014397	0.015461	1	0.025468	0.588227	0.013658	0.019098
hsa-mir-193a	1	0.022508	0.553079	0.0048	0.008868	1	0.021454	0.5166	0.004554	0.00875
hsa-mir-1258	1	0.021363	0.697515	0.026405	0.037415	1	0.024173	0.669669	0.024098	0.038798
hsa-mir-584	1	0.020219	0.808594	0.0048	0.01463	1	0.031792	0.652184	0.004554	0.008762
hsa-mir-1254	1	0.019629	0.543641	0.009599	0.01247	1	0.016107	0.565629	0.009106	0.011711
hsa-mir-192	1	0.017758	0.801268	0.061361	0.11778	1	0.017299	0.845396	0.109029	0.11963
hsa-mir-30e	1	0.017365	0.671092	0.009599	0.017031	1	0.014658	0.560743	0.009106	0.012713
SMPD1	1	0.010545	0.764942	0.009598	0.012874	1	0.008079	0.637935	0.009105	0.00786
KCNK1	1	0.009027	0.681054	0.009598	0.008571	1	0.006293	0.633195	0.009105	0.008306
hsa-mir-221	1	0.008569	0.878416	0.389721	0.489543	1	0.00735	0.805539	0.293703	0.398276
hsa-mir-10b	1	0.007707	0.776746	0.265539	0.324793	1	0.007199	0.71617	0.250754	0.29101
EFCAB2	1	0.007224	0.643088	0.019186	0.008062	1	0.007342	0.678309	0.018201	0.007671
hsa-mir-760	1	0.007214	0.589527	0.0048	0.012803	1	0.004245	0.511667	0.004554	0.008084
hsa-mir-21	1	0.00623	0.867443	0.334808	0.297535	1	0.007092	0.779576	0.253458	0.299606
hsa-mir-100	1	0.005448	0.524839	0.0048	0.009077	1	0.003245	0.516668	0.004554	0.008602
hsa-mir-2114	1	0.005433	0.52629	0.014397	0.018365	1	0.005603	0.537151	0.013658	0.016153
hsa-mir-421	1	0.002759	0.821011	0.148134	0.188569	1	0.002621	0.781356	0.103093	0.160052
hsa-mir-1266	1	0.002296	0.846002	0.110729	0.160915	1	0.003057	0.908128	0.266742	0.210486
hsa-mir-99b	1	0.002289	0.780489	0.081089	0.128422	1	0.001991	0.721368	0.067319	0.102573
[truncated: 3,557 more rows]
