# Supplementary material for: Dissecting the biological relationship between TCGA miRNA and mRNA sequencing data using MMiRNA-Viewer
Source: BMC Bioinformatics. 2016 Oct 6;17(Suppl 13):336. doi: 10.1186/s12859-016-1219-y (PMC5073992; doi:10.1186/s12859-016-1219-y)
Supplement: Additional file 6: — Cancer association results for 238 pairs which are reported to have opposite FC values between mRNAs and miRNAs and inverse correlations between tumor and normal samples. (XLSX 23 kb) [file 12859_2016_1219_MOESM6_ESM.xlsx]

## Sheet: Sheet1
Gene_Name	FoldChange_Gene	miRNA_Name	FoldChange_miRNA	Cancer_Dataset	Gene_in_this_cancer	miRNA_in_this_cancer	Occurrence_of_gene_and_miRNA_in_this_cancer	Current_gene_involved_cancers	Current_miRNA_involved_cancers
ABCA13	2.12099	hsa-mir-888	0.523056	KIRP	FALSE	FALSE	neither_exist
ABCA3	2.43702	hsa-mir-200c	0.49135	KIRP	FALSE	TRUE	either_exist		KICH;KIRP;LIHC;HNSC;LUSC;BLCA;UCEC;THCA
ABCA3	0.089424	hsa-mir-200c	3.01119	LUSC	FALSE	TRUE	either_exist		KICH;KIRP;LIHC;HNSC;LUSC;BLCA;UCEC;THCA
ABI2	0.673907	hsa-mir-10b	1.6209	BLCA	FALSE	TRUE	either_exist		LIHC;KICH;KIRP;LUSC;BLCA;THCA
ADCY4	1.84322	hsa-mir-22	0.703387	LIHC	FALSE	TRUE	either_exist		THCA;LIHC;LUSC
ADRA1B	0.532511	hsa-mir-17	1.60847	KIRP	FALSE	TRUE	either_exist		LIHC;LUSC;BLCA;UCEC;KICH;KIRP
ADRA1B	0.532511	hsa-mir-20a	1.64019	KIRP	FALSE	TRUE	either_exist		LIHC;LUSC;BLCA;UCEC;KICH;KIRP
ADRA1B	0.343955	hsa-mir-17	1.83404	LIHC	FALSE	TRUE	either_exist		LIHC;LUSC;BLCA;UCEC;KICH;KIRP
ADRA1B	0.343955	hsa-mir-20a	2.14689	LIHC	FALSE	TRUE	either_exist		LIHC;LUSC;BLCA;UCEC;KICH;KIRP
AGPAT1	0.89519	hsa-mir-184	11.7554	THCA	FALSE	FALSE	neither_exist		BLCA;KICH;KIRP
AHI1	0.786262	hsa-mir-381	1.94522	BLCA	FALSE	TRUE	either_exist		LUSC;KICH;KIRP;HNSC;UCEC;BLCA;LIHC
AKR7A2	0.686288	hsa-mir-17	1.60847	KIRP	FALSE	TRUE	either_exist		LIHC;LUSC;BLCA;UCEC;KICH;KIRP
AKR7A2	0.93443	hsa-mir-17	1.83404	LIHC	FALSE	TRUE	either_exist		LIHC;LUSC;BLCA;UCEC;KICH;KIRP
ANTXR1	0.503174	hsa-mir-452	1.01492	THCA	FALSE	FALSE	neither_exist		KICH;KIRP;BLCA
ANXA3	0.77485	hsa-mir-222	6.47409	THCA	FALSE	TRUE	either_exist		THCA;LIHC;HNSC;LUSC;BLCA
ANXA3	0.77485	hsa-mir-221	8.24707	THCA	FALSE	TRUE	either_exist		THCA;HNSC;LIHC;LUSC;BLCA;UCEC
AP3D1	0.931047	hsa-mir-222	1.37957	KIRP	FALSE	FALSE	neither_exist		THCA;LIHC;HNSC;LUSC;BLCA
AR	1.56995	hsa-mir-30a	0.793279	KIRP	FALSE	FALSE	neither_exist		LUSC;LIHC
ARAF	0.8677	hsa-mir-221	1.38992	HNSC	FALSE	TRUE	either_exist	BLCA;KICH;KIRP;UCEC;LUSC	THCA;HNSC;LIHC;LUSC;BLCA;UCEC
ARAF	0.941928	hsa-mir-221	8.24707	THCA	FALSE	TRUE	either_exist	BLCA;KICH;KIRP;UCEC;LUSC	THCA;HNSC;LIHC;LUSC;BLCA;UCEC
ATN1	0.851954	hsa-mir-25	4.18491	BLCA	FALSE	FALSE	neither_exist		HNSC;LUSC;LIHC;THCA
ATXN7L1	0.866096	hsa-mir-589	1.59078	KICH	FALSE	FALSE	neither_exist
BRIP1	2.04163	hsa-mir-203	0.803678	HNSC	FALSE	TRUE	either_exist		LIHC;KICH;KIRP;BLCA;UCEC;LUSC;HNSC
BRIP1	3.87064	hsa-mir-203	0.589132	KIRP	FALSE	TRUE	either_exist		LIHC;KICH;KIRP;BLCA;UCEC;LUSC;HNSC
BTNL9	1.94412	hsa-mir-379	0.32087	HNSC	FALSE	FALSE	neither_exist		LIHC
BTNL9	1.94412	hsa-mir-410	0.294695	HNSC	FALSE	TRUE	either_exist		LUSC;KICH;KIRP;HNSC;UCEC;BLCA
C14orf45	0.706523	hsa-mir-382	3.47213	BLCA	FALSE	FALSE	neither_exist
C14orf45	1.09411	hsa-mir-382	0.451599	KIRP	FALSE	FALSE	neither_exist
C17orf28	0.913885	hsa-mir-34a	2.94403	KIRP	FALSE	TRUE	either_exist		LUSC;UCEC;LIHC;BLCA;KICH;KIRP;HNSC
C17orf28	0.915553	hsa-mir-34a	4.00146	THCA	FALSE	FALSE	neither_exist		LUSC;UCEC;LIHC;BLCA;KICH;KIRP;HNSC
C3orf58	1.23066	hsa-mir-203	0.803678	HNSC	FALSE	TRUE	either_exist		LIHC;KICH;KIRP;BLCA;UCEC;LUSC;HNSC
C6orf192	0.815626	hsa-mir-181d	2.15791	KIRP	FALSE	FALSE	neither_exist		LIHC;HNSC;THCA;UCEC;LUSC
C6orf192	0.634968	hsa-mir-181d	1.72834	THCA	FALSE	TRUE	either_exist		LIHC;HNSC;THCA;UCEC;LUSC
CABIN1	0.871499	hsa-mir-34a	2.94403	KIRP	FALSE	TRUE	either_exist		LUSC;UCEC;LIHC;BLCA;KICH;KIRP;HNSC
CBX2	0.661253	hsa-mir-940	1.08009	KIRP	FALSE	FALSE	neither_exist		UCEC
CCBP2	0.48759	hsa-mir-940	1.08009	KIRP	FALSE	FALSE	neither_exist		UCEC
CCBP2	0.932807	hsa-mir-940	1.58133	LIHC	FALSE	FALSE	neither_exist		UCEC
CCDC50	0.518719	hsa-mir-222	3.16691	BLCA	FALSE	TRUE	either_exist		THCA;LIHC;HNSC;LUSC;BLCA
CCDC50	0.518719	hsa-mir-199b	2.5368	BLCA	FALSE	TRUE	either_exist		LUSC;BLCA;LIHC;THCA;KICH;KIRP;UCEC
CCDC50	1.50374	hsa-mir-199b	0.229597	KIRP	FALSE	TRUE	either_exist		LUSC;BLCA;LIHC;THCA;KICH;KIRP;UCEC
CCDC50	0.43218	hsa-mir-222	1.40236	UCEC	FALSE	FALSE	neither_exist		THCA;LIHC;HNSC;LUSC;BLCA
CCDC8	0.587673	hsa-mir-548v	2.69715	UCEC	FALSE	FALSE	neither_exist		LIHC
CD3E	1.42813	hsa-mir-34a	0.957312	HNSC	FALSE	TRUE	either_exist		LUSC;UCEC;LIHC;BLCA;KICH;KIRP;HNSC
CD3E	0.898356	hsa-mir-34a	2.16845	LIHC	FALSE	TRUE	either_exist		LUSC;UCEC;LIHC;BLCA;KICH;KIRP;HNSC
CDC14A	1.24127	hsa-mir-204	0.102972	KICH	FALSE	TRUE	either_exist		HNSC;UCEC;KICH;KIRP;LUSC
CECR2	1.00063	hsa-mir-200c	0.49135	KIRP	FALSE	TRUE	either_exist		KICH;KIRP;LIHC;HNSC;LUSC;BLCA;UCEC;THCA
CENPL	1.12637	hsa-mir-548v	0.718781	KIRP	FALSE	FALSE	neither_exist		LIHC
CENPL	1.12637	hsa-mir-106a	0.625841	KIRP	FALSE	TRUE	either_exist		LUSC;LIHC;KICH;KIRP
CHD3	0.706732	hsa-mir-34a	2.94403	KIRP	FALSE	TRUE	either_exist		LUSC;UCEC;LIHC;BLCA;KICH;KIRP;HNSC
CIDEB	0.411615	hsa-mir-625	1.13765	KICH	FALSE	TRUE	either_exist		KICH;KIRP;UCEC;LUSC
CIDEB	0.900289	hsa-mir-625	3.8096	KIRP	FALSE	TRUE	either_exist		KICH;KIRP;UCEC;LUSC
COTL1	0.77023	hsa-mir-664	1.23992	KIRP	FALSE	FALSE	neither_exist
COTL1	0.723786	hsa-mir-664	1.58207	LIHC	FALSE	FALSE	neither_exist
CTNNBIP1	0.509768	hsa-mir-92b	1.22539	KICH	FALSE	FALSE	neither_exist		LIHC;HNSC;LUSC
CTNNBIP1	0.675245	hsa-mir-92b	1.70996	KIRP	FALSE	FALSE	neither_exist		LIHC;HNSC;LUSC
CYTH3	1.30756	hsa-mir-378c	0.217454	HNSC	FALSE	FALSE	neither_exist		KICH;KIRP;BLCA
DCAF11	0.682897	hsa-mir-150	1.17099	HNSC	FALSE	FALSE	neither_exist		LUSC;LIHC;KICH;KIRP
DCAF11	0.661548	hsa-mir-150	1.17918	KIRP	FALSE	TRUE	either_exist		LUSC;LIHC;KICH;KIRP
DCBLD1	0.830438	hsa-mir-625	3.8096	KIRP	FALSE	TRUE	either_exist		KICH;KIRP;UCEC;LUSC
DCBLD1	1.13192	hsa-mir-150	0.323837	THCA	FALSE	FALSE	neither_exist		LUSC;LIHC;KICH;KIRP
DCBLD1	1.13192	hsa-mir-625	0.806653	THCA	FALSE	FALSE	neither_exist		KICH;KIRP;UCEC;LUSC
DCDC2	0.957775	hsa-mir-221	1.3277	KIRP	FALSE	FALSE	neither_exist		THCA;HNSC;LIHC;LUSC;BLCA;UCEC
DCTD	1.09751	hsa-mir-22	0.945817	HNSC	FALSE	FALSE	neither_exist		THCA;LIHC;LUSC
DPH3	0.743526	hsa-mir-17	4.83757	UCEC	FALSE	TRUE	either_exist		LIHC;LUSC;BLCA;UCEC;KICH;KIRP
DTNA	5.52915	hsa-mir-145	0.240939	KICH	FALSE	TRUE	either_exist		LUSC;UCEC;LIHC;BLCA;KICH;KIRP;HNSC
DTNA	3.51877	hsa-mir-145	0.178996	KIRP	FALSE	TRUE	either_exist		LUSC;UCEC;LIHC;BLCA;KICH;KIRP;HNSC
EID2B	0.59003	hsa-mir-141	4.54532	KICH	FALSE	TRUE	either_exist		THCA;KICH;KIRP;LIHC;BLCA;HNSC;UCEC;LUSC
EID2B	1.51831	hsa-mir-203	0.589132	KIRP	FALSE	TRUE	either_exist		LIHC;KICH;KIRP;BLCA;UCEC;LUSC;HNSC
EID2B	1.51831	hsa-mir-141	0.602628	KIRP	FALSE	TRUE	either_exist		THCA;KICH;KIRP;LIHC;BLCA;HNSC;UCEC;LUSC
EIF2C3	0.836649	hsa-mir-98	1.10252	LIHC	FALSE	TRUE	either_exist		LUSC;KICH;KIRP;HNSC;UCEC;BLCA;LIHC;THCA
ENG	0.65346	hsa-mir-454	1.95262	LIHC	FALSE	FALSE	neither_exist		KICH;KIRP
ERBB3	1.74937	hsa-mir-203	0.589132	KIRP	FALSE	TRUE	either_exist	HNSC	LIHC;KICH;KIRP;BLCA;UCEC;LUSC;HNSC
ESPL1	0.753048	hsa-mir-629	1.33294	KICH	FALSE	TRUE	either_exist		LIHC;LUSC;KICH;KIRP
ESPL1	0.504294	hsa-mir-629	1.61628	KIRP	FALSE	TRUE	either_exist		LIHC;LUSC;KICH;KIRP
FAM129B	0.456366	hsa-mir-17	1.65609	HNSC	FALSE	FALSE	neither_exist		LIHC;LUSC;BLCA;UCEC;KICH;KIRP
FAM49B	1.24773	hsa-mir-217	0.1407	KIRP	FALSE	FALSE	neither_exist		LIHC
FAM92A1	0.957117	hsa-mir-17	1.60847	KIRP	FALSE	TRUE	either_exist		LIHC;LUSC;BLCA;UCEC;KICH;KIRP
FBXL2	1.53976	hsa-mir-141	0.602628	KIRP	FALSE	TRUE	either_exist		THCA;KICH;KIRP;LIHC;BLCA;HNSC;UCEC;LUSC
FBXO10	0.517522	hsa-mir-1296	1.34087	HNSC	FALSE	FALSE	neither_exist
FBXO10	1.21249	hsa-mir-1296	0.843545	LIHC	FALSE	FALSE	neither_exist
FGF13	0.590079	hsa-mir-141	1.71159	HNSC	FALSE	TRUE	either_exist		THCA;KICH;KIRP;LIHC;BLCA;HNSC;UCEC;LUSC
FGF2	0.702783	hsa-mir-200c	1.53426	HNSC	FALSE	TRUE	either_exist		KICH;KIRP;LIHC;HNSC;LUSC;BLCA;UCEC;THCA
FGF2	1.27647	hsa-mir-200c	0.49135	KIRP	FALSE	TRUE	either_exist		KICH;KIRP;LIHC;HNSC;LUSC;BLCA;UCEC;THCA
FGFR3	1.76487	hsa-mir-100	0.584335	BLCA	TRUE	TRUE	both_exist	BLCA;UCEC	LIHC;UCEC;HNSC;THCA;LUSC;BLCA;KICH;KIRP
FMNL3	0.805621	hsa-mir-21	7.92994	KIRP	FALSE	TRUE	either_exist		LUSC;LIHC;BLCA;HNSC;THCA;UCEC;KICH;KIRP
FMNL3	0.990368	hsa-mir-21	2.93936	THCA	FALSE	TRUE	either_exist		LUSC;LIHC;BLCA;HNSC;THCA;UCEC;KICH;KIRP
FMR1	0.803384	hsa-mir-221	1.3277	KIRP	FALSE	FALSE	neither_exist		THCA;HNSC;LIHC;LUSC;BLCA;UCEC
FOXP1	0.934158	hsa-mir-592	8.02104	KIRP	FALSE	FALSE	neither_exist
FTCD	0.003613	hsa-mir-625	1.13765	KICH	FALSE	TRUE	either_exist		KICH;KIRP;UCEC;LUSC
FTCD	0.359577	hsa-mir-625	3.8096	KIRP	FALSE	TRUE	either_exist		KICH;KIRP;UCEC;LUSC
FURIN	0.74336	hsa-mir-625	3.8096	KIRP	FALSE	TRUE	either_exist		KICH;KIRP;UCEC;LUSC
FZD6	0.788689	hsa-mir-21	7.92994	KIRP	FALSE	TRUE	either_exist		LUSC;LIHC;BLCA;HNSC;THCA;UCEC;KICH;KIRP
GJD3	0.276745	hsa-mir-1180	2.06565	KIRP	FALSE	FALSE	neither_exist
GLB1L2	0.945756	hsa-mir-589	2.37497	KIRP	FALSE	FALSE	neither_exist
GPR143	6.35153	hsa-mir-378	0.670012	KIRP	FALSE	TRUE	either_exist		KICH;KIRP
GPR143	2.25842	hsa-mir-378	0.572307	LIHC	FALSE	FALSE	neither_exist		KICH;KIRP
GRHL2	0.844764	hsa-mir-184	11.7554	THCA	FALSE	FALSE	neither_exist		BLCA;KICH;KIRP
GRHPR	0.545112	hsa-mir-19a	1.40416	KIRP	FALSE	TRUE	either_exist		LIHC;LUSC;BLCA;KICH;KIRP;UCEC
GRHPR	0.447883	hsa-mir-19a	2.67613	LIHC	FALSE	TRUE	either_exist		LIHC;LUSC;BLCA;KICH;KIRP;UCEC
GRIK2	6.45015	hsa-mir-378c	0.967985	LUSC	FALSE	FALSE	neither_exist		KICH;KIRP;BLCA
GRINL1A	0.963966	hsa-mir-589	1.93133	HNSC	FALSE	FALSE	neither_exist
GRINL1A	0.88342	hsa-mir-589	2.37497	KIRP	FALSE	FALSE	neither_exist
HECTD2	0.408566	hsa-mir-182	9.02867	KICH	FALSE	TRUE	either_exist		UCEC;LUSC;LIHC;BLCA;KICH;KIRP
HS1BP3	0.717637	hsa-mir-1266	4.50359	BLCA	FALSE	FALSE	neither_exist		KICH;KIRP
HSD17B1	0.942572	hsa-mir-150	1.17918	KIRP	FALSE	TRUE	either_exist		LUSC;LIHC;KICH;KIRP
HSPA12A	2.00331	hsa-mir-378	0.304742	HNSC	FALSE	FALSE	neither_exist		KICH;KIRP
HSPA12A	2.00331	hsa-mir-378c	0.217454	HNSC	FALSE	FALSE	neither_exist		KICH;KIRP;BLCA
ITPKB	0.963215	hsa-mir-147b	8.60708	LUSC	FALSE	FALSE	neither_exist
IVD	0.714341	hsa-mir-17	1.65609	HNSC	FALSE	FALSE	neither_exist		LIHC;LUSC;BLCA;UCEC;KICH;KIRP
IVD	0.438737	hsa-mir-17	1.83404	LIHC	FALSE	TRUE	either_exist		LIHC;LUSC;BLCA;UCEC;KICH;KIRP
KCTD15	0.285689	hsa-mir-1266	1.57719	KICH	FALSE	TRUE	either_exist		KICH;KIRP
KCTD15	0.388504	hsa-mir-1266	1.79028	KIRP	FALSE	TRUE	either_exist		KICH;KIRP
KIAA1328	0.748995	hsa-mir-3676	1.98829	HNSC	FALSE	FALSE	neither_exist
KIAA1671	0.824914	hsa-mir-598	3.55077	UCEC	FALSE	FALSE	neither_exist
KIF13B	0.469014	hsa-mir-1180	2.16855	HNSC	FALSE	FALSE	neither_exist
KIF13B	4.58425	hsa-mir-1180	0.397384	KICH	FALSE	FALSE	neither_exist
KLHL14	0.066127	hsa-mir-182	9.02867	KICH	FALSE	TRUE	either_exist		UCEC;LUSC;LIHC;BLCA;KICH;KIRP
KLHL14	0.259191	hsa-mir-182	3.97331	KIRP	FALSE	TRUE	either_exist		UCEC;LUSC;LIHC;BLCA;KICH;KIRP
KLHL23	0.912062	hsa-mir-17	1.65609	HNSC	FALSE	FALSE	neither_exist		LIHC;LUSC;BLCA;UCEC;KICH;KIRP
KLHL23	0.450461	hsa-mir-17	1.60847	KIRP	FALSE	TRUE	either_exist		LIHC;LUSC;BLCA;UCEC;KICH;KIRP
LAMA5	1.6985	hsa-mir-34a	0.957312	HNSC	FALSE	TRUE	either_exist	LUSC	LUSC;UCEC;LIHC;BLCA;KICH;KIRP;HNSC
LBR	0.64351	hsa-mir-222	6.47409	THCA	FALSE	TRUE	either_exist		THCA;LIHC;HNSC;LUSC;BLCA
LRP11	0.570416	hsa-mir-183	3.80777	KIRP	FALSE	FALSE	neither_exist		LUSC;UCEC;BLCA;LIHC;THCA
LRP11	0.570416	hsa-mir-182	3.97331	KIRP	FALSE	TRUE	either_exist		UCEC;LUSC;LIHC;BLCA;KICH;KIRP
LRP1B	0.322971	hsa-mir-183	3.35826	HNSC	FALSE	FALSE	neither_exist		LUSC;UCEC;BLCA;LIHC;THCA
LRP1B	0.494086	hsa-mir-183	3.80777	KIRP	FALSE	FALSE	neither_exist		LUSC;UCEC;BLCA;LIHC;THCA
MME	0.09077	hsa-mir-17	1.60847	KIRP	FALSE	TRUE	either_exist		LIHC;LUSC;BLCA;UCEC;KICH;KIRP
MOSC2	0.36835	hsa-mir-34a	2.94403	KIRP	FALSE	TRUE	either_exist		LUSC;UCEC;LIHC;BLCA;KICH;KIRP;HNSC
MOSC2	0.533897	hsa-mir-34a	2.16845	LIHC	FALSE	TRUE	either_exist		LUSC;UCEC;LIHC;BLCA;KICH;KIRP;HNSC
MPP2	0.502239	hsa-mir-301a	7.01387	UCEC	FALSE	FALSE	neither_exist		LUSC;LIHC
MPZL1	0.421629	hsa-mir-222	10.8299	KICH	FALSE	FALSE	neither_exist		THCA;LIHC;HNSC;LUSC;BLCA
MTHFD1	0.815696	hsa-mir-625	1.13765	KICH	FALSE	TRUE	either_exist		KICH;KIRP;UCEC;LUSC
MYO5B	2.41412	hsa-mir-21	0.880228	KICH	FALSE	TRUE	either_exist		LUSC;LIHC;BLCA;HNSC;THCA;UCEC;KICH;KIRP
MYOM2	0.243562	hsa-mir-660	2.10922	LIHC	FALSE	FALSE	neither_exist
NAV1	0.869983	hsa-mir-222	3.16691	BLCA	FALSE	TRUE	either_exist		THCA;LIHC;HNSC;LUSC;BLCA
NBEA	0.159854	hsa-mir-106b	5.87565	BLCA	FALSE	FALSE	neither_exist		KICH;KIRP;LIHC
NBEA	0.774086	hsa-mir-106b	2.09276	KIRP	FALSE	TRUE	either_exist		KICH;KIRP;LIHC
NDFIP2	0.957191	hsa-mir-183	3.35826	HNSC	FALSE	FALSE	neither_exist		LUSC;UCEC;BLCA;LIHC;THCA
ODF2L	0.370354	hsa-mir-182	9.02867	KICH	FALSE	TRUE	either_exist		UCEC;LUSC;LIHC;BLCA;KICH;KIRP
OGFOD1	1.04596	hsa-mir-200a	0.694669	KICH	FALSE	TRUE	either_exist		LIHC;THCA;UCEC;LUSC;BLCA;KICH;KIRP
OGFOD1	1.04596	hsa-mir-200b	0.721321	KICH	FALSE	TRUE	either_exist		THCA;KICH;KIRP;LIHC;BLCA;LUSC;UCEC
OGFOD1	0.969199	hsa-mir-200a	1.13416	KIRP	FALSE	TRUE	either_exist		LIHC;THCA;UCEC;LUSC;BLCA;KICH;KIRP
OGFOD1	0.969199	hsa-mir-200b	1.04605	KIRP	FALSE	TRUE	either_exist		THCA;KICH;KIRP;LIHC;BLCA;LUSC;UCEC
OLFML2A	1.08738	hsa-mir-204	0.414193	THCA	FALSE	FALSE	neither_exist		HNSC;UCEC;KICH;KIRP;LUSC
OPN3	1.79685	hsa-mir-27b	0.63874	HNSC	FALSE	TRUE	either_exist		LUSC;UCEC;HNSC;BLCA
OPN3	0.63681	hsa-mir-27b	1.14441	LUSC	FALSE	TRUE	either_exist		LUSC;UCEC;HNSC;BLCA
PADI2	0.281902	hsa-mir-940	1.08009	KIRP	FALSE	FALSE	neither_exist		UCEC
PARD6G	0.989657	hsa-mir-17	1.65609	HNSC	FALSE	FALSE	neither_exist		LIHC;LUSC;BLCA;UCEC;KICH;KIRP
PARD6G	0.476461	hsa-mir-17	1.60847	KIRP	FALSE	TRUE	either_exist		LIHC;LUSC;BLCA;UCEC;KICH;KIRP
PARVA	1.03442	hsa-mir-146a	0.992314	HNSC	FALSE	FALSE	neither_exist		LUSC;THCA;UCEC;LIHC;KICH;KIRP;BLCA
PARVA	1.00055	hsa-mir-146a	0.801888	THCA	FALSE	TRUE	either_exist		LUSC;THCA;UCEC;LIHC;KICH;KIRP;BLCA
PCSK1N	1.23013	hsa-mir-378	0.670012	KIRP	FALSE	TRUE	either_exist		KICH;KIRP
PCSK1N	20.2749	hsa-mir-378	0.572307	LIHC	FALSE	FALSE	neither_exist		KICH;KIRP
PDLIM2	0.215616	hsa-mir-629	1.33294	KICH	FALSE	TRUE	either_exist		LIHC;LUSC;KICH;KIRP
PDLIM2	0.268866	hsa-mir-629	1.61628	KIRP	FALSE	TRUE	either_exist		LIHC;LUSC;KICH;KIRP
PDLIM5	0.547202	hsa-mir-21	6.92787	BLCA	FALSE	TRUE	either_exist		LUSC;LIHC;BLCA;HNSC;THCA;UCEC;KICH;KIRP
PDLIM5	0.714722	hsa-mir-21	7.92994	KIRP	FALSE	TRUE	either_exist		LUSC;LIHC;BLCA;HNSC;THCA;UCEC;KICH;KIRP
PDXP	0.736729	hsa-mir-625	1.13765	KICH	FALSE	TRUE	either_exist		KICH;KIRP;UCEC;LUSC
PDXP	0.796465	hsa-mir-625	3.8096	KIRP	FALSE	TRUE	either_exist		KICH;KIRP;UCEC;LUSC
PHLDB1	1.48148	hsa-mir-378	0.304742	HNSC	FALSE	FALSE	neither_exist		KICH;KIRP
PIK3C2A	0.747348	hsa-mir-495	2.76829	BLCA	FALSE	FALSE	neither_exist
PIK3R3	1.0933	hsa-mir-1251	0.036082	KICH	TRUE	FALSE	either_exist	LUSC;UCEC;KIRP;KICH
PIK3R3	0.661426	hsa-mir-148b	1.51658	KIRP	TRUE	FALSE	either_exist	LUSC;UCEC;KIRP;KICH	LIHC
PIK3R3	0.661426	hsa-mir-151	1.20419	KIRP	TRUE	FALSE	either_exist	LUSC;UCEC;KIRP;KICH
PKD2	0.395414	hsa-mir-183	6.45336	KICH	FALSE	FALSE	neither_exist		LUSC;UCEC;BLCA;LIHC;THCA
PLCL2	0.501788	hsa-mir-221	1.3277	KIRP	FALSE	FALSE	neither_exist		THCA;HNSC;LIHC;LUSC;BLCA;UCEC
PLCL2	0.594762	hsa-mir-221	8.24707	THCA	FALSE	TRUE	either_exist		THCA;HNSC;LIHC;LUSC;BLCA;UCEC
POU6F1	0.966347	hsa-mir-589	2.37497	KIRP	FALSE	FALSE	neither_exist
PPARGC1B	0.865437	hsa-mir-629	1.04674	THCA	FALSE	FALSE	neither_exist		LIHC;LUSC;KICH;KIRP
PPT2	0.445709	hsa-mir-141	4.54532	KICH	FALSE	TRUE	either_exist		THCA;KICH;KIRP;LIHC;BLCA;HNSC;UCEC;LUSC
PPT2	1.28191	hsa-mir-141	0.602628	KIRP	FALSE	TRUE	either_exist		THCA;KICH;KIRP;LIHC;BLCA;HNSC;UCEC;LUSC
PRKCZ	0.921997	hsa-mir-127	1.13534	LIHC	FALSE	TRUE	either_exist		THCA;BLCA;LIHC;LUSC;KICH;KIRP
PRKCZ	0.921997	hsa-mir-370	1.55268	LIHC	FALSE	TRUE	either_exist		KICH;KIRP;LIHC;THCA
PRKCZ	0.380813	hsa-mir-127	1.60716	LUSC	FALSE	TRUE	either_exist		THCA;BLCA;LIHC;LUSC;KICH;KIRP
PRKCZ	0.380813	hsa-mir-370	2.56014	LUSC	FALSE	FALSE	neither_exist		KICH;KIRP;LIHC;THCA
PRRG1	0.658351	hsa-mir-221	1.04014	UCEC	FALSE	TRUE	either_exist		THCA;HNSC;LIHC;LUSC;BLCA;UCEC
PTCD3	0.891491	hsa-mir-183	3.35826	HNSC	FALSE	FALSE	neither_exist		LUSC;UCEC;BLCA;LIHC;THCA
PTCD3	0.835856	hsa-mir-183	2.0274	THCA	FALSE	TRUE	either_exist		LUSC;UCEC;BLCA;LIHC;THCA
PTK6	0.246853	hsa-mir-1307	1.29825	KICH	FALSE	FALSE	neither_exist
PTTG1IP	1.21148	hsa-mir-98	0.841235	THCA	FALSE	TRUE	either_exist		LUSC;KICH;KIRP;HNSC;UCEC;BLCA;LIHC;THCA
PWWP2A	0.998064	hsa-mir-25	1.82929	HNSC	FALSE	TRUE	either_exist		HNSC;LUSC;LIHC;THCA
PWWP2A	0.781446	hsa-mir-25	1.96362	KIRP	FALSE	FALSE	neither_exist		HNSC;LUSC;LIHC;THCA
QPRT	0.68642	hsa-mir-17	1.60847	KIRP	FALSE	TRUE	either_exist		LIHC;LUSC;BLCA;UCEC;KICH;KIRP
RABGAP1L	0.49543	hsa-mir-222	1.37957	KIRP	FALSE	FALSE	neither_exist		THCA;LIHC;HNSC;LUSC;BLCA
RABGAP1L	0.617065	hsa-mir-222	6.47409	THCA	FALSE	TRUE	either_exist		THCA;LIHC;HNSC;LUSC;BLCA
RAD18	1.33341	hsa-mir-378	0.304742	HNSC	FALSE	FALSE	neither_exist		KICH;KIRP
RAD18	1.03971	hsa-mir-378	0.737521	KICH	FALSE	TRUE	either_exist		KICH;KIRP
RAP1GAP2	1.642	hsa-mir-664	0.840267	THCA	FALSE	FALSE	neither_exist
RAPGEF3	0.805869	hsa-mir-25	1.82929	HNSC	FALSE	TRUE	either_exist		HNSC;LUSC;LIHC;THCA
RAPGEF3	0.805869	hsa-mir-93	2.86445	HNSC	FALSE	FALSE	neither_exist		LIHC;BLCA;LUSC;KICH;KIRP
RAPGEF3	0.401304	hsa-mir-93	2.62058	KIRP	FALSE	TRUE	either_exist		LIHC;BLCA;LUSC;KICH;KIRP
RASSF2	0.875119	hsa-mir-222	10.8299	KICH	FALSE	FALSE	neither_exist		THCA;LIHC;HNSC;LUSC;BLCA
RASSF2	0.582403	hsa-mir-222	6.47409	THCA	FALSE	TRUE	either_exist		THCA;LIHC;HNSC;LUSC;BLCA
RBPMS	1.04645	hsa-mir-30a	0.637595	THCA	FALSE	FALSE	neither_exist		LUSC;LIHC
RBPMS	0.297428	hsa-mir-30a	2.15335	UCEC	FALSE	FALSE	neither_exist		LUSC;LIHC
RERE	0.582527	hsa-mir-495	2.76829	BLCA	FALSE	FALSE	neither_exist
RETSAT	0.9996	hsa-mir-589	2.37497	KIRP	FALSE	FALSE	neither_exist
RGL2	1.16273	hsa-mir-140	0.960413	KIRP	FALSE	FALSE	neither_exist		LUSC;LIHC
RMND1	0.987191	hsa-mir-17	1.60847	KIRP	FALSE	TRUE	either_exist		LIHC;LUSC;BLCA;UCEC;KICH;KIRP
RMND5A	0.704483	hsa-mir-182	2.62331	HNSC	FALSE	FALSE	neither_exist		UCEC;LUSC;LIHC;BLCA;KICH;KIRP
RMND5A	0.588941	hsa-mir-182	3.97331	KIRP	FALSE	TRUE	either_exist		UCEC;LUSC;LIHC;BLCA;KICH;KIRP
SC5DL	0.576523	hsa-mir-221	1.3277	KIRP	FALSE	FALSE	neither_exist		THCA;HNSC;LIHC;LUSC;BLCA;UCEC
SC5DL	0.576523	hsa-mir-222	1.37957	KIRP	FALSE	FALSE	neither_exist		THCA;LIHC;HNSC;LUSC;BLCA
SETD5	0.997818	hsa-mir-25	1.82929	HNSC	FALSE	TRUE	either_exist		HNSC;LUSC;LIHC;THCA
SFXN2	0.726323	hsa-mir-15a	1.59588	HNSC	FALSE	TRUE	either_exist		HNSC;LUSC;LIHC;KICH;KIRP;BLCA
SFXN2	0.164756	hsa-mir-15a	1.49283	KIRP	FALSE	TRUE	either_exist		HNSC;LUSC;LIHC;KICH;KIRP;BLCA
SGCE	0.384766	hsa-mir-221	2.27748	BLCA	FALSE	TRUE	either_exist		THCA;HNSC;LIHC;LUSC;BLCA;UCEC
SGCE	0.789238	hsa-mir-221	8.24707	THCA	FALSE	TRUE	either_exist		THCA;HNSC;LIHC;LUSC;BLCA;UCEC
SLC26A2	0.829973	hsa-mir-21	7.92994	KIRP	FALSE	TRUE	either_exist		LUSC;LIHC;BLCA;HNSC;THCA;UCEC;KICH;KIRP
SLC39A11	1.80433	hsa-mir-203	0.589132	KIRP	FALSE	TRUE	either_exist		LIHC;KICH;KIRP;BLCA;UCEC;LUSC;HNSC
SLC39A11	0.807873	hsa-mir-203	1.36708	THCA	FALSE	FALSE	neither_exist		LIHC;KICH;KIRP;BLCA;UCEC;LUSC;HNSC
SNX18	0.73592	hsa-mir-539	2.80922	LIHC	FALSE	FALSE	neither_exist
SRGAP3	0.740673	hsa-mir-17	1.65609	HNSC	FALSE	FALSE	neither_exist		LIHC;LUSC;BLCA;UCEC;KICH;KIRP
SRGAP3	0.655261	hsa-mir-17	1.60847	KIRP	FALSE	TRUE	either_exist		LIHC;LUSC;BLCA;UCEC;KICH;KIRP
ST3GAL1	6.67353	hsa-mir-204	0.102972	KICH	FALSE	TRUE	either_exist		HNSC;UCEC;KICH;KIRP;LUSC
STK4	0.820051	hsa-mir-222	6.47409	THCA	FALSE	TRUE	either_exist	LUSC	THCA;LIHC;HNSC;LUSC;BLCA
SUSD1	0.571534	hsa-mir-210	4.31924	KIRP	FALSE	TRUE	either_exist		LIHC;LUSC;KICH;KIRP;HNSC;UCEC;BLCA
SVIL	1.12308	hsa-mir-146a	0.801888	THCA	FALSE	TRUE	either_exist		LUSC;THCA;UCEC;LIHC;KICH;KIRP;BLCA
SYT14	0.990446	hsa-mir-21	2.93936	THCA	FALSE	TRUE	either_exist		LUSC;LIHC;BLCA;HNSC;THCA;UCEC;KICH;KIRP
THUMPD1	0.963782	hsa-mir-484	4.79635	BLCA	FALSE	FALSE	neither_exist		UCEC;LIHC
THUMPD1	0.924384	hsa-mir-484	1.89781	HNSC	FALSE	FALSE	neither_exist		UCEC;LIHC
TMEM140	0.890359	hsa-mir-221	8.24707	THCA	FALSE	TRUE	either_exist		THCA;HNSC;LIHC;LUSC;BLCA;UCEC
TMEM169	1.88688	hsa-mir-141	0.602628	KIRP	FALSE	TRUE	either_exist		THCA;KICH;KIRP;LIHC;BLCA;HNSC;UCEC;LUSC
TMEM170B	0.646911	hsa-mir-25	4.18491	BLCA	FALSE	FALSE	neither_exist		HNSC;LUSC;LIHC;THCA
TNPO2	2.07649	hsa-mir-1226	0.528929	KICH	FALSE	FALSE	neither_exist
TRIM5	0.616128	hsa-mir-183	6.45336	KICH	FALSE	FALSE	neither_exist		LUSC;UCEC;BLCA;LIHC;THCA
TRIM5	0.832651	hsa-mir-183	12.8383	LIHC	FALSE	TRUE	either_exist		LUSC;UCEC;BLCA;LIHC;THCA
TUBE1	0.76178	hsa-mir-381	1.94522	BLCA	FALSE	TRUE	either_exist		LUSC;KICH;KIRP;HNSC;UCEC;BLCA;LIHC
UGT1A1	0.432909	hsa-mir-200a	1.20978	LIHC	FALSE	TRUE	either_exist		LIHC;THCA;UCEC;LUSC;BLCA;KICH;KIRP
USP13	0.515207	hsa-mir-183	3.80777	KIRP	FALSE	FALSE	neither_exist		LUSC;UCEC;BLCA;LIHC;THCA
USP13	0.842965	hsa-mir-183	97.4668	UCEC	FALSE	TRUE	either_exist		LUSC;UCEC;BLCA;LIHC;THCA
XYLB	0.126931	hsa-mir-589	1.59078	KICH	FALSE	FALSE	neither_exist
XYLB	0.472099	hsa-mir-589	2.37497	KIRP	FALSE	FALSE	neither_exist
YKT6	2.01842	hsa-mir-34a	0.982673	KICH	FALSE	TRUE	either_exist		LUSC;UCEC;LIHC;BLCA;KICH;KIRP;HNSC
ZDHHC1	0.587586	hsa-mir-106b	6.07412	UCEC	FALSE	FALSE	neither_exist		KICH;KIRP;LIHC
ZFHX3	0.74796	hsa-mir-944	13.4104	KIRP	FALSE	FALSE	neither_exist		UCEC;BLCA
ZNF35	0.921113	hsa-mir-21	7.92994	KIRP	FALSE	TRUE	either_exist		LUSC;LIHC;BLCA;HNSC;THCA;UCEC;KICH;KIRP
ZNF362	1.15305	hsa-mir-874	0.843499	THCA	FALSE	FALSE	neither_exist		UCEC;HNSC;LUSC
