# Supplementary material for: Dissecting the biological relationship between TCGA miRNA and mRNA sequencing data using MMiRNA-Viewer
Source: BMC Bioinformatics. 2016 Oct 6;17(Suppl 13):336. doi: 10.1186/s12859-016-1219-y (PMC5073992; doi:10.1186/s12859-016-1219-y)
Supplement: Additional file 8: — The Genes and their associated GO terms for the top 5 % expression correlation coefficient of different levels at Normal High (NH), Normal Low (NL), Tumor High (TH), Tumor Low (TL) genes of eight cancers. (XLSX 44 kb) [file 12859_2016_1219_MOESM8_ESM.xlsx]

## Sheet: Sheet1
cancer_types	Category	Term	count	genes
HNSC_NCC_Highest5percentage	GOTERM_BP_FAT	GO:0000070~mitotic sister chromatid segregation	5	MAD2L1, NEK2, KIF18A, CDCA5, BUB3
HNSC_TCC_Lowest5percentage	GOTERM_BP_FAT	GO:0000070~mitotic sister chromatid segregation	6	MAD2L1, NEK2, KIF18A, CDCA5, SMC2, SMC4
HNSC_NCC_Highest5percentage	GOTERM_BP_FAT	GO:0000087~M phase of mitotic cell cycle	13	CDC6, CDK1, KIF11, NEK2, KIF18A, SPC25, MAD2L1, SKA3, SKA2, SKA1, ZWILCH, CDCA5, BUB3
HNSC_TCC_Lowest5percentage	GOTERM_BP_FAT	GO:0000087~M phase of mitotic cell cycle	14	CDK1, HAUS5, KIF11, NEK2, KIF18A, SMC2, SMC4, SPC25, MAD2L1, BUB1, FBXO5, SKA1, NUP43, CDCA5
KIRP_TCC_Lowest5percentage	GOTERM_BP_FAT	GO:0000165~MAPKKK cascade	7	CRKL, FLT1, DOK4, MDFIC, PTPLAD1, MAPK9, LRRK2
THCA_NCC_Highest5percentage	GOTERM_BP_FAT	GO:0000165~MAPKKK cascade	4	RASGRP3, GRB2, CXCR4, DUSP22
HNSC_TCC_Lowest5percentage	GOTERM_MF_FAT	GO:0000166~nucleotide binding	33	KIF4A, NRBP1, CPEB3, NEK2, CCT3, KIF13A, TYMS, RAB43, ACTR1A, BUB1, ETNK2, TOP2A, KIF14, CDK1, KIF11, MKI67, MET, MYO1D, PIM1, KIF18A, BRIP1, ATAD2, ATAD5, BBS12, SMC2, SMC4, KDR, DNA2, CCT4, ARL17A, RPS6KA4, BMPR1B, MYO18A
KICH_NCC_Lowest5percentage	GOTERM_MF_FAT	GO:0000166~nucleotide binding	11	DNM3, FGFR4, STK40, SGK3, PFKFB4, ERBB3, RHOBTB1, SLFN13, DHCR24, ABCC6, XYLB
KIRP_TCC_Lowest5percentage	GOTERM_MF_FAT	GO:0000166~nucleotide binding	35	GNAI1, NUAK1, ATP6AP1, ATP10A, BMPR2, MYEF2, IGF2BP2, TTL, PAK4, RBMS2, ACSL4, RAB27A, AKT2, MYO5C, UBE2A, PDS5B, FLT1, LYN, GIMAP8, CNKSR3, TGFBR2, DOCK9, WNK1, EPHA1, IQCA1, NEK11, RBPMS, HNRNPH3, HSPA12A, CSNK1E, POLDIP3, RRM1, NEK8, MAPK9, LRRK2
LIHC_NCC_Lowest5percentage	GOTERM_MF_FAT	GO:0000166~nucleotide binding	14	NRAS, PRKCZ, RPS6KA3, SEPHS1, AGPS, UBE2K, WRNIP1, ATP10A, ADRBK2, WNK3, GRK5, SRPK1, ARL3, EPHA3
LIHC_TCC_Highest5percentage	GOTERM_MF_FAT	GO:0000166~nucleotide binding	13	SGK494, PRKCZ, ALDH18A1, SEPHS1, LIG1, LDHD, ADRBK2, ITPKB, STK3, CAMKK2, TYMS, RIT1, AKT2
LUSC_NCC_Lowest5percentage	GOTERM_MF_FAT	GO:0000166~nucleotide binding	3	PRKCZ, GRK5, KALRN
UCEC_TCC_Highest5percentage	GOTERM_MF_FAT	GO:0000166~nucleotide binding	5	DDX58, RBPMS, PAK2, BMX, RBMS3
HNSC_NCC_Highest5percentage	GOTERM_BP_FAT	GO:0000226~microtubule cytoskeleton organization	5	SPC25, KIF11, PRC1, NEK2, KIF18A
HNSC_TCC_Lowest5percentage	GOTERM_BP_FAT	GO:0000226~microtubule cytoskeleton organization	7	SPC25, HAUS5, KIF11, PRC1, NEK2, KIF18A, FBXO5
BLCA_NCC_Highest5percentage	GOTERM_CC_FAT	GO:0000267~cell fraction	6	JUP, PRKCZ, CASP9, ALDH5A1, SMPD2, PTPN11
BLCA_TCC_Lowest5percentage	GOTERM_CC_FAT	GO:0000267~cell fraction	7	JUP, CASP9, ALDH5A1, TP63, SYTL1, SMPD2, PTPN11
HNSC_NCC_Highest5percentage	GOTERM_CC_FAT	GO:0000267~cell fraction	13	CAV3, P4HB, ARHGDIG, SLC1A3, HIP1R, ALDH5A1, TMED10, GRIP2, ICMT, SLC38A1, CD151, IRS1, SLC9A1
KIRP_NCC_Lowest5percentage	GOTERM_CC_FAT	GO:0000267~cell fraction	33	KYNU, SNCA, MME, PDE3B, GCLM, GSS, UGT1A6, SLC1A5, MCTP2, STAC, SLC23A2, TPP1, HAAO, PCSK6, SLC28A1, CLN3, ACY1, STX3, SLC12A2, ACY3, FUCA1, LAMP1, LAMP2, SLC17A5, DGAT1, CLIC4, NEDD4, SLC13A3, CYP4F3, ABCC2, EDA, PDZD3, MGST1
KIRP_TCC_Highest5percentage	GOTERM_CC_FAT	GO:0000267~cell fraction	25	SNCA, PDE3B, GPR143, CUL5, TPP1, SLC23A2, PGRMC1, IDH1, NOS3, CEACAM1, ACSL5, OLR1, MAN1A2, AIFM1, GPR137B, FUCA1, CPT1A, ITPR2, PYGL, SLC16A6, BACE2, KREMEN1, AMFR, LRP2, RAPGEFL1
KIRP_TCC_Lowest5percentage	GOTERM_CC_FAT	GO:0000267~cell fraction	26	UTRN, PPT1, SLCO2A1, APLP1, APP, PEX2, BCL2, PDE4B, CD24, ACSL4, AKT2, HIP1, GLRB, STX1A, SEC11C, SLC12A2, LYN, FLOT2, WNK1, ITPR3, BLMH, PTRF, TPPP, ERC2, LRRK2, VLDLR
LIHC_TCC_Lowest5percentage	GOTERM_CC_FAT	GO:0000267~cell fraction	14	CYP2U1, NCEH1, UGT1A9, CHST10, MAPK13, ITGA5, PDE7A, PPP3CB, ADRA1B, FABP4, AMFR, RAPGEF3, NSMAF, ENG
THCA_TCC_Highest5percentage	GOTERM_CC_FAT	GO:0000267~cell fraction	8	SLC17A5, CALD1, FMR1, DAG1, SCARB2, CAPN2, SLC26A2, RNF40
HNSC_NCC_Highest5percentage	GOTERM_BP_FAT	GO:0000278~mitotic cell cycle	16	CDC6, CDK1, KIF11, PRC1, E2F6, NEK2, DBF4, KIF18A, SPC25, MAD2L1, SKA3, SKA2, SKA1, ZWILCH, CDCA5, BUB3
HNSC_NCC_Lowest5percentage	GOTERM_BP_FAT	GO:0000278~mitotic cell cycle	6	TAF1, RAD21, NSL1, MTBP, CHEK1, STAG2
HNSC_TCC_Lowest5percentage	GOTERM_BP_FAT	GO:0000278~mitotic cell cycle	17	CDK1, HAUS5, KIF11, PRC1, NEK2, DBF4, PIM1, KIF18A, SMC2, SMC4, SPC25, MAD2L1, BUB1, FBXO5, SKA1, CDCA5, NUP43
HNSC_NCC_Highest5percentage	GOTERM_BP_FAT	GO:0000279~M phase	16	CDC6, CDK1, KIF11, PRC1, NEK2, KIF18A, MND1, RAD51, SPC25, MAD2L1, SKA3, SKA2, SKA1, ZWILCH, CDCA5, BUB3
HNSC_NCC_Lowest5percentage	GOTERM_BP_FAT	GO:0000279~M phase	6	RPA1, RAD21, NSL1, CHEK1, RAD54L, STAG2
HNSC_TCC_Lowest5percentage	GOTERM_BP_FAT	GO:0000279~M phase	19	CDK1, HAUS5, KIF11, MKI67, PRC1, NEK2, KIF18A, MND1, SMC2, SMC4, SPC25, MAD2L1, PSMC3IP, BUB1, FBXO5, SKA1, CDCA5, FANCA, NUP43
HNSC_NCC_Highest5percentage	GOTERM_BP_FAT	GO:0000280~nuclear division	13	CDC6, CDK1, KIF11, NEK2, KIF18A, SPC25, MAD2L1, SKA3, SKA2, SKA1, ZWILCH, CDCA5, BUB3
HNSC_TCC_Lowest5percentage	GOTERM_BP_FAT	GO:0000280~nuclear division	14	CDK1, HAUS5, KIF11, NEK2, KIF18A, SMC2, SMC4, SPC25, MAD2L1, BUB1, FBXO5, SKA1, NUP43, CDCA5
KIRP_NCC_Lowest5percentage	GOTERM_CC_FAT	GO:0000323~lytic vacuole	8	GNS, CLN3, LAMP1, LAMP2, SLC17A5, STX3, TPP1, FUCA1
KIRP_TCC_Highest5percentage	GOTERM_CC_FAT	GO:0000323~lytic vacuole	10	STX7, TPP1, HPSE, LGMN, SMPD1, ACP5, MCOLN1, LRP2, FUCA1, RAB27A
THCA_TCC_Highest5percentage	GOTERM_CC_FAT	GO:0000323~lytic vacuole	4	HGSNAT, SLC17A5, LAMP3, SCARB2
HNSC_NCC_Highest5percentage	GOTERM_CC_FAT	GO:0000775~chromosome, centromeric region	8	SPC25, MAD2L1, CENPL, SKA3, SKA2, SKA1, ZWILCH, BUB3
HNSC_TCC_Lowest5percentage	GOTERM_CC_FAT	GO:0000775~chromosome, centromeric region	8	SPC25, MAD2L1, CENPL, MKI67, HJURP, BUB1, SKA1, NUP43
HNSC_NCC_Highest5percentage	GOTERM_CC_FAT	GO:0000776~kinetochore	7	SPC25, MAD2L1, SKA3, SKA2, SKA1, ZWILCH, BUB3
HNSC_TCC_Lowest5percentage	GOTERM_CC_FAT	GO:0000776~kinetochore	6	SPC25, MAD2L1, HJURP, BUB1, SKA1, NUP43
HNSC_NCC_Highest5percentage	GOTERM_CC_FAT	GO:0000777~condensed chromosome kinetochore	6	SPC25, MAD2L1, SKA3, SKA2, SKA1, ZWILCH
HNSC_TCC_Lowest5percentage	GOTERM_CC_FAT	GO:0000777~condensed chromosome kinetochore	6	SPC25, MAD2L1, HJURP, BUB1, SKA1, NUP43
HNSC_NCC_Highest5percentage	GOTERM_CC_FAT	GO:0000779~condensed chromosome, centromeric region	6	SPC25, MAD2L1, SKA3, SKA2, SKA1, ZWILCH
HNSC_TCC_Lowest5percentage	GOTERM_CC_FAT	GO:0000779~condensed chromosome, centromeric region	6	SPC25, MAD2L1, HJURP, BUB1, SKA1, NUP43
HNSC_NCC_Highest5percentage	GOTERM_CC_FAT	GO:0000793~condensed chromosome	8	SPC25, MAD2L1, NEK2, SKA3, SKA2, SKA1, ZWILCH, RAD51
HNSC_NCC_Lowest5percentage	GOTERM_CC_FAT	GO:0000793~condensed chromosome	3	RPA1, NSL1, CHEK1
HNSC_TCC_Lowest5percentage	GOTERM_CC_FAT	GO:0000793~condensed chromosome	10	SPC25, MAD2L1, MKI67, NEK2, HJURP, BUB1, SKA1, NUP43, SMC2, SMC4
HNSC_NCC_Highest5percentage	GOTERM_BP_FAT	GO:0000819~sister chromatid segregation	5	MAD2L1, NEK2, KIF18A, CDCA5, BUB3
HNSC_TCC_Lowest5percentage	GOTERM_BP_FAT	GO:0000819~sister chromatid segregation	6	MAD2L1, NEK2, KIF18A, CDCA5, SMC2, SMC4
BLCA_TCC_Highest5percentage	GOTERM_BP_FAT	GO:0000902~cell morphogenesis	3	DSCAML1, PCM1, DCLK1
KIRP_TCC_Lowest5percentage	GOTERM_BP_FAT	GO:0000902~cell morphogenesis	10	APP, EZR, BCL2, DYNC2LI1, NFASC, CNTN4, CAP1, UNC5C, PAX2, FEZ2
HNSC_NCC_Highest5percentage	GOTERM_CC_FAT	GO:0000922~spindle pole	4	SBDS, KIF11, MAD2L1, NEK2
HNSC_TCC_Lowest5percentage	GOTERM_CC_FAT	GO:0000922~spindle pole	4	KIF11, MAD2L1, NEK2, BUB1
HNSC_NCC_Highest5percentage	GOTERM_CC_FAT	GO:0000940~outer kinetochore of condensed chromosome	3	SKA3, SKA2, SKA1
BLCA_TCC_Lowest5percentage	GOTERM_BP_FAT	GO:0001501~skeletal system development	3	FGFR3, SMAD3, TP63
KIRP_NCC_Highest5percentage	GOTERM_BP_FAT	GO:0001501~skeletal system development	9	HOXB4, THRA, HOXA4, SP1, HOXA11, FBN1, GJA5, EXT2, GLI3
BLCA_TCC_Lowest5percentage	GOTERM_BP_FAT	GO:0001655~urogenital system development	4	SDC1, FOXA1, TP63, ASL
KIRP_NCC_Highest5percentage	GOTERM_BP_FAT	GO:0001655~urogenital system development	5	HOXA11, PAX8, FBN1, PKD2, GLI3
THCA_NCC_Highest5percentage	GOTERM_BP_FAT	GO:0001775~cell activation	8	GIMAP5, CXCR4, IL21R, IRF4, BANK1, CD79A, SLAMF7, HDAC9
THCA_TCC_Lowest5percentage	GOTERM_BP_FAT	GO:0001775~cell activation	4	GIMAP5, LRRC8A, BCL11B, BANK1
HNSC_TCC_Lowest5percentage	GOTERM_MF_FAT	GO:0001882~nucleoside binding	29	KIF4A, NRBP1, NEK2, CCT3, KIF13A, ACTR1A, BUB1, ETNK2, TOP2A, KIF14, CDK1, KIF11, MKI67, MYO1D, MET, PIM1, KIF18A, BRIP1, ATAD2, ATAD5, BBS12, SMC2, SMC4, KDR, DNA2, RPS6KA4, CCT4, BMPR1B, MYO18A
KICH_NCC_Lowest5percentage	GOTERM_MF_FAT	GO:0001882~nucleoside binding	9	FGFR4, STK40, SGK3, PFKFB4, ERBB3, SLFN13, DHCR24, ABCC6, XYLB
KIRP_TCC_Lowest5percentage	GOTERM_MF_FAT	GO:0001882~nucleoside binding	25	NUAK1, ATP6AP1, ATP10A, BMPR2, TTL, PAK4, ACSL4, AKT2, MYO5C, UBE2A, FLT1, PDS5B, LYN, TGFBR2, CNKSR3, WNK1, EPHA1, NEK11, IQCA1, HSPA12A, CSNK1E, RRM1, NEK8, MAPK9, LRRK2
LIHC_NCC_Lowest5percentage	GOTERM_MF_FAT	GO:0001882~nucleoside binding	13	PRKCZ, RPS6KA3, SEPHS1, AGPS, UBE2K, WRNIP1, ATP10A, ADRBK2, WNK3, GRK5, SRPK1, ARL3, EPHA3
LIHC_TCC_Highest5percentage	GOTERM_MF_FAT	GO:0001882~nucleoside binding	11	SGK494, PRKCZ, SEPHS1, ALDH18A1, LIG1, LDHD, ADRBK2, ITPKB, STK3, CAMKK2, AKT2
LUSC_NCC_Lowest5percentage	GOTERM_MF_FAT	GO:0001882~nucleoside binding	3	PRKCZ, GRK5, KALRN
HNSC_TCC_Lowest5percentage	GOTERM_MF_FAT	GO:0001883~purine nucleoside binding	29	KIF4A, NRBP1, NEK2, CCT3, KIF13A, ACTR1A, BUB1, ETNK2, TOP2A, KIF14, CDK1, KIF11, MKI67, MYO1D, MET, PIM1, KIF18A, BRIP1, ATAD2, ATAD5, BBS12, SMC2, SMC4, KDR, DNA2, RPS6KA4, CCT4, BMPR1B, MYO18A
KICH_NCC_Lowest5percentage	GOTERM_MF_FAT	GO:0001883~purine nucleoside binding	9	FGFR4, STK40, SGK3, PFKFB4, ERBB3, SLFN13, DHCR24, ABCC6, XYLB
KIRP_TCC_Lowest5percentage	GOTERM_MF_FAT	GO:0001883~purine nucleoside binding	25	NUAK1, ATP6AP1, ATP10A, BMPR2, TTL, PAK4, ACSL4, AKT2, MYO5C, UBE2A, FLT1, PDS5B, LYN, TGFBR2, CNKSR3, WNK1, EPHA1, NEK11, IQCA1, HSPA12A, CSNK1E, RRM1, NEK8, MAPK9, LRRK2
LIHC_NCC_Lowest5percentage	GOTERM_MF_FAT	GO:0001883~purine nucleoside binding	13	PRKCZ, RPS6KA3, SEPHS1, AGPS, UBE2K, WRNIP1, ATP10A, ADRBK2, WNK3, GRK5, SRPK1, ARL3, EPHA3
LIHC_TCC_Highest5percentage	GOTERM_MF_FAT	GO:0001883~purine nucleoside binding	11	SGK494, PRKCZ, SEPHS1, ALDH18A1, LIG1, LDHD, ADRBK2, ITPKB, STK3, CAMKK2, AKT2
LUSC_NCC_Lowest5percentage	GOTERM_MF_FAT	GO:0001883~purine nucleoside binding	3	PRKCZ, GRK5, KALRN
KIRP_NCC_Highest5percentage	GOTERM_BP_FAT	GO:0002009~morphogenesis of an epithelium	6	DVL2, LAMA1, HOXB4, FREM2, HOXA11, GLI3
THCA_NCC_Lowest5percentage	GOTERM_BP_FAT	GO:0002009~morphogenesis of an epithelium	3	DAG1, PBX1, FZD6
THCA_NCC_Highest5percentage	GOTERM_BP_FAT	GO:0002520~immune system development	4	GIMAP5, IRF4, CD79A, HDAC9
THCA_TCC_Lowest5percentage	GOTERM_BP_FAT	GO:0002520~immune system development	4	GIMAP5, LRRC8A, BCL11B, TGFBR1
THCA_NCC_Highest5percentage	GOTERM_BP_FAT	GO:0002521~leukocyte differentiation	4	GIMAP5, IRF4, CD79A, HDAC9
THCA_TCC_Lowest5percentage	GOTERM_BP_FAT	GO:0002521~leukocyte differentiation	3	GIMAP5, LRRC8A, BCL11B
BLCA_TCC_Lowest5percentage	GOTERM_BP_FAT	GO:0003006~reproductive developmental process	3	SDC1, FOXA1, TP63
KICH_TCC_Lowest5percentage	GOTERM_BP_FAT	GO:0003006~reproductive developmental process	3	VDR, BCL2, INSR
KIRP_TCC_Highest5percentage	GOTERM_BP_FAT	GO:0003006~reproductive developmental process	9	DHH, ERMP1, OSR1, TBX3, IDH1, NOS3, PBX1, STRBP, GJB2
HNSC_NCC_Lowest5percentage	GOTERM_MF_FAT	GO:0003677~DNA binding	34	ZBTB33, CNBP, ZNF76, ABI2, ZNF512, MEN1, RPA1, MCM9, XBP1, TRDMT1, TFDP2, ZNF396, PATZ1, ETV5, GTF3C3, TAF1, ZNF280B, ZNF620, TADA2B, ZNF24, ZNF502, SMAD2, MCM2, TRIM24, RAD54L, ZBED1, ZNF670, SP1, H2AFY2, RAD18, DNMT1, TBL1X, ZSCAN12, ZFHX3
HNSC_TCC_Highest5percentage	GOTERM_MF_FAT	GO:0003677~DNA binding	23	EXO1, LCORL, FOXJ2, RCOR3, RCOR2, ZNF620, ZNF507, PAX6, MYEF2, MCM2, MYBL2, RAD54L, CBFA2T2, RFXAP, ZNF512, MCM6, RPA2, ZNF670, H2AFV, ZNF239, GATAD2B, ZNF33B, ZNF768
HNSC_NCC_Lowest5percentage	GOTERM_MF_FAT	GO:0003700~transcription factor activity	10	CNBP, SP1, XBP1, ZNF24, TFDP2, ZNF396, SMAD2, ZSCAN12, ZFHX3, ETV5
KIRP_NCC_Highest5percentage	GOTERM_MF_FAT	GO:0003700~transcription factor activity	18	POU6F1, IRX5, THRA, FOXA3, HOXA11, ONECUT2, CREB5, RORA, GLI3, HOXB4, GCM1, SP1, HOXA4, PAX8, NFAT5, PHTF1, NR5A2, CUX1
HNSC_TCC_Lowest5percentage	GOTERM_MF_FAT	GO:0003779~actin binding	9	TNS4, PPP1R9B, LIMA1, SMTN, WASF1, MYO1D, KIF18A, TPM4, PARVA
KIRP_TCC_Lowest5percentage	GOTERM_MF_FAT	GO:0003779~actin binding	14	WASF3, BAIAP2L1, ENC1, UTRN, SSH2, TPM1, SYNE2, EZR, SCIN, AIF1L, CAP1, WASL, MYO5C, HIP1
KICH_NCC_Lowest5percentage	GOTERM_MF_FAT	GO:0004672~protein kinase activity	5	FGFR4, STK40, SGK3, ERBB3, GTF2H1
KIRP_TCC_Lowest5percentage	GOTERM_MF_FAT	GO:0004672~protein kinase activity	15	FLT1, LYN, NUAK1, TGFBR2, WNK1, BMPR2, EPHA1, NEK11, CRKL, CSNK1E, PAK4, NEK8, MAPK9, LRRK2, AKT2
LIHC_NCC_Lowest5percentage	GOTERM_MF_FAT	GO:0004672~protein kinase activity	7	PRKCZ, RPS6KA3, ADRBK2, WNK3, GRK5, SRPK1, EPHA3
LIHC_TCC_Highest5percentage	GOTERM_MF_FAT	GO:0004672~protein kinase activity	6	SGK494, PRKCZ, ADRBK2, STK3, CAMKK2, AKT2
LUSC_NCC_Lowest5percentage	GOTERM_MF_FAT	GO:0004672~protein kinase activity	3	PRKCZ, GRK5, KALRN
KIRP_TCC_Lowest5percentage	GOTERM_MF_FAT	GO:0004674~protein serine/threonine kinase activity	11	CSNK1E, NUAK1, PAK4, TGFBR2, WNK1, BMPR2, NEK8, MAPK9, LRRK2, NEK11, AKT2
LIHC_NCC_Lowest5percentage	GOTERM_MF_FAT	GO:0004674~protein serine/threonine kinase activity	6	PRKCZ, RPS6KA3, ADRBK2, WNK3, GRK5, SRPK1
LIHC_TCC_Highest5percentage	GOTERM_MF_FAT	GO:0004674~protein serine/threonine kinase activity	6	SGK494, PRKCZ, ADRBK2, STK3, CAMKK2, AKT2
LUSC_NCC_Lowest5percentage	GOTERM_MF_FAT	GO:0004674~protein serine/threonine kinase activity	3	PRKCZ, GRK5, KALRN
BLCA_NCC_Lowest5percentage	GOTERM_MF_FAT	GO:0004721~phosphoprotein phosphatase activity	4	EPM2A, PPM1A, DNAJC6, MTMR7
KIRP_TCC_Lowest5percentage	GOTERM_MF_FAT	GO:0004721~phosphoprotein phosphatase activity	6	PTPRB, CDC14A, PPM1H, PTP4A2, STYX, SSH2
THCA_TCC_Lowest5percentage	GOTERM_MF_FAT	GO:0004721~phosphoprotein phosphatase activity	5	PTPRM, PTPRF, PTPN18, DUSP22, PPP1CC
BLCA_NCC_Lowest5percentage	GOTERM_MF_FAT	GO:0004725~protein tyrosine phosphatase activity	3	EPM2A, DNAJC6, MTMR7
KIRP_TCC_Lowest5percentage	GOTERM_MF_FAT	GO:0004725~protein tyrosine phosphatase activity	4	PTPRB, CDC14A, PTP4A2, SSH2
THCA_TCC_Lowest5percentage	GOTERM_MF_FAT	GO:0004725~protein tyrosine phosphatase activity	4	PTPRM, PTPRF, PTPN18, DUSP22
KIRP_NCC_Highest5percentage	GOTERM_MF_FAT	GO:0005216~ion channel activity	13	TRPC1, GABRE, TRPA1, GRIK5, PKD2, TRIM13, CACNB3, KCTD15, CHRNB1, ITPR3, KCTD14, PKD1L2, KCTD12
THCA_NCC_Highest5percentage	GOTERM_MF_FAT	GO:0005216~ion channel activity	5	GABRB3, KCNN3, KCNJ10, KCNJ11, KCNK10
KIRP_NCC_Highest5percentage	GOTERM_MF_FAT	GO:0005244~voltage-gated ion channel activity	6	PKD2, TRIM13, CACNB3, KCTD15, KCTD14, KCTD12
THCA_NCC_Highest5percentage	GOTERM_MF_FAT	GO:0005244~voltage-gated ion channel activity	3	KCNJ10, KCNJ11, KCNK10
KIRP_NCC_Highest5percentage	GOTERM_MF_FAT	GO:0005261~cation channel activity	10	TRPC1, TRPA1, PKD2, TRIM13, CACNB3, KCTD15, CHRNB1, ITPR3, KCTD14, KCTD12
THCA_NCC_Highest5percentage	GOTERM_MF_FAT	GO:0005261~cation channel activity	4	KCNN3, KCNJ10, KCNJ11, KCNK10
KIRP_NCC_Highest5percentage	GOTERM_MF_FAT	GO:0005267~potassium channel activity	5	PKD2, TRIM13, KCTD15, KCTD14, KCTD12
THCA_NCC_Highest5percentage	GOTERM_MF_FAT	GO:0005267~potassium channel activity	4	KCNN3, KCNJ10, KCNJ11, KCNK10
LUSC_TCC_Lowest5percentage	GOTERM_MF_FAT	GO:0005509~calcium ion binding	3	LTBP2, CD93, NID2
THCA_TCC_Lowest5percentage	GOTERM_MF_FAT	GO:0005509~calcium ion binding	8	PLCL2, TMEM37, DSG2, RASGRP3, CBARA1, ITGA3, CALR, PLS3
HNSC_TCC_Lowest5percentage	GOTERM_MF_FAT	GO:0005524~ATP binding	29	KIF4A, NRBP1, NEK2, CCT3, KIF13A, ACTR1A, BUB1, ETNK2, TOP2A, KIF14, CDK1, KIF11, MKI67, MYO1D, MET, PIM1, KIF18A, BRIP1, ATAD2, ATAD5, BBS12, SMC2, SMC4, KDR, DNA2, RPS6KA4, CCT4, BMPR1B, MYO18A
KICH_NCC_Lowest5percentage	GOTERM_MF_FAT	GO:0005524~ATP binding	8	FGFR4, STK40, SGK3, PFKFB4, ERBB3, SLFN13, ABCC6, XYLB
KIRP_TCC_Lowest5percentage	GOTERM_MF_FAT	GO:0005524~ATP binding	25	NUAK1, ATP6AP1, ATP10A, BMPR2, TTL, PAK4, ACSL4, AKT2, MYO5C, UBE2A, FLT1, PDS5B, LYN, TGFBR2, CNKSR3, WNK1, EPHA1, NEK11, IQCA1, HSPA12A, CSNK1E, RRM1, NEK8, MAPK9, LRRK2
LIHC_NCC_Lowest5percentage	GOTERM_MF_FAT	GO:0005524~ATP binding	11	PRKCZ, RPS6KA3, SEPHS1, UBE2K, WRNIP1, ATP10A, ADRBK2, WNK3, GRK5, SRPK1, EPHA3
LIHC_TCC_Highest5percentage	GOTERM_MF_FAT	GO:0005524~ATP binding	10	SGK494, PRKCZ, SEPHS1, ALDH18A1, LIG1, ADRBK2, ITPKB, STK3, CAMKK2, AKT2
LUSC_NCC_Lowest5percentage	GOTERM_MF_FAT	GO:0005524~ATP binding	3	PRKCZ, GRK5, KALRN
KIRP_TCC_Highest5percentage	GOTERM_MF_FAT	GO:0005543~phospholipid binding	6	ARHGAP32, SH3PXD2A, SNX27, SNX8, ARAP3, ITPR2
KIRP_TCC_Lowest5percentage	GOTERM_MF_FAT	GO:0005543~phospholipid binding	6	ZFYVE16, SNX25, SCIN, ITPR3, ZCCHC14, HIP1
KIRP_NCC_Highest5percentage	GOTERM_CC_FAT	GO:0005576~extracellular region	24	FLRT3, COL4A1, MASP1, LEPR, FBN1, NTNG1, CNP, FURIN, C18ORF54, SMOC2, LAMA1, TNFSF10, PNOC, FREM2, LRP8, FIBIN, C11ORF45, COL8A1, ANGPTL2, ADAMTS2, QSOX1, CHL1, VLDLR, C14ORF93
LUSC_NCC_Highest5percentage	GOTERM_CC_FAT	GO:0005576~extracellular region	8	VWF, COL4A1, LTBP2, ADAMTS16, RNASE6, HSPG2, KIT, PRELP
LUSC_TCC_Lowest5percentage	GOTERM_CC_FAT	GO:0005576~extracellular region	6	LTBP2, CXORF36, NID2, CTSB, VASH1, ITGBL1
KIRP_NCC_Highest5percentage	GOTERM_CC_FAT	GO:0005578~proteinaceous extracellular matrix	10	FLRT3, SMOC2, LAMA1, COL4A1, FREM2, FBN1, NTNG1, COL8A1, ADAMTS2, CHL1
LUSC_NCC_Highest5percentage	GOTERM_CC_FAT	GO:0005578~proteinaceous extracellular matrix	6	VWF, COL4A1, LTBP2, ADAMTS16, HSPG2, PRELP
BLCA_TCC_Lowest5percentage	GOTERM_CC_FAT	GO:0005624~membrane fraction	4	JUP, TP63, SYTL1, SMPD2
HNSC_NCC_Highest5percentage	GOTERM_CC_FAT	GO:0005624~membrane fraction	12	CAV3, P4HB, ARHGDIG, SLC1A3, HIP1R, TMED10, GRIP2, ICMT, SLC38A1, CD151, IRS1, SLC9A1
KIRP_NCC_Lowest5percentage	GOTERM_CC_FAT	GO:0005624~membrane fraction	23	CLN3, STX3, SLC12A2, ACY3, SNCA, MME, PDE3B, UGT1A6, LAMP1, SLC1A5, LAMP2, SLC17A5, MCTP2, DGAT1, SLC23A2, NEDD4, SLC13A3, CYP4F3, ABCC2, EDA, PDZD3, SLC28A1, MGST1
KIRP_TCC_Highest5percentage	GOTERM_CC_FAT	GO:0005624~membrane fraction	20	MAN1A2, OLR1, AIFM1, SNCA, PDE3B, GPR137B, GPR143, CPT1A, ITPR2, CUL5, SLC16A6, SLC23A2, BACE2, PGRMC1, KREMEN1, AMFR, LRP2, RAPGEFL1, CEACAM1, ACSL5
KIRP_TCC_Lowest5percentage	GOTERM_CC_FAT	GO:0005624~membrane fraction	23	STX1A, GLRB, LYN, SEC11C, SLC12A2, FLOT2, UTRN, WNK1, PPT1, ITPR3, APLP1, SLCO2A1, APP, PTRF, PEX2, BCL2, CD24, ERC2, ACSL4, LRRK2, HIP1, AKT2, VLDLR
LIHC_TCC_Lowest5percentage	GOTERM_CC_FAT	GO:0005624~membrane fraction	10	CYP2U1, UGT1A9, NCEH1, CHST10, ITGA5, ADRA1B, PPP3CB, AMFR, RAPGEF3, ENG
THCA_TCC_Highest5percentage	GOTERM_CC_FAT	GO:0005624~membrane fraction	6	SLC17A5, CALD1, DAG1, SCARB2, SLC26A2, RNF40
BLCA_TCC_Lowest5percentage	GOTERM_CC_FAT	GO:0005626~insoluble fraction	4	JUP, TP63, SYTL1, SMPD2
HNSC_NCC_Highest5percentage	GOTERM_CC_FAT	GO:0005626~insoluble fraction	12	CAV3, P4HB, ARHGDIG, SLC1A3, HIP1R, TMED10, GRIP2, ICMT, SLC38A1, CD151, IRS1, SLC9A1
KIRP_NCC_Lowest5percentage	GOTERM_CC_FAT	GO:0005626~insoluble fraction	23	CLN3, STX3, SLC12A2, ACY3, SNCA, MME, PDE3B, UGT1A6, LAMP1, SLC1A5, LAMP2, SLC17A5, MCTP2, DGAT1, SLC23A2, NEDD4, SLC13A3, CYP4F3, ABCC2, EDA, PDZD3, SLC28A1, MGST1
KIRP_TCC_Highest5percentage	GOTERM_CC_FAT	GO:0005626~insoluble fraction	20	MAN1A2, OLR1, AIFM1, SNCA, PDE3B, GPR137B, GPR143, CPT1A, ITPR2, CUL5, SLC16A6, SLC23A2, BACE2, PGRMC1, KREMEN1, AMFR, LRP2, RAPGEFL1, CEACAM1, ACSL5
KIRP_TCC_Lowest5percentage	GOTERM_CC_FAT	GO:0005626~insoluble fraction	24	STX1A, GLRB, LYN, SEC11C, SLC12A2, FLOT2, UTRN, WNK1, PPT1, ITPR3, APLP1, SLCO2A1, APP, PTRF, PEX2, BCL2, PDE4B, CD24, ERC2, ACSL4, LRRK2, HIP1, AKT2, VLDLR
LIHC_TCC_Lowest5percentage	GOTERM_CC_FAT	GO:0005626~insoluble fraction	10	CYP2U1, UGT1A9, NCEH1, CHST10, ITGA5, ADRA1B, PPP3CB, AMFR, RAPGEF3, ENG
THCA_TCC_Highest5percentage	GOTERM_CC_FAT	GO:0005626~insoluble fraction	7	SLC17A5, CALD1, DAG1, SCARB2, CAPN2, SLC26A2, RNF40
HNSC_NCC_Highest5percentage	GOTERM_CC_FAT	GO:0005654~nucleoplasm	13	RPS6KA5, CDK1, DNA2, CDC6, E2F6, TAF5, DBF4, INTS7, PCNA, ACTL6A, MCM10, CDT1, RAD51
HNSC_NCC_Lowest5percentage	GOTERM_CC_FAT	GO:0005654~nucleoplasm	15	RPA1, MEN1, ERCC8, TAF1, RBBP4, RSRC1, TFDP2, MYO16, CPSF6, CHEK1, SMAD2, MCM2, TBL1X, ZFHX3, GTF3C3
HNSC_TCC_Highest5percentage	GOTERM_CC_FAT	GO:0005654~nucleoplasm	11	CCNE2, RPA2, RBBP4, ANKRD28, FANCD2, RCOR2, FMR1, MCM2, SUDS3, ZNF768, MCM6
HNSC_NCC_Highest5percentage	GOTERM_CC_FAT	GO:0005694~chromosome	13	SPC25, MAD2L1, CENPL, NEK2, PCNA, SKA3, SKA2, SKA1, ASF1B, ZWILCH, CDCA5, BUB3, RAD51
HNSC_NCC_Lowest5percentage	GOTERM_CC_FAT	GO:0005694~chromosome	12	RPA1, MEN1, ZBED1, RAD21, RBBP4, NSL1, H2AFY2, RAD18, CHEK1, TRIM24, MCM2, STAG2
HNSC_TCC_Lowest5percentage	GOTERM_CC_FAT	GO:0005694~chromosome	18	SP100, CENPL, MKI67, NEK2, SMC2, SMC4, TNKS1BP1, SPC25, MAD2L1, HJURP, PCNA, BUB1, TMPO, SKA1, ASF1B, CDCA5, NUP43, TOP2A
KIRP_NCC_Lowest5percentage	GOTERM_CC_FAT	GO:0005764~lysosome	8	GNS, CLN3, LAMP1, LAMP2, SLC17A5, STX3, TPP1, FUCA1
KIRP_TCC_Highest5percentage	GOTERM_CC_FAT	GO:0005764~lysosome	10	STX7, TPP1, HPSE, LGMN, SMPD1, ACP5, MCOLN1, LRP2, FUCA1, RAB27A
THCA_TCC_Highest5percentage	GOTERM_CC_FAT	GO:0005764~lysosome	4	HGSNAT, SLC17A5, LAMP3, SCARB2
KIRP_NCC_Lowest5percentage	GOTERM_CC_FAT	GO:0005773~vacuole	8	GNS, CLN3, LAMP1, LAMP2, SLC17A5, STX3, TPP1, FUCA1
KIRP_TCC_Highest5percentage	GOTERM_CC_FAT	GO:0005773~vacuole	10	STX7, TPP1, HPSE, LGMN, SMPD1, ACP5, MCOLN1, LRP2, FUCA1, RAB27A
THCA_TCC_Highest5percentage	GOTERM_CC_FAT	GO:0005773~vacuole	4	HGSNAT, SLC17A5, LAMP3, SCARB2
KIRP_NCC_Lowest5percentage	GOTERM_CC_FAT	GO:0005783~endoplasmic reticulum	25	CLN3, ACER3, NPLOC4, SLC37A4, PDE3B, EDEM3, AGTRAP, RDH5, UGT1A6, ARHGAP32, TRAM1L1, DGAT1, COL4A3BP, ZDHHC9, LCLAT1, TMEM98, TGFBR3, CYP4F3, PCSK6, EDA, EIF5A2, RCN1, MGST1, CLN6, VCPIP1
KIRP_TCC_Highest5percentage	GOTERM_CC_FAT	GO:0005783~endoplasmic reticulum	24	ERMP1, DUOXA1, AIFM1, PDE3B, SGMS1, CYP2W1, CERCAM, CDS1, EDEM1, ITPR2, RDH11, ARHGAP32, PTGIS, SHISA2, BACE2, ASPHD2, PGRMC1, HSD11B1, PPM1L, AMFR, LRP2, AGPAT3, SC5DL, ACSL5
LIHC_TCC_Lowest5percentage	GOTERM_CC_FAT	GO:0005783~endoplasmic reticulum	8	RNF180, CYP2U1, UGT1A9, NCEH1, MTDH, ANO5, IGF2, AMFR
KIRP_NCC_Lowest5percentage	GOTERM_CC_FAT	GO:0005789~endoplasmic reticulum membrane	7	ACER3, CLN3, ARHGAP32, COL4A3BP, SLC37A4, CYP4F3, EDA
KIRP_TCC_Highest5percentage	GOTERM_CC_FAT	GO:0005789~endoplasmic reticulum membrane	10	ARHGAP32, DUOXA1, ASPHD2, HSD11B1, PPM1L, AMFR, CYP2W1, CDS1, EDEM1, ITPR2
HNSC_NCC_Highest5percentage	GOTERM_CC_FAT	GO:0005815~microtubule organizing center	4	MAD2L1, NEK2, ACTR1A, KIF18A
HNSC_TCC_Lowest5percentage	GOTERM_CC_FAT	GO:0005815~microtubule organizing center	7	HAUS5, MAD2L1, NEK2, ACTR1A, BUB1, KIF18A, TOP2A
HNSC_NCC_Highest5percentage	GOTERM_CC_FAT	GO:0005819~spindle	11	CDK1, CDC6, SBDS, KIF11, MAD2L1, PRC1, NEK2, KIF18A, SKA3, SKA2, SKA1
HNSC_TCC_Lowest5percentage	GOTERM_CC_FAT	GO:0005819~spindle	12	KIF14, CDK1, KIF4A, HAUS5, KIF11, MAD2L1, PRC1, NEK2, BUB1, KIF18A, FBXO5, SKA1
BLCA_NCC_Highest5percentage	GOTERM_CC_FAT	GO:0005829~cytosol	7	JUP, PRKCZ, CASP9, TACSTD2, PKM2, SMAD3, PTPN11
HNSC_NCC_Highest5percentage	GOTERM_CC_FAT	GO:0005856~cytoskeleton	17	CDK1, CDC6, KIF11, PRC1, HIP1R, TAF5, NEK2, KIF18A, BICD2, SBDS, MAD2L1, NAV1, ACTR1A, SKA3, SKA2, SKA1, JAK3
HNSC_TCC_Lowest5percentage	GOTERM_CC_FAT	GO:0005856~cytoskeleton	30	LIMA1, KIF4A, HAUS5, PRC1, NEK2, WASF1, CCT3, TPM4, KIF13A, KRT5, KLC1, ACTR1A, BUB1, FBXO5, SKA1, TOP2A, ARHGDIA, KIF14, CDK1, KIF11, TAF5, MYO1D, KIF18A, BASP1, TNS4, PPP1R9B, SMTN, MAD2L1, MYO18A, PARVA
KIRP_TCC_Lowest5percentage	GOTERM_CC_FAT	GO:0005856~cytoskeleton	35	SPIN1, WASF3, CDC14A, LMNB2, DYNC2LI1, SSH2, UTRN, LRRCC1, IGF2BP2, PAX2, TPM1, SLC1A4, APP, TRIM67, EZR, DNAI1, AIF1L, CAP1, LRRFIP1, CYS1, MYC, HIP1, MYO5C, NES, STX1A, LYN, ENC1, SYNE2, EML1, TPPP, FRMD4A, SCIN, WASL, ERC2, BIN1
UCEC_NCC_Highest5percentage	GOTERM_CC_FAT	GO:0005856~cytoskeleton	5	KIF1A, PTPN3, IGF2BP2, HOMER2, FGD4
HNSC_NCC_Highest5percentage	GOTERM_CC_FAT	GO:0005874~microtubule	8	CDK1, KIF11, PRC1, NAV1, KIF18A, SKA3, SKA2, SKA1
HNSC_TCC_Lowest5percentage	GOTERM_CC_FAT	GO:0005874~microtubule	10	KIF13A, KIF14, CDK1, KIF4A, HAUS5, KIF11, PRC1, KLC1, KIF18A, SKA1
HNSC_NCC_Highest5percentage	GOTERM_CC_FAT	GO:0005876~spindle microtubule	7	CDK1, KIF11, PRC1, KIF18A, SKA3, SKA2, SKA1
HNSC_TCC_Lowest5percentage	GOTERM_CC_FAT	GO:0005876~spindle microtubule	6	CDK1, KIF4A, KIF11, PRC1, KIF18A, SKA1
BLCA_NCC_Lowest5percentage	GOTERM_CC_FAT	GO:0005886~plasma membrane	8	EPHA7, MPDZ, EPM2A, PPM1A, STXBP1, NBEA, ESYT2, NEGR1
KIRP_NCC_Highest5percentage	GOTERM_CC_FAT	GO:0005886~plasma membrane	73	GNAZ, GPR85, SLC6A20, LEPR, F2RL1, ADCY6, AQP5, GRIK5, RCE1, CSPG5, AMOTL1, GJA5, MBP, GBAS, SLC2A1, DLG4, AIF1L, NT5E, LPHN1, SYK, RAB27A, PLD2, CA12, TRPA1, CERCAM, GRM5, PRKCQ, SLC26A6, SEMA4F, CD82, AKAP5, ERC2, CHL1, SNX18, AVPR2, SHROOM4, GNAI1, APH1B, ITGA10, TRIM13, CACNB3, PAQR8, ESYT2, TPM1, TMEM50B, ITGB8, CNR1, PKD2, CD24, MICALL2, FLRT3, GABRE, TRPC1, TRHDE, SLC6A12, SYT12, PPFIBP1, …
KIRP_TCC_Highest5percentage	GOTERM_CC_FAT	GO:0005886~plasma membrane	66	SLC36A2, PLXNA4, SLC16A10, PLXNA2, SNCA, CLDN5, FERMT1, DUOX1, SGMS1, KCNJ12, GJA5, NELF, AQP3, MBP, ATP2B1, RAET1E, ATP2B4, SLC23A2, MAPT, MCOLN1, NOS3, SV2B, AGPAT3, GOLM1, CEACAM1, RAB27A, SYK, BST1, CERCAM, PRKCD, GPR98, ATP6V1C1, ARHGAP32, SEMA4D, IGSF9, DHH, SLC38A2, ENPP1, PLVAP, PAQR8, HRH2, PLCH2, TEK, PLA2R1, EHD3, CNKSR1, PTPRD, OLR1, GPR137B, PCDH19, CLDN23, GJB2, CNNM1, ADI1, KCNJ5, …
KIRP_TCC_Lowest5percentage	GOTERM_CC_FAT	GO:0005886~plasma membrane	63	SLC6A20, UTRN, NBEA, SKAP2, IL17RD, SLC1A4, GPC4, APP, AIF1L, SV2B, CAP1, AKT2, RAB27A, STX1A, PTGER2, GJD3, LYN, FLOT2, MPP3, PROC, GRM5, RAB11FIP2, PTRF, STXBP5, CNTN4, ERC2, LRRK2, CHL1, GNAI1, BMPR2, TPM1, BEST4, APLP1, SLCO2A1, RGMB, EZR, ITGB8, CD24, ACSL4, MLLT4, IFT140, NPHP1, FLRT3, PTPRB, GLRB, TRHDE, FLT1, SLC12A2, PODXL, CNKSR3, TGFBR2, PPFIBP1, NFASC, CELSR1, ITPR3, FURIN, EPHA1, CNN…
LUSC_TCC_Lowest5percentage	GOTERM_CC_FAT	GO:0005886~plasma membrane	4	CD93, CMKLR1, CTSB, ITGBL1
KIRP_NCC_Highest5percentage	GOTERM_CC_FAT	GO:0005887~integral to plasma membrane	30	AVPR2, SLC6A20, F2RL1, AQP5, TRIM13, ITGA10, RCE1, CSPG5, ITGB8, GBAS, CNR1, DLG4, FLRT3, TRPC1, GABRE, TRHDE, SLC6A12, TRPA1, TSPAN15, ITPR3, GRM5, SLC26A6, TNFSF10, EPHA7, SEMA4F, CD82, KCTD15, CHRNB1, KCTD14, KCTD12
KIRP_TCC_Lowest5percentage	GOTERM_CC_FAT	GO:0005887~integral to plasma membrane	24	PTPRB, FLRT3, PTGER2, GLRB, GJD3, TRHDE, FLT1, LYN, SLC12A2, SLC6A20, MPP3, PODXL, TGFBR2, BMPR2, CELSR1, ITPR3, EPHA1, SLCO2A1, SLC1A4, GPC4, GRM5, APP, ITGB8, KCTD15
THCA_NCC_Lowest5percentage	GOTERM_CC_FAT	GO:0005887~integral to plasma membrane	9	ACVR2A, SLC17A5, PTPRM, SYT11, DAG1, FADS2, SGCE, PTPRU, FZD6
THCA_NCC_Lowest5percentage	GOTERM_CC_FAT	GO:0005911~cell-cell junction	4	PARD3, PTPRM, PTPRU, CLDN12
THCA_TCC_Highest5percentage	GOTERM_CC_FAT	GO:0005911~cell-cell junction	3	CGN, PTPRU, MLLT4
BLCA_TCC_Lowest5percentage	GOTERM_CC_FAT	GO:0005912~adherens junction	3	TNS4, JUP, SDC1
HNSC_TCC_Lowest5percentage	GOTERM_CC_FAT	GO:0005912~adherens junction	5	TNS4, LIMA1, ITGA5, PARVA, TES
THCA_NCC_Lowest5percentage	GOTERM_CC_FAT	GO:0005912~adherens junction	3	PARD3, PTPRM, PARVA
KIRP_NCC_Highest5percentage	GOTERM_BP_FAT	GO:0005976~polysaccharide metabolic process	4	B3GNT8, GNE, CERCAM, EXT2
KIRP_TCC_Highest5percentage	GOTERM_BP_FAT	GO:0005976~polysaccharide metabolic process	5	PPP1R3D, PYGL, PPP1R1A, CERCAM, FUCA1
KIRP_NCC_Lowest5percentage	GOTERM_BP_FAT	GO:0005996~monosaccharide metabolic process	7	GALM, GBE1, PPP1R1A, SLC25A10, SLC37A4, DHTKD1, FUCA1
KIRP_TCC_Highest5percentage	GOTERM_BP_FAT	GO:0005996~monosaccharide metabolic process	7	PPP1R3D, PYGL, ADPGK, PPP1R1A, PDHA1, FUCA1, CPT1A
THCA_NCC_Highest5percentage	GOTERM_BP_FAT	GO:0005996~monosaccharide metabolic process	6	GPI, TPI1, GMDS, PGAM1, PPP1CC, KCNJ11
KIRP_NCC_Lowest5percentage	GOTERM_BP_FAT	GO:0006006~glucose metabolic process	5	GBE1, PPP1R1A, SLC25A10, SLC37A4, DHTKD1
KIRP_TCC_Highest5percentage	GOTERM_BP_FAT	GO:0006006~glucose metabolic process	6	PPP1R3D, PYGL, ADPGK, PPP1R1A, PDHA1, CPT1A
THCA_NCC_Highest5percentage	GOTERM_BP_FAT	GO:0006006~glucose metabolic process	5	GPI, TPI1, PGAM1, PPP1CC, KCNJ11
KIRP_TCC_Highest5percentage	GOTERM_BP_FAT	GO:0006091~generation of precursor metabolites and energy	10	ATP6V1C1, PPP1R3D, ENPP1, PYGL, ADPGK, PPP1R1A, SDHC, SNCA, IDH1, PDHA1
THCA_NCC_Highest5percentage	GOTERM_BP_FAT	GO:0006091~generation of precursor metabolites and energy	5	GPI, TPI1, PGAM1, IDH2, PPP1CC
KIRP_NCC_Lowest5percentage	GOTERM_BP_FAT	GO:0006163~purine nucleotide metabolic process	7	ATP2B1, ATP2B4, ENPP1, PDE3B, RAB11A, NADK, PAICS
LIHC_NCC_Highest5percentage	GOTERM_BP_FAT	GO:0006163~purine nucleotide metabolic process	3	ATP6V1C1, ATP1A3, ENTPD1
HNSC_NCC_Highest5percentage	GOTERM_BP_FAT	GO:0006259~DNA metabolic process	18	GINS1, CDC6, RAD51AP1, NEIL3, DBF4, GINS3, CYCS, MND1, MCM10, RAD51, CDT1, TYMS, DNA2, NT5M, RRM2, PCNA, NFIA, FANCB
HNSC_NCC_Lowest5percentage	GOTERM_BP_FAT	GO:0006259~DNA metabolic process	13	RBBP4, CECR2, CHEK1, MCM2, RAD54L, MEN1, RPA1, MCM9, ERCC8, RAD21, TRDMT1, DNMT1, RAD18
HNSC_TCC_Lowest5percentage	GOTERM_BP_FAT	GO:0006259~DNA metabolic process	15	RAD51AP1, DBF4, GINS4, MND1, BRIP1, CDT1, TNKS1BP1, TYMS, DNA2, PSMC3IP, PCNA, MYO18A, TOP2A, FANCA, FANCB
HNSC_NCC_Highest5percentage	GOTERM_BP_FAT	GO:0006260~DNA replication	13	GINS1, CDC6, GINS3, DBF4, MCM10, RAD51, CDT1, TYMS, DNA2, NT5M, RRM2, PCNA, NFIA
HNSC_NCC_Lowest5percentage	GOTERM_BP_FAT	GO:0006260~DNA replication	5	RPA1, MCM9, RBBP4, CHEK1, MCM2
HNSC_TCC_Highest5percentage	GOTERM_BP_FAT	GO:0006260~DNA replication	6	CCNE2, GINS1, RPA2, RBBP4, MCM2, MCM6
HNSC_TCC_Lowest5percentage	GOTERM_BP_FAT	GO:0006260~DNA replication	8	TNKS1BP1, TYMS, DNA2, DBF4, GINS4, PCNA, TOP2A, CDT1
HNSC_TCC_Highest5percentage	GOTERM_BP_FAT	GO:0006261~DNA-dependent DNA replication	4	CCNE2, RPA2, MCM2, MCM6
HNSC_NCC_Highest5percentage	GOTERM_BP_FAT	GO:0006275~regulation of DNA replication	4	DNA2, CDC6, PCNA, CDT1
HNSC_TCC_Lowest5percentage	GOTERM_BP_FAT	GO:0006275~regulation of DNA replication	3	DNA2, PCNA, CDT1
HNSC_NCC_Highest5percentage	GOTERM_BP_FAT	GO:0006281~DNA repair	7	TYMS, DNA2, RAD51AP1, NEIL3, PCNA, FANCB, RAD51
HNSC_NCC_Lowest5percentage	GOTERM_BP_FAT	GO:0006281~DNA repair	7	RPA1, MEN1, ERCC8, RAD21, RAD18, CHEK1, RAD54L
HNSC_TCC_Lowest5percentage	GOTERM_BP_FAT	GO:0006281~DNA repair	8	TYMS, DNA2, RAD51AP1, PCNA, BRIP1, FANCA, TOP2A, FANCB
HNSC_NCC_Lowest5percentage	GOTERM_BP_FAT	GO:0006325~chromatin organization	6	MEN1, RBBP4, H2AFY2, CECR2, DNMT1, MCM2
LIHC_NCC_Lowest5percentage	GOTERM_BP_FAT	GO:0006325~chromatin organization	4	ING5, RCBTB1, BCORL1, SUV39H1
HNSC_NCC_Lowest5percentage	GOTERM_BP_FAT	GO:0006350~transcription	28	CNBP, ZBTB33, ZNF76, ZNF512, ERCC8, CASP8AP2, XBP1, HTATSF1, TFDP2, ZNF396, PATZ1, BRMS1L, GTF3C3, TAF1, ZNF280B, RBBP4, ZNF620, TADA2B, ZNF24, ZNF502, SMAD2, MCM2, TRIM24, ZNF670, SP1, DNMT1, TBL1X, ZFHX3
HNSC_TCC_Highest5percentage	GOTERM_BP_FAT	GO:0006350~transcription	22	RBBP4, LCORL, FOXJ2, RCOR3, LMO3, RCOR2, ZNF620, ZNF507, PAX6, SCAI, MYEF2, MCM2, MYBL2, ZNF512, MCM6, C10ORF137, ZNF670, ZNF239, GATAD2B, ZNF33B, SUDS3, ZNF768
KICH_NCC_Lowest5percentage	GOTERM_BP_FAT	GO:0006468~protein amino acid phosphorylation	4	FGFR4, STK40, SGK3, ERBB3
KIRP_TCC_Lowest5percentage	GOTERM_BP_FAT	GO:0006468~protein amino acid phosphorylation	18	FLT1, LYN, NUAK1, PTPLAD1, TGFBR2, WNK1, BMPR2, EPHA1, NEK11, APP, MDFIC, CSNK1E, PAK4, BCL2, NEK8, MAPK9, LRRK2, AKT2
LIHC_NCC_Lowest5percentage	GOTERM_BP_FAT	GO:0006468~protein amino acid phosphorylation	7	PRKCZ, RPS6KA3, ADRBK2, WNK3, GRK5, SRPK1, EPHA3
LIHC_TCC_Highest5percentage	GOTERM_BP_FAT	GO:0006468~protein amino acid phosphorylation	6	SGK494, PRKCZ, ADRBK2, STK3, CAMKK2, AKT2
LUSC_NCC_Lowest5percentage	GOTERM_BP_FAT	GO:0006468~protein amino acid phosphorylation	3	PRKCZ, GRK5, KALRN
BLCA_NCC_Lowest5percentage	GOTERM_BP_FAT	GO:0006470~protein amino acid dephosphorylation	3	EPM2A, PPM1A, MTMR7
KIRP_TCC_Lowest5percentage	GOTERM_BP_FAT	GO:0006470~protein amino acid dephosphorylation	6	PTPRB, CDC14A, BCL2, PTP4A2, STYX, SSH2
LIHC_TCC_Lowest5percentage	GOTERM_BP_FAT	GO:0006470~protein amino acid dephosphorylation	3	NCEH1, PPP3CB, PPM1M
THCA_TCC_Lowest5percentage	GOTERM_BP_FAT	GO:0006470~protein amino acid dephosphorylation	5	PTPRM, PTPRF, PTPN18, DUSP22, PPP1CC
KIRP_NCC_Lowest5percentage	GOTERM_BP_FAT	GO:0006631~fatty acid metabolic process	7	ACOX1, SNCA, MCAT, CYP4F3, HPGD, ACAA1, SYK
KIRP_TCC_Highest5percentage	GOTERM_BP_FAT	GO:0006631~fatty acid metabolic process	8	PTGIS, SNCA, HADH, HPGD, SC5DL, CPT1A, ACSL5, SYK
KIRP_NCC_Lowest5percentage	GOTERM_BP_FAT	GO:0006690~icosanoid metabolic process	4	ACOX1, CYP4F3, HPGD, SYK
KIRP_TCC_Highest5percentage	GOTERM_BP_FAT	GO:0006690~icosanoid metabolic process	3	PTGIS, HPGD, SYK
BLCA_NCC_Lowest5percentage	GOTERM_BP_FAT	GO:0006793~phosphorus metabolic process	5	EPHA7, TAOK1, EPM2A, PPM1A, MTMR7
KICH_NCC_Lowest5percentage	GOTERM_BP_FAT	GO:0006793~phosphorus metabolic process	5	FGFR4, PTPN9, STK40, SGK3, ERBB3
KIRP_TCC_Lowest5percentage	GOTERM_BP_FAT	GO:0006793~phosphorus metabolic process	24	PTPRB, FLT1, CDC14A, LYN, NUAK1, PTPLAD1, ATP6AP1, SSH2, STYX, TGFBR2, BMPR2, WNK1, EPHA1, NEK11, APP, MDFIC, CSNK1E, PAK4, BCL2, PTP4A2, NEK8, MAPK9, LRRK2, AKT2
LIHC_NCC_Lowest5percentage	GOTERM_BP_FAT	GO:0006793~phosphorus metabolic process	7	PRKCZ, RPS6KA3, ADRBK2, WNK3, GRK5, SRPK1, EPHA3
LIHC_TCC_Highest5percentage	GOTERM_BP_FAT	GO:0006793~phosphorus metabolic process	6	SGK494, PRKCZ, ADRBK2, STK3, CAMKK2, AKT2
LIHC_TCC_Lowest5percentage	GOTERM_BP_FAT	GO:0006793~phosphorus metabolic process	8	IKBKE, ERG, NCEH1, MAPK13, PPP3CB, PPM1M, SRC, MARK2
LUSC_NCC_Lowest5percentage	GOTERM_BP_FAT	GO:0006793~phosphorus metabolic process	3	PRKCZ, GRK5, KALRN
THCA_TCC_Lowest5percentage	GOTERM_BP_FAT	GO:0006793~phosphorus metabolic process	9	IRAK1, NDUFB5, PTPRM, PTPRF, PTPN18, PIK3C2B, TGFBR1, DUSP22, PPP1CC
BLCA_NCC_Lowest5percentage	GOTERM_BP_FAT	GO:0006796~phosphate metabolic process	5	EPHA7, TAOK1, EPM2A, PPM1A, MTMR7
KICH_NCC_Lowest5percentage	GOTERM_BP_FAT	GO:0006796~phosphate metabolic process	5	FGFR4, PTPN9, STK40, SGK3, ERBB3
KIRP_TCC_Lowest5percentage	GOTERM_BP_FAT	GO:0006796~phosphate metabolic process	24	PTPRB, FLT1, CDC14A, LYN, NUAK1, PTPLAD1, ATP6AP1, SSH2, STYX, TGFBR2, BMPR2, WNK1, EPHA1, NEK11, APP, MDFIC, CSNK1E, PAK4, BCL2, PTP4A2, NEK8, MAPK9, LRRK2, AKT2
LIHC_NCC_Lowest5percentage	GOTERM_BP_FAT	GO:0006796~phosphate metabolic process	7	PRKCZ, RPS6KA3, ADRBK2, WNK3, GRK5, SRPK1, EPHA3
LIHC_TCC_Highest5percentage	GOTERM_BP_FAT	GO:0006796~phosphate metabolic process	6	SGK494, PRKCZ, ADRBK2, STK3, CAMKK2, AKT2
LIHC_TCC_Lowest5percentage	GOTERM_BP_FAT	GO:0006796~phosphate metabolic process	8	IKBKE, ERG, NCEH1, MAPK13, PPP3CB, PPM1M, SRC, MARK2
LUSC_NCC_Lowest5percentage	GOTERM_BP_FAT	GO:0006796~phosphate metabolic process	3	PRKCZ, GRK5, KALRN
THCA_TCC_Lowest5percentage	GOTERM_BP_FAT	GO:0006796~phosphate metabolic process	9	IRAK1, NDUFB5, PTPRM, PTPRF, PTPN18, PIK3C2B, TGFBR1, DUSP22, PPP1CC
KIRP_NCC_Highest5percentage	GOTERM_BP_FAT	GO:0006811~ion transport	17	TRPC1, GABRE, ATP6AP1, TRPA1, GRIK5, TRIM13, CACNB3, ITPR3, PKD1L2, CNNM1, SLC26A6, PKD2, KCTD15, CHRNB1, SLCO3A1, KCTD14, KCTD12
THCA_NCC_Highest5percentage	GOTERM_BP_FAT	GO:0006811~ion transport	5	GABRB3, KCNN3, KCNJ10, KCNJ11, KCNK10
KIRP_NCC_Highest5percentage	GOTERM_BP_FAT	GO:0006812~cation transport	11	TRPC1, ATP6AP1, TRPA1, PKD2, TRIM13, CACNB3, KCTD15, CHRNB1, ITPR3, KCTD14, KCTD12
THCA_NCC_Highest5percentage	GOTERM_BP_FAT	GO:0006812~cation transport	4	KCNN3, KCNJ10, KCNJ11, KCNK10
KIRP_NCC_Highest5percentage	GOTERM_BP_FAT	GO:0006813~potassium ion transport	4	TRIM13, KCTD15, KCTD14, KCTD12
THCA_NCC_Highest5percentage	GOTERM_BP_FAT	GO:0006813~potassium ion transport	4	KCNN3, KCNJ10, KCNJ11, KCNK10
KIRP_NCC_Highest5percentage	GOTERM_BP_FAT	GO:0006897~endocytosis	10	MICALL2, PLD2, DOCK1, GULP1, RUFY1, DLG4, RABGEF1, LRP8, CD24, VLDLR
KIRP_TCC_Lowest5percentage	GOTERM_BP_FAT	GO:0006897~endocytosis	11	APP, DOCK1, GULP1, TGFBR2, PPT1, CAP1, CD24, BIN1, APLP1, VLDLR, HIP1
BLCA_NCC_Highest5percentage	GOTERM_BP_FAT	GO:0006915~apoptosis	5	TNS4, CASP10, CASP9, SMAD3, CARD6
BLCA_TCC_Lowest5percentage	GOTERM_BP_FAT	GO:0006915~apoptosis	5	TNS4, CASP9, SMAD3, TP63, CARD6
KIRP_TCC_Lowest5percentage	GOTERM_BP_FAT	GO:0006915~apoptosis	13	APP, DOCK1, GULP1, BCL2, ARHGEF16, PPT1, UNC5C, CD24, MYC, DIDO1, LUC7L3, HIP1, APLP1
BLCA_NCC_Highest5percentage	GOTERM_BP_FAT	GO:0006917~induction of apoptosis	3	CASP10, SMAD3, SMPD2
BLCA_TCC_Lowest5percentage	GOTERM_BP_FAT	GO:0006917~induction of apoptosis	3	SMAD3, TP63, SMPD2
KIRP_TCC_Lowest5percentage	GOTERM_BP_FAT	GO:0006928~cell motion	14	FLT1, PODXL, NFASC, TPM1, APP, ETS1, PEX2, PAK4, CNTN4, CD24, UNC5C, CAP1, WASL, FEZ2
LIHC_TCC_Lowest5percentage	GOTERM_BP_FAT	GO:0006928~cell motion	6	CD34, ITGA5, CXCL16, AMFR, ENG, SRC
BLCA_TCC_Lowest5percentage	GOTERM_BP_FAT	GO:0006974~response to DNA damage stimulus	3	CASP9, TP63, PTPN11
HNSC_NCC_Highest5percentage	GOTERM_BP_FAT	GO:0006974~response to DNA damage stimulus	8	CDK1, TYMS, DNA2, RAD51AP1, NEIL3, PCNA, FANCB, RAD51
HNSC_NCC_Lowest5percentage	GOTERM_BP_FAT	GO:0006974~response to DNA damage stimulus	7	RPA1, MEN1, ERCC8, RAD21, RAD18, CHEK1, RAD54L
HNSC_TCC_Lowest5percentage	GOTERM_BP_FAT	GO:0006974~response to DNA damage stimulus	12	CDK1, TYMS, DNA2, SP100, RAD51AP1, PCNA, BRIP1, ATAD5, ATMIN, FANCA, TOP2A, FANCB
HNSC_NCC_Highest5percentage	GOTERM_BP_FAT	GO:0007010~cytoskeleton organization	5	SPC25, KIF11, PRC1, NEK2, KIF18A
KIRP_TCC_Lowest5percentage	GOTERM_BP_FAT	GO:0007010~cytoskeleton organization	11	EZR, WASF3, TPPP, BCL2, SCIN, SSH2, WASL, CAP1, TPM1, TTL, NPHP1
HNSC_TCC_Lowest5percentage	GOTERM_BP_FAT	GO:0007015~actin filament organization	3	PPP1R9B, LIMA1, WASF1
KIRP_TCC_Lowest5percentage	GOTERM_BP_FAT	GO:0007015~actin filament organization	5	EZR, WASF3, BCL2, SCIN, WASL
HNSC_NCC_Highest5percentage	GOTERM_BP_FAT	GO:0007017~microtubule-based process	6	SPC25, KIF11, PRC1, NEK2, KIF18A, BICD2
HNSC_TCC_Lowest5percentage	GOTERM_BP_FAT	GO:0007017~microtubule-based process	11	KIF13A, KIF14, SPC25, KIF4A, HAUS5, KIF11, PRC1, NEK2, KLC1, KIF18A, FBXO5
HNSC_NCC_Highest5percentage	GOTERM_BP_FAT	GO:0007049~cell cycle	21	CDC6, CDK1, KIF11, PRC1, PDPN, E2F6, NEK2, DBF4, KIF18A, MND1, RAD51, CDT1, SPC25, SBDS, MAD2L1, SKA3, SKA2, SKA1, ZWILCH, CDCA5, BUB3
HNSC_NCC_Lowest5percentage	GOTERM_BP_FAT	GO:0007049~cell cycle	13	TAF1, RBBP4, CHEK1, MCM2, RAD54L, MEN1, RPA1, RAD21, CASP8AP2, NSL1, MTBP, TFDP2, STAG2
HNSC_TCC_Lowest5percentage	GOTERM_BP_FAT	GO:0007049~cell cycle	27	HAUS5, PRC1, NEK2, DBF4, CDT1, SPC25, HJURP, PSMC3IP, BUB1, FBXO5, SKA1, CDCA5, FANCA, CDK1, KIF11, MKI67, PDPN, KIF18A, PIM1, MND1, SMC2, VASH1, SMC4, PPP1R9B, MAD2L1, APBB2, NUP43
HNSC_NCC_Highest5percentage	GOTERM_BP_FAT	GO:0007051~spindle organization	3	SPC25, KIF11, PRC1
HNSC_TCC_Lowest5percentage	GOTERM_BP_FAT	GO:0007051~spindle organization	5	SPC25, HAUS5, KIF11, PRC1, FBXO5
HNSC_NCC_Highest5percentage	GOTERM_BP_FAT	GO:0007052~mitotic spindle organization	3	SPC25, KIF11, PRC1
HNSC_TCC_Lowest5percentage	GOTERM_BP_FAT	GO:0007052~mitotic spindle organization	3	SPC25, KIF11, PRC1
HNSC_NCC_Highest5percentage	GOTERM_BP_FAT	GO:0007059~chromosome segregation	9	SPC25, MAD2L1, NEK2, KIF18A, SKA3, SKA2, SKA1, CDCA5, BUB3
HNSC_TCC_Lowest5percentage	GOTERM_BP_FAT	GO:0007059~chromosome segregation	11	SPC25, MAD2L1, NEK2, HJURP, KIF18A, SKA1, CDCA5, NUP43, TOP2A, SMC2, SMC4
HNSC_NCC_Highest5percentage	GOTERM_BP_FAT	GO:0007067~mitosis	13	CDC6, CDK1, KIF11, NEK2, KIF18A, SPC25, MAD2L1, SKA3, SKA2, SKA1, ZWILCH, CDCA5, BUB3
HNSC_TCC_Lowest5percentage	GOTERM_BP_FAT	GO:0007067~mitosis	14	CDK1, HAUS5, KIF11, NEK2, KIF18A, SMC2, SMC4, SPC25, MAD2L1, BUB1, FBXO5, SKA1, NUP43, CDCA5
HNSC_NCC_Lowest5percentage	GOTERM_BP_FAT	GO:0007126~meiosis	5	RPA1, RAD21, CHEK1, RAD54L, STAG2
HNSC_TCC_Lowest5percentage	GOTERM_BP_FAT	GO:0007126~meiosis	6	MKI67, NEK2, PSMC3IP, MND1, FBXO5, FANCA
KIRP_NCC_Highest5percentage	GOTERM_BP_FAT	GO:0007155~cell adhesion	17	FLRT3, THRA, GNE, PPFIBP1, ITGA10, NLGN2, NLGN3, CERCAM, LAMA1, SLC26A6, FREM2, ITGB8, PKD2, CD24, COL8A1, CHL1, SYK
KIRP_TCC_Highest5percentage	GOTERM_BP_FAT	GO:0007155~cell adhesion	17	HAPLN1, OLR1, CLDN5, FERMT1, EFS, CERCAM, PCDH19, CLDN23, GPR98, CDH13, PKP1, TEK, NLGN4X, SEMA4D, PERP, CEACAM1, SYK
KIRP_TCC_Lowest5percentage	GOTERM_BP_FAT	GO:0007155~cell adhesion	19	FLRT3, CADM4, FLOT2, CNKSR3, PPFIBP1, NFASC, CELSR1, APLP1, RGMB, APP, EZR, ITGB8, BCL2, DSC2, CNTN4, CD24, CHL1, MLLT4, NPHP1
LIHC_TCC_Lowest5percentage	GOTERM_BP_FAT	GO:0007155~cell adhesion	7	CHST10, CD34, ITGA5, ESAM, ENG, SCARF1, SRC
LUSC_TCC_Lowest5percentage	GOTERM_BP_FAT	GO:0007155~cell adhesion	3	CD93, NID2, ITGBL1
THCA_NCC_Lowest5percentage	GOTERM_BP_FAT	GO:0007155~cell adhesion	7	PARD3, PTPRM, NPTN, SGCE, PTPRU, CLDN12, PARVA
BLCA_NCC_Highest5percentage	GOTERM_BP_FAT	GO:0007166~cell surface receptor linked signal transduction	7	PRKCZ, FGFR3, ID1, TACSTD2, BAIAP2, SMAD3, PTPN11
BLCA_TCC_Lowest5percentage	GOTERM_BP_FAT	GO:0007166~cell surface receptor linked signal transduction	7	FGFR3, ID1, TACSTD2, BAIAP2, SMAD3, TP63, PTPN11
BLCA_NCC_Highest5percentage	GOTERM_BP_FAT	GO:0007167~enzyme linked receptor protein signaling pathway	5	FGFR3, ID1, BAIAP2, SMAD3, PTPN11
BLCA_TCC_Lowest5percentage	GOTERM_BP_FAT	GO:0007167~enzyme linked receptor protein signaling pathway	5	FGFR3, ID1, BAIAP2, SMAD3, PTPN11
BLCA_NCC_Highest5percentage	GOTERM_BP_FAT	GO:0007169~transmembrane receptor protein tyrosine kinase signaling pathway	3	FGFR3, BAIAP2, PTPN11
BLCA_TCC_Lowest5percentage	GOTERM_BP_FAT	GO:0007169~transmembrane receptor protein tyrosine kinase signaling pathway	3	FGFR3, BAIAP2, PTPN11
KIRP_TCC_Lowest5percentage	GOTERM_BP_FAT	GO:0007242~intracellular signaling cascade	17	FLT1, LYN, GNAI1, PTPLAD1, MLXIPL, WNK1, ARHGAP29, NEK11, GRM5, CRKL, DOCK1, DOK4, MDFIC, MAPK9, LRRK2, RAB27A, IGFBP5
LIHC_NCC_Lowest5percentage	GOTERM_BP_FAT	GO:0007242~intracellular signaling cascade	9	PGAP2, NRAS, PRKCZ, RPS6KA3, WNK3, GRK5, DNAJA3, SRPK1, ARL3
LUSC_NCC_Lowest5percentage	GOTERM_BP_FAT	GO:0007242~intracellular signaling cascade	3	PRKCZ, GRK5, KALRN
THCA_NCC_Highest5percentage	GOTERM_BP_FAT	GO:0007242~intracellular signaling cascade	10	PLCL2, IRAK1, SSTR2, MAPK12, RASGRP3, GRB2, CXCR4, RASGRF1, DUSP22, GNG2
KIRP_TCC_Lowest5percentage	GOTERM_BP_FAT	GO:0007243~protein kinase cascade	10	CRKL, FLT1, DOK4, MDFIC, PTPLAD1, WNK1, MLXIPL, MAPK9, LRRK2, NEK11
LIHC_NCC_Lowest5percentage	GOTERM_BP_FAT	GO:0007243~protein kinase cascade	3	RPS6KA3, WNK3, SRPK1
LIHC_TCC_Highest5percentage	GOTERM_BP_FAT	GO:0007243~protein kinase cascade	3	ITPKB, STK3, CAMKK2
THCA_NCC_Highest5percentage	GOTERM_BP_FAT	GO:0007243~protein kinase cascade	5	IRAK1, RASGRP3, GRB2, CXCR4, DUSP22
KICH_TCC_Highest5percentage	GOTERM_BP_FAT	GO:0007267~cell-cell signaling	6	DHH, OXTR, MME, CNP, HTR1F, AMPH
KIRP_NCC_Highest5percentage	GOTERM_BP_FAT	GO:0007267~cell-cell signaling	17	TRHDE, HOXA11, FZD1, GRIK5, CNP, NLGN3, GJA5, MBP, GRM5, TNFSF10, PNOC, SEMA4F, DLG4, AKAP5, CHRNB1, CD24, SYK
KICH_TCC_Highest5percentage	GOTERM_BP_FAT	GO:0007268~synaptic transmission	4	OXTR, CNP, HTR1F, AMPH
KIRP_NCC_Highest5percentage	GOTERM_BP_FAT	GO:0007268~synaptic transmission	10	GRM5, PNOC, AKAP5, DLG4, GRIK5, CNP, NLGN3, CHRNB1, CD24, MBP
KIRP_NCC_Highest5percentage	GOTERM_BP_FAT	GO:0007389~pattern specification process	6	DVL2, HOXB4, HOXA4, HOXA11, PKD2, GLI3
KIRP_TCC_Highest5percentage	GOTERM_MF_FAT	GO:0008081~phosphoric diester hydrolase activity	6	PLCL2, ENPP1, PLCH2, SMPD1, PDE3B, PDE10A
BLCA_TCC_Lowest5percentage	GOTERM_MF_FAT	GO:0008092~cytoskeletal protein binding	4	TNS4, JUP, SDC1, BAIAP2
HNSC_NCC_Highest5percentage	GOTERM_MF_FAT	GO:0008092~cytoskeletal protein binding	5	SBDS, HIP1R, KIF18A, SKA2, SKA1
HNSC_TCC_Lowest5percentage	GOTERM_MF_FAT	GO:0008092~cytoskeletal protein binding	12	TNS4, TNKS1BP1, PPP1R9B, RAB11FIP5, LIMA1, SMTN, WASF1, MYO1D, KIF18A, SKA1, TPM4, PARVA
KIRP_TCC_Lowest5percentage	GOTERM_MF_FAT	GO:0008092~cytoskeletal protein binding	18	STX1A, WASF3, BAIAP2L1, ENC1, UTRN, SSH2, TPM1, EZR, SYNE2, FRMD4A, TPPP, SCIN, AIF1L, CAP1, WASL, RAB27A, MYO5C, HIP1
BLCA_NCC_Highest5percentage	GOTERM_BP_FAT	GO:0008219~cell death	6	TNS4, CASP10, CASP9, PKM2, SMAD3, CARD6
BLCA_TCC_Lowest5percentage	GOTERM_BP_FAT	GO:0008219~cell death	6	TNS4, CASP9, PKM2, SMAD3, TP63, CARD6
KIRP_TCC_Lowest5percentage	GOTERM_BP_FAT	GO:0008219~cell death	14	GULP1, ATP6AP1, ARHGEF16, PPT1, DIDO1, APLP1, APP, DOCK1, BCL2, CD24, UNC5C, MYC, LUC7L3, HIP1
HNSC_NCC_Lowest5percentage	GOTERM_MF_FAT	GO:0008270~zinc ion binding	29	CNBP, ZBTB33, ZNF76, CBLL1, ZNF512, RPA1, GMIP, DGKG, ANKIB1, ZNF396, PATZ1, LONRF2, ZNF280B, ZNF620, TADA2B, ZNF24, ZNF502, MBNL2, TRIM24, MCM2, ZBED1, ZNF670, SP1, FBXO30, RAD18, DNMT1, RNF26, ZSCAN12, ZFHX3
LIHC_NCC_Highest5percentage	GOTERM_MF_FAT	GO:0008270~zinc ion binding	13	SP100, MLPH, ZDHHC18, TRIM62, APOBEC3D, GLI1, TRIM38, TRIM5, CPXM1, ZFPM2, MAN2B1, TRAF5, PGGT1B
LIHC_TCC_Lowest5percentage	GOTERM_MF_FAT	GO:0008270~zinc ion binding	14	ZNF706, RNF180, P2RX4, PRR3, LMO2, MLPH, ZNFX1, PPP3CB, LIMD2, ZDHHC18, AMFR, XAF1, TRAFD1, CHD3
HNSC_NCC_Lowest5percentage	GOTERM_BP_FAT	GO:0008285~negative regulation of cell proliferation	8	MEN1, RBBP4, MYO16, MTBP, CHEK1, SMAD2, PTCH1, TRIM24
THCA_NCC_Lowest5percentage	GOTERM_BP_FAT	GO:0008285~negative regulation of cell proliferation	4	CTBP2, PTPRM, APOE, PTPRU
KIRP_TCC_Highest5percentage	GOTERM_MF_FAT	GO:0008289~lipid binding	12	ARHGAP32, SH3PXD2A, SNX27, PYGL, PGRMC1, RXRA, SNX8, SNCA, PAQR8, ARAP3, PRKCD, ITPR2
KIRP_TCC_Lowest5percentage	GOTERM_MF_FAT	GO:0008289~lipid binding	8	LYN, ZFYVE16, SNX25, SCIN, ARHGAP29, ITPR3, ZCCHC14, HIP1
BLCA_TCC_Lowest5percentage	GOTERM_BP_FAT	GO:0008361~regulation of cell size	4	FGFR3, SEMA3F, SMAD3, TP63
KIRP_NCC_Lowest5percentage	GOTERM_BP_FAT	GO:0008610~lipid biosynthetic process	7	AGPAT5, DGAT1, MCAT, LCLAT1, PCYT2, ACSS2, SYK
KIRP_TCC_Highest5percentage	GOTERM_BP_FAT	GO:0008610~lipid biosynthetic process	12	CYB5R1, PTGIS, PRLR, HSD11B1, SMPD1, PBX1, SGMS1, CERCAM, CDS1, AGPAT3, SC5DL, SYK
HNSC_NCC_Lowest5percentage	GOTERM_BP_FAT	GO:0009314~response to radiation	3	MEN1, ERCC8, RAD54L
KIRP_TCC_Lowest5percentage	GOTERM_BP_FAT	GO:0009314~response to radiation	7	APP, NES, UBE2A, BCL2, SCARA3, MYC, NPHP1
BLCA_NCC_Highest5percentage	GOTERM_BP_FAT	GO:0009719~response to endogenous stimulus	4	SDC1, BAIAP2, ASL, PTPN11
BLCA_TCC_Lowest5percentage	GOTERM_BP_FAT	GO:0009719~response to endogenous stimulus	4	SDC1, BAIAP2, ASL, PTPN11
KICH_TCC_Highest5percentage	GOTERM_BP_FAT	GO:0009719~response to endogenous stimulus	3	DHH, KRT19, OXTR
KICH_TCC_Lowest5percentage	GOTERM_BP_FAT	GO:0009719~response to endogenous stimulus	3	GRB10, BCL2, INSR
KIRP_NCC_Lowest5percentage	GOTERM_BP_FAT	GO:0009719~response to endogenous stimulus	11	CCNE1, UGT1A6, GRB10, EIF4EBP2, ENPP1, PIAS3, ERBB3, TGFBR3, PDE3B, ASL, MGST1
BLCA_NCC_Highest5percentage	GOTERM_BP_FAT	GO:0009725~response to hormone stimulus	4	SDC1, BAIAP2, ASL, PTPN11
BLCA_TCC_Lowest5percentage	GOTERM_BP_FAT	GO:0009725~response to hormone stimulus	4	SDC1, BAIAP2, ASL, PTPN11
KICH_TCC_Highest5percentage	GOTERM_BP_FAT	GO:0009725~response to hormone stimulus	3	DHH, KRT19, OXTR
KICH_TCC_Lowest5percentage	GOTERM_BP_FAT	GO:0009725~response to hormone stimulus	3	GRB10, BCL2, INSR
KIRP_NCC_Lowest5percentage	GOTERM_BP_FAT	GO:0009725~response to hormone stimulus	10	CCNE1, UGT1A6, GRB10, EIF4EBP2, ENPP1, PIAS3, ERBB3, TGFBR3, PDE3B, ASL
KIRP_NCC_Highest5percentage	GOTERM_BP_FAT	GO:0009952~anterior/posterior pattern formation	4	HOXB4, HOXA4, HOXA11, GLI3
BLCA_TCC_Lowest5percentage	GOTERM_BP_FAT	GO:0009967~positive regulation of signal transduction	4	TMEM9B, TP63, NDFIP2, PTPN11
LIHC_NCC_Highest5percentage	GOTERM_BP_FAT	GO:0009967~positive regulation of signal transduction	4	TRIM38, BST2, IGF2, TRAF5
BLCA_NCC_Highest5percentage	GOTERM_BP_FAT	GO:0010033~response to organic substance	6	SDC1, ID1, BAIAP2, SMAD3, ASL, PTPN11
BLCA_TCC_Lowest5percentage	GOTERM_BP_FAT	GO:0010033~response to organic substance	6	SDC1, ID1, BAIAP2, SMAD3, ASL, PTPN11
KICH_TCC_Highest5percentage	GOTERM_BP_FAT	GO:0010033~response to organic substance	3	DHH, KRT19, OXTR
KICH_TCC_Lowest5percentage	GOTERM_BP_FAT	GO:0010033~response to organic substance	4	GRB10, BCL2, SMAD2, INSR
KIRP_NCC_Lowest5percentage	GOTERM_BP_FAT	GO:0010033~response to organic substance	16	KYNU, ENPP1, ERBB3, SNCA, PDE3B, CDH1, ILDR2, EDEM3, ASL, CCNE1, UGT1A6, GRB10, EIF4EBP2, PIAS3, TGFBR3, MGST1
KIRP_NCC_Highest5percentage	GOTERM_BP_FAT	GO:0010324~membrane invagination	10	MICALL2, PLD2, DOCK1, GULP1, RUFY1, DLG4, RABGEF1, LRP8, CD24, VLDLR
KIRP_TCC_Lowest5percentage	GOTERM_BP_FAT	GO:0010324~membrane invagination	11	APP, DOCK1, GULP1, TGFBR2, PPT1, CAP1, CD24, BIN1, APLP1, VLDLR, HIP1
HNSC_NCC_Highest5percentage	GOTERM_BP_FAT	GO:0010564~regulation of cell cycle process	4	SBDS, MAD2L1, NEK2, CDT1
HNSC_TCC_Lowest5percentage	GOTERM_BP_FAT	GO:0010564~regulation of cell cycle process	7	PPP1R9B, MAD2L1, NEK2, BUB1, FBXO5, APBB2, CDT1
HNSC_NCC_Highest5percentage	GOTERM_BP_FAT	GO:0010639~negative regulation of organelle organization	3	CAV3, SBDS, MAD2L1
HNSC_TCC_Lowest5percentage	GOTERM_BP_FAT	GO:0010639~negative regulation of organelle organization	3	LIMA1, MAD2L1, BUB1
BLCA_NCC_Highest5percentage	GOTERM_BP_FAT	GO:0010647~positive regulation of cell communication	4	PRKCZ, TMEM9B, NDFIP2, PTPN11
BLCA_TCC_Lowest5percentage	GOTERM_BP_FAT	GO:0010647~positive regulation of cell communication	4	TMEM9B, TP63, NDFIP2, PTPN11
LIHC_NCC_Highest5percentage	GOTERM_BP_FAT	GO:0010647~positive regulation of cell communication	4	TRIM38, BST2, IGF2, TRAF5
BLCA_NCC_Highest5percentage	GOTERM_BP_FAT	GO:0010941~regulation of cell death	6	CASP10, PRKCZ, CASP9, SMAD3, CARD6, SMPD2
BLCA_TCC_Lowest5percentage	GOTERM_BP_FAT	GO:0010941~regulation of cell death	5	CASP9, SMAD3, TP63, CARD6, SMPD2
BLCA_NCC_Highest5percentage	GOTERM_BP_FAT	GO:0010942~positive regulation of cell death	4	CASP10, CASP9, SMAD3, SMPD2
BLCA_TCC_Lowest5percentage	GOTERM_BP_FAT	GO:0010942~positive regulation of cell death	4	CASP9, SMAD3, TP63, SMPD2
BLCA_NCC_Highest5percentage	GOTERM_BP_FAT	GO:0012501~programmed cell death	6	TNS4, CASP10, CASP9, PKM2, SMAD3, CARD6
BLCA_TCC_Lowest5percentage	GOTERM_BP_FAT	GO:0012501~programmed cell death	6	TNS4, CASP9, PKM2, SMAD3, TP63, CARD6
KIRP_TCC_Lowest5percentage	GOTERM_BP_FAT	GO:0012501~programmed cell death	13	APP, DOCK1, GULP1, BCL2, ARHGEF16, PPT1, UNC5C, CD24, MYC, DIDO1, LUC7L3, HIP1, APLP1
BLCA_NCC_Highest5percentage	GOTERM_BP_FAT	GO:0012502~induction of programmed cell death	3	CASP10, SMAD3, SMPD2
BLCA_TCC_Lowest5percentage	GOTERM_BP_FAT	GO:0012502~induction of programmed cell death	3	SMAD3, TP63, SMPD2
KIRP_NCC_Lowest5percentage	GOTERM_CC_FAT	GO:0012505~endomembrane system	16	ACER3, CLN3, NPLOC4, SLC37A4, ST3GAL1, SENP2, LAMP2, ARHGAP32, COL4A3BP, IPO5, CAMK2D, CYP4F3, VPS26B, EDA, CUX1, EIF5A2
KIRP_TCC_Highest5percentage	GOTERM_CC_FAT	GO:0012505~endomembrane system	20	MAN1A2, DUOXA1, SGMS1, CYP2W1, CDS1, EDEM1, ITPR2, GJB2, ST3GAL1, ARHGAP32, KIF1B, ST3GAL4, ASPHD2, CACYBP, HSD11B1, NOS3, PPM1L, AMFR, LRP2, RAB27A
KIRP_NCC_Highest5percentage	GOTERM_MF_FAT	GO:0015267~channel activity	15	TRPC1, GABRE, TRPA1, AQP5, GRIK5, TRIM13, CACNB3, ITPR3, GJA5, PKD1L2, PKD2, KCTD15, CHRNB1, KCTD14, KCTD12
THCA_NCC_Highest5percentage	GOTERM_MF_FAT	GO:0015267~channel activity	5	GABRB3, KCNN3, KCNJ10, KCNJ11, KCNK10
KIRP_NCC_Highest5percentage	GOTERM_MF_FAT	GO:0015276~ligand-gated ion channel activity	5	TRPC1, GABRE, GRIK5, CHRNB1, ITPR3
THCA_NCC_Highest5percentage	GOTERM_MF_FAT	GO:0015276~ligand-gated ion channel activity	3	GABRB3, KCNJ10, KCNJ11
KIRP_NCC_Highest5percentage	GOTERM_MF_FAT	GO:0015293~symporter activity	5	SLC6A20, SLC6A12, SLC2A1, SLC15A4, SLC35A2
KIRP_TCC_Highest5percentage	GOTERM_MF_FAT	GO:0015293~symporter activity	4	SLC36A2, SLC38A2, SLC16A6, SLC23A2
HNSC_TCC_Lowest5percentage	GOTERM_CC_FAT	GO:0015629~actin cytoskeleton	8	PPP1R9B, LIMA1, SMTN, ACTR1A, WASF1, MYO1D, MYO18A, TPM4
KIRP_TCC_Lowest5percentage	GOTERM_CC_FAT	GO:0015629~actin cytoskeleton	9	STX1A, EZR, UTRN, AIF1L, WASL, CAP1, BIN1, TPM1, MYO5C
HNSC_NCC_Highest5percentage	GOTERM_CC_FAT	GO:0015630~microtubule cytoskeleton	13	CDK1, CDC6, SBDS, KIF11, MAD2L1, PRC1, NAV1, NEK2, ACTR1A, KIF18A, SKA3, SKA2, SKA1
HNSC_TCC_Lowest5percentage	GOTERM_CC_FAT	GO:0015630~microtubule cytoskeleton	16	KIF14, CDK1, KIF4A, HAUS5, KIF11, PRC1, NEK2, KIF18A, KIF13A, MAD2L1, KLC1, ACTR1A, BUB1, FBXO5, SKA1, TOP2A
KIRP_NCC_Highest5percentage	GOTERM_BP_FAT	GO:0015672~monovalent inorganic cation transport	5	ATP6AP1, TRIM13, KCTD15, KCTD14, KCTD12
THCA_NCC_Highest5percentage	GOTERM_BP_FAT	GO:0015672~monovalent inorganic cation transport	4	KCNN3, KCNJ10, KCNJ11, KCNK10
KICH_TCC_Highest5percentage	GOTERM_CC_FAT	GO:0016021~integral to membrane	17	CLDN16, TMEM97, C5ORF62, TMEM45B, OXTR, MME, NKAIN1, ALG6, APCDD1, SLCO2B1, PNPLA3, APCDD1L, GALNTL4, BNIP3L, SCN11A, ABCA13, HTR1F
KIRP_NCC_Highest5percentage	GOTERM_CC_FAT	GO:0016021~integral to membrane	88	GPR85, SLC6A20, NDST2, LEPR, ATP6AP1, SUSD1, F2RL1, ADCY6, AQP5, GRIK5, RCE1, CSPG5, UXS1, GJA5, SLC35A2, GBAS, SLC2A1, DLG4, TMEM98, CHST15, AGPAT4, LPHN1, SLC43A3, DHCR24, CA12, TRPA1, TIMM22, GRM5, SLC26A6, SEMA4F, CD82, RNF24, SUSD4, CUX1, EXT2, CHL1, AVPR2, APH1B, ITGA10, TRIM13, CACNB3, PAQR8, ESYT2, SORCS2, PKD1L2, TMEM50B, B3GNT8, SLC35B2, ITGB8, CNR1, PTPLA, PKD2, TNFRSF19, SLCO3A1, QSOX…
KIRP_TCC_Highest5percentage	GOTERM_CC_FAT	GO:0016021~integral to membrane	94	CALHM2, CYB5R1, SLC36A2, PLXNA4, ATP10B, SLC16A10, PLXNA2, CLDN5, DUOX1, PDE3B, CYP2W1, SGMS1, DPY19L3, SLC7A4, KCNJ12, GJA5, AQP3, C4ORF32, ST3GAL1, ATP2B1, RAET1E, PTGIS, ATP2B4, SLC23A2, ST3GAL4, PGRMC1, SV2B, MCOLN1, AGPAT3, GOLM1, CEACAM1, MAN1A2, DUOXA1, OSTM1, WLS, CDS1, GPR98, TMEM181, BACE2, ASPHD2, LRP11, HSD11B1, TMEM184A, PPM1L, AMFR, SEMA4D, IGSF9, TRAPPC10, SC5DL, ERMP1, SLC38A2, ST…
THCA_NCC_Lowest5percentage	GOTERM_CC_FAT	GO:0016021~integral to membrane	27	HGSNAT, PARD3, SLC37A3, DAG1, DPY19L4, WDR82, FXYD5, CLDN12, APLP2, GALNT12, AGPAT1, PTPRM, RGPD4, SYT11, ADIPOR2, FADS2, PTPRU, FZD6, RDH11, ACVR2A, TMEM68, SLC17A5, NPTN, PTTG1IP, SGCE, STEAP2, TMTC4
THCA_TCC_Lowest5percentage	GOTERM_CC_FAT	GO:0016021~integral to membrane	27	NDUFB5, LRRC8A, FFAR3, GABRB2, SORCS1, ALS2CR4, SGMS1, TMEM37, KCNQ3, RASGRP3, IRAK1, HERPUD1, ST6GAL1, PTPRM, GIMAP5, PTPRF, SCD, TGFBR1, SYT12, CBARA1, ITGA3, ERLIN1, SLC17A5, TMEM66, DSG2, KCNN2, ORMDL3
KIRP_NCC_Lowest5percentage	GOTERM_CC_FAT	GO:0016023~cytoplasmic membrane-bounded vesicle	14	CLN3, STX3, AHCY, SGK3, CASC5, SYPL2, LAMP1, SLC1A5, LAMP2, SLC17A5, TPP1, CAMK2D, SLC30A4, RAB11A
KIRP_TCC_Lowest5percentage	GOTERM_CC_FAT	GO:0016023~cytoplasmic membrane-bounded vesicle	12	SLC1A4, APP, STX1A, STXBP5, PPT1, SV2B, BIN1, LRRK2, FURIN, RAB27A, HIP1, AKT2
KIRP_NCC_Highest5percentage	GOTERM_BP_FAT	GO:0016044~membrane organization	12	MICALL2, PLD2, DOCK1, GULP1, RUFY1, DLG4, RABGEF1, LRP8, CHRNB1, CD24, DHCR24, VLDLR
KIRP_TCC_Lowest5percentage	GOTERM_BP_FAT	GO:0016044~membrane organization	12	APP, DOCK1, GULP1, BCL2, TGFBR2, PPT1, CAP1, CD24, BIN1, APLP1, VLDLR, HIP1
KIRP_NCC_Highest5percentage	GOTERM_BP_FAT	GO:0016051~carbohydrate biosynthetic process	5	B3GNT8, GNE, CHST15, CERCAM, EXT2
THCA_NCC_Highest5percentage	GOTERM_BP_FAT	GO:0016051~carbohydrate biosynthetic process	3	GPI, TPI1, GMDS
KIRP_TCC_Highest5percentage	GOTERM_BP_FAT	GO:0016052~carbohydrate catabolic process	4	PYGL, ADPGK, PDHA1, FUCA1
THCA_NCC_Highest5percentage	GOTERM_BP_FAT	GO:0016052~carbohydrate catabolic process	3	GPI, TPI1, PGAM1
KIRP_NCC_Highest5percentage	GOTERM_BP_FAT	GO:0016192~vesicle-mediated transport	14	MICALL2, PLD2, GULP1, RUFY1, COG4, DOCK1, SCIN, DLG4, RABGEF1, LRP8, CD24, CUX1, RAB27A, VLDLR
KIRP_TCC_Lowest5percentage	GOTERM_BP_FAT	GO:0016192~vesicle-mediated transport	18	GLRB, STX1A, LYN, GULP1, TGFBR2, PPT1, APLP1, APP, DOCK1, STXBP5, ZFYVE16, SCIN, CAP1, CD24, BIN1, RAB27A, VLDLR, HIP1
BLCA_NCC_Highest5percentage	GOTERM_BP_FAT	GO:0016265~death	6	TNS4, CASP10, CASP9, PKM2, SMAD3, CARD6
BLCA_TCC_Lowest5percentage	GOTERM_BP_FAT	GO:0016265~death	6	TNS4, CASP9, PKM2, SMAD3, TP63, CARD6
KIRP_TCC_Lowest5percentage	GOTERM_BP_FAT	GO:0016265~death	14	GULP1, ATP6AP1, ARHGEF16, PPT1, DIDO1, APLP1, APP, DOCK1, BCL2, CD24, UNC5C, MYC, LUC7L3, HIP1
KICH_NCC_Lowest5percentage	GOTERM_BP_FAT	GO:0016310~phosphorylation	4	FGFR4, STK40, SGK3, ERBB3
KIRP_TCC_Lowest5percentage	GOTERM_BP_FAT	GO:0016310~phosphorylation	19	FLT1, LYN, NUAK1, PTPLAD1, ATP6AP1, TGFBR2, WNK1, BMPR2, EPHA1, NEK11, APP, MDFIC, CSNK1E, PAK4, BCL2, NEK8, MAPK9, LRRK2, AKT2
LIHC_NCC_Lowest5percentage	GOTERM_BP_FAT	GO:0016310~phosphorylation	7	PRKCZ, RPS6KA3, ADRBK2, WNK3, GRK5, SRPK1, EPHA3
LIHC_TCC_Highest5percentage	GOTERM_BP_FAT	GO:0016310~phosphorylation	6	SGK494, PRKCZ, ADRBK2, STK3, CAMKK2, AKT2
LUSC_NCC_Lowest5percentage	GOTERM_BP_FAT	GO:0016310~phosphorylation	3	PRKCZ, GRK5, KALRN
BLCA_NCC_Lowest5percentage	GOTERM_BP_FAT	GO:0016311~dephosphorylation	3	EPM2A, PPM1A, MTMR7
KIRP_TCC_Lowest5percentage	GOTERM_BP_FAT	GO:0016311~dephosphorylation	6	PTPRB, CDC14A, BCL2, PTP4A2, STYX, SSH2
LIHC_TCC_Lowest5percentage	GOTERM_BP_FAT	GO:0016311~dephosphorylation	3	NCEH1, PPP3CB, PPM1M
THCA_TCC_Lowest5percentage	GOTERM_BP_FAT	GO:0016311~dephosphorylation	5	PTPRM, PTPRF, PTPN18, DUSP22, PPP1CC
KIRP_NCC_Highest5percentage	GOTERM_BP_FAT	GO:0016337~cell-cell adhesion	7	SLC26A6, THRA, FREM2, NLGN2, CD24, CERCAM, SYK
KIRP_TCC_Highest5percentage	GOTERM_BP_FAT	GO:0016337~cell-cell adhesion	10	CDH13, OLR1, TEK, CLDN5, CERCAM, PCDH19, GPR98, CEACAM1, CLDN23, SYK
KIRP_TCC_Lowest5percentage	GOTERM_BP_FAT	GO:0016337~cell-cell adhesion	7	EZR, BCL2, DSC2, CNTN4, CELSR1, CD24, NPHP1
LIHC_TCC_Lowest5percentage	GOTERM_BP_FAT	GO:0016337~cell-cell adhesion	4	CD34, ITGA5, ESAM, SRC
THCA_NCC_Lowest5percentage	GOTERM_BP_FAT	GO:0016337~cell-cell adhesion	5	PARD3, PTPRM, NPTN, PTPRU, CLDN12
HNSC_NCC_Lowest5percentage	GOTERM_BP_FAT	GO:0016568~chromatin modification	5	MEN1, RBBP4, H2AFY2, CECR2, DNMT1
LIHC_NCC_Lowest5percentage	GOTERM_BP_FAT	GO:0016568~chromatin modification	4	ING5, RCBTB1, BCORL1, SUV39H1
BLCA_NCC_Lowest5percentage	GOTERM_MF_FAT	GO:0016791~phosphatase activity	4	EPM2A, PPM1A, DNAJC6, MTMR7
KIRP_TCC_Lowest5percentage	GOTERM_MF_FAT	GO:0016791~phosphatase activity	6	PTPRB, CDC14A, PPM1H, PTP4A2, STYX, SSH2
THCA_TCC_Lowest5percentage	GOTERM_MF_FAT	GO:0016791~phosphatase activity	5	PTPRM, PTPRF, PTPN18, DUSP22, PPP1CC
HNSC_TCC_Lowest5percentage	GOTERM_MF_FAT	GO:0017076~purine nucleotide binding	31	KIF4A, NRBP1, NEK2, CCT3, KIF13A, RAB43, ACTR1A, BUB1, ETNK2, TOP2A, KIF14, CDK1, KIF11, MKI67, MYO1D, MET, PIM1, KIF18A, BRIP1, ATAD2, ATAD5, BBS12, SMC2, SMC4, KDR, DNA2, CCT4, ARL17A, RPS6KA4, BMPR1B, MYO18A
KICH_NCC_Lowest5percentage	GOTERM_MF_FAT	GO:0017076~purine nucleotide binding	11	DNM3, FGFR4, STK40, SGK3, PFKFB4, ERBB3, RHOBTB1, SLFN13, DHCR24, ABCC6, XYLB
KIRP_TCC_Lowest5percentage	GOTERM_MF_FAT	GO:0017076~purine nucleotide binding	29	NUAK1, GNAI1, ATP6AP1, ATP10A, BMPR2, TTL, PAK4, ACSL4, RAB27A, AKT2, MYO5C, UBE2A, PDS5B, FLT1, LYN, GIMAP8, TGFBR2, CNKSR3, DOCK9, WNK1, EPHA1, IQCA1, NEK11, HSPA12A, CSNK1E, RRM1, NEK8, MAPK9, LRRK2
LIHC_NCC_Lowest5percentage	GOTERM_MF_FAT	GO:0017076~purine nucleotide binding	14	NRAS, PRKCZ, RPS6KA3, SEPHS1, AGPS, UBE2K, WRNIP1, ATP10A, ADRBK2, WNK3, GRK5, SRPK1, ARL3, EPHA3
LIHC_TCC_Highest5percentage	GOTERM_MF_FAT	GO:0017076~purine nucleotide binding	12	SGK494, PRKCZ, SEPHS1, ALDH18A1, LIG1, LDHD, ADRBK2, ITPKB, RIT1, STK3, CAMKK2, AKT2
LUSC_NCC_Lowest5percentage	GOTERM_MF_FAT	GO:0017076~purine nucleotide binding	3	PRKCZ, GRK5, KALRN
BLCA_NCC_Highest5percentage	GOTERM_BP_FAT	GO:0019220~regulation of phosphate metabolic process	3	PRKCZ, SMAD3, PTPN11
THCA_NCC_Lowest5percentage	GOTERM_BP_FAT	GO:0019220~regulation of phosphate metabolic process	6	CCNT2, ACVR2A, PARD3, APOE, SPRED2, APLP2
KICH_TCC_Highest5percentage	GOTERM_BP_FAT	GO:0019226~transmission of nerve impulse	5	DHH, OXTR, CNP, HTR1F, AMPH
KIRP_NCC_Highest5percentage	GOTERM_BP_FAT	GO:0019226~transmission of nerve impulse	10	GRM5, PNOC, AKAP5, DLG4, GRIK5, CNP, NLGN3, CHRNB1, CD24, MBP
KIRP_NCC_Lowest5percentage	GOTERM_BP_FAT	GO:0019318~hexose metabolic process	7	GALM, GBE1, PPP1R1A, SLC25A10, SLC37A4, DHTKD1, FUCA1
KIRP_TCC_Highest5percentage	GOTERM_BP_FAT	GO:0019318~hexose metabolic process	7	PPP1R3D, PYGL, ADPGK, PPP1R1A, PDHA1, FUCA1, CPT1A
THCA_NCC_Highest5percentage	GOTERM_BP_FAT	GO:0019318~hexose metabolic process	6	GPI, TPI1, GMDS, PGAM1, PPP1CC, KCNJ11
BLCA_NCC_Highest5percentage	GOTERM_MF_FAT	GO:0019899~enzyme binding	4	JUP, PRKCZ, SMAD3, PTPN11
THCA_NCC_Highest5percentage	GOTERM_MF_FAT	GO:0019899~enzyme binding	7	LILRB1, IRAK1, RASGRP3, PGAM1, HDAC10, PPP1CC, HDAC9
THCA_TCC_Lowest5percentage	GOTERM_MF_FAT	GO:0019899~enzyme binding	6	IRAK1, FMNL3, RASGRP3, TGFBR1, DOCK9, PPP1CC
BLCA_NCC_Highest5percentage	GOTERM_MF_FAT	GO:0019900~kinase binding	3	JUP, PRKCZ, SMAD3
THCA_NCC_Highest5percentage	GOTERM_MF_FAT	GO:0019900~kinase binding	4	IRAK1, RASGRP3, PGAM1, PPP1CC
BLCA_NCC_Highest5percentage	GOTERM_MF_FAT	GO:0019901~protein kinase binding	3	JUP, PRKCZ, SMAD3
THCA_NCC_Highest5percentage	GOTERM_MF_FAT	GO:0019901~protein kinase binding	3	IRAK1, PGAM1, PPP1CC
HNSC_NCC_Highest5percentage	GOTERM_BP_FAT	GO:0022402~cell cycle process	19	CDC6, CDK1, KIF11, PRC1, E2F6, NEK2, DBF4, KIF18A, MND1, RAD51, SPC25, SBDS, MAD2L1, SKA3, SKA2, SKA1, ZWILCH, CDCA5, BUB3
HNSC_NCC_Lowest5percentage	GOTERM_BP_FAT	GO:0022402~cell cycle process	9	RPA1, MEN1, TAF1, RAD21, NSL1, MTBP, CHEK1, RAD54L, STAG2
HNSC_TCC_Lowest5percentage	GOTERM_BP_FAT	GO:0022402~cell cycle process	24	CDK1, HAUS5, KIF11, MKI67, PRC1, NEK2, DBF4, PIM1, KIF18A, MND1, SMC2, VASH1, SMC4, PPP1R9B, SPC25, MAD2L1, PSMC3IP, BUB1, FBXO5, SKA1, APBB2, CDCA5, FANCA, NUP43
HNSC_NCC_Highest5percentage	GOTERM_BP_FAT	GO:0022403~cell cycle phase	18	CDC6, CDK1, KIF11, PRC1, E2F6, NEK2, DBF4, KIF18A, MND1, RAD51, SPC25, MAD2L1, SKA3, SKA2, SKA1, ZWILCH, CDCA5, BUB3
HNSC_NCC_Lowest5percentage	GOTERM_BP_FAT	GO:0022403~cell cycle phase	8	RPA1, TAF1, RAD21, NSL1, MTBP, CHEK1, RAD54L, STAG2
HNSC_TCC_Lowest5percentage	GOTERM_BP_FAT	GO:0022403~cell cycle phase	21	CDK1, HAUS5, KIF11, MKI67, PRC1, NEK2, DBF4, PIM1, KIF18A, MND1, SMC2, SMC4, SPC25, MAD2L1, PSMC3IP, BUB1, FBXO5, SKA1, CDCA5, FANCA, NUP43
KIRP_NCC_Highest5percentage	GOTERM_BP_FAT	GO:0022610~biological adhesion	17	FLRT3, THRA, GNE, PPFIBP1, ITGA10, NLGN2, NLGN3, CERCAM, LAMA1, SLC26A6, FREM2, ITGB8, PKD2, CD24, COL8A1, CHL1, SYK
KIRP_TCC_Highest5percentage	GOTERM_BP_FAT	GO:0022610~biological adhesion	17	HAPLN1, OLR1, CLDN5, FERMT1, EFS, CERCAM, PCDH19, CLDN23, GPR98, CDH13, PKP1, TEK, NLGN4X, SEMA4D, PERP, CEACAM1, SYK
KIRP_TCC_Lowest5percentage	GOTERM_BP_FAT	GO:0022610~biological adhesion	19	FLRT3, CADM4, FLOT2, CNKSR3, PPFIBP1, NFASC, CELSR1, APLP1, RGMB, APP, EZR, ITGB8, BCL2, DSC2, CNTN4, CD24, CHL1, MLLT4, NPHP1
LIHC_TCC_Lowest5percentage	GOTERM_BP_FAT	GO:0022610~biological adhesion	7	CHST10, CD34, ITGA5, ESAM, ENG, SCARF1, SRC
LUSC_TCC_Lowest5percentage	GOTERM_BP_FAT	GO:0022610~biological adhesion	3	CD93, NID2, ITGBL1
THCA_NCC_Lowest5percentage	GOTERM_BP_FAT	GO:0022610~biological adhesion	7	PARD3, PTPRM, NPTN, SGCE, PTPRU, CLDN12, PARVA
KIRP_NCC_Highest5percentage	GOTERM_MF_FAT	GO:0022803~passive transmembrane transporter activity	15	TRPC1, GABRE, TRPA1, AQP5, GRIK5, TRIM13, CACNB3, ITPR3, GJA5, PKD1L2, PKD2, KCTD15, CHRNB1, KCTD14, KCTD12
THCA_NCC_Highest5percentage	GOTERM_MF_FAT	GO:0022803~passive transmembrane transporter activity	5	GABRB3, KCNN3, KCNJ10, KCNJ11, KCNK10
KIRP_NCC_Highest5percentage	GOTERM_MF_FAT	GO:0022832~voltage-gated channel activity	6	PKD2, TRIM13, CACNB3, KCTD15, KCTD14, KCTD12
THCA_NCC_Highest5percentage	GOTERM_MF_FAT	GO:0022832~voltage-gated channel activity	3	KCNJ10, KCNJ11, KCNK10
KIRP_NCC_Highest5percentage	GOTERM_MF_FAT	GO:0022834~ligand-gated channel activity	5	TRPC1, GABRE, GRIK5, CHRNB1, ITPR3
THCA_NCC_Highest5percentage	GOTERM_MF_FAT	GO:0022834~ligand-gated channel activity	3	GABRB3, KCNJ10, KCNJ11
KIRP_NCC_Highest5percentage	GOTERM_MF_FAT	GO:0022836~gated channel activity	11	TRPC1, GABRE, GRIK5, PKD2, TRIM13, CACNB3, KCTD15, CHRNB1, ITPR3, KCTD14, KCTD12
THCA_NCC_Highest5percentage	GOTERM_MF_FAT	GO:0022836~gated channel activity	5	GABRB3, KCNN3, KCNJ10, KCNJ11, KCNK10
KIRP_NCC_Highest5percentage	GOTERM_MF_FAT	GO:0022838~substrate specific channel activity	14	TRPC1, GABRE, TRPA1, AQP5, GRIK5, TRIM13, CACNB3, ITPR3, PKD1L2, PKD2, KCTD15, CHRNB1, KCTD14, KCTD12
THCA_NCC_Highest5percentage	GOTERM_MF_FAT	GO:0022838~substrate specific channel activity	5	GABRB3, KCNN3, KCNJ10, KCNJ11, KCNK10
KIRP_NCC_Highest5percentage	GOTERM_BP_FAT	GO:0030001~metal ion transport	9	TRPC1, TRPA1, PKD2, TRIM13, CACNB3, KCTD15, ITPR3, KCTD14, KCTD12
THCA_NCC_Highest5percentage	GOTERM_BP_FAT	GO:0030001~metal ion transport	4	KCNN3, KCNJ10, KCNJ11, KCNK10
HNSC_TCC_Lowest5percentage	GOTERM_BP_FAT	GO:0030029~actin filament-based process	4	PPP1R9B, LIMA1, WASF1, PARVA
KIRP_TCC_Lowest5percentage	GOTERM_BP_FAT	GO:0030029~actin filament-based process	9	EZR, WASF3, BCL2, SCIN, SSH2, WASL, CAP1, TPM1, NPHP1
BLCA_TCC_Highest5percentage	GOTERM_BP_FAT	GO:0030030~cell projection organization	4	NEURL, DSCAML1, PCM1, DCLK1
KIRP_TCC_Lowest5percentage	GOTERM_BP_FAT	GO:0030030~cell projection organization	12	APP, DNAI1, BAIAP2L1, BCL2, DYNC2LI1, NFASC, CNTN4, UNC5C, CD24, PAX2, TPM1, FEZ2
HNSC_TCC_Lowest5percentage	GOTERM_BP_FAT	GO:0030036~actin cytoskeleton organization	4	PPP1R9B, LIMA1, WASF1, PARVA
KIRP_TCC_Lowest5percentage	GOTERM_BP_FAT	GO:0030036~actin cytoskeleton organization	9	EZR, WASF3, BCL2, SCIN, SSH2, WASL, CAP1, TPM1, NPHP1
BLCA_TCC_Lowest5percentage	GOTERM_CC_FAT	GO:0030054~cell junction	3	TNS4, JUP, SDC1
HNSC_TCC_Lowest5percentage	GOTERM_CC_FAT	GO:0030054~cell junction	7	TNS4, PPP1R9B, CLCA2, LIMA1, ITGA5, PARVA, TES
KIRP_NCC_Highest5percentage	GOTERM_CC_FAT	GO:0030054~cell junction	11	MICALL2, GABRE, SLC2A1, SYT12, DLG4, GRIK5, AIF1L, CHRNB1, ERC2, AMOTL1, GJA5
KIRP_TCC_Lowest5percentage	GOTERM_CC_FAT	GO:0030054~cell junction	12	GLRB, GJD3, STXBP5, UTRN, CNKSR3, AIF1L, DSC2, SV2B, ERC2, MLLT4, NPHP1, IFT140
THCA_NCC_Lowest5percentage	GOTERM_CC_FAT	GO:0030054~cell junction	7	PARD3, CTBP2, PTPRM, SYT11, PTPRU, CLDN12, PARVA
THCA_TCC_Highest5percentage	GOTERM_CC_FAT	GO:0030054~cell junction	7	ARHGAP32, CGN, PTPRU, PRIMA1, MLLT4, RIMS4, PARVA
THCA_NCC_Highest5percentage	GOTERM_BP_FAT	GO:0030097~hemopoiesis	4	GIMAP5, IRF4, CD79A, HDAC9
THCA_TCC_Lowest5percentage	GOTERM_BP_FAT	GO:0030097~hemopoiesis	3	GIMAP5, LRRC8A, BCL11B
THCA_NCC_Highest5percentage	GOTERM_BP_FAT	GO:0030098~lymphocyte differentiation	3	GIMAP5, CD79A, HDAC9
THCA_TCC_Lowest5percentage	GOTERM_BP_FAT	GO:0030098~lymphocyte differentiation	3	GIMAP5, LRRC8A, BCL11B
HNSC_TCC_Lowest5percentage	GOTERM_BP_FAT	GO:0030334~regulation of cell migration	5	PDPN, FURIN, IRS1, VASH1, KDR
THCA_NCC_Lowest5percentage	GOTERM_BP_FAT	GO:0030334~regulation of cell migration	3	PTPRM, APOE, PTPRU
HNSC_TCC_Lowest5percentage	GOTERM_MF_FAT	GO:0030554~adenyl nucleotide binding	29	KIF4A, NRBP1, NEK2, CCT3, KIF13A, ACTR1A, BUB1, ETNK2, TOP2A, KIF14, CDK1, KIF11, MKI67, MYO1D, MET, PIM1, KIF18A, BRIP1, ATAD2, ATAD5, BBS12, SMC2, SMC4, KDR, DNA2, RPS6KA4, CCT4, BMPR1B, MYO18A
KICH_NCC_Lowest5percentage	GOTERM_MF_FAT	GO:0030554~adenyl nucleotide binding	9	FGFR4, STK40, SGK3, PFKFB4, ERBB3, SLFN13, DHCR24, ABCC6, XYLB
KIRP_TCC_Lowest5percentage	GOTERM_MF_FAT	GO:0030554~adenyl nucleotide binding	25	NUAK1, ATP6AP1, ATP10A, BMPR2, TTL, PAK4, ACSL4, AKT2, MYO5C, UBE2A, FLT1, PDS5B, LYN, TGFBR2, CNKSR3, WNK1, EPHA1, NEK11, IQCA1, HSPA12A, CSNK1E, RRM1, NEK8, MAPK9, LRRK2
LIHC_NCC_Lowest5percentage	GOTERM_MF_FAT	GO:0030554~adenyl nucleotide binding	12	PRKCZ, RPS6KA3, SEPHS1, AGPS, UBE2K, WRNIP1, ATP10A, ADRBK2, WNK3, GRK5, SRPK1, EPHA3
LIHC_TCC_Highest5percentage	GOTERM_MF_FAT	GO:0030554~adenyl nucleotide binding	11	SGK494, PRKCZ, SEPHS1, ALDH18A1, LIG1, LDHD, ADRBK2, ITPKB, STK3, CAMKK2, AKT2
LUSC_NCC_Lowest5percentage	GOTERM_MF_FAT	GO:0030554~adenyl nucleotide binding	3	PRKCZ, GRK5, KALRN
KIRP_NCC_Highest5percentage	GOTERM_CC_FAT	GO:0031012~extracellular matrix	10	FLRT3, SMOC2, LAMA1, COL4A1, FREM2, FBN1, NTNG1, COL8A1, ADAMTS2, CHL1
LUSC_NCC_Highest5percentage	GOTERM_CC_FAT	GO:0031012~extracellular matrix	6	VWF, COL4A1, LTBP2, ADAMTS16, HSPG2, PRELP
KICH_TCC_Highest5percentage	GOTERM_CC_FAT	GO:0031224~intrinsic to membrane	18	CLDN16, TMEM97, TMEM45B, C5ORF62, OXTR, MME, NKAIN1, ALG6, CNP, APCDD1, SLCO2B1, PNPLA3, APCDD1L, GALNTL4, BNIP3L, SCN11A, ABCA13, HTR1F
KIRP_NCC_Highest5percentage	GOTERM_CC_FAT	GO:0031224~intrinsic to membrane	95	GNAZ, GPR85, SLC6A20, NDST2, LEPR, ATP6AP1, SUSD1, F2RL1, ADCY6, AQP5, GRIK5, CNP, RCE1, CSPG5, UXS1, GJA5, SLC35A2, MAP1LC3C, GBAS, SLC2A1, DLG4, TMEM98, CHST15, AGPAT4, NT5E, LPHN1, RAB27A, SLC43A3, DHCR24, CA12, TRPA1, TIMM22, GRM5, SLC26A6, SEMA4F, CD82, RNF24, SUSD4, CUX1, EXT2, CHL1, AVPR2, APH1B, ITGA10, TRIM13, CACNB3, PAQR8, ESYT2, SORCS2, PKD1L2, TMEM50B, B3GNT8, SLC35B2, ITGB8, CNR1, P…
KIRP_TCC_Highest5percentage	GOTERM_CC_FAT	GO:0031224~intrinsic to membrane	97	CALHM2, SLC36A2, PLXNA4, PLXNA2, PDE3B, SGMS1, CYP2W1, SLC7A4, AQP3, ST3GAL1, ATP2B1, PTGIS, ATP2B4, ST3GAL4, PGRMC1, MCOLN1, RAB27A, BST1, DUOXA1, ASPHD2, BACE2, LRP11, HSD11B1, TMEM184A, AMFR, IGSF9, ERMP1, SLC38A2, STX7, ENPP1, XK, ACP5, PAQR8, SFXN2, GPR143, MTCH2, TEK, UST, GPR137B, PCDH19, KCNJ5, NLGN4X, SYT14, SLC46A3, CLCN4, CYB5R1, ATP10B, SLC16A10, CLDN5, DUOX1, DPY19L3, KCNJ12, GJA5, C…
THCA_NCC_Lowest5percentage	GOTERM_CC_FAT	GO:0031224~intrinsic to membrane	27	HGSNAT, PARD3, SLC37A3, DAG1, DPY19L4, WDR82, FXYD5, CLDN12, APLP2, GALNT12, AGPAT1, PTPRM, RGPD4, SYT11, ADIPOR2, FADS2, PTPRU, FZD6, RDH11, ACVR2A, TMEM68, SLC17A5, NPTN, PTTG1IP, SGCE, STEAP2, TMTC4
THCA_TCC_Lowest5percentage	GOTERM_CC_FAT	GO:0031224~intrinsic to membrane	27	NDUFB5, LRRC8A, FFAR3, GABRB2, SORCS1, ALS2CR4, SGMS1, TMEM37, KCNQ3, RASGRP3, IRAK1, HERPUD1, ST6GAL1, PTPRM, GIMAP5, PTPRF, SCD, TGFBR1, SYT12, CBARA1, ITGA3, ERLIN1, SLC17A5, TMEM66, DSG2, KCNN2, ORMDL3
KIRP_NCC_Highest5percentage	GOTERM_CC_FAT	GO:0031226~intrinsic to plasma membrane	32	AVPR2, SLC6A20, F2RL1, AQP5, TRIM13, ITGA10, RCE1, CSPG5, ITGB8, GBAS, CNR1, DLG4, CD24, FLRT3, TRPC1, GABRE, TRHDE, SLC6A12, TRPA1, NTNG1, TSPAN15, ITPR3, GRM5, SLC26A6, TNFSF10, EPHA7, SEMA4F, CD82, KCTD15, CHRNB1, KCTD14, KCTD12
KIRP_TCC_Lowest5percentage	GOTERM_CC_FAT	GO:0031226~intrinsic to plasma membrane	26	SLC6A20, BMPR2, SLCO2A1, GPC4, SLC1A4, RGMB, APP, ITGB8, CD24, PTPRB, FLRT3, PTGER2, GLRB, TRHDE, FLT1, GJD3, SLC12A2, LYN, MPP3, PODXL, TGFBR2, CELSR1, ITPR3, EPHA1, GRM5, KCTD15
THCA_NCC_Lowest5percentage	GOTERM_CC_FAT	GO:0031226~intrinsic to plasma membrane	10	ACVR2A, PARD3, SLC17A5, PTPRM, SYT11, DAG1, FADS2, SGCE, PTPRU, FZD6
KIRP_NCC_Lowest5percentage	GOTERM_CC_FAT	GO:0031410~cytoplasmic vesicle	16	CLN3, STX3, AHCY, SGK3, CASC5, SYPL2, AGTRAP, LAMP1, SLC1A5, LAMP2, SLC17A5, TPP1, CLIC4, CAMK2D, SLC30A4, RAB11A
KIRP_TCC_Lowest5percentage	GOTERM_CC_FAT	GO:0031410~cytoplasmic vesicle	12	SLC1A4, APP, STX1A, STXBP5, PPT1, SV2B, BIN1, LRRK2, FURIN, RAB27A, HIP1, AKT2
HNSC_NCC_Highest5percentage	GOTERM_CC_FAT	GO:0031974~membrane-enclosed lumen	23	CDC6, P4HB, CDK1, TAF5, E2F6, NEK2, ATP5B, DBF4, CYCS, MCM10, IDH3A, RAD51, CDT1, RPS6KA5, DNA2, SBDS, INTS7, DLX5, PCNA, ACTL6A, PDHA1, CASQ2, BUB3
HNSC_NCC_Lowest5percentage	GOTERM_CC_FAT	GO:0031974~membrane-enclosed lumen	21	TAF1, ZBTB33, RBBP4, PDIA3, CHEK1, SMAD2, MCM2, RPA1, MEN1, ERCC8, SP1, IVD, RSRC1, HTATSF1, MYO16, TFDP2, CPSF6, TBL1X, ZFHX3, GTF3C3, CBS
HNSC_TCC_Highest5percentage	GOTERM_CC_FAT	GO:0031974~membrane-enclosed lumen	18	RBBP4, RCOR3, RCOR2, FMR1, MYEF2, MCM2, MCM6, CCNE2, RPA2, SLC29A2, ANKRD28, FXN, FANCD2, DDX31, GATAD2B, SUDS3, ZNF768, CBS
HNSC_NCC_Highest5percentage	GOTERM_CC_FAT	GO:0031981~nuclear lumen	17	CDC6, CDK1, TAF5, E2F6, NEK2, DBF4, MCM10, RAD51, CDT1, RPS6KA5, DNA2, SBDS, INTS7, DLX5, PCNA, ACTL6A, BUB3
HNSC_NCC_Lowest5percentage	GOTERM_CC_FAT	GO:0031981~nuclear lumen	19	TAF1, ZBTB33, RBBP4, CHEK1, SMAD2, MCM2, RPA1, MEN1, ERCC8, SP1, RSRC1, HTATSF1, MYO16, TFDP2, CPSF6, TBL1X, ZFHX3, GTF3C3, CBS
HNSC_TCC_Highest5percentage	GOTERM_CC_FAT	GO:0031981~nuclear lumen	17	RBBP4, RCOR3, RCOR2, FMR1, MYEF2, MCM2, MCM6, CCNE2, RPA2, SLC29A2, ANKRD28, FANCD2, DDX31, GATAD2B, SUDS3, ZNF768, CBS
KIRP_NCC_Lowest5percentage	GOTERM_CC_FAT	GO:0031982~vesicle	16	CLN3, STX3, AHCY, SGK3, CASC5, SYPL2, AGTRAP, LAMP1, SLC1A5, LAMP2, SLC17A5, TPP1, CLIC4, CAMK2D, SLC30A4, RAB11A
KIRP_TCC_Lowest5percentage	GOTERM_CC_FAT	GO:0031982~vesicle	12	SLC1A4, APP, STX1A, STXBP5, PPT1, SV2B, BIN1, LRRK2, FURIN, RAB27A, HIP1, AKT2
KIRP_NCC_Lowest5percentage	GOTERM_CC_FAT	GO:0031988~membrane-bounded vesicle	14	CLN3, STX3, AHCY, SGK3, CASC5, SYPL2, LAMP1, SLC1A5, LAMP2, SLC17A5, TPP1, CAMK2D, SLC30A4, RAB11A
KIRP_TCC_Lowest5percentage	GOTERM_CC_FAT	GO:0031988~membrane-bounded vesicle	12	SLC1A4, APP, STX1A, STXBP5, PPT1, SV2B, BIN1, LRRK2, FURIN, RAB27A, HIP1, AKT2
BLCA_TCC_Lowest5percentage	GOTERM_BP_FAT	GO:0032535~regulation of cellular component size	4	FGFR3, SEMA3F, SMAD3, TP63
HNSC_TCC_Lowest5percentage	GOTERM_MF_FAT	GO:0032553~ribonucleotide binding	31	KIF4A, NRBP1, NEK2, CCT3, KIF13A, RAB43, ACTR1A, BUB1, ETNK2, TOP2A, KIF14, CDK1, KIF11, MKI67, MYO1D, MET, PIM1, KIF18A, BRIP1, ATAD2, ATAD5, BBS12, SMC2, SMC4, KDR, DNA2, CCT4, ARL17A, RPS6KA4, BMPR1B, MYO18A
KICH_NCC_Lowest5percentage	GOTERM_MF_FAT	GO:0032553~ribonucleotide binding	10	DNM3, FGFR4, STK40, SGK3, PFKFB4, ERBB3, RHOBTB1, SLFN13, ABCC6, XYLB
KIRP_TCC_Lowest5percentage	GOTERM_MF_FAT	GO:0032553~ribonucleotide binding	29	NUAK1, GNAI1, ATP6AP1, ATP10A, BMPR2, TTL, PAK4, ACSL4, RAB27A, AKT2, MYO5C, UBE2A, PDS5B, FLT1, LYN, GIMAP8, TGFBR2, CNKSR3, DOCK9, WNK1, EPHA1, IQCA1, NEK11, HSPA12A, CSNK1E, RRM1, NEK8, MAPK9, LRRK2
LIHC_NCC_Lowest5percentage	GOTERM_MF_FAT	GO:0032553~ribonucleotide binding	13	NRAS, PRKCZ, RPS6KA3, SEPHS1, UBE2K, WRNIP1, ATP10A, ADRBK2, WNK3, GRK5, SRPK1, ARL3, EPHA3
LIHC_TCC_Highest5percentage	GOTERM_MF_FAT	GO:0032553~ribonucleotide binding	11	SGK494, PRKCZ, SEPHS1, ALDH18A1, LIG1, ADRBK2, ITPKB, RIT1, STK3, CAMKK2, AKT2
LUSC_NCC_Lowest5percentage	GOTERM_MF_FAT	GO:0032553~ribonucleotide binding	3	PRKCZ, GRK5, KALRN
HNSC_TCC_Lowest5percentage	GOTERM_MF_FAT	GO:0032555~purine ribonucleotide binding	31	KIF4A, NRBP1, NEK2, CCT3, KIF13A, RAB43, ACTR1A, BUB1, ETNK2, TOP2A, KIF14, CDK1, KIF11, MKI67, MYO1D, MET, PIM1, KIF18A, BRIP1, ATAD2, ATAD5, BBS12, SMC2, SMC4, KDR, DNA2, CCT4, ARL17A, RPS6KA4, BMPR1B, MYO18A
KICH_NCC_Lowest5percentage	GOTERM_MF_FAT	GO:0032555~purine ribonucleotide binding	10	DNM3, FGFR4, STK40, SGK3, PFKFB4, ERBB3, RHOBTB1, SLFN13, ABCC6, XYLB
KIRP_TCC_Lowest5percentage	GOTERM_MF_FAT	GO:0032555~purine ribonucleotide binding	29	NUAK1, GNAI1, ATP6AP1, ATP10A, BMPR2, TTL, PAK4, ACSL4, RAB27A, AKT2, MYO5C, UBE2A, PDS5B, FLT1, LYN, GIMAP8, TGFBR2, CNKSR3, DOCK9, WNK1, EPHA1, IQCA1, NEK11, HSPA12A, CSNK1E, RRM1, NEK8, MAPK9, LRRK2
LIHC_NCC_Lowest5percentage	GOTERM_MF_FAT	GO:0032555~purine ribonucleotide binding	13	NRAS, PRKCZ, RPS6KA3, SEPHS1, UBE2K, WRNIP1, ATP10A, ADRBK2, WNK3, GRK5, SRPK1, ARL3, EPHA3
LIHC_TCC_Highest5percentage	GOTERM_MF_FAT	GO:0032555~purine ribonucleotide binding	11	SGK494, PRKCZ, SEPHS1, ALDH18A1, LIG1, ADRBK2, ITPKB, RIT1, STK3, CAMKK2, AKT2
LUSC_NCC_Lowest5percentage	GOTERM_MF_FAT	GO:0032555~purine ribonucleotide binding	3	PRKCZ, GRK5, KALRN
HNSC_TCC_Lowest5percentage	GOTERM_MF_FAT	GO:0032559~adenyl ribonucleotide binding	29	KIF4A, NRBP1, NEK2, CCT3, KIF13A, ACTR1A, BUB1, ETNK2, TOP2A, KIF14, CDK1, KIF11, MKI67, MYO1D, MET, PIM1, KIF18A, BRIP1, ATAD2, ATAD5, BBS12, SMC2, SMC4, KDR, DNA2, RPS6KA4, CCT4, BMPR1B, MYO18A
KICH_NCC_Lowest5percentage	GOTERM_MF_FAT	GO:0032559~adenyl ribonucleotide binding	8	FGFR4, STK40, SGK3, PFKFB4, ERBB3, SLFN13, ABCC6, XYLB
KIRP_TCC_Lowest5percentage	GOTERM_MF_FAT	GO:0032559~adenyl ribonucleotide binding	25	NUAK1, ATP6AP1, ATP10A, BMPR2, TTL, PAK4, ACSL4, AKT2, MYO5C, UBE2A, FLT1, PDS5B, LYN, TGFBR2, CNKSR3, WNK1, EPHA1, NEK11, IQCA1, HSPA12A, CSNK1E, RRM1, NEK8, MAPK9, LRRK2
LIHC_NCC_Lowest5percentage	GOTERM_MF_FAT	GO:0032559~adenyl ribonucleotide binding	11	PRKCZ, RPS6KA3, SEPHS1, UBE2K, WRNIP1, ATP10A, ADRBK2, WNK3, GRK5, SRPK1, EPHA3
LIHC_TCC_Highest5percentage	GOTERM_MF_FAT	GO:0032559~adenyl ribonucleotide binding	10	SGK494, PRKCZ, SEPHS1, ALDH18A1, LIG1, ADRBK2, ITPKB, STK3, CAMKK2, AKT2
LUSC_NCC_Lowest5percentage	GOTERM_MF_FAT	GO:0032559~adenyl ribonucleotide binding	3	PRKCZ, GRK5, KALRN
BLCA_NCC_Highest5percentage	GOTERM_BP_FAT	GO:0032880~regulation of protein localization	5	PRKCZ, KCNN4, SMAD3, NDFIP2, PTPN11
BLCA_TCC_Lowest5percentage	GOTERM_BP_FAT	GO:0032880~regulation of protein localization	4	KCNN4, SMAD3, NDFIP2, PTPN11
BLCA_TCC_Highest5percentage	GOTERM_BP_FAT	GO:0032989~cellular component morphogenesis	4	NEURL, DSCAML1, PCM1, DCLK1
KIRP_TCC_Lowest5percentage	GOTERM_BP_FAT	GO:0032989~cellular component morphogenesis	11	APP, EZR, BCL2, DYNC2LI1, NFASC, CNTN4, CAP1, UNC5C, PAX2, TPM1, FEZ2
BLCA_TCC_Highest5percentage	GOTERM_BP_FAT	GO:0032990~cell part morphogenesis	3	DSCAML1, PCM1, DCLK1
KIRP_TCC_Lowest5percentage	GOTERM_BP_FAT	GO:0032990~cell part morphogenesis	8	APP, BCL2, DYNC2LI1, NFASC, CNTN4, UNC5C, PAX2, FEZ2
HNSC_NCC_Highest5percentage	GOTERM_BP_FAT	GO:0033043~regulation of organelle organization	7	CAV3, SBDS, MAD2L1, NEK2, SKA3, SKA2, SKA1
HNSC_NCC_Lowest5percentage	GOTERM_BP_FAT	GO:0033043~regulation of organelle organization	4	MEN1, PFN2, MAP1B, DNMT1
HNSC_TCC_Lowest5percentage	GOTERM_BP_FAT	GO:0033043~regulation of organelle organization	5	LIMA1, MAD2L1, NEK2, BUB1, SKA1
BLCA_TCC_Lowest5percentage	GOTERM_BP_FAT	GO:0033554~cellular response to stress	3	CASP9, TP63, PTPN11
HNSC_NCC_Highest5percentage	GOTERM_BP_FAT	GO:0033554~cellular response to stress	9	CDK1, TYMS, DNA2, CCM2, RAD51AP1, NEIL3, PCNA, FANCB, RAD51
HNSC_NCC_Lowest5percentage	GOTERM_BP_FAT	GO:0033554~cellular response to stress	10	RPA1, MEN1, ERCC8, RAD21, MAP1B, RAD18, CTSD, CHEK1, RAD54L, ETV5
HNSC_TCC_Lowest5percentage	GOTERM_BP_FAT	GO:0033554~cellular response to stress	12	CDK1, TYMS, DNA2, SP100, RAD51AP1, PCNA, BRIP1, ATAD5, ATMIN, FANCA, TOP2A, FANCB
KIRP_NCC_Lowest5percentage	GOTERM_BP_FAT	GO:0033559~unsaturated fatty acid metabolic process	4	ACOX1, CYP4F3, HPGD, SYK
KIRP_TCC_Highest5percentage	GOTERM_BP_FAT	GO:0033559~unsaturated fatty acid metabolic process	3	PTGIS, HPGD, SYK
KIRP_NCC_Highest5percentage	GOTERM_BP_FAT	GO:0034637~cellular carbohydrate biosynthetic process	5	B3GNT8, GNE, CHST15, CERCAM, EXT2
THCA_NCC_Highest5percentage	GOTERM_BP_FAT	GO:0034637~cellular carbohydrate biosynthetic process	3	GPI, TPI1, GMDS
KIRP_NCC_Highest5percentage	GOTERM_CC_FAT	GO:0034702~ion channel complex	7	GABRE, TRIM13, CACNB3, KCTD15, CHRNB1, KCTD14, KCTD12
THCA_NCC_Highest5percentage	GOTERM_CC_FAT	GO:0034702~ion channel complex	3	GABRB3, KCNN3, KCNJ11
KIRP_TCC_Highest5percentage	GOTERM_MF_FAT	GO:0035091~phosphoinositide binding	6	ARHGAP32, SH3PXD2A, SNX27, SNX8, ARAP3, ITPR2
KIRP_TCC_Lowest5percentage	GOTERM_MF_FAT	GO:0035091~phosphoinositide binding	6	ZFYVE16, SNX25, SCIN, ITPR3, ZCCHC14, HIP1
HNSC_TCC_Lowest5percentage	GOTERM_BP_FAT	GO:0040012~regulation of locomotion	5	PDPN, FURIN, IRS1, VASH1, KDR
THCA_NCC_Lowest5percentage	GOTERM_BP_FAT	GO:0040012~regulation of locomotion	3	PTPRM, APOE, PTPRU
BLCA_TCC_Lowest5percentage	GOTERM_BP_FAT	GO:0042127~regulation of cell proliferation	4	KLF5, FGFR3, SMAD3, TP63
HNSC_NCC_Lowest5percentage	GOTERM_BP_FAT	GO:0042127~regulation of cell proliferation	10	RPA1, MEN1, CNBP, RBBP4, MYO16, MTBP, CHEK1, SMAD2, PTCH1, TRIM24
KICH_TCC_Lowest5percentage	GOTERM_BP_FAT	GO:0042127~regulation of cell proliferation	4	VDR, BCL2, SMAD2, INSR
THCA_NCC_Lowest5percentage	GOTERM_BP_FAT	GO:0042127~regulation of cell proliferation	6	CTBP2, PTPRM, APOE, PBX1, PTPRU, AGPAT1
THCA_TCC_Lowest5percentage	GOTERM_BP_FAT	GO:0042127~regulation of cell proliferation	6	PTPRM, PTPRF, BCL11B, TGFBR1, DUSP22, CALR
KIRP_NCC_Lowest5percentage	GOTERM_CC_FAT	GO:0042175~nuclear envelope-endoplasmic reticulum network	8	ACER3, CLN3, ARHGAP32, NPLOC4, COL4A3BP, SLC37A4, CYP4F3, EDA
KIRP_TCC_Highest5percentage	GOTERM_CC_FAT	GO:0042175~nuclear envelope-endoplasmic reticulum network	10	ARHGAP32, DUOXA1, ASPHD2, HSD11B1, PPM1L, AMFR, CYP2W1, CDS1, EDEM1, ITPR2
BLCA_NCC_Highest5percentage	GOTERM_BP_FAT	GO:0042592~homeostatic process	4	PRKCZ, KCNN4, FOXA1, PTPN11
KICH_TCC_Lowest5percentage	GOTERM_BP_FAT	GO:0042592~homeostatic process	4	VDR, BCL2, DNAJC10, INSR
THCA_NCC_Lowest5percentage	GOTERM_BP_FAT	GO:0042592~homeostatic process	3	PARD3, APOE, APLP2
BLCA_TCC_Lowest5percentage	GOTERM_MF_FAT	GO:0042802~identical protein binding	4	FGFR3, ALDH5A1, SMAD3, TP63
KIRP_NCC_Lowest5percentage	GOTERM_MF_FAT	GO:0042802~identical protein binding	18	SHBG, KYNU, PDXK, FLT1, ENPP1, ERBB3, ACY3, SNCA, APOC2, AMOTL1, GSS, GPD1L, MAPT, QPRT, PAICS, HPGD, MGST1, CLN6
BLCA_NCC_Highest5percentage	GOTERM_BP_FAT	GO:0042981~regulation of apoptosis	6	CASP10, PRKCZ, CASP9, SMAD3, CARD6, SMPD2
BLCA_TCC_Lowest5percentage	GOTERM_BP_FAT	GO:0042981~regulation of apoptosis	5	CASP9, SMAD3, TP63, CARD6, SMPD2
BLCA_NCC_Lowest5percentage	GOTERM_CC_FAT	GO:0042995~cell projection	5	EPHA7, MPDZ, PPM1A, PARK2, NEGR1
HNSC_TCC_Lowest5percentage	GOTERM_CC_FAT	GO:0042995~cell projection	13	NRP2, NRBP1, PDPN, WASF1, MET, KIF18A, CYTH3, BASP1, PPP1R9B, KLC1, ITGA5, APBB2, PARVA
KIRP_TCC_Lowest5percentage	GOTERM_CC_FAT	GO:0042995~cell projection	18	DYNC2LI1, UTRN, NFASC, PPT1, ITPR3, TPM1, APP, EFHC1, EZR, DNAI1, CNTN4, WASL, CD24, ERC2, LRRK2, CYS1, RAB27A, AKT2
BLCA_NCC_Highest5percentage	GOTERM_BP_FAT	GO:0043065~positive regulation of apoptosis	4	CASP10, CASP9, SMAD3, SMPD2
BLCA_TCC_Lowest5percentage	GOTERM_BP_FAT	GO:0043065~positive regulation of apoptosis	4	CASP9, SMAD3, TP63, SMPD2
BLCA_NCC_Highest5percentage	GOTERM_BP_FAT	GO:0043067~regulation of programmed cell death	6	CASP10, PRKCZ, CASP9, SMAD3, CARD6, SMPD2
BLCA_TCC_Lowest5percentage	GOTERM_BP_FAT	GO:0043067~regulation of programmed cell death	5	CASP9, SMAD3, TP63, CARD6, SMPD2
BLCA_NCC_Highest5percentage	GOTERM_BP_FAT	GO:0043068~positive regulation of programmed cell death	4	CASP10, CASP9, SMAD3, SMPD2
BLCA_TCC_Lowest5percentage	GOTERM_BP_FAT	GO:0043068~positive regulation of programmed cell death	4	CASP9, SMAD3, TP63, SMPD2
BLCA_NCC_Highest5percentage	GOTERM_BP_FAT	GO:0043085~positive regulation of catalytic activity	4	PRKCZ, CASP9, SMAD3, PTPN11
KICH_TCC_Lowest5percentage	GOTERM_BP_FAT	GO:0043085~positive regulation of catalytic activity	4	VDR, BCL2, INSR, ARAP1
HNSC_NCC_Lowest5percentage	GOTERM_MF_FAT	GO:0043167~ion binding	43	ZBTB33, CNBP, REPS2, ARSD, ZNF76, SLC9A2, CBLL1, ZNF512, NT5DC1, RPA1, GMIP, SLC25A24, DGKG, ANKIB1, ZNF396, PATZ1, NALCN, CIB2, LONRF2, ZNF280B, ZNF620, LRP1B, TADA2B, ZNF24, ZNF502, MBNL2, MCM2, TRIM24, PCK2, TMEM38B, RAB11FIP4, ZBED1, ZNF670, EYS, SP1, DSG2, FBXO30, RAD18, DNMT1, RNF26, ZSCAN12, ZFHX3, CBS
LIHC_NCC_Highest5percentage	GOTERM_MF_FAT	GO:0043167~ion binding	21	OBSCN, SP100, MLPH, SYT11, ATP1A3, JAG2, ZDHHC18, CACNB3, TRIM62, GLI1, APOBEC3D, TRIM38, TRIM5, ITGA5, CPXM1, ZFPM2, MAN2B1, ENTPD1, TRAF5, PGGT1B, SCO1
LIHC_TCC_Lowest5percentage	GOTERM_MF_FAT	GO:0043167~ion binding	21	CYP2U1, MGAT4A, NCEH1, LMO2, ZNFX1, MLPH, ZDHHC18, MARK2, RNF180, ZNF706, P2RX4, PRR3, ITGA5, PPP3CB, LIMD2, ANO5, TRAFD1, XAF1, AMFR, PPM1M, CHD3
LUSC_TCC_Lowest5percentage	GOTERM_MF_FAT	GO:0043167~ion binding	4	LTBP2, CD93, NID2, NR5A2
HNSC_NCC_Lowest5percentage	GOTERM_MF_FAT	GO:0043169~cation binding	43	ZBTB33, CNBP, REPS2, ARSD, ZNF76, SLC9A2, CBLL1, ZNF512, NT5DC1, RPA1, GMIP, SLC25A24, DGKG, ANKIB1, ZNF396, PATZ1, NALCN, CIB2, LONRF2, ZNF280B, ZNF620, LRP1B, TADA2B, ZNF24, ZNF502, MBNL2, MCM2, TRIM24, PCK2, TMEM38B, RAB11FIP4, ZBED1, ZNF670, EYS, SP1, DSG2, FBXO30, RAD18, DNMT1, RNF26, ZSCAN12, ZFHX3, CBS
LIHC_NCC_Highest5percentage	GOTERM_MF_FAT	GO:0043169~cation binding	21	OBSCN, SP100, MLPH, SYT11, ATP1A3, JAG2, ZDHHC18, CACNB3, TRIM62, GLI1, APOBEC3D, TRIM38, TRIM5, ITGA5, CPXM1, ZFPM2, MAN2B1, ENTPD1, TRAF5, PGGT1B, SCO1
LIHC_TCC_Lowest5percentage	GOTERM_MF_FAT	GO:0043169~cation binding	20	CYP2U1, MGAT4A, LMO2, ZNFX1, MLPH, ZDHHC18, MARK2, RNF180, ZNF706, P2RX4, PRR3, ITGA5, PPP3CB, LIMD2, ANO5, TRAFD1, XAF1, AMFR, PPM1M, CHD3
LUSC_TCC_Lowest5percentage	GOTERM_MF_FAT	GO:0043169~cation binding	4	LTBP2, CD93, NID2, NR5A2
HNSC_NCC_Highest5percentage	GOTERM_CC_FAT	GO:0043228~non-membrane-bounded organelle	27	PRC1, HIP1R, NEK2, ATP5B, SPC25, SBDS, ACTR1A, SKA3, SKA2, SKA1, ZWILCH, ASF1B, CDCA5, BUB3, CDK1, CDC6, KIF11, CENPL, TAF5, KIF18A, BICD2, RAD51, MAD2L1, NAV1, DLX5, PCNA, JAK3
HNSC_NCC_Lowest5percentage	GOTERM_CC_FAT	GO:0043228~non-membrane-bounded organelle	26	DYNC1I1, TAF1, ZBTB33, RBBP4, MAP1B, ABI2, CHEK1, MCM2, EPB41L4B, TRIM24, MEN1, RPA1, ZBED1, PFN2, RAD21, SP1, CEP57, ANK3, NSL1, HTATSF1, H2AFY2, MYO16, RAD18, TBL1X, STAG2, CBS
HNSC_TCC_Highest5percentage	GOTERM_CC_FAT	GO:0043228~non-membrane-bounded organelle	23	RBBP4, PRC1, RCOR3, RCOR2, FMR1, MYEF2, AURKA, MCM2, EPB41L4B, EML4, RPA2, SARM1, SLC29A2, H2AFV, FANCD2, ANK3, NSL1, MCPH1, GATAD2B, DDX31, STMN1, SUDS3, CBS
HNSC_TCC_Lowest5percentage	GOTERM_CC_FAT	GO:0043228~non-membrane-bounded organelle	45	KIF4A, LIMA1, HAUS5, TAF1A, PRC1, NEK2, WASF1, CCT3, TPM4, KIF13A, SPC25, KRT5, KLC1, HJURP, ACTR1A, BUB1, FBXO5, SKA1, ASF1B, CDCA5, TOP2A, ARHGDIA, KIF14, CDK1, KIF11, CENPL, SP100, MKI67, TAF5, MYO1D, KIF18A, BASP1, SMC2, SMC4, TNKS1BP1, ATXN1, TNS4, PPP1R9B, MAD2L1, SMTN, PCNA, TMPO, MYO18A, NUP43, PARVA
KIRP_TCC_Lowest5percentage	GOTERM_CC_FAT	GO:0043228~non-membrane-bounded organelle	47	SPIN1, HMGB3, WASF3, CDC14A, ZNF532, LMNB2, DYNC2LI1, SSH2, UTRN, LRRCC1, MYEF2, IGF2BP2, PAX2, TPM1, SLC1A4, TMEM109, APP, TRIM67, EZR, DNAI1, MDFIC, AIF1L, CAP1, LRRFIP1, CYS1, MYC, HIP1, MYO5C, SSRP1, NES, STX1A, UBE2A, PDS5B, ADARB1, LYN, ENC1, SF1, ITPR3, NEK11, SYNE2, EML1, TPPP, FRMD4A, SCIN, WASL, ERC2, BIN1
UCEC_NCC_Highest5percentage	GOTERM_CC_FAT	GO:0043228~non-membrane-bounded organelle	6	KIF1A, MRPL3, PTPN3, IGF2BP2, HOMER2, FGD4
HNSC_NCC_Highest5percentage	GOTERM_CC_FAT	GO:0043232~intracellular non-membrane-bounded organelle	27	PRC1, HIP1R, NEK2, ATP5B, SPC25, SBDS, ACTR1A, SKA3, SKA2, SKA1, ZWILCH, ASF1B, CDCA5, BUB3, CDK1, CDC6, KIF11, CENPL, TAF5, KIF18A, BICD2, RAD51, MAD2L1, NAV1, DLX5, PCNA, JAK3
HNSC_NCC_Lowest5percentage	GOTERM_CC_FAT	GO:0043232~intracellular non-membrane-bounded organelle	26	DYNC1I1, TAF1, ZBTB33, RBBP4, MAP1B, ABI2, CHEK1, MCM2, EPB41L4B, TRIM24, MEN1, RPA1, ZBED1, PFN2, RAD21, SP1, CEP57, ANK3, NSL1, HTATSF1, H2AFY2, MYO16, RAD18, TBL1X, STAG2, CBS
HNSC_TCC_Highest5percentage	GOTERM_CC_FAT	GO:0043232~intracellular non-membrane-bounded organelle	23	RBBP4, PRC1, RCOR3, RCOR2, FMR1, MYEF2, AURKA, MCM2, EPB41L4B, EML4, RPA2, SARM1, SLC29A2, H2AFV, FANCD2, ANK3, NSL1, MCPH1, GATAD2B, DDX31, STMN1, SUDS3, CBS
HNSC_TCC_Lowest5percentage	GOTERM_CC_FAT	GO:0043232~intracellular non-membrane-bounded organelle	45	KIF4A, LIMA1, HAUS5, TAF1A, PRC1, NEK2, WASF1, CCT3, TPM4, KIF13A, SPC25, KRT5, KLC1, HJURP, ACTR1A, BUB1, FBXO5, SKA1, ASF1B, CDCA5, TOP2A, ARHGDIA, KIF14, CDK1, KIF11, CENPL, SP100, MKI67, TAF5, MYO1D, KIF18A, BASP1, SMC2, SMC4, TNKS1BP1, ATXN1, TNS4, PPP1R9B, MAD2L1, SMTN, PCNA, TMPO, MYO18A, NUP43, PARVA
KIRP_TCC_Lowest5percentage	GOTERM_CC_FAT	GO:0043232~intracellular non-membrane-bounded organelle	47	SPIN1, HMGB3, WASF3, CDC14A, ZNF532, LMNB2, DYNC2LI1, SSH2, UTRN, LRRCC1, MYEF2, IGF2BP2, PAX2, TPM1, SLC1A4, TMEM109, APP, TRIM67, EZR, DNAI1, MDFIC, AIF1L, CAP1, LRRFIP1, CYS1, MYC, HIP1, MYO5C, SSRP1, NES, STX1A, UBE2A, PDS5B, ADARB1, LYN, ENC1, SF1, ITPR3, NEK11, SYNE2, EML1, TPPP, FRMD4A, SCIN, WASL, ERC2, BIN1
UCEC_NCC_Highest5percentage	GOTERM_CC_FAT	GO:0043232~intracellular non-membrane-bounded organelle	6	KIF1A, MRPL3, PTPN3, IGF2BP2, HOMER2, FGD4
HNSC_NCC_Highest5percentage	GOTERM_CC_FAT	GO:0043233~organelle lumen	23	CDC6, P4HB, CDK1, TAF5, E2F6, NEK2, ATP5B, DBF4, CYCS, MCM10, IDH3A, RAD51, CDT1, RPS6KA5, DNA2, SBDS, INTS7, DLX5, PCNA, ACTL6A, PDHA1, CASQ2, BUB3
HNSC_NCC_Lowest5percentage	GOTERM_CC_FAT	GO:0043233~organelle lumen	21	TAF1, ZBTB33, RBBP4, PDIA3, CHEK1, SMAD2, MCM2, RPA1, MEN1, ERCC8, SP1, IVD, RSRC1, HTATSF1, MYO16, TFDP2, CPSF6, TBL1X, ZFHX3, GTF3C3, CBS
HNSC_TCC_Highest5percentage	GOTERM_CC_FAT	GO:0043233~organelle lumen	18	RBBP4, RCOR3, RCOR2, FMR1, MYEF2, MCM2, MCM6, CCNE2, RPA2, SLC29A2, ANKRD28, FXN, FANCD2, DDX31, GATAD2B, SUDS3, ZNF768, CBS
KICH_TCC_Lowest5percentage	GOTERM_BP_FAT	GO:0043434~response to peptide hormone stimulus	3	GRB10, BCL2, INSR
KIRP_NCC_Lowest5percentage	GOTERM_BP_FAT	GO:0043434~response to peptide hormone stimulus	6	GRB10, EIF4EBP2, ENPP1, ERBB3, PDE3B, ASL
KIRP_NCC_Lowest5percentage	GOTERM_BP_FAT	GO:0043603~cellular amide metabolic process	5	KYNU, HAAO, NADK, QPRT, ASL
BLCA_NCC_Highest5percentage	GOTERM_BP_FAT	GO:0044093~positive regulation of molecular function	4	PRKCZ, CASP9, SMAD3, PTPN11
KICH_TCC_Lowest5percentage	GOTERM_BP_FAT	GO:0044093~positive regulation of molecular function	4	VDR, BCL2, INSR, ARAP1
KIRP_NCC_Highest5percentage	GOTERM_BP_FAT	GO:0044264~cellular polysaccharide metabolic process	4	B3GNT8, GNE, CERCAM, EXT2
KIRP_TCC_Highest5percentage	GOTERM_BP_FAT	GO:0044264~cellular polysaccharide metabolic process	4	PPP1R3D, PYGL, PPP1R1A, CERCAM
KIRP_TCC_Highest5percentage	GOTERM_BP_FAT	GO:0044275~cellular carbohydrate catabolic process	3	PYGL, ADPGK, PDHA1
THCA_NCC_Highest5percentage	GOTERM_BP_FAT	GO:0044275~cellular carbohydrate catabolic process	3	GPI, TPI1, PGAM1
KIRP_NCC_Highest5percentage	GOTERM_CC_FAT	GO:0044421~extracellular region part	19	FLRT3, COL4A1, MASP1, LEPR, FBN1, NTNG1, CNP, FURIN, SMOC2, LAMA1, TNFSF10, FREM2, LRP8, COL8A1, ANGPTL2, QSOX1, ADAMTS2, CHL1, VLDLR
LUSC_NCC_Highest5percentage	GOTERM_CC_FAT	GO:0044421~extracellular region part	7	VWF, COL4A1, LTBP2, ADAMTS16, HSPG2, KIT, PRELP
LUSC_TCC_Lowest5percentage	GOTERM_CC_FAT	GO:0044421~extracellular region part	3	LTBP2, NID2, VASH1
HNSC_NCC_Highest5percentage	GOTERM_CC_FAT	GO:0044427~chromosomal part	11	SPC25, MAD2L1, CENPL, PCNA, SKA3, SKA2, SKA1, ASF1B, ZWILCH, CDCA5, BUB3
HNSC_NCC_Lowest5percentage	GOTERM_CC_FAT	GO:0044427~chromosomal part	10	RPA1, MEN1, RBBP4, NSL1, H2AFY2, RAD18, CHEK1, TRIM24, MCM2, STAG2
HNSC_TCC_Lowest5percentage	GOTERM_CC_FAT	GO:0044427~chromosomal part	15	CENPL, MKI67, SMC2, SMC4, TNKS1BP1, SPC25, MAD2L1, HJURP, PCNA, BUB1, TMPO, SKA1, ASF1B, CDCA5, NUP43
HNSC_NCC_Highest5percentage	GOTERM_CC_FAT	GO:0044430~cytoskeletal part	13	CDK1, CDC6, SBDS, KIF11, MAD2L1, PRC1, NAV1, NEK2, ACTR1A, KIF18A, SKA3, SKA2, SKA1
HNSC_TCC_Lowest5percentage	GOTERM_CC_FAT	GO:0044430~cytoskeletal part	22	KIF14, CDK1, LIMA1, KIF4A, HAUS5, KIF11, PRC1, NEK2, MYO1D, KIF18A, TPM4, KIF13A, PPP1R9B, MAD2L1, KRT5, KLC1, ACTR1A, BUB1, FBXO5, SKA1, MYO18A, TOP2A
KIRP_TCC_Lowest5percentage	GOTERM_CC_FAT	GO:0044430~cytoskeletal part	23	SPIN1, STX1A, NES, CDC14A, LYN, LMNB2, DYNC2LI1, UTRN, LRRCC1, IGF2BP2, PAX2, TPM1, SLC1A4, APP, EZR, EML1, DNAI1, TPPP, AIF1L, CAP1, CYS1, MYC, MYO5C
UCEC_NCC_Highest5percentage	GOTERM_CC_FAT	GO:0044430~cytoskeletal part	3	KIF1A, IGF2BP2, HOMER2
KIRP_NCC_Lowest5percentage	GOTERM_CC_FAT	GO:0044432~endoplasmic reticulum part	11	ACER3, CLN3, ARHGAP32, COL4A3BP, SLC37A4, CYP4F3, EDEM3, EDA, RCN1, RDH5, CLN6
KIRP_TCC_Highest5percentage	GOTERM_CC_FAT	GO:0044432~endoplasmic reticulum part	13	ARHGAP32, PTGIS, AIFM1, DUOXA1, ASPHD2, HSD11B1, PPM1L, AMFR, CYP2W1, CERCAM, CDS1, EDEM1, ITPR2
KIRP_NCC_Highest5percentage	GOTERM_CC_FAT	GO:0044456~synapse part	8	GABRE, EPHA7, SEMA4F, DLG4, GRIK5, NLGN2, CHRNB1, ERC2
KIRP_TCC_Lowest5percentage	GOTERM_CC_FAT	GO:0044456~synapse part	10	STX1A, GLRB, LYN, STXBP5, UTRN, PPT1, SV2B, ERC2, BIN1, LRRK2
BLCA_NCC_Lowest5percentage	GOTERM_CC_FAT	GO:0044459~plasma membrane part	3	EPHA7, MPDZ, PPM1A
KICH_NCC_Lowest5percentage	GOTERM_CC_FAT	GO:0044459~plasma membrane part	7	FGFR4, KL, ERBB3, SLC2A1, CACNB4, SLC9A3R1, ABCC6
KICH_TCC_Highest5percentage	GOTERM_CC_FAT	GO:0044459~plasma membrane part	7	CLDN16, DHH, OXTR, MME, SCN11A, HTR1F, AMPH
KIRP_NCC_Highest5percentage	GOTERM_CC_FAT	GO:0044459~plasma membrane part	54	SLC6A20, F2RL1, GRIK5, AQP5, RCE1, CSPG5, AMOTL1, GJA5, MBP, GBAS, SLC2A1, DLG4, AIF1L, SYK, RAB27A, PLD2, TRPA1, GRM5, PRKCQ, SLC26A6, SEMA4F, CD82, ERC2, SNX18, AVPR2, SHROOM4, GNAI1, TRIM13, ITGA10, CACNB3, TPM1, ITGB8, CNR1, CD24, MICALL2, FLRT3, TRPC1, GABRE, TRHDE, SLC6A12, SYT12, NTNG1, TSPAN15, ITPR3, COG4, TNFSF10, EPHA7, SYNE2, FREM2, KCTD15, LRP8, CHRNB1, KCTD14, KCTD12
KIRP_TCC_Highest5percentage	GOTERM_CC_FAT	GO:0044459~plasma membrane part	47	DHH, ENPP1, SLC16A10, CLDN5, DUOX1, FERMT1, PLVAP, KCNJ12, GJA5, AQP3, MBP, ATP2B1, RAET1E, ATP2B4, HRH2, SLC23A2, MAPT, TEK, NOS3, MCOLN1, SV2B, PLA2R1, EHD3, GOLM1, CEACAM1, SYK, RAB27A, CNKSR1, PTPRD, OLR1, GPR137B, CLDN23, GJB2, KCNJ5, ADI1, CLPTM1, CDH13, ARHGAP32, PKP1, SLC16A6, NLGN4X, RGS6, PARD6G, SLC14A1, LRP2, PERP, IGSF9
KIRP_TCC_Lowest5percentage	GOTERM_CC_FAT	GO:0044459~plasma membrane part	43	SLC6A20, GNAI1, UTRN, BMPR2, TPM1, SLCO2A1, GPC4, SLC1A4, RGMB, APP, EZR, ITGB8, AIF1L, SV2B, CD24, MLLT4, NPHP1, IFT140, RAB27A, FLRT3, PTPRB, PTGER2, GLRB, FLT1, TRHDE, GJD3, LYN, SLC12A2, MPP3, FLOT2, PODXL, CNKSR3, TGFBR2, CELSR1, ITPR3, EPHA1, GRM5, SYNE2, PTRF, STXBP5, DSC2, KCTD15, ERC2
THCA_NCC_Lowest5percentage	GOTERM_CC_FAT	GO:0044459~plasma membrane part	18	PARD3, CTBP2, PTPRM, SYT11, DAG1, FADS2, GNG12, PTPRU, CLDN12, FZD6, ACVR2A, SLC17A5, RAB18, APOE, SPRED2, SGCE, PARVA, AGPAT1
KIRP_NCC_Highest5percentage	GOTERM_CC_FAT	GO:0045202~synapse	12	PRKCQ, GABRE, EPHA7, SEMA4F, SYT12, DLG4, GRIK5, DTNB, NLGN2, NLGN3, CHRNB1, ERC2
KIRP_TCC_Lowest5percentage	GOTERM_CC_FAT	GO:0045202~synapse	11	APP, STX1A, GLRB, LYN, STXBP5, UTRN, PPT1, SV2B, ERC2, BIN1, LRRK2
THCA_NCC_Highest5percentage	GOTERM_BP_FAT	GO:0045321~leukocyte activation	8	GIMAP5, CXCR4, IL21R, IRF4, BANK1, CD79A, SLAMF7, HDAC9
THCA_TCC_Lowest5percentage	GOTERM_BP_FAT	GO:0045321~leukocyte activation	4	GIMAP5, LRRC8A, BCL11B, BANK1
HNSC_NCC_Lowest5percentage	GOTERM_BP_FAT	GO:0045449~regulation of transcription	30	CNBP, ZBTB33, ZNF76, ZNF512, MEN1, ERCC8, CASP8AP2, XBP1, HTATSF1, TFDP2, ZNF396, PATZ1, ETV5, BRMS1L, TAF1, ZNF280B, RBBP4, ZNF620, TADA2B, ZNF24, ZNF502, SMAD2, MCM2, TRIM24, ZNF670, SP1, DNMT1, TBL1X, ZSCAN12, ZFHX3
HNSC_TCC_Highest5percentage	GOTERM_BP_FAT	GO:0045449~regulation of transcription	23	RBBP4, LCORL, FOXJ2, RCOR3, LMO3, RCOR2, ZNF620, ZNF507, PAX6, SCAI, MCM2, MYBL2, CBFA2T2, SKAP1, ZNF512, MCM6, C10ORF137, ZNF670, ZNF239, GATAD2B, ZNF33B, SUDS3, ZNF768
THCA_NCC_Highest5percentage	GOTERM_BP_FAT	GO:0046649~lymphocyte activation	8	GIMAP5, CXCR4, IL21R, IRF4, BANK1, CD79A, SLAMF7, HDAC9
THCA_TCC_Lowest5percentage	GOTERM_BP_FAT	GO:0046649~lymphocyte activation	4	GIMAP5, LRRC8A, BCL11B, BANK1
HNSC_NCC_Lowest5percentage	GOTERM_MF_FAT	GO:0046872~metal ion binding	43	ZBTB33, CNBP, REPS2, ARSD, ZNF76, SLC9A2, CBLL1, ZNF512, NT5DC1, RPA1, GMIP, SLC25A24, DGKG, ANKIB1, ZNF396, PATZ1, NALCN, CIB2, LONRF2, ZNF280B, ZNF620, LRP1B, TADA2B, ZNF24, ZNF502, MBNL2, MCM2, TRIM24, PCK2, TMEM38B, RAB11FIP4, ZBED1, ZNF670, EYS, SP1, DSG2, FBXO30, RAD18, DNMT1, RNF26, ZSCAN12, ZFHX3, CBS
LIHC_NCC_Highest5percentage	GOTERM_MF_FAT	GO:0046872~metal ion binding	21	OBSCN, SP100, MLPH, SYT11, ATP1A3, JAG2, ZDHHC18, CACNB3, TRIM62, GLI1, APOBEC3D, TRIM38, TRIM5, ITGA5, CPXM1, ZFPM2, MAN2B1, ENTPD1, TRAF5, PGGT1B, SCO1
LIHC_TCC_Lowest5percentage	GOTERM_MF_FAT	GO:0046872~metal ion binding	20	CYP2U1, MGAT4A, LMO2, ZNFX1, MLPH, ZDHHC18, MARK2, RNF180, ZNF706, P2RX4, PRR3, ITGA5, PPP3CB, LIMD2, ANO5, TRAFD1, XAF1, AMFR, PPM1M, CHD3
LUSC_TCC_Lowest5percentage	GOTERM_MF_FAT	GO:0046872~metal ion binding	4	LTBP2, CD93, NID2, NR5A2
KIRP_NCC_Highest5percentage	GOTERM_MF_FAT	GO:0046873~metal ion transmembrane transporter activity	10	TRPC1, TRPA1, PKD2, TRIM13, CACNB3, KCTD15, CHRNB1, ITPR3, KCTD14, KCTD12
THCA_NCC_Highest5percentage	GOTERM_MF_FAT	GO:0046873~metal ion transmembrane transporter activity	4	KCNN3, KCNJ10, KCNJ11, KCNK10
HNSC_NCC_Lowest5percentage	GOTERM_MF_FAT	GO:0046914~transition metal ion binding	31	CNBP, ZBTB33, ZNF76, CBLL1, ZNF512, RPA1, GMIP, DGKG, ZNF396, ANKIB1, PATZ1, LONRF2, ZNF280B, ZNF620, TADA2B, ZNF24, ZNF502, MBNL2, MCM2, TRIM24, PCK2, ZNF670, ZBED1, SP1, FBXO30, RAD18, DNMT1, RNF26, ZSCAN12, ZFHX3, CBS
LIHC_NCC_Highest5percentage	GOTERM_MF_FAT	GO:0046914~transition metal ion binding	14	SP100, MLPH, ZDHHC18, TRIM62, APOBEC3D, GLI1, TRIM38, TRIM5, CPXM1, ZFPM2, MAN2B1, TRAF5, PGGT1B, SCO1
LIHC_TCC_Lowest5percentage	GOTERM_MF_FAT	GO:0046914~transition metal ion binding	16	CYP2U1, LMO2, ZNFX1, MLPH, ZDHHC18, RNF180, ZNF706, P2RX4, PRR3, PPP3CB, LIMD2, TRAFD1, XAF1, AMFR, PPM1M, CHD3
HNSC_NCC_Highest5percentage	GOTERM_BP_FAT	GO:0048285~organelle fission	13	CDC6, CDK1, KIF11, NEK2, KIF18A, SPC25, MAD2L1, SKA3, SKA2, SKA1, ZWILCH, CDCA5, BUB3
HNSC_TCC_Lowest5percentage	GOTERM_BP_FAT	GO:0048285~organelle fission	14	CDK1, HAUS5, KIF11, NEK2, KIF18A, SMC2, SMC4, SPC25, MAD2L1, BUB1, FBXO5, SKA1, NUP43, CDCA5
THCA_NCC_Highest5percentage	GOTERM_BP_FAT	GO:0048534~hemopoietic or lymphoid organ development	4	GIMAP5, IRF4, CD79A, HDAC9
THCA_TCC_Lowest5percentage	GOTERM_BP_FAT	GO:0048534~hemopoietic or lymphoid organ development	4	GIMAP5, LRRC8A, BCL11B, TGFBR1
BLCA_TCC_Lowest5percentage	GOTERM_BP_FAT	GO:0048608~reproductive structure development	3	SDC1, FOXA1, TP63
KIRP_TCC_Highest5percentage	GOTERM_BP_FAT	GO:0048608~reproductive structure development	5	DHH, ERMP1, OSR1, IDH1, NOS3
KIRP_NCC_Highest5percentage	GOTERM_BP_FAT	GO:0048729~tissue morphogenesis	8	DVL2, LAMA1, HOXB4, FREM2, HOXA11, EXT2, TPM1, GLI3
THCA_NCC_Lowest5percentage	GOTERM_BP_FAT	GO:0048729~tissue morphogenesis	3	DAG1, PBX1, FZD6
BLCA_TCC_Highest5percentage	GOTERM_BP_FAT	GO:0048858~cell projection morphogenesis	3	DSCAML1, PCM1, DCLK1
KIRP_TCC_Lowest5percentage	GOTERM_BP_FAT	GO:0048858~cell projection morphogenesis	8	APP, BCL2, DYNC2LI1, NFASC, CNTN4, UNC5C, PAX2, FEZ2
KIRP_NCC_Lowest5percentage	GOTERM_MF_FAT	GO:0050662~coenzyme binding	6	GPD1L, ACOX1, LDHD, DHTKD1, HPGD, SARDH
KIRP_TCC_Highest5percentage	GOTERM_MF_FAT	GO:0050662~coenzyme binding	6	AIFM1, DUOX1, IDH1, NOS3, HADH, HPGD
KICH_TCC_Highest5percentage	GOTERM_BP_FAT	GO:0050877~neurological system process	5	DHH, OXTR, CNP, HTR1F, AMPH
KIRP_NCC_Highest5percentage	GOTERM_BP_FAT	GO:0050877~neurological system process	16	SHROOM4, TRPA1, GRIK5, NLGN2, CNP, NLGN3, ITPR3, MBP, GRM5, EYA4, PNOC, DLG4, AKAP5, CHRNB1, CD24, VLDLR
THCA_NCC_Highest5percentage	GOTERM_BP_FAT	GO:0050877~neurological system process	6	GABRB3, C11ORF9, RASGRF1, KCNN3, BFSP2, KCNJ11
BLCA_NCC_Highest5percentage	GOTERM_BP_FAT	GO:0051050~positive regulation of transport	4	PRKCZ, KCNN4, SMAD3, PTPN11
BLCA_TCC_Lowest5percentage	GOTERM_BP_FAT	GO:0051050~positive regulation of transport	3	KCNN4, SMAD3, PTPN11
KIRP_TCC_Lowest5percentage	GOTERM_BP_FAT	GO:0051050~positive regulation of transport	6	STX1A, ATP6AP1, SCIN, PPT1, HIP1, AKT2
KICH_TCC_Lowest5percentage	GOTERM_BP_FAT	GO:0051051~negative regulation of transport	3	GRB10, BCL2, INSR
KIRP_NCC_Lowest5percentage	GOTERM_BP_FAT	GO:0051051~negative regulation of transport	6	GRB10, ENPP1, NEDD4, ERBB3, SNCA, APOC2
HNSC_NCC_Highest5percentage	GOTERM_BP_FAT	GO:0051052~regulation of DNA metabolic process	5	DNA2, CDC6, PCNA, CDT1, RAD51
HNSC_TCC_Lowest5percentage	GOTERM_BP_FAT	GO:0051052~regulation of DNA metabolic process	3	DNA2, PCNA, CDT1
HNSC_NCC_Highest5percentage	GOTERM_BP_FAT	GO:0051129~negative regulation of cellular component organization	3	CAV3, SBDS, MAD2L1
HNSC_TCC_Lowest5percentage	GOTERM_BP_FAT	GO:0051129~negative regulation of cellular component organization	5	NR1H2, LIMA1, MAD2L1, BUB1, ARHGDIA
HNSC_NCC_Lowest5percentage	GOTERM_BP_FAT	GO:0051130~positive regulation of cellular component organization	6	MEN1, TAF1, MAP1B, DNMT1, SMAD2, CBLL1
KIRP_TCC_Lowest5percentage	GOTERM_BP_FAT	GO:0051130~positive regulation of cellular component organization	6	ATP6AP1, TPPP, PPT1, CD24, TPM1, HIP1
BLCA_NCC_Highest5percentage	GOTERM_BP_FAT	GO:0051174~regulation of phosphorus metabolic process	3	PRKCZ, SMAD3, PTPN11
THCA_NCC_Lowest5percentage	GOTERM_BP_FAT	GO:0051174~regulation of phosphorus metabolic process	6	CCNT2, ACVR2A, PARD3, APOE, SPRED2, APLP2
BLCA_NCC_Highest5percentage	GOTERM_BP_FAT	GO:0051223~regulation of protein transport	5	PRKCZ, KCNN4, SMAD3, NDFIP2, PTPN11
BLCA_TCC_Lowest5percentage	GOTERM_BP_FAT	GO:0051223~regulation of protein transport	4	KCNN4, SMAD3, NDFIP2, PTPN11
HNSC_TCC_Lowest5percentage	GOTERM_BP_FAT	GO:0051270~regulation of cell motion	6	SP100, PDPN, FURIN, IRS1, VASH1, KDR
KICH_TCC_Lowest5percentage	GOTERM_BP_FAT	GO:0051270~regulation of cell motion	3	BCL2, INSR, ARAP1
THCA_NCC_Lowest5percentage	GOTERM_BP_FAT	GO:0051270~regulation of cell motion	4	PARD3, PTPRM, APOE, PTPRU
THCA_NCC_Lowest5percentage	GOTERM_BP_FAT	GO:0051271~negative regulation of cell motion	4	PARD3, PTPRM, APOE, PTPRU
HNSC_NCC_Highest5percentage	GOTERM_BP_FAT	GO:0051276~chromosome organization	9	RPS6KA5, MAD2L1, NEK2, TAF5, KIF18A, ACTL6A, ASF1B, CDCA5, BUB3
HNSC_NCC_Lowest5percentage	GOTERM_BP_FAT	GO:0051276~chromosome organization	8	RPA1, MEN1, RBBP4, H2AFY2, CECR2, DNMT1, MCM2, RAD54L
HNSC_TCC_Lowest5percentage	GOTERM_BP_FAT	GO:0051276~chromosome organization	11	TNKS1BP1, MAD2L1, NEK2, HJURP, TAF5, KIF18A, ASF1B, CDCA5, TOP2A, SMC2, SMC4
LIHC_NCC_Lowest5percentage	GOTERM_BP_FAT	GO:0051276~chromosome organization	4	ING5, RCBTB1, BCORL1, SUV39H1
HNSC_NCC_Highest5percentage	GOTERM_BP_FAT	GO:0051301~cell division	12	SPC25, CDK1, CDC6, KIF11, MAD2L1, PRC1, NEK2, SKA3, SKA2, SKA1, ZWILCH, CDCA5
HNSC_TCC_Lowest5percentage	GOTERM_BP_FAT	GO:0051301~cell division	14	CDK1, HAUS5, KIF11, PRC1, NEK2, SMC2, SMC4, SPC25, MAD2L1, BUB1, FBXO5, SKA1, NUP43, CDCA5
HNSC_NCC_Lowest5percentage	GOTERM_BP_FAT	GO:0051321~meiotic cell cycle	5	RPA1, RAD21, CHEK1, RAD54L, STAG2
HNSC_TCC_Lowest5percentage	GOTERM_BP_FAT	GO:0051321~meiotic cell cycle	6	MKI67, NEK2, PSMC3IP, MND1, FBXO5, FANCA
HNSC_NCC_Highest5percentage	GOTERM_BP_FAT	GO:0051325~interphase	4	CDC6, E2F6, DBF4, CDCA5
HNSC_NCC_Lowest5percentage	GOTERM_BP_FAT	GO:0051325~interphase	3	TAF1, MTBP, CHEK1
HNSC_NCC_Lowest5percentage	GOTERM_BP_FAT	GO:0051327~M phase of meiotic cell cycle	5	RPA1, RAD21, CHEK1, RAD54L, STAG2
HNSC_TCC_Lowest5percentage	GOTERM_BP_FAT	GO:0051327~M phase of meiotic cell cycle	6	MKI67, NEK2, PSMC3IP, MND1, FBXO5, FANCA
HNSC_NCC_Highest5percentage	GOTERM_BP_FAT	GO:0051329~interphase of mitotic cell cycle	4	CDC6, E2F6, DBF4, CDCA5
HNSC_NCC_Lowest5percentage	GOTERM_BP_FAT	GO:0051329~interphase of mitotic cell cycle	3	TAF1, MTBP, CHEK1
HNSC_NCC_Lowest5percentage	GOTERM_BP_FAT	GO:0051726~regulation of cell cycle	4	MEN1, MYO16, MTBP, CHEK1
HNSC_TCC_Lowest5percentage	GOTERM_BP_FAT	GO:0051726~regulation of cell cycle	10	CDK1, PPP1R9B, MAD2L1, NEK2, PIM1, BUB1, BRIP1, FBXO5, APBB2, CDT1
KIRP_NCC_Lowest5percentage	GOTERM_BP_FAT	GO:0055114~oxidation reduction	17	ACOX1, LDHD, SNCA, AASS, GCLM, PIPOX, IYD, RDH5, GPD1L, ALDH7A1, DIO2, AKR7A2, HAAO, CYP4F3, DHTKD1, HPGD, SARDH
KIRP_TCC_Highest5percentage	GOTERM_BP_FAT	GO:0055114~oxidation reduction	17	CYB5R1, AIFM1, SNCA, DUOX1, CYP2W1, ADI1, RDH11, SDHC, ASPHD2, HSD11B1, IDH1, NOS3, KDM4A, PDHA1, HADH, HPGD, SC5DL
BLCA_NCC_Highest5percentage	GOTERM_BP_FAT	GO:0060341~regulation of cellular localization	3	KCNN4, SMAD3, PTPN11
BLCA_TCC_Lowest5percentage	GOTERM_BP_FAT	GO:0060341~regulation of cellular localization	3	KCNN4, SMAD3, PTPN11
KIRP_NCC_Highest5percentage	GOTERM_BP_FAT	GO:0060429~epithelium development	9	DVL2, LAMA1, HOXB4, FREM2, HOXA11, ONECUT2, FZD1, AHNAK2, GLI3
THCA_NCC_Lowest5percentage	GOTERM_BP_FAT	GO:0060429~epithelium development	3	DAG1, PBX1, FZD6
HNSC_NCC_Highest5percentage	GOTERM_CC_FAT	GO:0070013~intracellular organelle lumen	23	CDC6, P4HB, CDK1, TAF5, E2F6, NEK2, ATP5B, DBF4, CYCS, MCM10, IDH3A, RAD51, CDT1, RPS6KA5, DNA2, SBDS, INTS7, DLX5, PCNA, ACTL6A, PDHA1, CASQ2, BUB3
HNSC_NCC_Lowest5percentage	GOTERM_CC_FAT	GO:0070013~intracellular organelle lumen	21	TAF1, ZBTB33, RBBP4, PDIA3, CHEK1, SMAD2, MCM2, RPA1, MEN1, ERCC8, SP1, IVD, RSRC1, HTATSF1, MYO16, TFDP2, CPSF6, TBL1X, ZFHX3, GTF3C3, CBS
HNSC_TCC_Highest5percentage	GOTERM_CC_FAT	GO:0070013~intracellular organelle lumen	18	RBBP4, RCOR3, RCOR2, FMR1, MYEF2, MCM2, MCM6, CCNE2, RPA2, SLC29A2, ANKRD28, FXN, FANCD2, DDX31, GATAD2B, SUDS3, ZNF768, CBS
BLCA_TCC_Lowest5percentage	GOTERM_CC_FAT	GO:0070161~anchoring junction	3	TNS4, JUP, SDC1
HNSC_TCC_Lowest5percentage	GOTERM_CC_FAT	GO:0070161~anchoring junction	5	TNS4, LIMA1, ITGA5, PARVA, TES
THCA_NCC_Lowest5percentage	GOTERM_CC_FAT	GO:0070161~anchoring junction	3	PARD3, PTPRM, PARVA
BLCA_NCC_Highest5percentage	GOTERM_BP_FAT	GO:0070201~regulation of establishment of protein localization	5	PRKCZ, KCNN4, SMAD3, NDFIP2, PTPN11
BLCA_TCC_Lowest5percentage	GOTERM_BP_FAT	GO:0070201~regulation of establishment of protein localization	4	KCNN4, SMAD3, NDFIP2, PTPN11
