# Supplementary material for: Dissecting the biological relationship between TCGA miRNA and mRNA sequencing data using MMiRNA-Viewer
Source: BMC Bioinformatics. 2016 Oct 6;17(Suppl 13):336. doi: 10.1186/s12859-016-1219-y (PMC5073992; doi:10.1186/s12859-016-1219-y)
Supplement: Additional file 9: — Comparison of correlation coefficient values between MMiRNA-Viewer and CrossHub (XLSX 156 kb) [file 12859_2016_1219_MOESM9_ESM.xlsx]

## Sheet: Additional file 9.csv
gene	miRNA	MMiRNA_Viewer_Pearson_corr_coef	CrossHub_Pearson_corr_coef	absolute_value_of_difference
ACOT11	hsa-mir-10b	-0.0222432	0.147329	0.169572
ACOT11	hsa-mir-134	-0.02059	-0.0266109	0.00602091
ACOT11	hsa-mir-141	-0.1531	-0.047158	0.105942
ACOT11	hsa-mir-150	-0.0270591	0.0568143	0.0838734
ACOT11	hsa-mir-221	-0.0203455	0.148043	0.168388
ACOT11	hsa-mir-27b	-0.111167	0.0623981	0.173565
ACOT11	hsa-mir-744	-0.0302273	0.0803449	0.110572
ACOT11	hsa-mir-766	0.00222385	0.0710946	0.0688708
ACOT11	hsa-mir-940	-0.0546849	0.0157967	0.0704816
ACVR2B	hsa-mir-10b	-0.0448278	-0.141221	0.096393
ACVR2B	hsa-mir-1296	0.244535	0.225378	0.0191567
ACVR2B	hsa-mir-134	-0.0264216	-0.0374306	0.011009
ACVR2B	hsa-mir-141	0.266986	0.183886	0.0831008
ACVR2B	hsa-mir-143	0.132163	0.120224	0.0119391
ACVR2B	hsa-mir-144	0.024957	-0.0051305	0.0300875
ACVR2B	hsa-mir-150	0.0107139	-0.0349023	0.0456162
ACVR2B	hsa-mir-155	0.00494875	-0.085538	0.0904867
ACVR2B	hsa-mir-17	0.225031	0.0669452	0.158086
ACVR2B	hsa-mir-182	0.17349	0.116318	0.0571719
ACVR2B	hsa-mir-183	0.224951	0.174319	0.0506317
ACVR2B	hsa-mir-185	0.0674145	-0.0552216	0.122636
ACVR2B	hsa-mir-186	0.0486127	-0.062164	0.110777
ACVR2B	hsa-mir-187	-0.0620098	-0.0755065	0.0134967
ACVR2B	hsa-mir-193b	-0.30848	-0.313814	0.00533393
ACVR2B	hsa-mir-1976	-0.0483461	-0.178652	0.130306
ACVR2B	hsa-mir-200c	0.326934	0.143224	0.18371
ACVR2B	hsa-mir-203	-0.350633	-0.352546	0.00191277
ACVR2B	hsa-mir-22	-0.169384	-0.249073	0.079689
ACVR2B	hsa-mir-221	-0.0861644	-0.195618	0.109453
ACVR2B	hsa-mir-2355	-0.203335	-0.220309	0.0169731
ACVR2B	hsa-mir-299	-0.0863454	0.0171562	0.103502
ACVR2B	hsa-mir-31	-0.22293	-0.236304	0.0133739
ACVR2B	hsa-mir-337	0.0426214	0.0765596	0.0339382
ACVR2B	hsa-mir-370	0.0549136	0.0765183	0.0216047
ACVR2B	hsa-mir-378	0.294625	0.225139	0.0694859
ACVR2B	hsa-mir-3934	0.10389	-0.0103121	0.114202
ACVR2B	hsa-mir-410	0.0597878	0.0896945	0.0299067
ACVR2B	hsa-mir-412	-0.0198102	-0.0557691	0.0359589
ACVR2B	hsa-mir-431	-0.0219082	0.0324146	0.0543228
ACVR2B	hsa-mir-495	-0.0141616	0.0352367	0.0493983
ACVR2B	hsa-mir-505	0.186929	0.0705909	0.116338
ACVR2B	hsa-mir-625	0.203662	0.131873	0.0717894
ACVR2B	hsa-mir-766	0.116906	-0.00556542	0.122472
ACVR2B	hsa-mir-93	0.273924	0.1962	0.0777242
ACVR2B	hsa-mir-940	0.28041	0.142836	0.137573
ACVR2B	hsa-mir-942	0.127095	-0.0144368	0.141532
ACVR2B	hsa-mir-944	0.00751751	-0.0525623	0.0600798
ACVR2B	hsa-mir-96	0.140008	0.106851	0.0331565
ADAMTS14	hsa-mir-10b	-0.0943984	-0.130846	0.0364471
ADAMTS14	hsa-mir-1296	-0.0202518	0.0419216	0.0621734
ADAMTS14	hsa-mir-1307	-0.180214	-0.0708125	0.109402
ADAMTS14	hsa-mir-133b	0.0963314	0.0541439	0.0421875
ADAMTS14	hsa-mir-141	-0.255493	-0.273056	0.0175631
ADAMTS14	hsa-mir-30b	-0.1031	-0.130493	0.0273929
ADAMTS14	hsa-mir-589	-0.0991391	-0.0236618	0.0754773
ADAMTS14	hsa-mir-651	-0.15908	-0.111217	0.0478624
ADAMTS14	hsa-mir-766	-0.108609	-0.0275165	0.0810929
ADAMTS14	hsa-mir-940	-0.0927976	-0.0563521	0.0364455
ADAMTS14	hsa-mir-942	-0.331054	-0.296551	0.034503
ARCN1	hsa-mir-10b	-0.0763865	-0.0547494	0.0216371
ARCN1	hsa-mir-1296	-0.0287838	0.00954735	0.0383311
ARCN1	hsa-mir-141	-0.208132	-0.180442	0.0276901
ARCN1	hsa-mir-143	0.310127	0.434728	0.1246
ARCN1	hsa-mir-15a	-0.231846	-0.201733	0.0301137
ARCN1	hsa-mir-15b	-0.191582	-0.191903	0.000320215
ARCN1	hsa-mir-17	-0.100189	-0.0797685	0.0204202
ARCN1	hsa-mir-182	-0.0749641	-0.0326173	0.0423467
ARCN1	hsa-mir-185	0.0105331	0.123497	0.112964
ARCN1	hsa-mir-186	-0.0775302	0.000187415	0.0777177
ARCN1	hsa-mir-203	-0.00243702	0.0892587	0.0916958
ARCN1	hsa-mir-31	0.0607263	0.138807	0.0780808
ARCN1	hsa-mir-337	0.0937566	0.0881197	0.00563687
ARCN1	hsa-mir-370	0.0727545	0.118521	0.0457664
ARCN1	hsa-mir-410	0.102419	0.120974	0.0185545
ARCN1	hsa-mir-412	0.0377517	0.0373136	0.000438117
ARCN1	hsa-mir-495	0.0436788	0.00471798	0.0389608
ARCN1	hsa-mir-625	-0.16764	-0.170602	0.00296188
ARCN1	hsa-mir-766	-0.0580254	-0.014327	0.0436984
ARCN1	hsa-mir-940	0.0323898	0.0625773	0.0301874
ARCN1	hsa-mir-96	-0.0961522	-0.0181488	0.0780034
BAZ2A	hsa-mir-141	0.0280802	0.108257	0.0801764
BAZ2A	hsa-mir-148a	-0.131028	-0.125028	0.00599996
BAZ2A	hsa-mir-185	0.111616	0.265778	0.154162
BAZ2A	hsa-mir-1976	-0.0716241	0.0259555	0.0975796
BAZ2A	hsa-mir-25	-0.135931	-0.0847901	0.0511408
BAZ2A	hsa-mir-299	-0.0220276	-0.0526884	0.0306608
BAZ2A	hsa-mir-337	-0.108163	-0.143581	0.0354181
BAZ2A	hsa-mir-370	-0.069123	-0.0453052	0.0238178
BAZ2A	hsa-mir-378	0.0721163	0.0328542	0.039262
BAZ2A	hsa-mir-3934	0.0156467	0.170157	0.15451
BAZ2A	hsa-mir-410	0.000232162	-0.0530878	0.05332
BAZ2A	hsa-mir-505	-0.214134	-0.129846	0.0842871
BAZ2A	hsa-mir-625	-0.0933036	-0.0214064	0.0718972
BAZ2A	hsa-mir-766	0.00498467	0.122095	0.11711
BAZ2A	hsa-mir-937	0.0724411	0.15181	0.0793692
BAZ2A	hsa-mir-940	0.0583825	0.136319	0.0779363
BAZ2A	hsa-mir-944	0.119973	0.250921	0.130948
BAZ2A	hsa-mir-99a	-0.107739	-0.118347	0.0106076
BMI1	hsa-mir-10b	-0.0109863	-0.118066	0.10708
BMI1	hsa-mir-134	0.014729	0.006855	0.00787405
BMI1	hsa-mir-182	0.106664	0.0819155	0.0247483
BMI1	hsa-mir-183	0.141657	0.126316	0.0153412
BMI1	hsa-mir-186	0.050511	-0.0792168	0.129728
BMI1	hsa-mir-193b	-0.213265	-0.19511	0.0181553
BMI1	hsa-mir-203	-0.227533	-0.2022	0.0253331
BMI1	hsa-mir-221	-0.0283034	-0.112158	0.083855
BMI1	hsa-mir-27b	0.106506	-0.0447432	0.151249
BMI1	hsa-mir-31	-0.2233	-0.191162	0.0321383
BMI1	hsa-mir-320a	0.107738	0.035063	0.0726747
BMI1	hsa-mir-370	0.0946179	0.105177	0.0105592
BMI1	hsa-mir-410	0.0888111	0.0659756	0.0228355
BMI1	hsa-mir-412	0.00441184	0.0122751	0.00786325
BMI1	hsa-mir-431	0.0433899	0.0766347	0.0332447
BMI1	hsa-mir-495	-0.000378541	-0.0168458	0.0164672
BMI1	hsa-mir-505	0.130909	0.0480504	0.0828587
CAMKK1	hsa-mir-106b	0.00765899	-0.00351158	0.0111706
CAMKK1	hsa-mir-141	0.129856	0.203651	0.0737949
CAMKK1	hsa-mir-143	-0.0473905	-0.0344133	0.0129772
CAMKK1	hsa-mir-148a	0.0395204	0.00687482	0.0326456
CAMKK1	hsa-mir-150	-0.0951312	-0.0973321	0.00220083
CAMKK1	hsa-mir-17	0.0501895	0.120693	0.0705038
CAMKK1	hsa-mir-185	-0.0613152	-0.0571722	0.00414294
CAMKK1	hsa-mir-1976	-0.120095	-0.0739094	0.0461853
CAMKK1	hsa-mir-221	-0.172159	-0.157761	0.0143979
CAMKK1	hsa-mir-2355	-0.0719051	-0.0311191	0.040786
CAMKK1	hsa-mir-337	-0.0508997	-0.0501073	0.000792344
CAMKK1	hsa-mir-378	0.0767827	0.00395354	0.0728292
CAMKK1	hsa-mir-625	-0.130634	-0.107926	0.0227082
CAMKK1	hsa-mir-744	0.0250693	0.0561629	0.0310937
CAMKK1	hsa-mir-766	-0.151754	-0.141765	0.00998893
CAMKK1	hsa-mir-93	0.203783	0.123296	0.080487
CAMKK1	hsa-mir-942	-0.000824619	-0.0604935	0.0596689
CARD14	hsa-mir-15a	-0.0714451	0.0734287	0.144874
CARD14	hsa-mir-15b	-0.165783	-0.119642	0.0461405
CARD14	hsa-mir-299	-0.0703793	0.0104383	0.0808175
CARD14	hsa-mir-29c	-0.0128968	0.0737778	0.0866746
CARD14	hsa-mir-30a	-0.129924	-0.0302555	0.0996685
CARD14	hsa-mir-30b	-0.0317757	0.060109	0.0918847
CARD14	hsa-mir-708	-0.0983739	-0.049247	0.049127
CARD14	hsa-mir-942	-0.118588	-0.00503283	0.113555
CCNB1	hsa-mir-144	0.0221452	-0.00192277	0.024068
CCNB1	hsa-mir-183	-0.00178864	-0.00413201	0.00234336
CCNB1	hsa-mir-30a	-0.0200759	-0.229744	0.209668
CCNB1	hsa-mir-30b	0.183753	0.0137128	0.17004
CCNB1	hsa-mir-30d	0.0554525	-0.158609	0.214062
CCNB1	hsa-mir-410	-0.0639473	-0.260265	0.196318
CCNB1	hsa-mir-496	-0.0072969	-0.167969	0.160672
CDKAL1	hsa-let-7c	0.294848	0.13805	0.156798
CDKAL1	hsa-mir-10b	-0.0437666	-0.117374	0.0736071
CDKAL1	hsa-mir-150	0.104649	0.0687188	0.0359298
CDKAL1	hsa-mir-186	-0.0259424	-0.0421297	0.0161873
CDKAL1	hsa-mir-25	0.252546	0.160429	0.0921166
CDKAL1	hsa-mir-31	-0.243691	-0.19624	0.047451
CDKAL1	hsa-mir-3653	-0.00319213	0.0343454	0.0375375
CDKAL1	hsa-mir-454	-0.00122407	0.0328453	0.0340694
CDKAL1	hsa-mir-495	-0.123906	-0.166305	0.0423992
CDKAL1	hsa-mir-625	0.119665	0.0953565	0.0243085
CDKAL1	hsa-mir-766	0.0791805	0.0409837	0.0381968
CDKAL1	hsa-mir-940	0.158152	0.086092	0.0720595
CDKAL1	hsa-mir-944	-0.0757574	-0.00956788	0.0661895
CHCHD7	hsa-mir-106b	0.0514001	-0.0652318	0.116632
CHCHD7	hsa-mir-10b	0.0555231	-0.0506541	0.106177
CHCHD7	hsa-mir-150	-0.0877562	-0.207161	0.119404
CHCHD7	hsa-mir-155	0.0100517	-0.0839513	0.094003
CHCHD7	hsa-mir-17	0.313049	0.337317	0.0242674
CHCHD7	hsa-mir-182	0.270408	0.190553	0.0798555
CHCHD7	hsa-mir-183	0.270758	0.20695	0.0638081
CHCHD7	hsa-mir-186	0.165493	0.115145	0.0503476
CHCHD7	hsa-mir-205	0.11282	0.128984	0.0161646
CHCHD7	hsa-mir-320a	0.266432	0.204186	0.0622466
CHCHD7	hsa-mir-3653	0.0556332	0.0402371	0.0153961
CHCHD7	hsa-mir-410	-0.0367613	-0.0781984	0.0414371
CHCHD7	hsa-mir-412	0.0779412	0.0527879	0.0251533
CHCHD7	hsa-mir-495	0.0836405	0.0541728	0.0294677
CHCHD7	hsa-mir-766	0.0056831	-0.0699103	0.0755934
CHCHD7	hsa-mir-942	0.0559809	-0.0264003	0.0823813
CHODL	hsa-mir-141	0.113584	0.128504	0.0149194
CHODL	hsa-mir-143	0.0193124	-0.042294	0.0616064
CHODL	hsa-mir-203	-0.0860813	-0.0659271	0.0201542
CHODL	hsa-mir-31	-0.1909	-0.18311	0.00778947
CHODL	hsa-mir-363	-0.0430663	-0.0834024	0.0403361
CHODL	hsa-mir-412	0.0180762	-0.000458742	0.018535
CHODL	hsa-mir-431	-0.0336183	-0.0450866	0.0114683
CHODL	hsa-mir-495	-0.0448669	-0.081434	0.0365671
CHODL	hsa-mir-944	0.132146	0.0971358	0.0350105
CHODL	hsa-mir-96	0.322972	0.418369	0.0953965
CYCS	hsa-mir-10a	-0.061666	-0.118771	0.0571055
CYCS	hsa-mir-10b	0.103308	0.189465	0.0861566
CYCS	hsa-mir-1296	0.107266	0.106917	0.000349267
CYCS	hsa-mir-141	0.199519	0.10759	0.0919292
CYCS	hsa-mir-144	0.00738869	0.116983	0.109594
CYCS	hsa-mir-150	-0.1091	-0.125744	0.0166444
CYCS	hsa-mir-17	0.280931	0.263491	0.0174391
CYCS	hsa-mir-182	0.140785	0.10553	0.0352544
CYCS	hsa-mir-183	0.120948	0.0678361	0.0531115
CYCS	hsa-mir-186	0.0996172	0.0371171	0.0625001
CYCS	hsa-mir-193b	-0.00680781	0.0346054	0.0414132
CYCS	hsa-mir-1976	0.0172813	-0.0437575	0.0610388
CYCS	hsa-mir-200c	0.0601102	-0.0166615	0.0767717
CYCS	hsa-mir-22	-0.120757	-0.0413278	0.0794294
CYCS	hsa-mir-221	-0.117271	-0.100248	0.0170234
CYCS	hsa-mir-25	0.100294	0.0292754	0.0710183
CYCS	hsa-mir-299	-0.0274844	0.0938252	0.12131
CYCS	hsa-mir-29c	-0.0945216	-0.1009	0.00637844
CYCS	hsa-mir-30a	-0.0519968	0.0145944	0.0665912
CYCS	hsa-mir-30b	0.127338	0.117662	0.00967624
CYCS	hsa-mir-30d	-0.015829	0.00813249	0.0239615
CYCS	hsa-mir-363	0.117691	-0.0493239	0.167015
CYCS	hsa-mir-3934	0.102149	0.0280555	0.074093
CYCS	hsa-mir-410	-0.0824244	-0.0412933	0.0411311
CYCS	hsa-mir-412	0.0830869	0.0280389	0.055048
CYCS	hsa-mir-495	0.0254447	0.0788178	0.0533731
CYCS	hsa-mir-584	0.0828755	0.0972869	0.0144113
CYCS	hsa-mir-766	-0.0186574	-0.0947486	0.0760912
CYCS	hsa-mir-93	0.220752	0.155238	0.0655143
CYCS	hsa-mir-940	0.0907239	-0.0759758	0.1667
CYCS	hsa-mir-942	0.180925	0.119022	0.0619035
CYCS	hsa-mir-944	0.108541	0.105358	0.00318263
DBF4B	hsa-mir-10b	-0.061075	-0.250634	0.189559
DBF4B	hsa-mir-1296	0.0858804	0.0221471	0.0637333
DBF4B	hsa-mir-134	0.0142708	-0.13533	0.149601
DBF4B	hsa-mir-144	-0.0886096	-0.161254	0.0726446
DBF4B	hsa-mir-150	0.0176467	-0.0541517	0.0717984
DBF4B	hsa-mir-155	0.126624	0.0453659	0.0812578
DBF4B	hsa-mir-17	0.357786	0.362793	0.00500714
DBF4B	hsa-mir-1976	0.0556547	0.0499381	0.00571657
DBF4B	hsa-mir-27a	0.00113415	-0.0433563	0.0444904
DBF4B	hsa-mir-27b	0.0658882	-0.113182	0.17907
DBF4B	hsa-mir-31	-0.0771809	0.0334264	0.110607
DBF4B	hsa-mir-320a	0.186263	0.112491	0.0737717
DBF4B	hsa-mir-3934	0.202483	0.23639	0.033907
DBF4B	hsa-mir-412	-0.0492206	-0.148202	0.0989818
DBF4B	hsa-mir-496	-0.0071872	-0.153755	0.146568
DBF4B	hsa-mir-589	0.189564	0.247685	0.0581209
DBF4B	hsa-mir-625	0.217788	0.102874	0.114914
DBF4B	hsa-mir-93	0.30998	0.333584	0.0236041
DIS3L	hsa-mir-106b	0.287431	0.251039	0.0363926
DIS3L	hsa-mir-1307	0.0160769	-0.151288	0.167365
DIS3L	hsa-mir-143	0.0628729	0.207076	0.144203
DIS3L	hsa-mir-150	0.085862	-0.0111674	0.0970293
DIS3L	hsa-mir-155	0.0298726	-0.130728	0.160601
DIS3L	hsa-mir-17	0.0693968	-0.0685956	0.137992
DIS3L	hsa-mir-193b	-0.342259	-0.423591	0.0813317
DIS3L	hsa-mir-1976	-0.0369632	-0.171804	0.134841
DIS3L	hsa-mir-23b	0.238466	0.227363	0.0111035
DIS3L	hsa-mir-370	0.0430183	0.157817	0.114799
DIS3L	hsa-mir-410	0.0448171	0.199141	0.154324
DIS3L	hsa-mir-412	0.0237631	0.00904072	0.0147224
DIS3L	hsa-mir-454	-0.0593404	-0.235206	0.175866
DIS3L	hsa-mir-589	0.160792	-0.0010783	0.16187
DIS3L	hsa-mir-625	0.162508	0.0917691	0.0707388
DIS3L	hsa-mir-93	0.175973	0.0250232	0.150949
DIS3L	hsa-mir-944	0.0655939	-0.0540857	0.11968
DIS3L	hsa-mir-99a	0.291371	0.349335	0.0579638
EGLN1	hsa-mir-10b	-0.0771405	0.156419	0.233559
EGLN1	hsa-mir-1296	0.0450766	0.104555	0.0594783
EGLN1	hsa-mir-134	-0.0313588	0.0567079	0.0880667
EGLN1	hsa-mir-141	0.146631	-0.0264272	0.173058
EGLN1	hsa-mir-143	0.04397	0.223939	0.179969
EGLN1	hsa-mir-144	-0.0255949	0.123891	0.149486
EGLN1	hsa-mir-150	0.0240737	0.00506176	0.019012
EGLN1	hsa-mir-155	-0.0773991	-0.142257	0.0648581
EGLN1	hsa-mir-15b	0.0621947	-0.0425243	0.104719
EGLN1	hsa-mir-17	-0.0879743	-0.165965	0.0779906
EGLN1	hsa-mir-182	-0.00644071	-0.0982211	0.0917804
EGLN1	hsa-mir-185	0.056925	-0.00957682	0.0665018
EGLN1	hsa-mir-1976	-0.0667996	-0.174981	0.108182
EGLN1	hsa-mir-200c	0.119365	-0.00567828	0.125043
EGLN1	hsa-mir-203	-0.0485942	0.0269803	0.0755745
EGLN1	hsa-mir-27b	0.130852	0.213897	0.0830452
EGLN1	hsa-mir-31	-0.259366	-0.241869	0.0174971
EGLN1	hsa-mir-3653	0.00240848	0.000424478	0.00198401
EGLN1	hsa-mir-370	0.00907503	0.176825	0.16775
EGLN1	hsa-mir-410	0.0323772	0.296185	0.263808
EGLN1	hsa-mir-495	-0.0443665	0.223052	0.267419
EGLN1	hsa-mir-505	-0.0969687	-0.190143	0.093174
EGLN1	hsa-mir-766	0.0946104	-0.0687804	0.163391
EGLN1	hsa-mir-93	0.0160096	-0.107424	0.123434
EGLN1	hsa-mir-96	-0.0147427	-0.113367	0.0986243
ENPP5	hsa-mir-1307	0.031178	-0.168748	0.199926
ENPP5	hsa-mir-133b	-0.0885951	-0.0596674	0.0289277
ENPP5	hsa-mir-141	0.208234	0.162307	0.0459265
ENPP5	hsa-mir-143	-0.0317072	0.260888	0.292595
ENPP5	hsa-mir-17	-0.023986	-0.174627	0.150641
ENPP5	hsa-mir-185	-0.0181917	-0.16975	0.151558
ENPP5	hsa-mir-205	-0.00851788	-0.156804	0.148286
ENPP5	hsa-mir-221	-0.0598997	-0.134919	0.0750194
ENPP5	hsa-mir-30a	0.174452	0.479133	0.30468
ENPP5	hsa-mir-30b	0.0965113	0.24707	0.150559
ENPP5	hsa-mir-30d	0.212214	0.258419	0.0462047
ENPP5	hsa-mir-3934	0.0822032	-0.0959506	0.178154
ENPP5	hsa-mir-431	-0.0481295	0.0642398	0.112369
ENPP5	hsa-mir-454	0.0771294	-0.129735	0.206864
ENPP5	hsa-mir-505	0.0988514	-0.0808308	0.179682
ENPP5	hsa-mir-584	-0.227626	-0.225375	0.00225171
ENPP5	hsa-mir-589	-0.0013355	-0.0892671	0.0879316
ENPP5	hsa-mir-93	0.18064	-0.0331933	0.213833
ENPP5	hsa-mir-942	0.134212	-0.0553722	0.189584
ENPP5	hsa-mir-944	-0.102083	-0.199551	0.0974674
EPB41L4B	hsa-let-7i	-0.148138	-0.15225	0.00411215
EPB41L4B	hsa-mir-141	0.0418444	0.156028	0.114184
EPB41L4B	hsa-mir-144	0.00362211	-0.00176906	0.00539117
EPB41L4B	hsa-mir-155	-0.154265	-0.103536	0.0507285
EPB41L4B	hsa-mir-15a	-0.10954	-0.0531985	0.0563411
EPB41L4B	hsa-mir-15b	-0.0430256	-0.00931168	0.033714
EPB41L4B	hsa-mir-17	-0.0415852	0.0125796	0.0541648
EPB41L4B	hsa-mir-182	0.0911716	0.178118	0.0869459
EPB41L4B	hsa-mir-183	0.0972947	0.160706	0.0634109
EPB41L4B	hsa-mir-185	-0.0281626	-0.00537797	0.0227847
EPB41L4B	hsa-mir-186	-0.124356	-0.0215617	0.102794
EPB41L4B	hsa-mir-18a	0.0200087	0.0701717	0.0501629
EPB41L4B	hsa-mir-196b	-0.044311	-0.0548552	0.0105442
EPB41L4B	hsa-mir-200b	0.10035	0.132517	0.0321668
EPB41L4B	hsa-mir-200c	0.0440418	0.111537	0.0674956
EPB41L4B	hsa-mir-203	0.31443	0.277744	0.0366865
EPB41L4B	hsa-mir-205	0.113103	0.175026	0.0619235
EPB41L4B	hsa-mir-22	-0.0736613	-0.0589732	0.0146881
EPB41L4B	hsa-mir-222	-0.0623943	0.0149362	0.0773305
EPB41L4B	hsa-mir-23b	0.102301	0.0573447	0.0449565
EPB41L4B	hsa-mir-25	-0.0186698	-0.018922	0.00025225
EPB41L4B	hsa-mir-27a	0.211257	0.23676	0.0255036
EPB41L4B	hsa-mir-29c	-0.063677	-0.118879	0.0552022
EPB41L4B	hsa-mir-30a	-0.0900144	-0.108924	0.0189095
EPB41L4B	hsa-mir-30b	0.00786221	0.0511339	0.0432717
EPB41L4B	hsa-mir-30d	-0.0590106	-0.0491077	0.00990299
EPB41L4B	hsa-mir-31	0.0223048	0.136006	0.113701
EPB41L4B	hsa-mir-320a	-0.0871685	-0.0743198	0.0128487
EPB41L4B	hsa-mir-337	-0.0621498	-0.108883	0.0467337
EPB41L4B	hsa-mir-363	-0.0591393	-0.0546553	0.00448396
EPB41L4B	hsa-mir-378	0.00395184	-0.100255	0.104207
EPB41L4B	hsa-mir-378c	-0.123459	-0.116802	0.00665746
EPB41L4B	hsa-mir-410	-0.0988043	-0.116985	0.018181
EPB41L4B	hsa-mir-412	-0.00467815	-0.0177203	0.0130421
EPB41L4B	hsa-mir-429	0.0605296	0.130684	0.0701547
EPB41L4B	hsa-mir-495	-0.0566891	-0.0953375	0.0386484
EPB41L4B	hsa-mir-505	-0.0621683	0.0039993	0.0661676
EPB41L4B	hsa-mir-589	-0.0822445	-0.0256262	0.0566183
EPB41L4B	hsa-mir-625	-0.183534	-0.164511	0.0190234
EPB41L4B	hsa-mir-766	-0.136593	-0.0803806	0.0562125
EPB41L4B	hsa-mir-93	0.0470155	0.0481857	0.00117016
EPB41L4B	hsa-mir-940	-0.00435059	0.00940822	0.0137588
EPB41L4B	hsa-mir-942	-0.068683	-0.0316559	0.037027
EPB41L4B	hsa-mir-944	0.184558	0.212909	0.0283513
EPB41L4B	hsa-mir-96	0.149746	0.222814	0.0730676
EPS8L2	hsa-mir-15a	0.0621567	0.0938483	0.0316916
EPS8L2	hsa-mir-15b	-0.191704	-0.162576	0.0291282
EPS8L2	hsa-mir-183	-0.17028	-0.165817	0.00446249
EPS8L2	hsa-mir-1976	0.135377	0.0712142	0.0641626
EPS8L2	hsa-mir-200c	-0.0983228	-0.014281	0.0840418
EPS8L2	hsa-mir-29c	-0.106107	0.159441	0.265548
EPS8L2	hsa-mir-370	-0.254736	-0.095355	0.159381
EPS8L2	hsa-mir-625	-0.145901	-0.0865444	0.0593568
EPS8L2	hsa-mir-744	-0.18585	-0.071593	0.114257
EPS8L2	hsa-mir-766	-0.00937501	-0.0563799	0.0470049
FAM110C	hsa-mir-143	-0.0770492	-0.0166974	0.0603518
FAM110C	hsa-mir-150	-0.105797	-0.0447542	0.0610429
FAM110C	hsa-mir-155	-0.176058	-0.124179	0.0518783
FAM110C	hsa-mir-17	-0.16976	-0.0108856	0.158874
FAM110C	hsa-mir-186	-0.187273	-0.0535564	0.133716
FAM110C	hsa-mir-193b	0.139105	0.225621	0.0865154
FAM110C	hsa-mir-200c	-0.0502317	0.0938287	0.14406
FAM110C	hsa-mir-203	0.307492	0.442195	0.134703
FAM110C	hsa-mir-205	-0.0297177	0.0966271	0.126345
FAM110C	hsa-mir-22	0.140572	0.276151	0.135579
FAM110C	hsa-mir-23b	-0.119512	0.0848929	0.204405
FAM110C	hsa-mir-25	-0.254872	-0.17116	0.0837121
FAM110C	hsa-mir-299	-0.0125939	0.0626764	0.0752703
FAM110C	hsa-mir-31	0.0679968	0.12162	0.0536231
FAM110C	hsa-mir-337	-0.0695539	0.0238484	0.0934023
FAM110C	hsa-mir-370	-0.0945288	-0.0117943	0.0827344
FAM110C	hsa-mir-412	-0.0822293	-0.031658	0.0505713
FAM110C	hsa-mir-431	-0.0694742	-0.0539783	0.015496
FAM110C	hsa-mir-495	-0.0969277	-0.0449735	0.0519541
FAM110C	hsa-mir-589	-0.116231	-0.024552	0.0916794
FAM110C	hsa-mir-598	-0.169838	-0.0386538	0.131185
FAM110C	hsa-mir-651	-0.0816543	0.0209484	0.102603
FAM110C	hsa-mir-766	-0.106017	-0.00406646	0.101951
FAM110C	hsa-mir-93	-0.23055	-0.167138	0.0634121
FAM110C	hsa-mir-942	-0.138381	0.0294497	0.167831
FAM40A	hsa-mir-106b	-0.246608	-0.201833	0.0447753
FAM40A	hsa-mir-1296	-0.200348	-0.147867	0.0524808
FAM40A	hsa-mir-133b	-0.0237604	-0.00236249	0.0213979
FAM40A	hsa-mir-15a	-0.0618075	0.0894934	0.151301
FAM40A	hsa-mir-17	-0.129486	0.0105228	0.140009
FAM40A	hsa-mir-182	-0.166821	-0.0890231	0.0777982
FAM40A	hsa-mir-203	0.350313	0.482057	0.131744
FAM40A	hsa-mir-23b	-0.0113098	0.0606275	0.0719373
FAM40A	hsa-mir-30b	-0.171491	-0.0999597	0.0715312
FAM40A	hsa-mir-378c	-0.0180855	0.00428593	0.0223714
FAM40A	hsa-mir-625	-0.100729	-0.0389918	0.0617372
FAM40A	hsa-mir-93	-0.261685	-0.17431	0.0873744
FAM40A	hsa-mir-96	-0.176942	-0.087708	0.0892345
FCF1	hsa-mir-10b	-0.0791323	-0.106229	0.0270969
FCF1	hsa-mir-141	-0.0220835	0.0736561	0.0957397
FCF1	hsa-mir-150	-0.112648	-0.178683	0.0660355
FCF1	hsa-mir-15a	-0.0961626	0.00940545	0.105568
FCF1	hsa-mir-17	0.0401948	0.151008	0.110813
FCF1	hsa-mir-193b	0.184318	0.357579	0.173261
FCF1	hsa-mir-1976	-0.153722	-0.106228	0.0474942
FCF1	hsa-mir-203	0.0766666	0.150061	0.0733945
FCF1	hsa-mir-221	-0.0508571	0.0531698	0.104027
FCF1	hsa-mir-222	-0.0266118	0.109096	0.135708
FCF1	hsa-mir-25	-0.159604	-0.137462	0.0221422
FCF1	hsa-mir-337	0.0506104	-0.0372943	0.0879048
FCF1	hsa-mir-3934	0.00273789	0.0924629	0.0897251
FCF1	hsa-mir-431	0.126563	0.100611	0.0259517
FCF1	hsa-mir-495	0.0766692	-0.00965977	0.086329
FCF1	hsa-mir-505	-0.0761031	0.00495981	0.0810629
FCF1	hsa-mir-589	0.0580417	0.171479	0.113438
FCF1	hsa-mir-766	-0.130271	-0.0723265	0.0579443
FCF1	hsa-mir-93	-0.0601188	0.0170116	0.0771304
FCF1	hsa-mir-940	0.0408825	0.117292	0.0764097
FXR1	hsa-mir-10b	-0.0668432	-0.0696741	0.00283093
FXR1	hsa-mir-134	0.123243	0.0914755	0.0317672
FXR1	hsa-mir-141	0.124728	-0.0204731	0.145201
FXR1	hsa-mir-143	0.110276	0.0770243	0.0332512
FXR1	hsa-mir-150	-0.146437	-0.179602	0.0331648
FXR1	hsa-mir-155	-0.0981536	-0.236676	0.138523
FXR1	hsa-mir-17	0.0335099	-0.000447997	0.0339579
FXR1	hsa-mir-182	-0.0259953	-0.0509904	0.0249951
FXR1	hsa-mir-186	-0.0650776	-0.123176	0.0580979
FXR1	hsa-mir-193b	-0.136554	-0.071165	0.0653893
FXR1	hsa-mir-1976	-0.164835	-0.210611	0.0457759
FXR1	hsa-mir-200c	0.123821	0.0388185	0.0850021
FXR1	hsa-mir-203	-0.194991	-0.196436	0.00144503
FXR1	hsa-mir-205	-0.0629935	-0.056177	0.00681649
FXR1	hsa-mir-2355	-0.0518866	0.00404173	0.0559283
FXR1	hsa-mir-25	0.116283	0.095494	0.020789
FXR1	hsa-mir-299	0.0592128	0.144614	0.0854008
FXR1	hsa-mir-31	-0.147245	-0.0906684	0.0565767
FXR1	hsa-mir-337	0.134863	0.202365	0.0675013
FXR1	hsa-mir-363	0.0132855	-0.0116707	0.0249562
FXR1	hsa-mir-3653	-0.00248472	-0.0140303	0.0115456
FXR1	hsa-mir-3934	-0.00887497	-0.0675965	0.0587215
FXR1	hsa-mir-410	0.126965	0.154199	0.0272343
FXR1	hsa-mir-495	0.103493	0.185652	0.0821587
FXR1	hsa-mir-584	-0.101302	-0.0724	0.0289018
FXR1	hsa-mir-589	0.04151	0.00667103	0.0348389
FXR1	hsa-mir-766	-0.0605756	-0.121782	0.061206
FXR1	hsa-mir-942	-0.0159997	-0.0866645	0.0706648
FXR1	hsa-mir-944	0.1147	0.105822	0.00887757
FXR1	hsa-mir-96	-0.0316495	-0.0432954	0.011646
GANAB	hsa-let-7c	0.0409048	-0.178665	0.219569
GANAB	hsa-mir-155	-0.0816963	-0.132509	0.0508131
GANAB	hsa-mir-186	0.0564053	0.0256402	0.0307651
GANAB	hsa-mir-22	0.131949	0.0199148	0.112034
GANAB	hsa-mir-378	0.0737927	-0.142376	0.216169
GANAB	hsa-mir-584	0.137971	0.22341	0.085439
GANAB	hsa-mir-625	0.0652523	0.0380174	0.0272349
GANAB	hsa-mir-93	-0.0356716	-0.00104933	0.0346223
GLOD4	hsa-mir-106b	0.111729	0.100897	0.0108319
GLOD4	hsa-mir-133b	-0.135881	-0.153347	0.0174664
GLOD4	hsa-mir-183	0.211392	0.211937	0.000545041
GLOD4	hsa-mir-186	0.0342368	0.0203337	0.0139031
GLOD4	hsa-mir-203	-0.0619944	0.02424	0.0862344
GLOD4	hsa-mir-31	-0.0154795	0.0972042	0.112684
GLOD4	hsa-mir-378	0.102946	-0.00694601	0.109892
GLOD4	hsa-mir-454	0.214029	0.266899	0.0528695
GLOD4	hsa-mir-766	-0.0655775	-0.0909997	0.0254223
GNAS	hsa-let-7i	0.0671208	-0.0232836	0.0904044
GNAS	hsa-mir-143	0.0755778	0.308077	0.232499
GNAS	hsa-mir-155	-0.115993	-0.184477	0.0684837
GNAS	hsa-mir-15b	0.143183	-0.0252647	0.168448
GNAS	hsa-mir-18a	0.0476897	-0.120876	0.168566
GNAS	hsa-mir-193b	-0.060951	-0.0611937	0.000242705
GNAS	hsa-mir-205	-0.110344	-0.218999	0.108656
GNAS	hsa-mir-221	0.00771297	-0.0689303	0.0766432
GNAS	hsa-mir-378	0.0289807	0.129167	0.100187
GNAS	hsa-mir-625	0.0863379	-0.0490933	0.135431
GNB1	hsa-mir-141	-0.242594	-0.19185	0.0507444
GNB1	hsa-mir-17	-0.135751	-0.0267136	0.109037
GNB1	hsa-mir-183	-0.0597825	0.0537206	0.113503
GNB1	hsa-mir-186	0.0872436	0.150774	0.0635301
GNB1	hsa-mir-193b	0.294506	0.453419	0.158913
GNB1	hsa-mir-203	-0.0818134	0.0098616	0.091675
GNB1	hsa-mir-221	0.0324939	0.169722	0.137228
GNB1	hsa-mir-412	0.124217	0.0418164	0.0824009
GNB1	hsa-mir-598	-0.157232	-0.206535	0.0493035
GNB1	hsa-mir-744	0.0918299	0.206286	0.114457
GTF2IRD2	hsa-mir-106b	0.228789	0.0791683	0.149621
GTF2IRD2	hsa-mir-10b	0.146	0.126695	0.019305
GTF2IRD2	hsa-mir-1296	0.0806614	0.0670769	0.0135845
GTF2IRD2	hsa-mir-150	0.147572	0.0165619	0.13101
GTF2IRD2	hsa-mir-17	-0.00993704	-0.142286	0.132349
GTF2IRD2	hsa-mir-185	-0.0357278	-0.193813	0.158085
GTF2IRD2	hsa-mir-200c	0.111036	0.0356505	0.0753859
GTF2IRD2	hsa-mir-25	0.37352	0.18182	0.191699
GTF2IRD2	hsa-mir-3653	0.127293	0.0646092	0.0626841
GTF2IRD2	hsa-mir-370	0.0710475	0.157347	0.0862993
GTF2IRD2	hsa-mir-3934	-0.00248753	-0.192401	0.189913
GTF2IRD2	hsa-mir-412	0.0657982	0.0676851	0.00188692
GTF2IRD2	hsa-mir-431	0.0114054	0.108811	0.0974058
GTF2IRD2	hsa-mir-495	0.0342324	0.292909	0.258677
GTF2IRD2	hsa-mir-708	0.0366709	-0.163341	0.200012
GTF2IRD2	hsa-mir-766	0.00788031	-0.172748	0.180628
GTF2IRD2	hsa-mir-93	0.287546	0.0845221	0.203024
GTF2IRD2	hsa-mir-940	-0.0316881	-0.164059	0.132371
GTF2IRD2	hsa-mir-942	0.00901817	-0.159791	0.168809
H2AFV	hsa-mir-10b	-0.0427893	-0.188127	0.145338
H2AFV	hsa-mir-134	0.0396604	-0.115121	0.154781
H2AFV	hsa-mir-141	0.215473	0.140822	0.074651
H2AFV	hsa-mir-143	0.0095337	-0.0779397	0.0874734
H2AFV	hsa-mir-144	-0.0635911	-0.102198	0.0386072
H2AFV	hsa-mir-182	0.173104	0.129213	0.0438901
H2AFV	hsa-mir-186	0.148142	-0.00374317	0.151885
H2AFV	hsa-mir-1976	0.107002	0.0196477	0.0873542
H2AFV	hsa-mir-203	-0.330712	-0.277412	0.0532995
H2AFV	hsa-mir-22	-0.153796	-0.230601	0.0768052
H2AFV	hsa-mir-221	-0.0190522	-0.0754198	0.0563677
H2AFV	hsa-mir-337	0.0232299	-0.108301	0.131531
H2AFV	hsa-mir-3653	0.0770512	0.091298	0.0142468
H2AFV	hsa-mir-378	0.238743	0.105793	0.132949
H2AFV	hsa-mir-3934	0.26079	0.154811	0.105979
H2AFV	hsa-mir-410	0.046855	-0.0595391	0.106394
H2AFV	hsa-mir-412	0.0804525	-0.0229586	0.103411
H2AFV	hsa-mir-495	0.0235312	-0.0647362	0.0882674
H2AFV	hsa-mir-496	0.031022	-0.0773479	0.10837
H2AFV	hsa-mir-505	0.207597	0.113602	0.0939948
H2AFV	hsa-mir-651	0.175462	0.0915502	0.0839121
H2AFV	hsa-mir-93	0.297153	0.25097	0.0461836
H2AFV	hsa-mir-940	0.216186	0.139357	0.076829
H2AFV	hsa-mir-942	0.349894	0.281104	0.0687899
H2AFV	hsa-mir-96	0.160465	0.0794354	0.0810294
HNRNPA3	hsa-mir-10b	0.0219918	-0.0496026	0.0715944
HNRNPA3	hsa-mir-134	-0.0725494	-0.236105	0.163556
HNRNPA3	hsa-mir-141	0.285214	0.22596	0.0592538
HNRNPA3	hsa-mir-143	-0.0726956	-0.24039	0.167695
HNRNPA3	hsa-mir-150	0.0130695	-0.0582707	0.0713402
HNRNPA3	hsa-mir-155	0.103132	-0.00749529	0.110627
HNRNPA3	hsa-mir-17	0.388583	0.369465	0.0191178
HNRNPA3	hsa-mir-183	0.247104	0.192986	0.0541182
HNRNPA3	hsa-mir-186	0.140906	0.00873437	0.132172
HNRNPA3	hsa-mir-193b	-0.177481	-0.109955	0.0675254
HNRNPA3	hsa-mir-1976	0.0262581	-0.0375856	0.0638437
HNRNPA3	hsa-mir-200c	0.197959	0.127909	0.0700505
HNRNPA3	hsa-mir-203	-0.162717	-0.0415944	0.121122
HNRNPA3	hsa-mir-22	-0.257616	-0.31287	0.0552542
HNRNPA3	hsa-mir-221	-0.100433	-0.130681	0.0302481
HNRNPA3	hsa-mir-31	-0.149281	-0.0572973	0.0919833
HNRNPA3	hsa-mir-337	-0.0565255	-0.180219	0.123694
HNRNPA3	hsa-mir-3653	0.13036	0.177361	0.047002
HNRNPA3	hsa-mir-370	-0.0417967	-0.228177	0.186381
HNRNPA3	hsa-mir-378	0.212665	0.0203876	0.192277
HNRNPA3	hsa-mir-3934	0.237048	0.187195	0.0498532
HNRNPA3	hsa-mir-410	-0.113517	-0.247851	0.134334
HNRNPA3	hsa-mir-412	0.0195608	-0.0675548	0.0871156
HNRNPA3	hsa-mir-495	-0.0320764	-0.14495	0.112874
HNRNPA3	hsa-mir-496	-0.0632688	-0.209667	0.146398
HNRNPA3	hsa-mir-505	0.259175	0.184513	0.0746621
HNRNPA3	hsa-mir-651	0.232499	0.195861	0.0366377
HNRNPA3	hsa-mir-93	0.421722	0.393503	0.0282186
HNRNPA3	hsa-mir-942	0.303154	0.266468	0.0366855
HNRNPA3	hsa-mir-95	-0.0904701	-0.11813	0.0276598
IDH3A	hsa-mir-134	-0.159904	-0.0890535	0.0708508
IDH3A	hsa-mir-148a	0.0317491	0.0164573	0.0152918
IDH3A	hsa-mir-150	0.0833267	0.0907865	0.00745971
IDH3A	hsa-mir-182	-0.102442	-0.109354	0.00691195
IDH3A	hsa-mir-186	-0.00687978	0.0073955	0.0142753
IDH3A	hsa-mir-200c	-0.0979778	-0.119887	0.0219089
IDH3A	hsa-mir-27a	0.00446016	0.0710662	0.0666061
IDH3A	hsa-mir-27b	0.0147942	0.156962	0.142168
IDH3A	hsa-mir-31	0.0151893	0.0384926	0.0233034
IDH3A	hsa-mir-320a	-0.108395	-0.174428	0.0660336
IDH3A	hsa-mir-363	0.0598712	-0.0353548	0.095226
IDH3A	hsa-mir-3653	0.0536631	0.0976718	0.0440087
IDH3A	hsa-mir-370	-0.151692	-0.0561704	0.0955218
IDH3A	hsa-mir-431	-0.113766	0.0470061	0.160772
IDH3A	hsa-mir-495	-0.085926	0.122891	0.208817
IDH3A	hsa-mir-589	0.0527957	-0.0750766	0.127872
IDH3A	hsa-mir-93	-0.0351147	-0.0999642	0.0648495
IL11	hsa-mir-10b	0.0224318	-0.083011	0.105443
IL11	hsa-mir-150	-0.155068	-0.196708	0.0416401
IL11	hsa-mir-17	-0.0238751	-0.0036474	0.0202277
IL11	hsa-mir-2355	0.259718	0.311583	0.0518651
IL11	hsa-mir-370	0.0462999	-0.0475199	0.0938198
IL11	hsa-mir-3934	-0.0119818	-0.0058001	0.00618169
IL11	hsa-mir-431	0.0702528	0.0119231	0.0583297
IL11	hsa-mir-495	0.0846532	-0.0274279	0.112081
IL11	hsa-mir-505	0.100205	0.176636	0.0764315
IL11	hsa-mir-651	-0.0604337	-0.0525588	0.00787485
IL11	hsa-mir-744	0.0266006	0.0307192	0.00411855
IL11	hsa-mir-766	0.0365918	0.0282954	0.00829643
IL11	hsa-mir-940	0.0438364	0.097905	0.0540686
INVS	hsa-mir-148a	-0.148741	-0.206043	0.0573027
INVS	hsa-mir-31	0.151681	0.293351	0.14167
INVS	hsa-mir-363	-0.103851	-0.135019	0.0311679
INVS	hsa-mir-495	0.100464	-0.10249	0.202955
INVS	hsa-mir-708	-0.0303268	-0.00127196	0.0290549
INVS	hsa-mir-940	-0.0378523	0.0093377	0.04719
INVS	hsa-mir-944	0.179147	0.280665	0.101518
KCNK6	hsa-let-7i	-0.111276	-0.0393732	0.0719029
KCNK6	hsa-mir-10b	0.0605012	0.292441	0.23194
KCNK6	hsa-mir-134	-0.125165	-0.0945364	0.0306289
KCNK6	hsa-mir-17	-0.138127	0.0266058	0.164733
KCNK6	hsa-mir-182	-0.145983	-0.0454396	0.100543
KCNK6	hsa-mir-185	-0.0614003	0.0783907	0.139791
KCNK6	hsa-mir-193b	0.306224	0.37339	0.0671657
KCNK6	hsa-mir-196b	-0.230812	-0.269859	0.039047
KCNK6	hsa-mir-203	0.519973	0.616296	0.0963223
KCNK6	hsa-mir-370	-0.171454	-0.138374	0.0330805
KCNK6	hsa-mir-378	-0.192806	-0.0432019	0.149604
KCNK6	hsa-mir-378c	-0.166848	-0.0678809	0.0989671
KCNK6	hsa-mir-412	-0.0669681	-0.0331223	0.0338458
KCNK6	hsa-mir-495	-0.0974216	-0.0636434	0.0337782
KCNK6	hsa-mir-505	-0.138546	-0.0744512	0.0640951
KCNK6	hsa-mir-766	-0.0362462	0.0254603	0.0617065
KCNK6	hsa-mir-93	-0.231773	-0.14986	0.0819129
KCNK6	hsa-mir-96	-0.159989	-0.0655704	0.0944182
KIAA1549	hsa-mir-10b	0.00246237	-0.143857	0.14632
KIAA1549	hsa-mir-134	0.0593585	0.0650745	0.00571597
KIAA1549	hsa-mir-141	0.12762	0.10496	0.0226602
KIAA1549	hsa-mir-143	0.183074	0.147208	0.0358663
KIAA1549	hsa-mir-144	-0.0406471	-0.0645192	0.0238721
KIAA1549	hsa-mir-150	-0.139456	-0.177775	0.0383191
KIAA1549	hsa-mir-15a	-0.0958185	-0.170166	0.074348
KIAA1549	hsa-mir-182	0.276252	0.310532	0.0342802
KIAA1549	hsa-mir-183	0.398389	0.410211	0.0118223
KIAA1549	hsa-mir-185	0.0765878	-0.00702911	0.0836169
KIAA1549	hsa-mir-186	-0.082602	-0.156405	0.073803
KIAA1549	hsa-mir-193b	-0.249662	-0.252956	0.00329429
KIAA1549	hsa-mir-1976	-0.229619	-0.280303	0.0506839
KIAA1549	hsa-mir-200c	0.263085	0.225695	0.0373904
KIAA1549	hsa-mir-203	-0.254938	-0.261006	0.00606732
KIAA1549	hsa-mir-22	-0.0600213	-0.0994369	0.0394156
KIAA1549	hsa-mir-221	-0.0644943	-0.205273	0.140779
KIAA1549	hsa-mir-25	0.215634	0.169422	0.0462114
KIAA1549	hsa-mir-31	-0.275968	-0.28694	0.0109712
KIAA1549	hsa-mir-337	0.0746986	0.0389238	0.0357748
KIAA1549	hsa-mir-3653	0.0125133	-0.101946	0.114459
KIAA1549	hsa-mir-370	0.134397	0.133471	0.000925773
KIAA1549	hsa-mir-3934	0.0639491	0.0277254	0.0362236
KIAA1549	hsa-mir-410	0.123153	0.0893635	0.0337895
KIAA1549	hsa-mir-412	0.0285448	0.00549398	0.0230508
KIAA1549	hsa-mir-431	0.0696996	0.0505311	0.0191685
KIAA1549	hsa-mir-496	0.104081	0.091378	0.0127033
KIAA1549	hsa-mir-505	0.0562391	0.036416	0.0198231
KIAA1549	hsa-mir-584	-0.125289	-0.15607	0.030781
KIAA1549	hsa-mir-625	0.0308389	0.017203	0.0136359
KIAA1549	hsa-mir-93	0.168731	0.126823	0.0419078
KIAA1549	hsa-mir-942	-0.0780342	-0.146224	0.0681901
KIAA1549	hsa-mir-944	0.105964	0.0411465	0.0648173
KIAA1549	hsa-mir-96	0.250495	0.278619	0.0281243
KIF1B	hsa-let-7c	-0.037819	0.198995	0.236814
KIF1B	hsa-mir-106b	-0.0929805	-0.141043	0.0480625
KIF1B	hsa-mir-10b	-0.0694863	0.214887	0.284373
KIF1B	hsa-mir-134	0.0396409	0.156876	0.117235
KIF1B	hsa-mir-141	-0.210928	-0.235424	0.0244963
KIF1B	hsa-mir-143	0.130765	0.289532	0.158767
KIF1B	hsa-mir-144	0.0962257	0.249892	0.153666
KIF1B	hsa-mir-150	-0.00691208	0.0529144	0.0598264
KIF1B	hsa-mir-155	-0.136867	-0.126423	0.0104441
KIF1B	hsa-mir-15a	-0.25854	-0.171127	0.0874136
KIF1B	hsa-mir-17	-0.205308	-0.190633	0.0146742
KIF1B	hsa-mir-182	-0.175454	-0.171184	0.00427033
KIF1B	hsa-mir-183	-0.109534	-0.134261	0.0247269
KIF1B	hsa-mir-185	0.0331787	0.0630777	0.029899
KIF1B	hsa-mir-186	-0.0856398	-0.0226583	0.0629814
KIF1B	hsa-mir-193b	0.0453643	0.0148419	0.0305224
KIF1B	hsa-mir-1976	-0.0486391	-0.0798356	0.0311965
KIF1B	hsa-mir-203	0.187651	0.143234	0.0444166
KIF1B	hsa-mir-205	-0.115619	-0.158322	0.0427026
KIF1B	hsa-mir-22	0.216797	0.390804	0.174006
KIF1B	hsa-mir-221	-0.0476546	-0.0353381	0.0123165
KIF1B	hsa-mir-2355	-0.0655536	-0.0402536	0.0253
KIF1B	hsa-mir-23b	0.0357478	0.122745	0.0869976
KIF1B	hsa-mir-25	-0.220963	-0.228024	0.00706052
KIF1B	hsa-mir-27a	-0.0274953	0.0478921	0.0753873
KIF1B	hsa-mir-27b	-0.0288656	0.128467	0.157332
KIF1B	hsa-mir-30b	-0.139354	0.0880019	0.227356
KIF1B	hsa-mir-31	-0.0665543	-0.0652789	0.00127539
KIF1B	hsa-mir-320a	-0.187361	-0.155101	0.0322605
KIF1B	hsa-mir-337	0.149291	0.427841	0.27855
KIF1B	hsa-mir-363	-0.116667	-0.0853233	0.0313436
KIF1B	hsa-mir-3653	-0.112589	-0.0436695	0.0689196
KIF1B	hsa-mir-370	0.0475719	0.246172	0.1986
KIF1B	hsa-mir-3934	-0.073039	-0.0945057	0.0214667
KIF1B	hsa-mir-410	0.179923	0.393209	0.213286
KIF1B	hsa-mir-412	-0.0458515	-0.0252354	0.0206161
KIF1B	hsa-mir-431	0.0769147	0.360976	0.284062
KIF1B	hsa-mir-454	-0.227729	-0.235482	0.00775269
KIF1B	hsa-mir-495	0.0531862	0.304484	0.251298
KIF1B	hsa-mir-496	0.0791299	0.247064	0.167934
KIF1B	hsa-mir-505	-0.174064	-0.220509	0.0464458
KIF1B	hsa-mir-584	0.0405423	0.0834318	0.0428895
KIF1B	hsa-mir-766	-0.0640954	-0.124861	0.0607651
KIF1B	hsa-mir-93	-0.232537	-0.250517	0.0179798
KIF1B	hsa-mir-937	0.0492866	0.00403968	0.0452469
KIF1B	hsa-mir-940	-0.00911439	-0.0755848	0.0664704
KIF1B	hsa-mir-942	-0.125979	-0.0934649	0.032514
KIF1B	hsa-mir-944	0.0192715	0.00549689	0.0137746
KIF1B	hsa-mir-96	-0.209851	-0.205342	0.00450913
LCORL	hsa-let-7i	-0.00826926	-0.0589775	0.0507083
LCORL	hsa-mir-10b	-0.073367	0.00480546	0.0781725
LCORL	hsa-mir-1296	0.156113	0.0616793	0.0944335
LCORL	hsa-mir-133b	-0.13137	-0.0885134	0.0428569
LCORL	hsa-mir-141	0.0240214	-0.00823489	0.0322563
LCORL	hsa-mir-144	-0.0105698	0.0898723	0.100442
LCORL	hsa-mir-155	0.0120264	-0.0460207	0.0580471
LCORL	hsa-mir-15a	0.0562189	-0.000348173	0.0565671
LCORL	hsa-mir-15b	0.182923	0.0741895	0.108734
LCORL	hsa-mir-182	0.0241451	-0.0121139	0.036259
LCORL	hsa-mir-186	0.120579	-0.00691051	0.127489
LCORL	hsa-mir-193b	-0.042204	0.0370326	0.0792366
LCORL	hsa-mir-1976	0.111782	0.0499464	0.0618351
LCORL	hsa-mir-200c	0.025403	0.0255123	0.000109284
LCORL	hsa-mir-203	0.0492369	0.17317	0.123933
LCORL	hsa-mir-205	0.0387663	0.0741196	0.0353533
LCORL	hsa-mir-22	-0.13689	-0.0286171	0.108273
LCORL	hsa-mir-23b	0.173642	0.243124	0.0694828
LCORL	hsa-mir-29c	0.045756	0.0328161	0.0129399
LCORL	hsa-mir-30b	0.114402	-0.000318849	0.114721
LCORL	hsa-mir-30d	0.214566	0.120327	0.0942393
LCORL	hsa-mir-31	-0.0645961	-0.00662123	0.0579748
LCORL	hsa-mir-337	-0.114301	-0.0976624	0.0166386
LCORL	hsa-mir-363	0.351748	0.087366	0.264382
LCORL	hsa-mir-370	-0.0435463	-0.0408623	0.00268407
LCORL	hsa-mir-410	-0.104911	-0.0597732	0.0451376
LCORL	hsa-mir-412	-0.110942	-0.0560832	0.054859
LCORL	hsa-mir-495	-0.138135	-0.140698	0.00256298
LCORL	hsa-mir-496	-0.0603986	-0.0529411	0.00745751
LCORL	hsa-mir-505	0.200865	0.000139412	0.200725
LCORL	hsa-mir-625	0.2297	0.0479139	0.181786
LCORL	hsa-mir-93	0.0452059	-0.0494868	0.0946927
LCORL	hsa-mir-942	0.161855	0.128571	0.0332838
LCORL	hsa-mir-944	0.00192392	0.0785057	0.0765818
LCORL	hsa-mir-96	0.0067717	-0.026163	0.0329348
MTMR10	hsa-mir-134	0.0194043	0.120364	0.10096
MTMR10	hsa-mir-141	-0.0491959	-0.147413	0.0982169
MTMR10	hsa-mir-148a	0.0779358	0.0431794	0.0347564
MTMR10	hsa-mir-150	0.213642	0.136616	0.0770258
MTMR10	hsa-mir-17	-0.0654613	-0.167891	0.10243
MTMR10	hsa-mir-182	-0.0302029	-0.151765	0.121563
MTMR10	hsa-mir-183	-0.0350618	-0.193542	0.15848
MTMR10	hsa-mir-196b	0.0836853	-0.171564	0.255249
MTMR10	hsa-mir-1976	-0.0221935	-0.16045	0.138257
MTMR10	hsa-mir-205	-0.141632	-0.211907	0.070275
MTMR10	hsa-mir-22	0.0799282	0.184306	0.104378
MTMR10	hsa-mir-23b	0.09103	0.208261	0.117231
MTMR10	hsa-mir-27a	-0.184053	-0.140604	0.0434495
MTMR10	hsa-mir-27b	-0.0210296	0.224891	0.24592
MTMR10	hsa-mir-30b	-0.0657632	0.0339152	0.0996784
MTMR10	hsa-mir-320a	-0.0873682	-0.20391	0.116542
MTMR10	hsa-mir-337	0.0991227	0.366734	0.267611
MTMR10	hsa-mir-3653	-0.00298659	-0.0554907	0.0525041
MTMR10	hsa-mir-370	0.0814493	0.227462	0.146013
MTMR10	hsa-mir-378	0.149165	0.327179	0.178014
MTMR10	hsa-mir-3934	0.150685	-0.0787221	0.229407
MTMR10	hsa-mir-410	0.114021	0.354884	0.240863
MTMR10	hsa-mir-412	0.0578018	0.0923434	0.0345416
MTMR10	hsa-mir-429	-0.0617198	-0.146399	0.0846788
MTMR10	hsa-mir-496	0.0448282	0.185468	0.14064
MTMR10	hsa-mir-505	-0.081419	-0.287351	0.205932
MTMR10	hsa-mir-625	0.0647203	0.0489514	0.0157688
MTMR10	hsa-mir-651	0.0159222	-0.0251793	0.0411015
MTMR10	hsa-mir-944	-0.00399267	-0.0864202	0.0824275
MTMR10	hsa-mir-96	-0.0873336	-0.179454	0.09212
NCS1	hsa-mir-1180	-0.130942	-0.0911526	0.0397896
NCS1	hsa-mir-134	0.134684	0.0463554	0.088329
NCS1	hsa-mir-144	0.0557216	-0.0111115	0.0668331
NCS1	hsa-mir-148a	-0.15073	-0.201647	0.0509168
NCS1	hsa-mir-150	-0.156193	-0.122132	0.0340614
NCS1	hsa-mir-15b	-0.071116	-0.00409482	0.0670212
NCS1	hsa-mir-182	-0.0715131	0.0177828	0.0892959
NCS1	hsa-mir-183	-0.0825617	0.0104429	0.0930046
NCS1	hsa-mir-185	0.0233677	0.092206	0.0688383
NCS1	hsa-mir-186	0.0284495	0.0681656	0.039716
NCS1	hsa-mir-193b	0.315299	0.428983	0.113685
NCS1	hsa-mir-1976	-0.0621782	0.0356227	0.0978009
NCS1	hsa-mir-203	-0.0576199	0.0194786	0.0770985
NCS1	hsa-mir-221	0.0739299	0.196828	0.122898
NCS1	hsa-mir-27a	0.183509	0.201016	0.0175073
NCS1	hsa-mir-27b	0.0287764	-0.0838971	0.112673
NCS1	hsa-mir-299	0.104183	-0.0600303	0.164214
NCS1	hsa-mir-30d	-0.114847	-0.173896	0.0590489
NCS1	hsa-mir-370	0.0834606	-0.0620315	0.145492
NCS1	hsa-mir-3934	-0.0244431	0.0617628	0.0862059
NCS1	hsa-mir-410	0.066198	-0.101762	0.16796
NCS1	hsa-mir-412	0.0362749	-0.0361984	0.0724733
NCS1	hsa-mir-505	-0.0438945	0.0374701	0.0813646
NCS1	hsa-mir-625	-0.10096	-0.111711	0.0107511
NCS1	hsa-mir-651	-0.121997	-0.059216	0.0627807
NCS1	hsa-mir-744	-0.00783788	0.045352	0.0531899
NCS1	hsa-mir-766	-0.082223	-0.0346144	0.0476085
NCS1	hsa-mir-93	-0.159	-0.0603246	0.0986755
NCS1	hsa-mir-937	0.135391	0.215139	0.0797475
NCS1	hsa-mir-940	-0.103671	-0.0255644	0.0781064
NCS1	hsa-mir-942	-0.144684	-0.0329552	0.111729
NCS1	hsa-mir-96	-0.0667663	0.0326581	0.0994245
NLN	hsa-let-7c	-0.0284611	-0.0967708	0.0683097
NLN	hsa-let-7i	0.041516	0.0128395	0.0286766
NLN	hsa-mir-134	0.147386	0.106079	0.0413071
NLN	hsa-mir-141	0.0200114	0.00142784	0.0185835
NLN	hsa-mir-144	0.0561721	0.101494	0.0453223
NLN	hsa-mir-150	-0.135028	-0.140804	0.00577591
NLN	hsa-mir-17	0.0654373	0.133144	0.0677072
NLN	hsa-mir-182	0.0182984	0.102564	0.0842658
NLN	hsa-mir-183	0.143096	0.231419	0.0883236
NLN	hsa-mir-185	0.0924097	0.17102	0.07861
NLN	hsa-mir-186	-0.0413604	-0.0303028	0.0110576
NLN	hsa-mir-187	0.0116543	0.0714831	0.0598289
NLN	hsa-mir-18a	0.0273921	0.0764811	0.049089
NLN	hsa-mir-193b	0.00039402	0.0487188	0.0483248
NLN	hsa-mir-1976	-0.122223	-0.123025	0.000801109
NLN	hsa-mir-200b	-0.00924491	-0.0467618	0.0375169
NLN	hsa-mir-200c	0.0795391	0.069079	0.0104601
NLN	hsa-mir-203	-0.0894908	-0.0267001	0.0627908
NLN	hsa-mir-205	-0.119867	-0.0565877	0.0632796
NLN	hsa-mir-2355	0.0772938	0.216312	0.139019
NLN	hsa-mir-299	0.0353827	0.00268644	0.0326963
NLN	hsa-mir-30d	0.0161815	0.0196782	0.00349672
NLN	hsa-mir-31	-0.0249658	0.0665559	0.0915217
NLN	hsa-mir-337	0.0889149	0.0184487	0.0704662
NLN	hsa-mir-370	0.139147	0.0836591	0.0554883
NLN	hsa-mir-3934	0.0349308	0.102063	0.067132
NLN	hsa-mir-410	0.161998	0.0766484	0.0853499
NLN	hsa-mir-412	0.0584798	0.0222422	0.0362377
NLN	hsa-mir-431	0.126112	0.109571	0.0165416
NLN	hsa-mir-495	0.0912464	-0.0103561	0.101603
NLN	hsa-mir-496	0.194275	0.12266	0.0716148
NLN	hsa-mir-505	-0.00654012	0.0703137	0.0768538
NLN	hsa-mir-584	0.159044	0.225662	0.0666181
NLN	hsa-mir-625	-0.0438012	-0.0595831	0.0157819
NLN	hsa-mir-651	0.0890919	0.0162204	0.0728716
NLN	hsa-mir-766	-0.0683376	-0.0629804	0.00535725
NLN	hsa-mir-93	-0.029413	-0.0339542	0.00454124
NLN	hsa-mir-940	0.1272	0.186721	0.0595211
NLN	hsa-mir-942	-0.0453375	-0.00948751	0.03585
NLN	hsa-mir-944	0.138422	0.155875	0.0174526
NLN	hsa-mir-96	-0.00717828	0.0662489	0.0734272
NRP2	hsa-mir-106b	0.00140184	0.0723635	0.0709617
NRP2	hsa-mir-10b	-0.054739	-0.190102	0.135363
NRP2	hsa-mir-141	-0.170994	-0.174414	0.00341997
NRP2	hsa-mir-143	0.301688	0.179902	0.121786
NRP2	hsa-mir-144	-0.0100847	-0.060326	0.0502413
NRP2	hsa-mir-15a	-0.227291	-0.183263	0.0440285
NRP2	hsa-mir-15b	-0.159238	-0.0580317	0.101206
NRP2	hsa-mir-17	-0.166974	-0.140727	0.0262471
NRP2	hsa-mir-183	-0.0751913	-0.0511627	0.0240286
NRP2	hsa-mir-193b	-0.101523	-0.0446752	0.0568479
NRP2	hsa-mir-1976	-0.156916	-0.116654	0.0402625
NRP2	hsa-mir-203	-0.279148	-0.193744	0.0854043
NRP2	hsa-mir-205	-0.211549	-0.239608	0.0280597
NRP2	hsa-mir-2355	0.0369992	0.124183	0.0871836
NRP2	hsa-mir-27b	-0.0702261	-0.123114	0.0528883
NRP2	hsa-mir-320a	-0.147764	-0.0634122	0.0843514
NRP2	hsa-mir-3934	-0.052253	0.0341712	0.0864242
NRP2	hsa-mir-412	0.123393	0.143991	0.0205978
NRP2	hsa-mir-429	-0.196461	-0.181742	0.0147192
NRP2	hsa-mir-454	-0.125922	-0.0627635	0.0631586
NRP2	hsa-mir-495	0.0878957	0.00917117	0.0787245
NRP2	hsa-mir-505	-0.0901852	-0.0217925	0.0683927
NRP2	hsa-mir-766	-0.0960129	-0.0566392	0.0393738
NRP2	hsa-mir-93	-0.151156	-0.126221	0.0249355
NRP2	hsa-mir-942	-0.196062	-0.132193	0.0638695
NRP2	hsa-mir-99a	0.000376059	-0.0843944	0.0847705
PARD6G	hsa-mir-10b	-0.0595617	0.0355535	0.0951152
PARD6G	hsa-mir-134	-0.144187	-0.149208	0.00502048
PARD6G	hsa-mir-143	-0.105321	-0.0664484	0.0388726
PARD6G	hsa-mir-150	0.00418952	0.0555978	0.0514083
PARD6G	hsa-mir-17	-0.136101	0.0371786	0.173279
PARD6G	hsa-mir-1976	-0.0139364	0.0543199	0.0682563
PARD6G	hsa-mir-205	0.150122	0.276207	0.126086
PARD6G	hsa-mir-299	-0.0638738	-0.0117781	0.0520957
PARD6G	hsa-mir-337	-0.140635	-0.127485	0.0131505
PARD6G	hsa-mir-363	-0.0770331	0.00882523	0.0858584
PARD6G	hsa-mir-410	-0.10064	-0.094819	0.00582144
PARD6G	hsa-mir-412	-0.148684	-0.0774771	0.0712065
PARD6G	hsa-mir-431	-0.115874	-0.125895	0.0100204
PARD6G	hsa-mir-495	-0.157733	-0.166149	0.00841593
PARD6G	hsa-mir-589	-0.114553	-0.0327066	0.0818464
PARD6G	hsa-mir-766	-0.0252981	0.0415942	0.0668923
PARD6G	hsa-mir-93	-0.0685395	-0.0320382	0.0365012
PARD6G	hsa-mir-940	-0.00732917	0.0543167	0.0616458
PARD6G	hsa-mir-942	0.00319583	0.0932634	0.0900676
PDPN	hsa-mir-10b	-0.127701	-0.196885	0.0691834
PDPN	hsa-mir-141	-0.329395	-0.274789	0.0546063
PDPN	hsa-mir-150	-0.077782	-0.0620957	0.0156864
PDPN	hsa-mir-17	-0.145572	-0.0777608	0.0678112
PDPN	hsa-mir-182	-0.169809	-0.101368	0.0684413
PDPN	hsa-mir-193b	0.309326	0.395166	0.0858391
PDPN	hsa-mir-203	-0.14127	-0.0981642	0.0431054
PDPN	hsa-mir-22	0.288614	0.236845	0.0517686
PDPN	hsa-mir-25	-0.2336	-0.203474	0.0301267
PDPN	hsa-mir-29c	-0.130112	-0.247519	0.117407
PDPN	hsa-mir-31	0.193458	0.269122	0.0756639
PDPN	hsa-mir-337	0.0867405	-0.032068	0.118809
PDPN	hsa-mir-363	-0.130161	-0.208942	0.0787809
PDPN	hsa-mir-370	0.0786952	0.0237533	0.0549419
PDPN	hsa-mir-378	-0.237015	-0.28632	0.0493047
PDPN	hsa-mir-3934	-0.0526359	0.0547829	0.107419
PDPN	hsa-mir-505	-0.116439	-0.0383814	0.0780575
PDPN	hsa-mir-625	-0.120863	-0.0879724	0.0328902
PDPN	hsa-mir-651	-0.165456	-0.149951	0.0155046
PDPN	hsa-mir-93	-0.19167	-0.0884369	0.103233
PDPN	hsa-mir-940	-0.0942863	-0.00230631	0.09198
PDPN	hsa-mir-942	-0.177133	-0.143089	0.0340442
PDPN	hsa-mir-96	-0.172188	-0.112459	0.0597296
PET112L	hsa-mir-141	-0.21046	-0.17562	0.0348405
PET112L	hsa-mir-155	0.0535501	0.0389588	0.0145912
PET112L	hsa-mir-200b	-0.206729	-0.188526	0.0182026
PET112L	hsa-mir-200c	-0.234107	-0.169316	0.0647915
PET112L	hsa-mir-412	0.0333459	0.0245941	0.00875176
PITX1	hsa-mir-1307	0.00103581	-0.0667828	0.0678186
PITX1	hsa-mir-143	-0.178175	0.00128842	0.179463
PITX1	hsa-mir-363	0.0626938	0.197698	0.135005
PITX1	hsa-mir-3934	0.0251544	-0.0682787	0.0934332
PITX1	hsa-mir-584	-0.171072	-0.125638	0.0454334
PITX1	hsa-mir-744	-0.0844169	-0.0705236	0.0138933
PITX1	hsa-mir-937	-0.145687	-0.168952	0.0232652
PLD2	hsa-mir-1296	-0.108284	-0.0643305	0.0439539
PLD2	hsa-mir-133b	-0.0930969	-0.0444504	0.0486465
PLD2	hsa-mir-193b	0.230703	0.336154	0.105451
PLD2	hsa-mir-1976	-0.0385798	0.0773873	0.115967
PLD2	hsa-mir-203	0.591041	0.644793	0.0537521
PLD2	hsa-mir-337	-0.149136	-0.0775412	0.0715949
PLD2	hsa-mir-363	-0.12243	-0.138601	0.0161708
PLD2	hsa-mir-708	-0.169471	-0.0858226	0.083648
PLXNB2	hsa-mir-1180	-0.113871	0.0514365	0.165307
PLXNB2	hsa-mir-22	0.0514377	0.145564	0.0941264
PLXNB2	hsa-mir-221	-0.0391419	0.123355	0.162497
PLXNB2	hsa-mir-625	-0.12806	0.00697503	0.135035
PPARD	hsa-mir-106b	-0.273454	-0.14632	0.127134
PPARD	hsa-mir-141	-0.150607	-0.0164469	0.13416
PPARD	hsa-mir-143	-0.122579	-0.156348	0.0337684
PPARD	hsa-mir-150	-0.14944	-0.0928709	0.056569
PPARD	hsa-mir-17	-0.0630917	0.171223	0.234315
PPARD	hsa-mir-185	-0.00759344	0.212696	0.220289
PPARD	hsa-mir-193b	0.386556	0.562814	0.176258
PPARD	hsa-mir-1976	-0.0438955	0.142698	0.186594
PPARD	hsa-mir-200c	-0.118225	0.0183837	0.136609
PPARD	hsa-mir-205	0.0739743	0.292742	0.218767
PPARD	hsa-mir-222	0.0915969	0.28654	0.194943
PPARD	hsa-mir-299	0.0765663	0.059604	0.0169623
PPARD	hsa-mir-337	-0.133714	-0.139034	0.00531999
PPARD	hsa-mir-3934	-0.0237888	0.168358	0.192146
PPARD	hsa-mir-412	-0.0773185	-0.0788864	0.00156789
PPARD	hsa-mir-625	-0.278704	-0.198547	0.0801572
PPARD	hsa-mir-708	-0.146673	-0.0204272	0.126245
PPARD	hsa-mir-766	-0.150037	0.0202659	0.170303
PPARD	hsa-mir-93	-0.224987	-0.0619661	0.163021
PPARD	hsa-mir-940	-0.102203	0.0664775	0.168681
PPARD	hsa-mir-942	-0.127746	0.0866587	0.214404
PPT1	hsa-mir-150	-0.00854743	-0.0557973	0.0472499
PPT1	hsa-mir-15a	-0.098632	-0.11926	0.0206279
PPT1	hsa-mir-15b	0.0953618	0.142356	0.0469945
PPT1	hsa-mir-183	0.116195	0.154099	0.0379036
PPT1	hsa-mir-203	-0.221833	-0.217133	0.00470025
PPT1	hsa-mir-22	-0.0301036	-0.117182	0.0870788
PPT1	hsa-mir-221	-0.0877119	-0.114424	0.0267125
PPT1	hsa-mir-27a	-0.0391399	-0.0685852	0.0294453
PPT1	hsa-mir-299	-0.0420488	-0.133523	0.0914742
PPT1	hsa-mir-29c	0.0949558	-0.0942862	0.189242
PPT1	hsa-mir-31	-0.186287	-0.125922	0.0603654
PPT1	hsa-mir-3653	0.0801756	0.00743494	0.0727407
PPT1	hsa-mir-505	0.0709694	0.0870155	0.0160461
PPT1	hsa-mir-584	-0.093745	-0.0534579	0.0402871
PPT1	hsa-mir-766	0.0439954	0.0274873	0.0165081
PPT1	hsa-mir-944	0.245444	0.254893	0.00944899
PSMC3IP	hsa-mir-141	0.207636	0.187696	0.0199406
PSMC3IP	hsa-mir-143	-0.152077	-0.274714	0.122637
PSMC3IP	hsa-mir-148a	0.196063	0.00880508	0.187258
PSMC3IP	hsa-mir-150	0.059995	-0.0364271	0.0964221
PSMC3IP	hsa-mir-187	-0.0260962	0.0189676	0.0450638
PSMC3IP	hsa-mir-193b	-0.0428783	-0.0245831	0.0182952
PSMC3IP	hsa-mir-1976	0.152292	0.130439	0.0218525
PSMC3IP	hsa-mir-203	-0.242426	-0.213089	0.0293374
PSMC3IP	hsa-mir-31	-0.0148718	0.066191	0.0810628
PSMC3IP	hsa-mir-410	-0.0926179	-0.259441	0.166823
PSMC3IP	hsa-mir-454	0.431408	0.469234	0.0378253
PTK7	hsa-mir-10a	-0.0747726	-0.141706	0.0669339
PTK7	hsa-mir-10b	-0.079043	-0.243227	0.164184
PTK7	hsa-mir-141	-0.297588	-0.229257	0.0683312
PTK7	hsa-mir-150	-0.190609	-0.195694	0.00508428
PTK7	hsa-mir-17	-0.205405	-0.130225	0.0751805
PTK7	hsa-mir-185	0.0050331	0.124215	0.119182
PTK7	hsa-mir-193b	0.183383	0.330466	0.147083
PTK7	hsa-mir-1976	-0.152712	-0.0323972	0.120315
PTK7	hsa-mir-205	-0.197045	-0.0396149	0.15743
PTK7	hsa-mir-22	0.30621	0.264709	0.0415013
PTK7	hsa-mir-30a	-0.0522353	-0.260029	0.207793
PTK7	hsa-mir-30b	-0.202636	-0.269252	0.0666155
PTK7	hsa-mir-30d	-0.236684	-0.313286	0.076602
PTK7	hsa-mir-3934	-0.10622	0.0413184	0.147538
PTK7	hsa-mir-431	0.218951	0.136265	0.0826868
PTK7	hsa-mir-495	0.138279	0.0117146	0.126565
PTK7	hsa-mir-651	-0.213633	-0.175702	0.0379311
PTK7	hsa-mir-766	-0.111203	-0.00188877	0.109314
PTK7	hsa-mir-93	-0.213595	-0.0973872	0.116208
PTRF	hsa-mir-134	0.217521	0.203117	0.0144045
PTRF	hsa-mir-141	-0.358815	-0.295937	0.0628781
PTRF	hsa-mir-143	0.110232	0.0240101	0.0862224
PTRF	hsa-mir-150	-0.17803	-0.163438	0.0145921
PTRF	hsa-mir-17	-0.093575	0.00145172	0.0950267
PTRF	hsa-mir-185	0.0124013	0.141122	0.128721
PTRF	hsa-mir-187	0.0800565	0.157801	0.0777446
PTRF	hsa-mir-193b	0.406261	0.514506	0.108245
PTRF	hsa-mir-29c	-0.22808	-0.283832	0.0557519
PTRF	hsa-mir-320a	-0.0541025	0.046001	0.100104
PTRF	hsa-mir-370	0.14581	0.106995	0.0388148
PTRF	hsa-mir-378	-0.217403	-0.19637	0.0210334
PTRF	hsa-mir-378c	-0.107345	-0.152944	0.0455992
PTRF	hsa-mir-3934	-0.0288866	0.0479502	0.0768368
PTRF	hsa-mir-412	0.0653593	0.0602537	0.00510564
PTRF	hsa-mir-431	0.156554	0.130467	0.0260875
PTRF	hsa-mir-589	-0.0315717	0.0569425	0.0885142
PTRF	hsa-mir-625	-0.128872	-0.116837	0.0120353
PTRF	hsa-mir-651	-0.236784	-0.198723	0.0380609
PTRF	hsa-mir-708	-0.0777742	0.0185777	0.0963519
PTRF	hsa-mir-744	-0.0238091	0.064415	0.0882241
PTRF	hsa-mir-766	-0.0918548	-0.0267069	0.0651478
PTRF	hsa-mir-93	-0.261436	-0.142908	0.118528
PTRF	hsa-mir-942	-0.196309	-0.0896328	0.106676
PTRH2	hsa-mir-10a	0.0743396	-0.010001	0.0843405
PTRH2	hsa-mir-150	-0.140842	-0.194465	0.0536233
PTRH2	hsa-mir-200c	0.00403685	0.027972	0.0239351
PTRH2	hsa-mir-337	0.0251895	-0.0685389	0.0937284
PTRH2	hsa-mir-431	0.00937525	-0.0988177	0.108193
PTRH2	hsa-mir-505	0.185752	0.209656	0.0239046
PTRH2	hsa-mir-708	0.170784	0.181476	0.0106918
PTRH2	hsa-mir-766	-0.0571325	-0.0656904	0.00855785
PYGB	hsa-mir-10b	-0.0906866	-0.121416	0.0307289
PYGB	hsa-mir-1307	0.0473417	0.109784	0.0624422
PYGB	hsa-mir-141	-0.0600689	0.0517363	0.111805
PYGB	hsa-mir-148a	-0.236635	-0.175051	0.0615841
PYGB	hsa-mir-182	0.0381384	0.134469	0.0963304
PYGB	hsa-mir-1976	-0.113888	-0.0613342	0.0525534
PYGB	hsa-mir-22	0.0298683	0.0371568	0.00728845
PYGB	hsa-mir-221	-0.0900898	0.00702482	0.0971146
PYGB	hsa-mir-31	0.11503	0.171366	0.056336
PYGB	hsa-mir-337	0.0253934	0.00154878	0.0238447
PYGB	hsa-mir-370	0.0507977	0.0691849	0.0183872
PYGB	hsa-mir-412	0.0954397	0.0765435	0.0188962
PYGB	hsa-mir-505	-0.0396598	0.0344037	0.0740635
PYGB	hsa-mir-625	-0.117287	-0.0449195	0.0723674
PYGB	hsa-mir-940	0.0168832	0.0477881	0.0309049
RAB14	hsa-mir-134	-0.127759	-0.109006	0.0187527
RAB14	hsa-mir-141	0.0478254	0.106066	0.0582406
RAB14	hsa-mir-144	0.0170724	0.109231	0.0921586
RAB14	hsa-mir-148a	0.0412086	-0.0265106	0.0677192
RAB14	hsa-mir-185	-0.0576088	-0.000443773	0.057165
RAB14	hsa-mir-200c	0.00297983	0.0137537	0.0107739
RAB14	hsa-mir-203	0.05425	0.24257	0.18832
RAB14	hsa-mir-205	0.00718479	0.0517753	0.0445905
RAB14	hsa-mir-221	0.0776762	0.257193	0.179516
RAB14	hsa-mir-25	-0.0162454	-0.0647115	0.0484662
RAB14	hsa-mir-27a	0.140623	0.197887	0.0572638
RAB14	hsa-mir-27b	0.265056	0.313657	0.0486016
RAB14	hsa-mir-29c	0.03668	0.0365688	0.000111164
RAB14	hsa-mir-31	0.0709437	0.162836	0.0918923
RAB14	hsa-mir-320a	-0.0422836	-0.0765233	0.0342398
RAB14	hsa-mir-3653	0.0492273	0.0870861	0.0378588
RAB14	hsa-mir-412	-0.0759482	-0.0818195	0.00587132
RAB14	hsa-mir-505	-0.082439	-0.0729123	0.00952665
RAB14	hsa-mir-625	0.0503389	0.0460604	0.0042785
RAB14	hsa-mir-940	-0.119597	-0.15341	0.0338128
RAB14	hsa-mir-942	0.135098	0.201627	0.0665285
RAB14	hsa-mir-944	0.0348619	0.116912	0.0820505
RGS6	hsa-mir-134	-0.0116454	-0.0118596	0.000214208
RGS6	hsa-mir-144	-0.0639428	-0.073955	0.0100122
RGS6	hsa-mir-150	-0.0615782	-0.0530059	0.00857232
RGS6	hsa-mir-182	0.113137	0.14899	0.0358536
RGS6	hsa-mir-183	0.11058	0.12349	0.0129106
RGS6	hsa-mir-185	0.0253069	0.0234334	0.00187349
RGS6	hsa-mir-1976	-0.130664	-0.141271	0.0106069
RGS6	hsa-mir-203	-0.138982	-0.144851	0.00586868
RGS6	hsa-mir-205	-0.0699529	-0.0492883	0.0206646
RGS6	hsa-mir-22	0.0166538	0.0244986	0.0078448
RGS6	hsa-mir-221	-0.0743437	-0.105558	0.0312139
RGS6	hsa-mir-27a	-0.0771937	-0.0772914	9.76468e-05
RGS6	hsa-mir-27b	-0.00542801	-0.0243081	0.0188801
RGS6	hsa-mir-29c	0.111978	0.0619507	0.0500271
RGS6	hsa-mir-30d	0.104098	0.09094	0.0131582
RGS6	hsa-mir-337	0.0459069	0.0145308	0.0313761
RGS6	hsa-mir-370	0.0366516	0.0283671	0.00828454
RGS6	hsa-mir-3934	-0.0101402	0.00789003	0.0180302
RGS6	hsa-mir-496	0.0339108	0.0267185	0.00719228
RGS6	hsa-mir-584	-0.11312	-0.0980423	0.0150775
RGS6	hsa-mir-589	0.00784674	0.0754154	0.0675687
RGS6	hsa-mir-625	0.00251296	0.0381687	0.0356557
RGS6	hsa-mir-651	0.139544	0.0863334	0.053211
RGS6	hsa-mir-708	0.0920009	0.109638	0.0176371
RGS6	hsa-mir-744	0.0031485	0.02409	0.0209415
RGS6	hsa-mir-766	-0.144032	-0.159836	0.015804
RGS6	hsa-mir-940	0.0131584	-0.00550645	0.0186649
RGS6	hsa-mir-99a	0.0181241	-0.00970046	0.0278246
RNF144B	hsa-let-7i	-0.0970933	-0.00677668	0.0903166
RNF144B	hsa-mir-10b	-0.0788026	0.0586079	0.13741
RNF144B	hsa-mir-141	-0.109019	-0.0595471	0.0494716
RNF144B	hsa-mir-150	0.0411802	0.082829	0.0416488
RNF144B	hsa-mir-15b	-0.0724337	-0.0878415	0.0154078
RNF144B	hsa-mir-182	-0.124247	-0.0901807	0.0340661
RNF144B	hsa-mir-185	-0.0477093	0.0436491	0.0913584
RNF144B	hsa-mir-186	-0.0702961	0.128352	0.198648
RNF144B	hsa-mir-193b	0.125095	0.238503	0.113408
RNF144B	hsa-mir-203	0.234748	0.320097	0.0853492
RNF144B	hsa-mir-221	-0.0192839	0.11789	0.137173
RNF144B	hsa-mir-25	-0.130497	-0.12585	0.0046472
RNF144B	hsa-mir-29c	0.0163555	0.0680806	0.0517251
RNF144B	hsa-mir-31	0.08058	0.103638	0.0230575
RNF144B	hsa-mir-3653	-0.0621218	-0.0113949	0.0507269
RNF144B	hsa-mir-370	-0.177669	-0.0743927	0.103276
RNF144B	hsa-mir-378	0.046912	0.12274	0.0758283
RNF144B	hsa-mir-3934	-0.0201503	0.038329	0.0584793
RNF144B	hsa-mir-410	-0.134334	-0.00685653	0.127478
RNF144B	hsa-mir-412	-0.147214	-0.0522497	0.0949642
RNF144B	hsa-mir-505	-0.0985499	-0.0207131	0.0778368
RNF144B	hsa-mir-651	-0.137131	-0.094019	0.0431115
RNF144B	hsa-mir-766	0.0487709	0.111986	0.063215
RNF144B	hsa-mir-940	-0.0918884	-0.0713839	0.0205045
RNF144B	hsa-mir-942	-0.0118669	0.0710495	0.0829164
RNF144B	hsa-mir-944	-0.118406	0.0095507	0.127957
RRM2	hsa-let-7c	-0.00602609	-0.189368	0.183342
RRM2	hsa-mir-106b	0.286697	0.305808	0.0191104
RRM2	hsa-mir-134	0.0254751	-0.152468	0.177943
RRM2	hsa-mir-141	0.134078	0.132823	0.00125534
RRM2	hsa-mir-143	-0.0343668	-0.152244	0.117878
RRM2	hsa-mir-150	0.13642	0.0999774	0.0364428
RRM2	hsa-mir-17	0.168563	0.194855	0.0262921
RRM2	hsa-mir-203	-0.156393	-0.087553	0.0688398
RRM2	hsa-mir-30a	-0.0757427	-0.237353	0.16161
RRM2	hsa-mir-30b	0.024497	-0.112437	0.136934
RRM2	hsa-mir-30d	-0.00765877	-0.160511	0.152853
RRM2	hsa-mir-31	0.0964006	0.193003	0.0966025
RRM2	hsa-mir-337	-0.121937	-0.299485	0.177549
RRM2	hsa-mir-3653	0.0655665	0.109581	0.0440149
RRM2	hsa-mir-3934	0.287974	0.301116	0.0131421
RRM2	hsa-mir-412	0.00056838	-0.118286	0.118854
RRM2	hsa-mir-495	-0.0165982	-0.216399	0.199801
RRM2	hsa-mir-766	0.197181	0.179776	0.0174055
RRM2	hsa-mir-93	0.174918	0.202177	0.0272599
RRM2	hsa-mir-942	0.448481	0.480002	0.0315212
RTKN2	hsa-let-7i	0.018939	-0.0578032	0.0767422
RTKN2	hsa-mir-141	0.269878	0.251342	0.0185354
RTKN2	hsa-mir-144	-0.0418685	-0.0249819	0.0168866
RTKN2	hsa-mir-150	0.292751	0.238386	0.0543649
RTKN2	hsa-mir-155	0.229006	0.0858494	0.143157
RTKN2	hsa-mir-185	-0.0311661	-0.036147	0.00498084
RTKN2	hsa-mir-186	0.0238235	-0.0318845	0.055708
RTKN2	hsa-mir-18a	-0.0264053	-0.0843914	0.0579861
RTKN2	hsa-mir-203	-0.130356	-0.0305109	0.0998455
RTKN2	hsa-mir-221	0.0417294	0.0575344	0.015805
RTKN2	hsa-mir-222	0.0338762	0.0678895	0.0340133
RTKN2	hsa-mir-25	0.276406	0.230738	0.0456678
RTKN2	hsa-mir-31	-0.20946	-0.221645	0.0121853
RTKN2	hsa-mir-363	0.217486	0.320804	0.103318
RTKN2	hsa-mir-3653	0.122018	0.197107	0.0750888
RTKN2	hsa-mir-370	-0.087494	-0.140285	0.0527915
RTKN2	hsa-mir-410	-0.0777585	-0.0951583	0.0173998
RTKN2	hsa-mir-495	-0.0934707	-0.162465	0.0689941
RTKN2	hsa-mir-505	0.0841164	-0.0657472	0.149864
RTKN2	hsa-mir-584	-0.2145	-0.198795	0.0157051
RTKN2	hsa-mir-651	0.130375	0.0683875	0.0619872
RTKN2	hsa-mir-708	0.0717048	0.0116128	0.060092
RTKN2	hsa-mir-942	0.261848	0.225239	0.0366091
RTKN2	hsa-mir-944	-0.127499	-0.0918237	0.0356756
RTKN2	hsa-mir-96	0.0665691	-0.0297154	0.0962844
RUNX1	hsa-mir-141	-0.106148	-0.133317	0.0271682
RUNX1	hsa-mir-143	0.298518	0.250585	0.0479329
RUNX1	hsa-mir-144	-0.029287	-0.0124288	0.0168582
RUNX1	hsa-mir-15a	-0.187647	-0.218228	0.0305815
RUNX1	hsa-mir-15b	-0.0962891	-0.129735	0.0334456
RUNX1	hsa-mir-17	-0.226247	-0.287694	0.0614476
RUNX1	hsa-mir-182	-0.0878893	-0.0659119	0.0219774
RUNX1	hsa-mir-185	0.0304013	0.00804211	0.0223592
RUNX1	hsa-mir-186	-0.121523	-0.117357	0.00416574
RUNX1	hsa-mir-18a	-0.284759	-0.307221	0.022462
RUNX1	hsa-mir-193b	-0.257293	-0.198306	0.0589869
RUNX1	hsa-mir-1976	-0.127122	-0.0428527	0.084269
RUNX1	hsa-mir-200b	-0.0747717	-0.046773	0.0279987
RUNX1	hsa-mir-200c	0.0198916	-0.00608552	0.0259771
RUNX1	hsa-mir-203	-0.40925	-0.359042	0.0502076
RUNX1	hsa-mir-205	-0.3006	-0.288095	0.0125057
RUNX1	hsa-mir-22	0.159988	0.117587	0.0424012
RUNX1	hsa-mir-2355	-0.180777	-0.122159	0.0586177
RUNX1	hsa-mir-23b	0.0526869	-0.00259176	0.0552787
RUNX1	hsa-mir-30a	0.16292	0.126851	0.0360689
RUNX1	hsa-mir-30b	-0.140358	-0.140193	0.000165129
RUNX1	hsa-mir-30d	0.0405266	0.0184841	0.0220425
RUNX1	hsa-mir-320a	-0.0997235	-0.0289047	0.0708188
RUNX1	hsa-mir-363	-0.0817154	-0.0305564	0.051159
RUNX1	hsa-mir-3653	-0.0124479	-0.0832683	0.0708205
RUNX1	hsa-mir-370	0.219705	0.334241	0.114536
RUNX1	hsa-mir-410	0.205108	0.157886	0.0472212
RUNX1	hsa-mir-429	-0.125013	-0.105791	0.0192229
RUNX1	hsa-mir-495	0.0337941	0.102857	0.0690628
RUNX1	hsa-mir-505	-0.122378	-0.109256	0.0131218
RUNX1	hsa-mir-584	-0.195647	-0.131443	0.0642038
RUNX1	hsa-mir-625	-0.0293071	0.0699458	0.0992529
RUNX1	hsa-mir-744	0.0137967	0.0216434	0.0078467
RUNX1	hsa-mir-766	-0.0311126	-0.0235625	0.00755009
RUNX1	hsa-mir-93	-0.141478	-0.170685	0.0292078
RUNX1	hsa-mir-940	0.0259827	0.035555	0.00957227
RUNX1	hsa-mir-942	-0.181787	-0.19519	0.0134025
RUNX1	hsa-mir-944	-0.174518	-0.135346	0.0391724
RUNX1	hsa-mir-95	-0.0493505	-0.105556	0.0562057
RUNX1	hsa-mir-96	-0.130639	-0.0991754	0.0314638
SARM1	hsa-mir-10a	0.280038	0.205038	0.0750003
SARM1	hsa-mir-10b	0.258951	-0.0329238	0.291875
SARM1	hsa-mir-134	0.0488954	0.111852	0.0629568
SARM1	hsa-mir-141	0.097909	0.00101905	0.09689
SARM1	hsa-mir-143	0.0860398	0.214417	0.128377
SARM1	hsa-mir-150	0.0606289	0.0012077	0.0594212
SARM1	hsa-mir-182	0.154749	0.0904967	0.0642522
SARM1	hsa-mir-183	0.186822	0.0144306	0.172391
SARM1	hsa-mir-185	-0.00607965	-0.12101	0.11493
SARM1	hsa-mir-193b	-0.297317	-0.346221	0.0489042
SARM1	hsa-mir-1976	-0.123751	-0.208145	0.0843943
SARM1	hsa-mir-200c	0.112765	0.0476782	0.0650869
SARM1	hsa-mir-205	-0.163942	-0.299439	0.135497
SARM1	hsa-mir-22	-0.108842	-0.153239	0.0443971
SARM1	hsa-mir-2355	-0.248155	-0.344085	0.0959306
SARM1	hsa-mir-31	-0.285973	-0.329347	0.043374
SARM1	hsa-mir-337	0.113832	0.173183	0.0593509
SARM1	hsa-mir-3653	0.0451304	-0.0147562	0.0598867
SARM1	hsa-mir-370	0.208809	0.163294	0.0455151
SARM1	hsa-mir-378	0.0734824	0.102207	0.028725
SARM1	hsa-mir-3934	-0.0383935	-0.146414	0.10802
SARM1	hsa-mir-412	0.0240067	0.0592785	0.0352718
SARM1	hsa-mir-429	0.0326143	0.00565022	0.0269641
SARM1	hsa-mir-431	0.121063	0.0927661	0.0282971
SARM1	hsa-mir-495	0.0897776	0.231211	0.141434
SARM1	hsa-mir-505	0.139008	-0.0897502	0.228758
SARM1	hsa-mir-589	-0.00171002	-0.071432	0.069722
SARM1	hsa-mir-625	0.117378	0.11747	9.25329e-05
SARM1	hsa-mir-708	0.102156	-0.0691007	0.171257
SARM1	hsa-mir-744	0.0914918	-0.0074552	0.098947
SARM1	hsa-mir-766	0.0373458	-0.0766325	0.113978
SARM1	hsa-mir-93	0.13844	0.00106975	0.13737
SARM1	hsa-mir-940	0.117392	-0.0230986	0.14049
SARM1	hsa-mir-942	-0.0678823	-0.17043	0.102548
SCAND2	hsa-mir-1976	0.0401756	-0.00536131	0.0455369
SCAND2	hsa-mir-205	0.0888458	0.10474	0.0158942
SCAND2	hsa-mir-221	-0.0679525	-0.139126	0.0711736
SCAND2	hsa-mir-222	-0.0641034	-0.0591767	0.00492667
SCAND2	hsa-mir-23b	0.112367	-0.024971	0.137338
SCAND2	hsa-mir-378c	0.0657814	0.0223266	0.0434548
SCAND2	hsa-mir-744	-0.0599436	-0.146426	0.0864821
SCAND2	hsa-mir-940	0.0378375	-0.105975	0.143813
SCAND2	hsa-mir-942	0.125592	0.0762627	0.0493292
SHANK2	hsa-mir-106b	-0.00816828	-0.00988624	0.00171796
SHANK2	hsa-mir-10b	-0.114711	-0.142416	0.0277052
SHANK2	hsa-mir-1296	-0.0556109	0.0147621	0.070373
SHANK2	hsa-mir-134	0.0759931	0.125463	0.0494703
SHANK2	hsa-mir-144	0.0251451	0.00523307	0.019912
SHANK2	hsa-mir-150	-0.11316	-0.111685	0.00147475
SHANK2	hsa-mir-155	-0.159481	-0.12542	0.0340605
SHANK2	hsa-mir-15a	-0.166858	-0.116501	0.0503569
SHANK2	hsa-mir-15b	-0.102175	-0.0139781	0.0881973
SHANK2	hsa-mir-17	-0.146781	-0.122542	0.0242385
SHANK2	hsa-mir-182	-0.108408	-0.0590541	0.0493544
SHANK2	hsa-mir-185	0.0681702	0.122857	0.0546872
SHANK2	hsa-mir-186	-0.0718836	0.0412078	0.113091
SHANK2	hsa-mir-18a	-0.100889	-0.070805	0.0300837
SHANK2	hsa-mir-193b	0.116643	0.143171	0.0265279
SHANK2	hsa-mir-203	0.016401	-0.00655789	0.0229589
SHANK2	hsa-mir-205	-0.0179679	0.0458993	0.0638672
SHANK2	hsa-mir-22	0.0759931	0.138384	0.0623913
SHANK2	hsa-mir-221	-0.114559	-0.0831503	0.0314089
SHANK2	hsa-mir-222	-0.115101	-0.0891086	0.0259924
SHANK2	hsa-mir-2355	0.0814417	0.194238	0.112796
SHANK2	hsa-mir-337	0.0452324	0.0517221	0.00648964
SHANK2	hsa-mir-363	-0.07762	-0.0946131	0.0169931
SHANK2	hsa-mir-3653	-0.108213	-0.128236	0.0200228
SHANK2	hsa-mir-370	0.0842078	0.105805	0.0215975
SHANK2	hsa-mir-378	-0.109432	-0.121176	0.0117448
SHANK2	hsa-mir-378c	-0.0975925	-0.0714544	0.0261381
SHANK2	hsa-mir-3934	0.0237649	0.0968667	0.0731018
SHANK2	hsa-mir-410	0.123496	0.128184	0.00468812
SHANK2	hsa-mir-412	0.0628661	0.0711677	0.00830157
SHANK2	hsa-mir-431	0.097324	0.116077	0.0187535
SHANK2	hsa-mir-454	-0.0896958	-0.101789	0.0120935
SHANK2	hsa-mir-495	0.0619234	0.0391582	0.0227652
SHANK2	hsa-mir-505	-0.122463	-0.100308	0.0221546
SHANK2	hsa-mir-584	0.0541598	0.123496	0.0693362
SHANK2	hsa-mir-625	-0.102402	-0.0355095	0.0668928
SHANK2	hsa-mir-651	-0.101533	-0.0654851	0.0360474
SHANK2	hsa-mir-744	0.0950226	0.180992	0.0859693
SHANK2	hsa-mir-93	-0.103291	-0.0667715	0.0365194
SHANK2	hsa-mir-942	-0.111558	-0.0560818	0.055476
SHANK2	hsa-mir-944	-0.00983935	0.0503634	0.0602027
SHANK2	hsa-mir-95	0.0439955	0.0582114	0.0142159
SHANK2	hsa-mir-96	-0.112081	-0.0375975	0.0744832
SKAP1	hsa-mir-106b	0.10715	0.0724426	0.0347076
SKAP1	hsa-mir-150	0.420165	0.519069	0.0989044
SKAP1	hsa-mir-185	-0.0469666	-0.110712	0.0637455
SKAP1	hsa-mir-187	-0.144343	-0.1313	0.0130432
SKAP1	hsa-mir-1976	0.220734	0.263712	0.0429785
SKAP1	hsa-mir-203	-0.213318	-0.199905	0.0134136
SKAP1	hsa-mir-31	-0.203356	-0.203047	0.000308324
SKAP1	hsa-mir-320a	0.307642	0.21718	0.0904619
SKAP1	hsa-mir-431	-0.0849336	-0.0949254	0.00999185
SKAP1	hsa-mir-940	0.0189975	-0.0761572	0.0951546
SKAP1	hsa-mir-942	0.302534	0.211419	0.0911146
SLC25A23	hsa-let-7c	0.343866	0.582024	0.238159
SLC25A23	hsa-mir-106b	0.247864	0.0938225	0.154041
SLC25A23	hsa-mir-134	-0.207518	-0.0705188	0.136999
SLC25A23	hsa-mir-143	-0.0722987	0.26167	0.333969
SLC25A23	hsa-mir-148a	0.30804	0.255726	0.052314
SLC25A23	hsa-mir-17	0.0988308	-0.0467636	0.145594
SLC25A23	hsa-mir-193b	-0.311242	-0.380545	0.0693023
SLC25A23	hsa-mir-1976	0.119031	-0.0556537	0.174684
SLC25A23	hsa-mir-203	-0.0854221	-0.0262902	0.0591319
SLC25A23	hsa-mir-205	0.160605	-0.0692199	0.229825
SLC25A23	hsa-mir-299	-0.21589	0.131377	0.347267
SLC25A23	hsa-mir-31	-0.277765	-0.344386	0.0666213
SLC25A23	hsa-mir-505	0.114915	-0.125161	0.240076
SLC25A23	hsa-mir-584	-0.28546	-0.277126	0.00833359
SLC25A23	hsa-mir-598	0.285669	0.335053	0.0493837
SLC25A23	hsa-mir-625	0.156735	0.059168	0.0975673
SLC25A23	hsa-mir-651	0.156744	0.00731006	0.149434
SLC25A23	hsa-mir-766	0.146189	-0.0966713	0.24286
SLC25A23	hsa-mir-93	0.233368	-0.0427667	0.276135
SLC25A23	hsa-mir-940	0.148538	-0.0157946	0.164333
SLC44A2	hsa-mir-134	-0.191477	-0.115018	0.076459
SLC44A2	hsa-mir-155	0.0602852	0.0480099	0.0122753
SLC44A2	hsa-mir-182	0.0864686	0.0491953	0.0372733
SLC44A2	hsa-mir-183	0.0223553	-0.0160736	0.038429
SLC44A2	hsa-mir-186	-0.0717669	-0.0619657	0.00980121
SLC44A2	hsa-mir-25	0.177852	0.0902077	0.0876439
SLC44A2	hsa-mir-3653	0.0140131	0.0727922	0.0587791
SLC44A2	hsa-mir-3934	0.000462532	-0.053653	0.0541155
SLC44A2	hsa-mir-625	0.0163262	0.0537783	0.0374521
SLC44A2	hsa-mir-766	0.102137	0.00971753	0.0924196
SLC44A2	hsa-mir-940	-0.00920156	-0.0535948	0.0443933
SLC44A2	hsa-mir-96	0.0456057	-0.0626524	0.108258
SLC45A1	hsa-mir-133b	0.0476764	0.0851753	0.0374989
SLC45A1	hsa-mir-187	-0.112844	-0.164163	0.0513194
SLC45A1	hsa-mir-196b	0.170322	0.0471254	0.123197
SLC45A1	hsa-mir-766	0.10309	-0.0329675	0.136058
SLC45A1	hsa-mir-940	0.0331027	-0.0823818	0.115485
SMTN	hsa-mir-10a	-0.126948	-0.13866	0.0117127
SMTN	hsa-mir-185	0.0656466	0.157355	0.0917082
SMTN	hsa-mir-299	0.190293	0.104418	0.0858755
SMTN	hsa-mir-412	0.0130403	-0.00308868	0.016129
SMTN	hsa-mir-589	-0.0876342	0.0269983	0.114632
SMTN	hsa-mir-93	-0.200985	-0.0540134	0.146971
SMTN	hsa-mir-940	-0.112608	0.00582849	0.118436
SOX21	hsa-mir-1296	0.214269	0.149607	0.0646625
SOX21	hsa-mir-183	0.278508	0.263228	0.0152803
SOX21	hsa-mir-185	0.0170885	-0.0453265	0.062415
SOX21	hsa-mir-1976	-0.0895696	-0.170964	0.081394
SOX21	hsa-mir-203	-0.0266368	0.0139629	0.0405997
SOX21	hsa-mir-23b	0.214391	0.222956	0.00856496
SOX21	hsa-mir-25	0.270589	0.217509	0.0530807
SOX21	hsa-mir-30b	0.250148	0.103549	0.146599
SOX21	hsa-mir-370	-0.0998963	-0.126529	0.0266329
SOX21	hsa-mir-410	-0.0738624	-0.0863814	0.012519
SOX21	hsa-mir-454	0.018324	-0.112821	0.131145
SOX21	hsa-mir-651	0.174519	0.122727	0.0517914
SOX21	hsa-mir-937	-0.127405	-0.184619	0.0572133
SOX21	hsa-mir-96	0.291806	0.263129	0.0286764
SOX6	hsa-mir-10b	0.0130446	0.0776796	0.064635
SOX6	hsa-mir-141	0.0683902	0.0240184	0.0443718
SOX6	hsa-mir-143	0.0480151	0.0997246	0.0517095
SOX6	hsa-mir-144	-0.0209878	0.0446382	0.065626
SOX6	hsa-mir-150	0.0715816	0.0750367	0.00345515
SOX6	hsa-mir-155	-0.00804353	-0.0524583	0.0444147
SOX6	hsa-mir-182	0.0329541	0.019899	0.0130551
SOX6	hsa-mir-183	0.0603543	0.0264185	0.0339358
SOX6	hsa-mir-185	-0.0183011	-0.0439675	0.0256664
SOX6	hsa-mir-186	-0.148363	-0.190123	0.04176
SOX6	hsa-mir-1976	-0.0147516	-0.0744509	0.0596994
SOX6	hsa-mir-200c	0.173658	0.0715881	0.10207
SOX6	hsa-mir-203	-0.0914914	-0.0151107	0.0763808
SOX6	hsa-mir-22	0.0784429	0.141346	0.0629033
SOX6	hsa-mir-221	0.0435495	-0.00300561	0.0465551
SOX6	hsa-mir-31	-0.197969	-0.226596	0.0286263
SOX6	hsa-mir-363	0.0188983	0.122877	0.103978
SOX6	hsa-mir-3653	-0.0259913	-0.0130417	0.0129496
SOX6	hsa-mir-378	0.186779	0.243878	0.0570986
SOX6	hsa-mir-410	0.0326449	0.0922033	0.0595585
SOX6	hsa-mir-412	-0.0643482	-0.0532975	0.0110507
SOX6	hsa-mir-495	-0.0736659	-0.00146333	0.0722025
SOX6	hsa-mir-505	-0.0567561	-0.100661	0.0439045
SOX6	hsa-mir-589	-0.0652356	-0.127178	0.0619426
SOX6	hsa-mir-625	-0.000686193	-0.00724356	0.00655737
SOX6	hsa-mir-766	0.00150019	-0.100301	0.101801
SOX6	hsa-mir-93	0.0869141	0.0113116	0.0756025
SOX6	hsa-mir-940	0.0422361	-0.0798642	0.1221
SOX6	hsa-mir-944	-0.0165813	0.00077994	0.0173612
SOX6	hsa-mir-96	0.0167243	0.0276933	0.010969
SP4	hsa-mir-10b	-0.0944923	-0.167242	0.0727493
SP4	hsa-mir-141	0.167052	0.0440612	0.12299
SP4	hsa-mir-143	0.183861	0.231897	0.0480358
SP4	hsa-mir-144	0.00384472	-0.0057553	0.00960002
SP4	hsa-mir-17	0.0160265	-0.0858048	0.101831
SP4	hsa-mir-186	-0.00234945	-0.128414	0.126064
SP4	hsa-mir-200c	0.220406	0.0407072	0.179699
SP4	hsa-mir-203	-0.281302	-0.269519	0.0117829
SP4	hsa-mir-205	-0.0952077	-0.193978	0.0987706
SP4	hsa-mir-25	0.234999	0.156875	0.0781245
SP4	hsa-mir-299	-0.0791021	-0.0101446	0.0689575
SP4	hsa-mir-30a	0.150188	0.102772	0.0474155
SP4	hsa-mir-30b	-0.0464562	-0.0946296	0.0481734
SP4	hsa-mir-30d	0.269724	0.203627	0.0660971
SP4	hsa-mir-31	-0.259055	-0.268058	0.00900335
SP4	hsa-mir-337	0.0167141	-0.0188955	0.0356096
SP4	hsa-mir-363	0.127909	0.27393	0.146021
SP4	hsa-mir-3653	0.0994028	0.0140982	0.0853046
SP4	hsa-mir-410	0.107233	0.107161	7.18898e-05
SP4	hsa-mir-495	-0.0285409	-0.060346	0.0318051
SP4	hsa-mir-505	0.045982	-0.0307549	0.0767369
SP4	hsa-mir-766	0.199151	0.120942	0.078209
SP4	hsa-mir-944	-0.0863943	-0.103718	0.0173235
SPRED2	hsa-mir-141	0.0157144	-0.0437288	0.0594432
SPRED2	hsa-mir-150	-0.143638	-0.192304	0.0486661
SPRED2	hsa-mir-15b	0.0125638	0.0186152	0.00605135
SPRED2	hsa-mir-183	0.143934	0.201303	0.0573684
SPRED2	hsa-mir-185	0.177956	0.171178	0.00677827
SPRED2	hsa-mir-186	-0.141067	-0.193895	0.0528281
SPRED2	hsa-mir-1976	-0.103341	-0.144756	0.041415
SPRED2	hsa-mir-203	-0.193222	-0.13115	0.0620718
SPRED2	hsa-mir-205	-0.106795	-0.128842	0.0220473
SPRED2	hsa-mir-221	0.0317335	0.00455578	0.0271777
SPRED2	hsa-mir-27a	0.012641	0.0188277	0.00618668
SPRED2	hsa-mir-27b	0.0518792	0.0142322	0.037647
SPRED2	hsa-mir-31	-0.175793	-0.154755	0.0210374
SPRED2	hsa-mir-337	0.0659113	0.0406127	0.0252985
SPRED2	hsa-mir-3653	-0.0509283	-0.118273	0.0673451
SPRED2	hsa-mir-370	0.116615	0.169383	0.0527675
SPRED2	hsa-mir-378	0.180412	0.064373	0.116039
SPRED2	hsa-mir-412	0.0670651	0.0443249	0.0227401
SPRED2	hsa-mir-431	0.0872152	0.0949166	0.00770137
SPRED2	hsa-mir-505	-0.0352638	-0.0230802	0.0121836
SPRED2	hsa-mir-584	-0.0192183	0.0407862	0.0600045
SPRED2	hsa-mir-625	-0.103467	-0.130597	0.0271301
SPRED2	hsa-mir-651	0.0572173	-0.0144692	0.0716866
SPRED2	hsa-mir-766	-0.0558594	-0.107078	0.0512185
SRPX2	hsa-mir-133b	0.0784438	0.0293001	0.0491437
SRPX2	hsa-mir-150	-0.146306	-0.184578	0.0382718
SRPX2	hsa-mir-185	-0.0295141	0.014941	0.0444551
SRPX2	hsa-mir-200c	-0.158405	-0.0755976	0.0828078
SRPX2	hsa-mir-337	0.187657	0.183135	0.00452113
SRPX2	hsa-mir-363	-0.118192	-0.141382	0.0231903
SRPX2	hsa-mir-651	-0.128193	-0.0861447	0.0420483
SRPX2	hsa-mir-708	-0.0323313	-0.0533244	0.0209931
SRPX2	hsa-mir-940	-0.0581193	-0.0544428	0.00367653
SRPX2	hsa-mir-944	-0.121576	-0.111703	0.00987358
STRBP	hsa-let-7c	0.119374	0.22031	0.100937
STRBP	hsa-let-7i	0.0129459	-0.105921	0.118867
STRBP	hsa-mir-106b	0.27389	0.181493	0.0923977
STRBP	hsa-mir-1296	0.156683	0.0393839	0.117299
STRBP	hsa-mir-134	-0.11242	-0.14273	0.0303098
STRBP	hsa-mir-141	0.297706	0.301649	0.00394279
STRBP	hsa-mir-17	0.150124	0.0676497	0.0824748
STRBP	hsa-mir-186	-0.063479	-0.175517	0.112037
STRBP	hsa-mir-18a	0.0498057	-0.0450213	0.094827
STRBP	hsa-mir-1976	-0.123261	-0.242853	0.119592
STRBP	hsa-mir-200c	0.294662	0.265236	0.0294259
STRBP	hsa-mir-203	-0.0873287	-0.0164703	0.0708584
STRBP	hsa-mir-205	-0.0396546	-0.0943023	0.0546477
STRBP	hsa-mir-22	-0.186725	-0.222096	0.0353708
STRBP	hsa-mir-27a	-0.0448978	-0.0883227	0.0434249
STRBP	hsa-mir-320a	0.0369203	-0.0578819	0.0948022
STRBP	hsa-mir-337	-0.0609091	-0.0775723	0.0166632
STRBP	hsa-mir-3934	0.150138	0.0677623	0.082376
STRBP	hsa-mir-410	-0.0652876	-0.0644873	0.000800294
STRBP	hsa-mir-412	-0.00496079	-0.0223332	0.0173724
STRBP	hsa-mir-431	-0.116164	-0.161678	0.045514
STRBP	hsa-mir-454	0.023595	-0.0881745	0.11177
STRBP	hsa-mir-495	-0.100346	-0.11162	0.0112741
STRBP	hsa-mir-93	0.25064	0.128148	0.122492
STRBP	hsa-mir-940	0.224835	0.0928099	0.132025
STRBP	hsa-mir-942	0.140275	0.06627	0.0740047
STRBP	hsa-mir-96	0.277399	0.305247	0.0278487
TBC1D13	hsa-let-7i	0.0648451	-0.0183861	0.0832312
TBC1D13	hsa-mir-150	-0.00100925	-0.0281613	0.027152
TBC1D13	hsa-mir-15a	0.0990108	0.0609967	0.0380141
TBC1D13	hsa-mir-15b	0.11328	0.0730897	0.0401902
TBC1D13	hsa-mir-183	-0.0723544	-0.136943	0.0645888
TBC1D13	hsa-mir-185	0.0809876	0.0396142	0.0413734
TBC1D13	hsa-mir-1976	-0.0306079	-0.0185379	0.01207
TBC1D13	hsa-mir-205	-0.0098504	0.000746519	0.0105969
TBC1D13	hsa-mir-22	0.0883637	0.0282196	0.060144
TBC1D13	hsa-mir-31	0.0507157	0.1056	0.0548839
TBC1D13	hsa-mir-370	0.163162	0.0090759	0.154087
TBC1D13	hsa-mir-429	-0.0367107	-0.0305542	0.00615647
TBC1D13	hsa-mir-589	0.0527538	0.065644	0.0128902
TBC1D13	hsa-mir-625	0.0403879	0.0538502	0.0134622
TBC1D13	hsa-mir-708	0.067329	-0.0176278	0.0849568
TBC1D13	hsa-mir-766	0.00924543	-0.0486141	0.0578595
TBC1D13	hsa-mir-940	-0.0937696	-0.14844	0.0546708
TBC1D13	hsa-mir-942	0.0409913	0.043759	0.00276769
TBC1D15	hsa-mir-106b	0.110892	0.0842332	0.0266587
TBC1D15	hsa-mir-10b	-0.0627804	-0.0623841	0.000396223
TBC1D15	hsa-mir-1307	-0.0540376	-0.0981327	0.0440951
TBC1D15	hsa-mir-141	0.168344	0.156572	0.0117724
TBC1D15	hsa-mir-143	-0.00792125	0.0383834	0.0463047
TBC1D15	hsa-mir-150	0.112697	0.0734271	0.0392702
TBC1D15	hsa-mir-155	0.059143	-0.0223653	0.0815083
TBC1D15	hsa-mir-17	0.0342263	-0.0572405	0.0914668
TBC1D15	hsa-mir-182	0.0195888	-0.00422898	0.0238178
TBC1D15	hsa-mir-183	-0.0266788	-0.0674697	0.0407909
TBC1D15	hsa-mir-186	0.00523646	-0.00115068	0.00638714
TBC1D15	hsa-mir-193b	-0.160597	-0.138576	0.0220204
TBC1D15	hsa-mir-1976	0.0196229	-0.0259172	0.0455401
TBC1D15	hsa-mir-200b	0.0806284	0.0504234	0.0302049
TBC1D15	hsa-mir-200c	0.0926305	0.0564538	0.0361766
TBC1D15	hsa-mir-203	-0.170406	-0.112874	0.0575314
TBC1D15	hsa-mir-31	-0.155409	-0.13282	0.0225884
TBC1D15	hsa-mir-3653	0.118432	0.107815	0.0106172
TBC1D15	hsa-mir-378	0.0762885	0.06404	0.0122485
TBC1D15	hsa-mir-410	0.0107396	0.0418753	0.0311357
TBC1D15	hsa-mir-412	0.0124783	0.00441456	0.00806373
TBC1D15	hsa-mir-429	0.0202647	-0.00450345	0.0247682
TBC1D15	hsa-mir-495	-0.00356159	0.0163121	0.0198737
TBC1D15	hsa-mir-496	0.0393577	0.0581568	0.0187992
TBC1D15	hsa-mir-584	-0.184327	-0.139348	0.0449793
TBC1D15	hsa-mir-625	0.113581	0.0492389	0.0643419
TBC1D15	hsa-mir-766	0.0514358	-0.0111556	0.0625914
TBC1D15	hsa-mir-93	0.0965908	0.0277619	0.0688289
TBC1D15	hsa-mir-944	-0.0754115	-0.0655157	0.00989575
THOC3	hsa-mir-186	-0.0151002	-0.0425156	0.0274154
THOC3	hsa-mir-203	-0.13584	-0.047053	0.0887875
THOC3	hsa-mir-495	-0.0911196	-0.189648	0.0985285
THOC3	hsa-mir-944	0.0608199	0.0848768	0.0240569
TMEM140	hsa-mir-143	0.220314	0.226885	0.00657144
TMEM140	hsa-mir-15a	-0.212738	-0.106279	0.106459
TMEM140	hsa-mir-15b	-0.092272	-0.0650319	0.0272401
TMEM140	hsa-mir-182	-0.228191	-0.166887	0.0613041
TMEM140	hsa-mir-185	0.0014407	0.125338	0.123898
TMEM140	hsa-mir-193b	-0.178689	-0.0683785	0.110311
TMEM140	hsa-mir-1976	0.111886	0.190988	0.0791018
TMEM140	hsa-mir-22	0.18539	0.237629	0.0522388
TMEM140	hsa-mir-221	0.109798	0.18507	0.0752726
TMEM140	hsa-mir-3653	-0.0838003	-0.0698405	0.0139599
TMEM140	hsa-mir-412	-0.0667566	-0.0564195	0.0103371
TMEM140	hsa-mir-766	0.0832019	0.157768	0.0745656
TMEM140	hsa-mir-93	-0.339775	-0.286865	0.0529095
TMEM140	hsa-mir-96	-0.280538	-0.233914	0.0466242
TRIM34	hsa-mir-133b	0.138659	0.0795356	0.0591235
TRIM34	hsa-mir-148a	-0.134653	-0.0978971	0.0367555
TRIM34	hsa-mir-17	-0.11563	-0.0485576	0.067072
TRIM34	hsa-mir-186	-0.0107249	0.112228	0.122953
TRIM34	hsa-mir-200c	-0.220744	-0.127729	0.093015
TRIM34	hsa-mir-378	-0.206718	-0.185203	0.0215151
TRIM34	hsa-mir-412	0.0293579	0.0185282	0.0108297
TRIM34	hsa-mir-651	-0.196602	-0.151992	0.0446098
TRIM4	hsa-mir-10b	-0.061532	-0.0704677	0.00893572
TRIM4	hsa-mir-141	-0.0166959	0.010451	0.0271469
TRIM4	hsa-mir-144	0.153977	0.0241537	0.129824
TRIM4	hsa-mir-15b	0.000230798	0.00514023	0.00490943
TRIM4	hsa-mir-185	0.116109	0.084867	0.0312417
TRIM4	hsa-mir-186	-0.0558731	-0.0641407	0.00826765
TRIM4	hsa-mir-1976	-0.00503687	-0.0201136	0.0150767
TRIM4	hsa-mir-200c	-0.00155878	0.036425	0.0379838
TRIM4	hsa-mir-203	-0.123784	-0.0559668	0.0678173
TRIM4	hsa-mir-23b	0.112843	0.133393	0.02055
TRIM4	hsa-mir-31	-0.150595	-0.0962087	0.0543864
TRIM4	hsa-mir-378	0.0822814	0.00787494	0.0744064
TRIM4	hsa-mir-410	0.0241559	0.0396104	0.0154545
TRIM4	hsa-mir-429	-0.00992117	-0.00502036	0.00490081
TRIM4	hsa-mir-495	-0.00807073	0.0149329	0.0230036
TRIM4	hsa-mir-505	0.0128426	-0.0350351	0.0478777
TRIM4	hsa-mir-584	-0.0820887	-0.0231012	0.0589875
TRIM4	hsa-mir-625	-0.0655089	-0.0679851	0.00247618
TRIM4	hsa-mir-766	0.0193359	-0.0355614	0.0548973
TRIM4	hsa-mir-940	0.0577027	0.096395	0.0386923
TRIM4	hsa-mir-944	-0.0235063	-0.0203577	0.00314862
TSHZ3	hsa-mir-106b	-0.128986	-0.0967969	0.0321894
TSHZ3	hsa-mir-141	-0.346645	-0.322466	0.0241796
TSHZ3	hsa-mir-144	0.127102	0.00115765	0.125944
TSHZ3	hsa-mir-155	-0.182017	-0.0993033	0.0827132
TSHZ3	hsa-mir-17	-0.277873	-0.263972	0.0139005
TSHZ3	hsa-mir-185	0.0336697	0.139092	0.105422
TSHZ3	hsa-mir-18a	-0.231909	-0.182807	0.0491018
TSHZ3	hsa-mir-200b	-0.356361	-0.336014	0.0203474
TSHZ3	hsa-mir-200c	-0.236618	-0.196249	0.0403691
TSHZ3	hsa-mir-203	-0.182431	-0.13352	0.0489108
TSHZ3	hsa-mir-205	-0.232159	-0.172251	0.0599079
TSHZ3	hsa-mir-30b	-0.22003	-0.282931	0.0629007
TSHZ3	hsa-mir-31	0.0391981	0.106877	0.0676792
TSHZ3	hsa-mir-429	-0.317452	-0.30276	0.0146919
TSHZ3	hsa-mir-454	-0.232026	-0.14538	0.0866456
TSHZ3	hsa-mir-495	0.130956	0.083425	0.0475307
TSHZ3	hsa-mir-505	-0.141866	-0.0477826	0.0940839
TSHZ3	hsa-mir-651	-0.216552	-0.215823	0.00072946
TSHZ3	hsa-mir-93	-0.319156	-0.255473	0.0636838
UNK	hsa-let-7i	-0.0995727	-0.145806	0.0462333
UNK	hsa-mir-1296	0.0151838	0.000556816	0.014627
UNK	hsa-mir-141	0.134263	0.189314	0.0550515
UNK	hsa-mir-17	0.0417508	0.0815814	0.0398306
UNK	hsa-mir-22	-0.100975	-0.0570362	0.0439386
UNK	hsa-mir-31	-0.200076	-0.0810609	0.119015
UNK	hsa-mir-370	-0.0162976	-0.072041	0.0557434
UNK	hsa-mir-378	0.121652	0.0470422	0.0746098
UNK	hsa-mir-378c	0.0279501	0.0214604	0.00648967
UNK	hsa-mir-3934	0.0547878	0.104103	0.0493157
UNK	hsa-mir-625	-0.00389814	-0.0524272	0.048529
UNK	hsa-mir-708	0.0311202	0.018474	0.0126462
UNK	hsa-mir-766	-0.00857411	-0.0331526	0.0245785
UNK	hsa-mir-93	0.156043	0.163915	0.0078723
UNK	hsa-mir-937	-0.0801968	-0.0627293	0.0174675
USP47	hsa-let-7c	-0.117531	-0.00834265	0.109188
USP47	hsa-mir-106b	-0.201045	-0.210212	0.00916715
USP47	hsa-mir-1296	-0.130526	-0.0470253	0.083501
USP47	hsa-mir-141	-0.204131	-0.184889	0.0192422
USP47	hsa-mir-143	0.0689534	0.160663	0.0917093
USP47	hsa-mir-144	0.0764789	0.213005	0.136526
USP47	hsa-mir-148a	-0.200013	-0.189683	0.0103297
USP47	hsa-mir-155	-0.157203	-0.127303	0.0298995
USP47	hsa-mir-17	-0.0924763	-0.0205148	0.0719615
USP47	hsa-mir-183	-0.0903448	-0.0667797	0.0235651
USP47	hsa-mir-186	-0.0950241	-0.00265183	0.0923723
USP47	hsa-mir-1976	-0.0965871	-0.0596408	0.0369463
USP47	hsa-mir-200b	-0.238411	-0.241426	0.00301552
USP47	hsa-mir-200c	-0.101391	-0.102655	0.00126428
USP47	hsa-mir-203	0.271673	0.370056	0.0983836
USP47	hsa-mir-205	-0.130569	-0.0324654	0.0981034
USP47	hsa-mir-22	0.131619	0.29697	0.165351
USP47	hsa-mir-221	0.0457406	0.191688	0.145948
USP47	hsa-mir-2355	0.0597352	0.168411	0.108676
USP47	hsa-mir-337	0.0402958	0.172994	0.132699
USP47	hsa-mir-363	-0.105427	-0.141454	0.0360269
USP47	hsa-mir-370	0.0453503	0.160978	0.115628
USP47	hsa-mir-378	-0.122122	0.0680286	0.190151
USP47	hsa-mir-378c	0.00870933	0.0767644	0.0680551
USP47	hsa-mir-410	0.0857998	0.185225	0.0994253
USP47	hsa-mir-429	-0.233578	-0.261967	0.0283886
USP47	hsa-mir-505	-0.146425	-0.105448	0.0409764
USP47	hsa-mir-589	-0.00266019	-0.0346559	0.0319957
USP47	hsa-mir-625	-0.148315	-0.131041	0.0172744
USP47	hsa-mir-93	-0.223855	-0.231797	0.00794283
USP47	hsa-mir-944	-0.0901828	0.035524	0.125707
USP47	hsa-mir-96	-0.176859	-0.135833	0.0410256
VDR	hsa-mir-10a	-0.303208	-0.255143	0.0480654
VDR	hsa-mir-10b	-0.11923	-0.0200846	0.0991456
VDR	hsa-mir-1307	-0.10886	0.10129	0.21015
VDR	hsa-mir-150	-0.0599731	0.0391086	0.0990817
VDR	hsa-mir-185	-0.0161513	0.155485	0.171636
VDR	hsa-mir-1976	0.0674987	0.212908	0.14541
VDR	hsa-mir-205	-0.0879221	0.0816751	0.169597
VDR	hsa-mir-221	0.0866943	0.33291	0.246216
VDR	hsa-mir-337	0.0167571	-0.0159567	0.0327138
VDR	hsa-mir-3653	-0.163811	-0.129	0.0348114
VDR	hsa-mir-370	0.0171188	0.0512936	0.0341748
VDR	hsa-mir-3934	-0.110118	0.0942168	0.204334
VDR	hsa-mir-410	0.0711845	0.00639267	0.0647918
VDR	hsa-mir-495	-0.00789094	-0.0581744	0.0502834
VDR	hsa-mir-625	-0.190378	-0.0767255	0.113652
VDR	hsa-mir-744	-0.0930879	0.0497661	0.142854
VDR	hsa-mir-766	-0.0189998	0.143569	0.162569
VDR	hsa-mir-93	-0.403676	-0.263536	0.14014
VDR	hsa-mir-940	-0.129431	0.00868291	0.138114
VDR	hsa-mir-942	-0.217675	-0.0322184	0.185457
VIPR1	hsa-mir-10b	0.00214605	0.082851	0.0807049
VIPR1	hsa-mir-143	-0.106558	-0.0564111	0.0501469
VIPR1	hsa-mir-155	-0.103772	-0.0343744	0.0693979
VIPR1	hsa-mir-185	-0.0768292	-0.0467529	0.0300763
VIPR1	hsa-mir-30a	-0.0811659	-0.0136997	0.0674662
VIPR1	hsa-mir-30d	-0.0531081	0.0127418	0.0658499
VIPR1	hsa-mir-31	0.115392	0.148082	0.0326898
VIPR1	hsa-mir-940	-0.0350194	-0.018436	0.0165834
VIPR1	hsa-mir-96	0.0337921	0.12578	0.0919877
WDR76	hsa-mir-1180	0.109635	0.151392	0.0417569
WDR76	hsa-mir-150	0.257584	0.199291	0.0582929
WDR76	hsa-mir-182	-0.0213972	-0.00456092	0.0168363
WDR76	hsa-mir-200c	0.189064	0.0642082	0.124856
WDR76	hsa-mir-203	-0.217105	-0.171899	0.0452056
WDR76	hsa-mir-25	0.398965	0.462329	0.0633646
WDR76	hsa-mir-431	-0.0717551	-0.206947	0.135192
WDR76	hsa-mir-495	-0.0920402	-0.24843	0.156389
WDR76	hsa-mir-496	-0.100697	-0.196346	0.0956495
WDR76	hsa-mir-505	0.111708	0.0706312	0.0410765
WDR76	hsa-mir-708	0.00836124	0.0237614	0.0154002
WDR76	hsa-mir-766	0.202592	0.201552	0.00103975
WDR76	hsa-mir-940	0.0967514	0.102599	0.0058475
WDR76	hsa-mir-944	0.0195396	0.10556	0.0860204
WDR76	hsa-mir-96	-0.0421161	-0.0483642	0.00624815
WDR91	hsa-mir-1307	-0.071555	0.126763	0.198318
WDR91	hsa-mir-133b	0.00905824	-0.00804725	0.0171055
WDR91	hsa-mir-134	-0.0441195	-0.0480532	0.00393367
WDR91	hsa-mir-141	-0.170994	-0.0501079	0.120886
WDR91	hsa-mir-143	-0.0852764	-0.141404	0.0561276
WDR91	hsa-mir-148a	-0.104826	-0.190863	0.086037
WDR91	hsa-mir-150	-0.0788628	-0.0448759	0.0339869
WDR91	hsa-mir-15b	-0.152023	-0.0104961	0.141527
WDR91	hsa-mir-17	-0.0897692	0.0447077	0.134477
WDR91	hsa-mir-185	-0.0610187	0.0723584	0.133377
WDR91	hsa-mir-186	-0.0555475	0.0971125	0.15266
WDR91	hsa-mir-193b	0.123436	0.305562	0.182127
WDR91	hsa-mir-1976	0.0359606	0.186755	0.150794
WDR91	hsa-mir-200c	-0.104698	0.0175535	0.122251
WDR91	hsa-mir-203	-0.0183222	0.0788337	0.0971559
WDR91	hsa-mir-205	0.0993347	0.256396	0.157061
WDR91	hsa-mir-22	0.205893	0.212331	0.00643803
WDR91	hsa-mir-221	-0.0251465	0.125777	0.150923
WDR91	hsa-mir-27b	-0.0326958	-0.0451551	0.0124593
WDR91	hsa-mir-31	0.123426	0.244583	0.121157
WDR91	hsa-mir-337	-0.0395987	-0.0921877	0.052589
WDR91	hsa-mir-3653	-0.0725584	-0.0319261	0.0406323
WDR91	hsa-mir-410	-0.0620905	-0.125412	0.0633218
WDR91	hsa-mir-412	-0.0343205	-0.0504099	0.0160894
WDR91	hsa-mir-431	-0.0552669	-0.0801259	0.024859
WDR91	hsa-mir-495	-0.0740681	-0.127323	0.0532549
WDR91	hsa-mir-496	-0.067421	-0.0911276	0.0237065
WDR91	hsa-mir-589	-0.0618344	0.0496102	0.111445
WDR91	hsa-mir-766	-0.0884769	0.0246495	0.113126
WDR91	hsa-mir-93	-0.060921	0.0460366	0.106958
WDR91	hsa-mir-940	-0.169152	-0.0927507	0.0764012
WDR91	hsa-mir-944	-0.0851601	0.0505511	0.135711
XK	hsa-mir-141	0.176056	0.198478	0.0224218
XK	hsa-mir-143	-0.0449543	-0.00588938	0.0390649
XK	hsa-mir-144	0.00261915	0.0426282	0.040009
XK	hsa-mir-150	0.0372883	0.0461143	0.00882603
XK	hsa-mir-17	0.0298232	-0.0550997	0.0849229
XK	hsa-mir-183	0.141342	0.0991683	0.0421739
XK	hsa-mir-186	-0.00683852	-0.140449	0.133611
XK	hsa-mir-193b	-0.188715	-0.200011	0.0112962
XK	hsa-mir-1976	-0.0110829	-0.0861107	0.0750278
XK	hsa-mir-200c	0.114505	0.0680166	0.0464886
XK	hsa-mir-203	0.029761	0.0487237	0.0189627
XK	hsa-mir-31	-0.182416	-0.192647	0.0102312
XK	hsa-mir-363	0.260278	0.149781	0.110497
XK	hsa-mir-3653	0.0924829	0.192312	0.0998294
XK	hsa-mir-3934	-0.00372094	-0.0625263	0.0588053
XK	hsa-mir-412	-0.059785	-0.069309	0.00952398
XK	hsa-mir-505	0.0669692	-0.0886795	0.155649
XK	hsa-mir-584	-0.170943	-0.17211	0.00116671
XK	hsa-mir-651	0.146833	0.119911	0.0269218
XK	hsa-mir-708	0.0863435	0.0446825	0.041661
XK	hsa-mir-766	0.0441331	-0.0408143	0.0849474
XK	hsa-mir-940	0.224061	0.16898	0.0550808
ZBED4	hsa-mir-134	0.0890706	0.0476031	0.0414675
ZBED4	hsa-mir-141	0.0332946	0.0884889	0.0551943
ZBED4	hsa-mir-144	0.0813988	0.0528514	0.0285474
ZBED4	hsa-mir-185	0.274656	0.334537	0.059881
ZBED4	hsa-mir-186	-0.106523	-0.0871403	0.0193826
ZBED4	hsa-mir-193b	-0.0497051	-0.0111105	0.0385945
ZBED4	hsa-mir-1976	-0.157397	-0.110559	0.0468376
ZBED4	hsa-mir-203	0.0626826	0.167797	0.105115
ZBED4	hsa-mir-221	-0.0314537	0.0242944	0.0557481
ZBED4	hsa-mir-2355	-0.079483	0.0474694	0.126952
ZBED4	hsa-mir-23b	0.148865	0.143711	0.00515356
ZBED4	hsa-mir-30b	-0.225384	-0.275244	0.0498601
ZBED4	hsa-mir-30d	-0.0427108	-0.0621248	0.019414
ZBED4	hsa-mir-3653	-0.0583221	-0.104663	0.0463405
ZBED4	hsa-mir-410	0.132687	0.00349234	0.129195
ZBED4	hsa-mir-495	0.0129825	-0.170532	0.183514
ZBED4	hsa-mir-496	0.168369	0.104436	0.0639334
ZBED4	hsa-mir-505	-0.0917287	-0.0556076	0.0361211
ZBED4	hsa-mir-940	0.174354	0.29607	0.121716
ZFHX3	hsa-mir-1296	0.0426376	0.0631223	0.0204848
ZFHX3	hsa-mir-141	-0.00560622	-0.0242345	0.0186283
ZFHX3	hsa-mir-144	0.0599793	0.0315493	0.02843
ZFHX3	hsa-mir-186	-0.153493	-0.157888	0.00439512
ZFHX3	hsa-mir-193b	-0.101457	-0.062347	0.0391099
ZFHX3	hsa-mir-1976	-0.169614	-0.138678	0.0309352
ZFHX3	hsa-mir-200c	0.125927	0.0988984	0.0270284
ZFHX3	hsa-mir-203	-0.116996	-0.120107	0.00311133
ZFHX3	hsa-mir-221	0.0234186	0.0559135	0.0324949
ZFHX3	hsa-mir-25	-0.0882094	-0.0982838	0.0100744
ZFHX3	hsa-mir-299	0.0484543	0.0423583	0.00609606
ZFHX3	hsa-mir-363	-0.105503	-0.110125	0.00462234
ZFHX3	hsa-mir-410	0.219886	0.186878	0.0330078
ZFHX3	hsa-mir-412	0.0340018	0.0048469	0.0291549
ZFHX3	hsa-mir-495	0.0515262	0.00509522	0.046431
ZFHX3	hsa-mir-505	-0.142427	-0.117378	0.025049
ZFHX3	hsa-mir-589	-0.0440185	-0.0175043	0.0265142
ZFHX3	hsa-mir-944	0.187667	0.197071	0.00940417
ZFHX3	hsa-mir-95	-0.107645	-0.138715	0.0310699
ZNF385A	hsa-mir-1307	-0.0849201	0.112951	0.197872
ZNF385A	hsa-mir-133b	-0.0818134	-0.0484334	0.03338
ZNF385A	hsa-mir-134	-0.156082	-0.158083	0.00200108
ZNF385A	hsa-mir-17	-0.165041	0.0282122	0.193253
ZNF385A	hsa-mir-185	-0.0149531	0.130076	0.145029
ZNF385A	hsa-mir-186	-0.221392	-0.0455658	0.175826
ZNF385A	hsa-mir-221	0.00847351	0.215413	0.206939
ZNF385A	hsa-mir-378	-0.0402312	-0.00711492	0.0331163
ZNF385A	hsa-mir-378c	-0.0924452	-0.0310786	0.0613666
ZNF385A	hsa-mir-625	-0.25739	-0.188081	0.0693094
ZNF385A	hsa-mir-744	-0.082033	0.0726321	0.154665
ZNF385A	hsa-mir-93	-0.180534	-0.081364	0.0991695
ZNF385A	hsa-mir-940	-0.109757	-0.00956042	0.100197
ZNF568	hsa-mir-10b	0.00238087	0.0709451	0.0685642
ZNF568	hsa-mir-141	0.00948991	-0.149934	0.159424
ZNF568	hsa-mir-150	0.094883	0.0214455	0.0734375
ZNF568	hsa-mir-186	-0.0042727	-0.0903582	0.0860855
ZNF568	hsa-mir-25	0.0454491	-0.0869305	0.13238
ZNF568	hsa-mir-412	0.00783429	0.0333704	0.0255361
ZNF568	hsa-mir-431	0.0681018	0.211818	0.143716
ZNF568	hsa-mir-495	0.0588906	0.250775	0.191885
ZNF568	hsa-mir-505	0.00800956	-0.122041	0.130051
ZNF568	hsa-mir-584	-0.162504	-0.226283	0.0637784
ZNF568	hsa-mir-598	0.0455619	0.0620309	0.0164691
ZNF568	hsa-mir-766	0.109281	0.00869418	0.100587
ZNF568	hsa-mir-93	0.00854874	-0.104814	0.113362
ZNF585A	hsa-mir-1180	0.00573011	-0.0130451	0.0187752
ZNF585A	hsa-mir-141	0.0386001	-0.0453907	0.0839908
ZNF585A	hsa-mir-144	-0.000344977	0.00611276	0.00645774
ZNF585A	hsa-mir-17	-0.0095834	-0.0754314	0.065848
ZNF585A	hsa-mir-185	-0.0147821	-0.0456154	0.0308333
ZNF585A	hsa-mir-193b	-0.0526516	-0.0672197	0.0145681
ZNF585A	hsa-mir-200b	0.0474714	0.0223615	0.0251099
ZNF585A	hsa-mir-200c	0.0713629	0.00576083	0.0656021
ZNF585A	hsa-mir-25	0.0219712	-0.0583943	0.0803655
ZNF585A	hsa-mir-30b	0.0230019	-0.0217252	0.0447271
ZNF585A	hsa-mir-370	0.0447614	0.0894131	0.0446517
ZNF585A	hsa-mir-584	-0.123849	-0.112774	0.0110754
ZNF585A	hsa-mir-651	0.0427876	0.0174567	0.0253309
ZNF585A	hsa-mir-766	0.117398	0.0442743	0.0731234
ZNF585A	hsa-mir-93	-0.0138755	-0.0803879	0.0665124
ZNF585A	hsa-mir-96	-0.0369495	-0.100153	0.0632034
ZNF667	hsa-mir-150	0.19983	0.202147	0.002317
ZNF667	hsa-mir-17	0.143204	0.0612608	0.0819437
ZNF667	hsa-mir-182	0.122332	0.0406161	0.0817154
ZNF667	hsa-mir-193b	-0.188189	-0.218964	0.0307748
ZNF667	hsa-mir-1976	0.078083	0.0557839	0.0222991
ZNF667	hsa-mir-200c	0.208759	0.0869162	0.121843
ZNF667	hsa-mir-205	0.00481666	-0.0648187	0.0696354
ZNF667	hsa-mir-25	0.336138	0.367784	0.0316461
ZNF667	hsa-mir-3934	-0.0158622	-0.0460346	0.0301724
ZNF667	hsa-mir-412	-0.0503468	-0.0540788	0.00373199
ZNF667	hsa-mir-429	0.0888903	0.101555	0.012665
ZNF667	hsa-mir-431	-0.0650499	-0.0407439	0.024306
ZNF667	hsa-mir-495	-0.100245	-0.0357468	0.0644981
ZNF667	hsa-mir-589	0.0189435	-0.0021337	0.0210772
ZNF667	hsa-mir-766	0.112502	0.0790403	0.0334617
ZNF667	hsa-mir-93	0.164039	0.139783	0.0242557
ZNF667	hsa-mir-942	0.0970349	0.0594092	0.0376258
ZNF667	hsa-mir-96	0.106806	-0.0158447	0.122651
ZNF853	hsa-mir-134	0.137952	0.197726	0.0597739
ZNF853	hsa-mir-150	-0.016219	-0.0350895	0.0188705
ZNF853	hsa-mir-155	-0.0280239	-0.0900899	0.062066
ZNF853	hsa-mir-182	0.138412	0.0138803	0.124532
ZNF853	hsa-mir-183	0.131264	-0.025735	0.156999
ZNF853	hsa-mir-185	-0.0104051	-0.116628	0.106223
ZNF853	hsa-mir-193b	-0.211423	-0.33576	0.124337
ZNF853	hsa-mir-22	-0.0811097	0.0340054	0.115115
ZNF853	hsa-mir-363	0.0713683	0.0260361	0.0453322
ZNF853	hsa-mir-3934	0.0200786	-0.154081	0.174159
ZNF853	hsa-mir-412	0.181983	0.215189	0.0332059
ZNF853	hsa-mir-625	0.0475617	-0.00682111	0.0543828
ZNF853	hsa-mir-766	0.0369457	-0.099345	0.136291
ZNF853	hsa-mir-942	-0.0788501	-0.192577	0.113727
ZNF853	hsa-mir-96	0.0751785	-0.0230149	0.0981933
